# Supplementary material for: The landscape of alternative polyadenylation in single cells of the developing mouse embryo
Source: Nat Commun. 2021 Aug 24;12:5101. doi: 10.1038/s41467-021-25388-8 (PMC8385098; doi:10.1038/s41467-021-25388-8)
Supplement: Supplementary file 3 — Supplementary Data 1 [file 41467_2021_25388_MOESM3_ESM.xlsx]

## Sheet: GTF
Figure 1—Source Data 1. GTF file of the gene models associated with the Integrated 3' UTR set, as shown in Figure 1D. Coordinates are provided with respect to the mm10 genome and Transcripts IDs are derived from Gencode M25.
chromosome	source	feature	start	end	score	strand	frame	Transcript ID
chr1	HAVANA	transcript	3214482	3671498	.	-	.	ENSMUST00000070533.4
chr1	HAVANA	CDS	3670552	3671348	.	-	0	ENSMUST00000070533.4
chr1	HAVANA	CDS	3421702	3421901	.	-	1	ENSMUST00000070533.4
chr1	HAVANA	CDS	3216025	3216968	.	-	2	ENSMUST00000070533.4
chr1	HAVANA	five_prime_UTR	3671349	3671498	.	-	.	ENSMUST00000070533.4
chr1	HAVANA	three_prime_UTR	3214482	3216024	.	-	.	ENSMUST00000070533.4
chr1	HAVANA	transcript	3999557	4409241	.	-	.	ENSMUST00000208660.1
chr1	HAVANA	CDS	4409170	4409187	.	-	0	ENSMUST00000208660.1
chr1	HAVANA	CDS	4352202	4352837	.	-	0	ENSMUST00000208660.1
chr1	HAVANA	CDS	4351910	4352081	.	-	0	ENSMUST00000208660.1
chr1	HAVANA	CDS	4311270	4311433	.	-	2	ENSMUST00000208660.1
chr1	HAVANA	CDS	4292926	4293012	.	-	0	ENSMUST00000208660.1
chr1	HAVANA	CDS	4284766	4284898	.	-	0	ENSMUST00000208660.1
chr1	HAVANA	CDS	4267469	4267620	.	-	2	ENSMUST00000208660.1
chr1	HAVANA	CDS	4261527	4261605	.	-	0	ENSMUST00000208660.1
chr1	HAVANA	CDS	4245031	4245106	.	-	2	ENSMUST00000208660.1
chr1	HAVANA	CDS	4243543	4243619	.	-	1	ENSMUST00000208660.1
chr1	HAVANA	CDS	4243417	4243448	.	-	2	ENSMUST00000208660.1
chr1	HAVANA	CDS	4243133	4243262	.	-	0	ENSMUST00000208660.1
chr1	HAVANA	CDS	4231053	4231144	.	-	2	ENSMUST00000208660.1
chr1	HAVANA	CDS	4228443	4228619	.	-	0	ENSMUST00000208660.1
chr1	HAVANA	CDS	4226611	4226823	.	-	0	ENSMUST00000208660.1
chr1	HAVANA	CDS	4206660	4206837	.	-	0	ENSMUST00000208660.1
chr1	HAVANA	CDS	4197534	4197641	.	-	2	ENSMUST00000208660.1
chr1	HAVANA	CDS	4170205	4170404	.	-	2	ENSMUST00000208660.1
chr1	HAVANA	CDS	4163855	4163941	.	-	0	ENSMUST00000208660.1
chr1	HAVANA	CDS	4148612	4148744	.	-	0	ENSMUST00000208660.1
chr1	HAVANA	CDS	4147812	4147963	.	-	2	ENSMUST00000208660.1
chr1	HAVANA	CDS	4142612	4142766	.	-	0	ENSMUST00000208660.1
chr1	HAVANA	CDS	4120015	4120073	.	-	1	ENSMUST00000208660.1
chr1	HAVANA	CDS	4119668	4119712	.	-	2	ENSMUST00000208660.1
chr1	HAVANA	CDS	4092617	4092780	.	-	2	ENSMUST00000208660.1
chr1	HAVANA	CDS	4041888	4042107	.	-	0	ENSMUST00000208660.1
chr1	HAVANA	CDS	4024736	4024890	.	-	2	ENSMUST00000208660.1
chr1	HAVANA	CDS	4019070	4019148	.	-	0	ENSMUST00000208660.1
chr1	HAVANA	CDS	4007656	4007737	.	-	2	ENSMUST00000208660.1
chr1	HAVANA	CDS	3999560	3999617	.	-	1	ENSMUST00000208660.1
chr1	HAVANA	five_prime_UTR	4409188	4409241	.	-	.	ENSMUST00000208660.1
chr1	HAVANA	three_prime_UTR	3999557	3999559	.	-	.	ENSMUST00000208660.1
chr1	HAVANA	transcript	4344146	4360314	.	-	.	ENSMUST00000027032.5
chr1	HAVANA	CDS	4352202	4352825	.	-	0	ENSMUST00000027032.5
chr1	HAVANA	CDS	4351910	4352081	.	-	0	ENSMUST00000027032.5
chr1	HAVANA	CDS	4344603	4350091	.	-	2	ENSMUST00000027032.5
chr1	HAVANA	five_prime_UTR	4360200	4360314	.	-	.	ENSMUST00000027032.5
chr1	HAVANA	five_prime_UTR	4352826	4352837	.	-	.	ENSMUST00000027032.5
chr1	HAVANA	three_prime_UTR	4343507	4344602	.	-	.	ENSMUST00000027032.5
chr1	HAVANA	transcript	4490931	4496413	.	-	.	ENSMUST00000027035.9
chr1	HAVANA	CDS	4493100	4493406	.	-	0	ENSMUST00000027035.9
chr1	HAVANA	CDS	4491719	4492668	.	-	2	ENSMUST00000027035.9
chr1	HAVANA	five_prime_UTR	4496291	4496413	.	-	.	ENSMUST00000027035.9
chr1	HAVANA	five_prime_UTR	4495136	4495942	.	-	.	ENSMUST00000027035.9
chr1	HAVANA	five_prime_UTR	4493772	4493863	.	-	.	ENSMUST00000027035.9
chr1	HAVANA	five_prime_UTR	4493407	4493466	.	-	.	ENSMUST00000027035.9
chr1	HAVANA	three_prime_UTR	4489300	4491718	.	-	.	ENSMUST00000027035.9
chr1	HAVANA	transcript	4773206	4785710	.	-	.	ENSMUST00000130201.7
chr1	HAVANA	CDS	4785573	4785677	.	-	0	ENSMUST00000130201.7
chr1	HAVANA	CDS	4783951	4784105	.	-	0	ENSMUST00000130201.7
chr1	HAVANA	CDS	4782568	4782733	.	-	1	ENSMUST00000130201.7
chr1	HAVANA	CDS	4777525	4777648	.	-	0	ENSMUST00000130201.7
chr1	HAVANA	CDS	4774455	4774516	.	-	2	ENSMUST00000130201.7
chr1	HAVANA	five_prime_UTR	4785678	4785710	.	-	.	ENSMUST00000130201.7
chr1	HAVANA	three_prime_UTR	4773200	4774454	.	-	.	ENSMUST00000130201.7
chr1	HAVANA	transcript	4773211	4785739	.	-	.	ENSMUST00000156816.6
chr1	HAVANA	CDS	4785573	4785677	.	-	0	ENSMUST00000156816.6
chr1	HAVANA	CDS	4783951	4784105	.	-	0	ENSMUST00000156816.6
chr1	HAVANA	CDS	4782568	4782733	.	-	1	ENSMUST00000156816.6
chr1	HAVANA	CDS	4777525	4777648	.	-	0	ENSMUST00000156816.6
chr1	HAVANA	CDS	4776467	4776801	.	-	2	ENSMUST00000156816.6
chr1	HAVANA	five_prime_UTR	4785678	4785739	.	-	.	ENSMUST00000156816.6
chr1	HAVANA	three_prime_UTR	4773200	4776466	.	-	.	ENSMUST00000156816.6
chr1	HAVANA	transcript	4781221	4785739	.	-	.	ENSMUST00000146665.2
chr1	HAVANA	CDS	4785573	4785677	.	-	0	ENSMUST00000146665.2
chr1	HAVANA	CDS	4783951	4784105	.	-	0	ENSMUST00000146665.2
chr1	HAVANA	CDS	4782568	4782733	.	-	1	ENSMUST00000146665.2
chr1	HAVANA	CDS	4782224	4782301	.	-	0	ENSMUST00000146665.2
chr1	HAVANA	five_prime_UTR	4785678	4785739	.	-	.	ENSMUST00000146665.2
chr1	HAVANA	three_prime_UTR	4779800	4782223	.	-	.	ENSMUST00000146665.2
chr1	HAVANA	transcript	4807823	4846739	.	+	.	ENSMUST00000027036.10
chr1	HAVANA	CDS	4807914	4807982	.	+	0	ENSMUST00000027036.10
chr1	HAVANA	CDS	4808455	4808486	.	+	0	ENSMUST00000027036.10
chr1	HAVANA	CDS	4828584	4828649	.	+	1	ENSMUST00000027036.10
chr1	HAVANA	CDS	4830268	4830315	.	+	1	ENSMUST00000027036.10
chr1	HAVANA	CDS	4832311	4832381	.	+	1	ENSMUST00000027036.10
chr1	HAVANA	CDS	4837001	4837074	.	+	2	ENSMUST00000027036.10
chr1	HAVANA	CDS	4839387	4839488	.	+	0	ENSMUST00000027036.10
chr1	HAVANA	CDS	4840956	4841132	.	+	0	ENSMUST00000027036.10
chr1	HAVANA	CDS	4844963	4845013	.	+	0	ENSMUST00000027036.10
chr1	HAVANA	five_prime_UTR	4807823	4807913	.	+	.	ENSMUST00000027036.10
chr1	HAVANA	three_prime_UTR	4845014	4847745	.	+	.	ENSMUST00000027036.10
chr1	HAVANA	transcript	4807830	4841286	.	+	.	ENSMUST00000150971.7
chr1	HAVANA	CDS	4807914	4807982	.	+	0	ENSMUST00000150971.7
chr1	HAVANA	CDS	4808455	4808486	.	+	0	ENSMUST00000150971.7
chr1	HAVANA	CDS	4828584	4828649	.	+	1	ENSMUST00000150971.7
chr1	HAVANA	CDS	4830268	4830315	.	+	1	ENSMUST00000150971.7
chr1	HAVANA	CDS	4832311	4832381	.	+	1	ENSMUST00000150971.7
chr1	HAVANA	CDS	4837001	4837074	.	+	2	ENSMUST00000150971.7
chr1	HAVANA	CDS	4839387	4839488	.	+	0	ENSMUST00000150971.7
chr1	HAVANA	CDS	4840956	4841156	.	+	0	ENSMUST00000150971.7
chr1	HAVANA	five_prime_UTR	4807830	4807913	.	+	.	ENSMUST00000150971.7
chr1	HAVANA	three_prime_UTR	4841157	4844962	.	+	.	ENSMUST00000150971.7
chr1	HAVANA	transcript	4807896	4845174	.	+	.	ENSMUST00000119612.8
chr1	HAVANA	CDS	4807914	4807982	.	+	0	ENSMUST00000119612.8
chr1	HAVANA	CDS	4808455	4808486	.	+	0	ENSMUST00000119612.8
chr1	HAVANA	CDS	4828584	4828649	.	+	1	ENSMUST00000119612.8
chr1	HAVANA	CDS	4830268	4830315	.	+	1	ENSMUST00000119612.8
chr1	HAVANA	CDS	4832311	4832368	.	+	1	ENSMUST00000119612.8
chr1	HAVANA	CDS	4841107	4841109	.	+	0	ENSMUST00000119612.8
chr1	HAVANA	five_prime_UTR	4807896	4807913	.	+	.	ENSMUST00000119612.8
chr1	HAVANA	three_prime_UTR	4841110	4841132	.	+	.	ENSMUST00000119612.8
chr1	HAVANA	three_prime_UTR	4844963	4847745	.	+	.	ENSMUST00000119612.8
chr1	HAVANA	transcript	4858038	4897909	.	+	.	ENSMUST00000165720.2
chr1	HAVANA	CDS	4858408	4858503	.	+	0	ENSMUST00000165720.2
chr1	HAVANA	CDS	4867470	4867532	.	+	0	ENSMUST00000165720.2
chr1	HAVANA	CDS	4878027	4878132	.	+	0	ENSMUST00000165720.2
chr1	HAVANA	CDS	4886744	4886831	.	+	2	ENSMUST00000165720.2
chr1	HAVANA	CDS	4889457	4889602	.	+	1	ENSMUST00000165720.2
chr1	HAVANA	CDS	4890740	4890796	.	+	2	ENSMUST00000165720.2
chr1	HAVANA	CDS	4891915	4892069	.	+	2	ENSMUST00000165720.2
chr1	HAVANA	CDS	4893417	4893563	.	+	0	ENSMUST00000165720.2
chr1	HAVANA	CDS	4894934	4895005	.	+	0	ENSMUST00000165720.2
chr1	HAVANA	CDS	4896356	4896361	.	+	0	ENSMUST00000165720.2
chr1	HAVANA	five_prime_UTR	4858038	4858407	.	+	.	ENSMUST00000165720.2
chr1	HAVANA	three_prime_UTR	4896362	4899932	.	+	.	ENSMUST00000165720.2
chr1	HAVANA	transcript	4909576	5019539	.	-	.	ENSMUST00000002533.14
chr1	HAVANA	CDS	5019311	5019379	.	-	0	ENSMUST00000002533.14
chr1	HAVANA	CDS	4923847	4923989	.	-	0	ENSMUST00000002533.14
chr1	HAVANA	CDS	4916897	4916980	.	-	1	ENSMUST00000002533.14
chr1	HAVANA	CDS	4912314	4912548	.	-	1	ENSMUST00000002533.14
chr1	HAVANA	CDS	4910477	4910662	.	-	0	ENSMUST00000002533.14
chr1	HAVANA	five_prime_UTR	5019380	5019539	.	-	.	ENSMUST00000002533.14
chr1	HAVANA	three_prime_UTR	4905098	4910476	.	-	.	ENSMUST00000002533.14
chr1	HAVANA	transcript	5083080	5162529	.	+	.	ENSMUST00000044369.12
chr1	HAVANA	CDS	5084451	5084563	.	+	0	ENSMUST00000044369.12
chr1	HAVANA	CDS	5089009	5089111	.	+	1	ENSMUST00000044369.12
chr1	HAVANA	CDS	5093363	5093452	.	+	0	ENSMUST00000044369.12
chr1	HAVANA	CDS	5095615	5095728	.	+	0	ENSMUST00000044369.12
chr1	HAVANA	CDS	5098029	5098133	.	+	0	ENSMUST00000044369.12
chr1	HAVANA	CDS	5101070	5101123	.	+	0	ENSMUST00000044369.12
chr1	HAVANA	CDS	5117390	5117487	.	+	0	ENSMUST00000044369.12
chr1	HAVANA	CDS	5124277	5124469	.	+	1	ENSMUST00000044369.12
chr1	HAVANA	CDS	5133084	5133262	.	+	0	ENSMUST00000044369.12
chr1	HAVANA	CDS	5135812	5135937	.	+	1	ENSMUST00000044369.12
chr1	HAVANA	CDS	5143750	5143851	.	+	1	ENSMUST00000044369.12
chr1	HAVANA	CDS	5149948	5150061	.	+	1	ENSMUST00000044369.12
chr1	HAVANA	CDS	5162105	5162162	.	+	1	ENSMUST00000044369.12
chr1	HAVANA	five_prime_UTR	5083080	5083278	.	+	.	ENSMUST00000044369.12
chr1	HAVANA	five_prime_UTR	5084417	5084450	.	+	.	ENSMUST00000044369.12
chr1	HAVANA	three_prime_UTR	5162163	5163218	.	+	.	ENSMUST00000044369.12
chr1	HAVANA	transcript	5588493	5606131	.	+	.	ENSMUST00000160777.7
chr1	HAVANA	CDS	5589049	5589305	.	+	0	ENSMUST00000160777.7
chr1	HAVANA	CDS	5598590	5598942	.	+	1	ENSMUST00000160777.7
chr1	HAVANA	CDS	5602252	5602781	.	+	2	ENSMUST00000160777.7
chr1	HAVANA	five_prime_UTR	5588493	5588663	.	+	.	ENSMUST00000160777.7
chr1	HAVANA	five_prime_UTR	5589035	5589048	.	+	.	ENSMUST00000160777.7
chr1	HAVANA	three_prime_UTR	5602782	5606133	.	+	.	ENSMUST00000160777.7
chr1	HAVANA	transcript	5588493	5606131	.	+	.	ENSMUST00000239100.1
chr1	HAVANA	CDS	5589049	5589305	.	+	0	ENSMUST00000239100.1
chr1	HAVANA	CDS	5598590	5598942	.	+	1	ENSMUST00000239100.1
chr1	HAVANA	CDS	5602252	5602868	.	+	2	ENSMUST00000239100.1
chr1	HAVANA	five_prime_UTR	5588493	5588663	.	+	.	ENSMUST00000239100.1
chr1	HAVANA	five_prime_UTR	5589035	5589048	.	+	.	ENSMUST00000239100.1
chr1	HAVANA	three_prime_UTR	5602869	5606133	.	+	.	ENSMUST00000239100.1
chr1	HAVANA	transcript	5913707	5917398	.	-	.	ENSMUST00000044180.4
chr1	HAVANA	CDS	5916307	5917293	.	-	0	ENSMUST00000044180.4
chr1	HAVANA	three_prime_UTR	5913707	5916306	.	-	.	ENSMUST00000044180.4
chr1	HAVANA	five_prime_UTR	5917294	5917398	.	-	.	ENSMUST00000044180.4
chr1	HAVANA	transcript	6214645	6276648	.	+	.	ENSMUST00000027040.12
chr1	HAVANA	CDS	6230003	6230073	.	+	0	ENSMUST00000027040.12
chr1	HAVANA	CDS	6233961	6234087	.	+	1	ENSMUST00000027040.12
chr1	HAVANA	CDS	6234229	6234399	.	+	0	ENSMUST00000027040.12
chr1	HAVANA	CDS	6238262	6238464	.	+	0	ENSMUST00000027040.12
chr1	HAVANA	CDS	6239952	6240378	.	+	1	ENSMUST00000027040.12
chr1	HAVANA	CDS	6244105	6244275	.	+	0	ENSMUST00000027040.12
chr1	HAVANA	CDS	6244795	6244979	.	+	0	ENSMUST00000027040.12
chr1	HAVANA	CDS	6245158	6245344	.	+	1	ENSMUST00000027040.12
chr1	HAVANA	CDS	6245425	6245506	.	+	0	ENSMUST00000027040.12
chr1	HAVANA	CDS	6245598	6245659	.	+	2	ENSMUST00000027040.12
chr1	HAVANA	CDS	6247706	6247809	.	+	0	ENSMUST00000027040.12
chr1	HAVANA	CDS	6248066	6248192	.	+	1	ENSMUST00000027040.12
chr1	HAVANA	CDS	6248276	6250167	.	+	0	ENSMUST00000027040.12
chr1	HAVANA	CDS	6260930	6261095	.	+	1	ENSMUST00000027040.12
chr1	HAVANA	CDS	6262834	6262942	.	+	0	ENSMUST00000027040.12
chr1	HAVANA	CDS	6263024	6263264	.	+	2	ENSMUST00000027040.12
chr1	HAVANA	CDS	6264542	6264590	.	+	1	ENSMUST00000027040.12
chr1	HAVANA	CDS	6265574	6265621	.	+	0	ENSMUST00000027040.12
chr1	HAVANA	CDS	6268698	6268756	.	+	0	ENSMUST00000027040.12
chr1	HAVANA	CDS	6270691	6270827	.	+	1	ENSMUST00000027040.12
chr1	HAVANA	CDS	6272701	6272771	.	+	2	ENSMUST00000027040.12
chr1	HAVANA	CDS	6274198	6274272	.	+	0	ENSMUST00000027040.12
chr1	HAVANA	five_prime_UTR	6214645	6214957	.	+	.	ENSMUST00000027040.12
chr1	HAVANA	five_prime_UTR	6227940	6228049	.	+	.	ENSMUST00000027040.12
chr1	HAVANA	five_prime_UTR	6229959	6230002	.	+	.	ENSMUST00000027040.12
chr1	HAVANA	three_prime_UTR	6274273	6276648	.	+	.	ENSMUST00000027040.12
chr1	HAVANA	transcript	6359218	6394731	.	+	.	ENSMUST00000133144.3
chr1	HAVANA	CDS	6359331	6359514	.	+	0	ENSMUST00000133144.3
chr1	HAVANA	CDS	6388573	6388626	.	+	2	ENSMUST00000133144.3
chr1	HAVANA	CDS	6389440	6389520	.	+	2	ENSMUST00000133144.3
chr1	HAVANA	CDS	6391040	6391101	.	+	2	ENSMUST00000133144.3
chr1	HAVANA	five_prime_UTR	6359218	6359330	.	+	.	ENSMUST00000133144.3
chr1	HAVANA	three_prime_UTR	6391102	6391116	.	+	.	ENSMUST00000133144.3
chr1	HAVANA	three_prime_UTR	6394270	6395020	.	+	.	ENSMUST00000133144.3
chr1	HAVANA	transcript	6487331	6860940	.	+	.	ENSMUST00000131494.7
chr1	HAVANA	CDS	6768898	6768952	.	+	0	ENSMUST00000131494.7
chr1	HAVANA	CDS	6770944	6770974	.	+	2	ENSMUST00000131494.7
chr1	HAVANA	CDS	6795386	6795576	.	+	1	ENSMUST00000131494.7
chr1	HAVANA	CDS	6802320	6803105	.	+	2	ENSMUST00000131494.7
chr1	HAVANA	CDS	6807543	6807677	.	+	2	ENSMUST00000131494.7
chr1	HAVANA	CDS	6809277	6809367	.	+	2	ENSMUST00000131494.7
chr1	HAVANA	CDS	6810574	6810678	.	+	1	ENSMUST00000131494.7
chr1	HAVANA	CDS	6817603	6817796	.	+	1	ENSMUST00000131494.7
chr1	HAVANA	CDS	6819934	6820145	.	+	2	ENSMUST00000131494.7
chr1	HAVANA	CDS	6827776	6828021	.	+	0	ENSMUST00000131494.7
chr1	HAVANA	CDS	6833563	6833678	.	+	0	ENSMUST00000131494.7
chr1	HAVANA	CDS	6842139	6842201	.	+	1	ENSMUST00000131494.7
chr1	HAVANA	CDS	6842873	6842941	.	+	1	ENSMUST00000131494.7
chr1	HAVANA	CDS	6844121	6844183	.	+	1	ENSMUST00000131494.7
chr1	HAVANA	CDS	6844291	6844371	.	+	1	ENSMUST00000131494.7
chr1	HAVANA	CDS	6845571	6845792	.	+	1	ENSMUST00000131494.7
chr1	HAVANA	CDS	6848907	6848995	.	+	1	ENSMUST00000131494.7
chr1	HAVANA	CDS	6855369	6855472	.	+	2	ENSMUST00000131494.7
chr1	HAVANA	CDS	6857300	6857443	.	+	0	ENSMUST00000131494.7
chr1	HAVANA	CDS	6858460	6858597	.	+	0	ENSMUST00000131494.7
chr1	HAVANA	five_prime_UTR	6487331	6487405	.	+	.	ENSMUST00000131494.7
chr1	HAVANA	five_prime_UTR	6487618	6487741	.	+	.	ENSMUST00000131494.7
chr1	HAVANA	five_prime_UTR	6752994	6753036	.	+	.	ENSMUST00000131494.7
chr1	HAVANA	three_prime_UTR	6858598	6860940	.	+	.	ENSMUST00000131494.7
chr1	HAVANA	transcript	7088920	7173628	.	+	.	ENSMUST00000061280.16
chr1	HAVANA	CDS	7120309	7120615	.	+	0	ENSMUST00000061280.16
chr1	HAVANA	CDS	7147637	7147739	.	+	2	ENSMUST00000061280.16
chr1	HAVANA	CDS	7160892	7161063	.	+	1	ENSMUST00000061280.16
chr1	HAVANA	CDS	7163248	7163371	.	+	0	ENSMUST00000061280.16
chr1	HAVANA	CDS	7169515	7169879	.	+	2	ENSMUST00000061280.16
chr1	HAVANA	five_prime_UTR	7088920	7089216	.	+	.	ENSMUST00000061280.16
chr1	HAVANA	five_prime_UTR	7120194	7120308	.	+	.	ENSMUST00000061280.16
chr1	HAVANA	three_prime_UTR	7169880	7173628	.	+	.	ENSMUST00000061280.16
chr1	HAVANA	transcript	8361475	9298573	.	-	.	ENSMUST00000132064.7
chr1	HAVANA	CDS	8803917	8803943	.	-	0	ENSMUST00000132064.7
chr1	HAVANA	CDS	8782763	8782897	.	-	0	ENSMUST00000132064.7
chr1	HAVANA	CDS	8681973	8682029	.	-	0	ENSMUST00000132064.7
chr1	HAVANA	CDS	8679073	8679130	.	-	0	ENSMUST00000132064.7
chr1	HAVANA	CDS	8677937	8677977	.	-	2	ENSMUST00000132064.7
chr1	HAVANA	CDS	8677807	8677848	.	-	0	ENSMUST00000132064.7
chr1	HAVANA	CDS	8624779	8624881	.	-	0	ENSMUST00000132064.7
chr1	HAVANA	CDS	8607070	8607152	.	-	2	ENSMUST00000132064.7
chr1	HAVANA	CDS	8595412	8595542	.	-	0	ENSMUST00000132064.7
chr1	HAVANA	CDS	8583205	8583334	.	-	1	ENSMUST00000132064.7
chr1	HAVANA	CDS	8554725	8554763	.	-	0	ENSMUST00000132064.7
chr1	HAVANA	CDS	8465437	8465553	.	-	0	ENSMUST00000132064.7
chr1	HAVANA	CDS	8463394	8463465	.	-	0	ENSMUST00000132064.7
chr1	HAVANA	CDS	8447980	8448132	.	-	0	ENSMUST00000132064.7
chr1	HAVANA	CDS	8445027	8445119	.	-	0	ENSMUST00000132064.7
chr1	HAVANA	CDS	8414203	8414313	.	-	0	ENSMUST00000132064.7
chr1	HAVANA	CDS	8363478	8363633	.	-	0	ENSMUST00000132064.7
chr1	HAVANA	five_prime_UTR	9298133	9298573	.	-	.	ENSMUST00000132064.7
chr1	HAVANA	five_prime_UTR	9203179	9203260	.	-	.	ENSMUST00000132064.7
chr1	HAVANA	five_prime_UTR	8999186	8999249	.	-	.	ENSMUST00000132064.7
chr1	HAVANA	five_prime_UTR	8803944	8803970	.	-	.	ENSMUST00000132064.7
chr1	HAVANA	three_prime_UTR	8359734	8363477	.	-	.	ENSMUST00000132064.7
chr1	HAVANA	transcript	9545408	9547455	.	+	.	ENSMUST00000072079.8
chr1	HAVANA	CDS	9545524	9546618	.	+	0	ENSMUST00000072079.8
chr1	HAVANA	five_prime_UTR	9545408	9545523	.	+	.	ENSMUST00000072079.8
chr1	HAVANA	three_prime_UTR	9546619	9547462	.	+	.	ENSMUST00000072079.8
chr1	HAVANA	transcript	9547948	9577970	.	+	.	ENSMUST00000144177.7
chr1	HAVANA	CDS	9548093	9548151	.	+	0	ENSMUST00000144177.7
chr1	HAVANA	CDS	9549907	9549944	.	+	1	ENSMUST00000144177.7
chr1	HAVANA	CDS	9551717	9551757	.	+	2	ENSMUST00000144177.7
chr1	HAVANA	CDS	9552923	9552976	.	+	0	ENSMUST00000144177.7
chr1	HAVANA	CDS	9553318	9553472	.	+	0	ENSMUST00000144177.7
chr1	HAVANA	CDS	9553623	9553819	.	+	1	ENSMUST00000144177.7
chr1	HAVANA	CDS	9555538	9555615	.	+	2	ENSMUST00000144177.7
chr1	HAVANA	CDS	9557000	9557105	.	+	2	ENSMUST00000144177.7
chr1	HAVANA	CDS	9558133	9558285	.	+	1	ENSMUST00000144177.7
chr1	HAVANA	CDS	9560109	9560207	.	+	1	ENSMUST00000144177.7
chr1	HAVANA	CDS	9563509	9563587	.	+	1	ENSMUST00000144177.7
chr1	HAVANA	CDS	9563797	9563893	.	+	0	ENSMUST00000144177.7
chr1	HAVANA	CDS	9566781	9566938	.	+	2	ENSMUST00000144177.7
chr1	HAVANA	CDS	9576191	9576271	.	+	0	ENSMUST00000144177.7
chr1	HAVANA	five_prime_UTR	9547948	9548092	.	+	.	ENSMUST00000144177.7
chr1	HAVANA	three_prime_UTR	9576272	9577970	.	+	.	ENSMUST00000144177.7
chr1	HAVANA	transcript	9601199	9627143	.	+	.	ENSMUST00000088666.3
chr1	HAVANA	CDS	9601584	9601650	.	+	0	ENSMUST00000088666.3
chr1	HAVANA	CDS	9606974	9607029	.	+	2	ENSMUST00000088666.3
chr1	HAVANA	CDS	9613312	9613474	.	+	0	ENSMUST00000088666.3
chr1	HAVANA	CDS	9619836	9619897	.	+	2	ENSMUST00000088666.3
chr1	HAVANA	CDS	9622593	9622684	.	+	0	ENSMUST00000088666.3
chr1	HAVANA	CDS	9624713	9624893	.	+	1	ENSMUST00000088666.3
chr1	HAVANA	five_prime_UTR	9601199	9601583	.	+	.	ENSMUST00000088666.3
chr1	HAVANA	three_prime_UTR	9624894	9627143	.	+	.	ENSMUST00000088666.3
chr1	HAVANA	transcript	9667415	9700209	.	-	.	ENSMUST00000088658.10
chr1	HAVANA	CDS	9699935	9699954	.	-	0	ENSMUST00000088658.10
chr1	HAVANA	CDS	9693287	9693392	.	-	1	ENSMUST00000088658.10
chr1	HAVANA	CDS	9692718	9692789	.	-	0	ENSMUST00000088658.10
chr1	HAVANA	CDS	9690081	9690173	.	-	0	ENSMUST00000088658.10
chr1	HAVANA	CDS	9687561	9687781	.	-	0	ENSMUST00000088658.10
chr1	HAVANA	CDS	9685636	9685810	.	-	1	ENSMUST00000088658.10
chr1	HAVANA	CDS	9683097	9683168	.	-	0	ENSMUST00000088658.10
chr1	HAVANA	CDS	9681785	9681889	.	-	0	ENSMUST00000088658.10
chr1	HAVANA	CDS	9678272	9678505	.	-	0	ENSMUST00000088658.10
chr1	HAVANA	CDS	9675967	9676335	.	-	0	ENSMUST00000088658.10
chr1	HAVANA	CDS	9673745	9673887	.	-	0	ENSMUST00000088658.10
chr1	HAVANA	CDS	9673101	9673215	.	-	1	ENSMUST00000088658.10
chr1	HAVANA	CDS	9672540	9672656	.	-	0	ENSMUST00000088658.10
chr1	HAVANA	CDS	9672212	9672316	.	-	0	ENSMUST00000088658.10
chr1	HAVANA	CDS	9671579	9671758	.	-	0	ENSMUST00000088658.10
chr1	HAVANA	CDS	9669887	9670012	.	-	0	ENSMUST00000088658.10
chr1	HAVANA	five_prime_UTR	9699955	9700209	.	-	.	ENSMUST00000088658.10
chr1	HAVANA	three_prime_UTR	9667405	9669886	.	-	.	ENSMUST00000088658.10
chr1	HAVANA	transcript	9718622	9748382	.	-	.	ENSMUST00000057438.6
chr1	HAVANA	CDS	9745450	9748156	.	-	0	ENSMUST00000057438.6
chr1	HAVANA	CDS	9736966	9737052	.	-	2	ENSMUST00000057438.6
chr1	HAVANA	CDS	9724485	9725350	.	-	2	ENSMUST00000057438.6
chr1	HAVANA	five_prime_UTR	9748157	9748382	.	-	.	ENSMUST00000057438.6
chr1	HAVANA	three_prime_UTR	9718622	9724484	.	-	.	ENSMUST00000057438.6
chr1	HAVANA	transcript	9798143	9900845	.	+	.	ENSMUST00000168907.7
chr1	HAVANA	CDS	9865253	9865348	.	+	0	ENSMUST00000168907.7
chr1	HAVANA	CDS	9868383	9868466	.	+	0	ENSMUST00000168907.7
chr1	HAVANA	CDS	9871630	9871702	.	+	0	ENSMUST00000168907.7
chr1	HAVANA	CDS	9872258	9872333	.	+	2	ENSMUST00000168907.7
chr1	HAVANA	CDS	9877166	9877253	.	+	1	ENSMUST00000168907.7
chr1	HAVANA	CDS	9879026	9879075	.	+	0	ENSMUST00000168907.7
chr1	HAVANA	CDS	9880332	9880389	.	+	1	ENSMUST00000168907.7
chr1	HAVANA	CDS	9881578	9881661	.	+	0	ENSMUST00000168907.7
chr1	HAVANA	CDS	9881760	9881891	.	+	0	ENSMUST00000168907.7
chr1	HAVANA	CDS	9884407	9884519	.	+	0	ENSMUST00000168907.7
chr1	HAVANA	CDS	9884625	9884661	.	+	1	ENSMUST00000168907.7
chr1	HAVANA	CDS	9885667	9885753	.	+	0	ENSMUST00000168907.7
chr1	HAVANA	CDS	9886047	9886142	.	+	0	ENSMUST00000168907.7
chr1	HAVANA	CDS	9888870	9889025	.	+	0	ENSMUST00000168907.7
chr1	HAVANA	CDS	9891361	9891450	.	+	0	ENSMUST00000168907.7
chr1	HAVANA	CDS	9898720	9898887	.	+	0	ENSMUST00000168907.7
chr1	HAVANA	five_prime_UTR	9798143	9798246	.	+	.	ENSMUST00000168907.7
chr1	HAVANA	five_prime_UTR	9827013	9827119	.	+	.	ENSMUST00000168907.7
chr1	HAVANA	five_prime_UTR	9865131	9865252	.	+	.	ENSMUST00000168907.7
chr1	HAVANA	three_prime_UTR	9898888	9902568	.	+	.	ENSMUST00000168907.7
chr1	HAVANA	transcript	9908638	9922525	.	+	.	ENSMUST00000052843.11
chr1	HAVANA	CDS	9911719	9911812	.	+	0	ENSMUST00000052843.11
chr1	HAVANA	CDS	9911910	9912040	.	+	2	ENSMUST00000052843.11
chr1	HAVANA	CDS	9912156	9912173	.	+	0	ENSMUST00000052843.11
chr1	HAVANA	CDS	9915474	9915669	.	+	0	ENSMUST00000052843.11
chr1	HAVANA	CDS	9916316	9916438	.	+	2	ENSMUST00000052843.11
chr1	HAVANA	CDS	9916550	9916654	.	+	2	ENSMUST00000052843.11
chr1	HAVANA	CDS	9919020	9919145	.	+	2	ENSMUST00000052843.11
chr1	HAVANA	CDS	9920435	9920672	.	+	2	ENSMUST00000052843.11
chr1	HAVANA	CDS	9920828	9920837	.	+	1	ENSMUST00000052843.11
chr1	HAVANA	five_prime_UTR	9908638	9908690	.	+	.	ENSMUST00000052843.11
chr1	HAVANA	five_prime_UTR	9911675	9911718	.	+	.	ENSMUST00000052843.11
chr1	HAVANA	three_prime_UTR	9920838	9922525	.	+	.	ENSMUST00000052843.11
chr1	ENSEMBL	transcript	9908638	9940954	.	+	.	ENSMUST00000171802.7
chr1	ENSEMBL	CDS	9911719	9911812	.	+	0	ENSMUST00000171802.7
chr1	ENSEMBL	CDS	9911910	9912040	.	+	2	ENSMUST00000171802.7
chr1	ENSEMBL	CDS	9912114	9912173	.	+	0	ENSMUST00000171802.7
chr1	ENSEMBL	CDS	9915474	9915669	.	+	0	ENSMUST00000171802.7
chr1	ENSEMBL	CDS	9916316	9916438	.	+	2	ENSMUST00000171802.7
chr1	ENSEMBL	CDS	9916550	9916654	.	+	2	ENSMUST00000171802.7
chr1	ENSEMBL	CDS	9919020	9919145	.	+	2	ENSMUST00000171802.7
chr1	ENSEMBL	CDS	9920435	9920672	.	+	2	ENSMUST00000171802.7
chr1	ENSEMBL	CDS	9924057	9924262	.	+	1	ENSMUST00000171802.7
chr1	ENSEMBL	CDS	9930781	9930947	.	+	2	ENSMUST00000171802.7
chr1	ENSEMBL	CDS	9932002	9932181	.	+	0	ENSMUST00000171802.7
chr1	ENSEMBL	CDS	9933923	9934065	.	+	0	ENSMUST00000171802.7
chr1	ENSEMBL	CDS	9936996	9937105	.	+	1	ENSMUST00000171802.7
chr1	ENSEMBL	CDS	9940378	9940541	.	+	2	ENSMUST00000171802.7
chr1	ENSEMBL	five_prime_UTR	9908638	9908690	.	+	.	ENSMUST00000171802.7
chr1	ENSEMBL	five_prime_UTR	9911675	9911718	.	+	.	ENSMUST00000171802.7
chr1	ENSEMBL	three_prime_UTR	9940542	9942744	.	+	.	ENSMUST00000171802.7
chr1	HAVANA	transcript	9908668	9940452	.	+	.	ENSMUST00000125294.8
chr1	HAVANA	CDS	9911719	9911812	.	+	0	ENSMUST00000125294.8
chr1	HAVANA	CDS	9911910	9912040	.	+	2	ENSMUST00000125294.8
chr1	HAVANA	CDS	9912114	9912173	.	+	0	ENSMUST00000125294.8
chr1	HAVANA	CDS	9915474	9915669	.	+	0	ENSMUST00000125294.8
chr1	HAVANA	CDS	9916316	9916438	.	+	2	ENSMUST00000125294.8
chr1	HAVANA	CDS	9916550	9916654	.	+	2	ENSMUST00000125294.8
chr1	HAVANA	CDS	9919020	9919145	.	+	2	ENSMUST00000125294.8
chr1	HAVANA	CDS	9920435	9920672	.	+	2	ENSMUST00000125294.8
chr1	HAVANA	CDS	9924057	9924262	.	+	1	ENSMUST00000125294.8
chr1	HAVANA	CDS	9930781	9930947	.	+	2	ENSMUST00000125294.8
chr1	HAVANA	CDS	9932002	9932181	.	+	0	ENSMUST00000125294.8
chr1	HAVANA	CDS	9933923	9934065	.	+	0	ENSMUST00000125294.8
chr1	HAVANA	CDS	9940378	9940420	.	+	1	ENSMUST00000125294.8
chr1	HAVANA	five_prime_UTR	9908668	9908708	.	+	.	ENSMUST00000125294.8
chr1	HAVANA	five_prime_UTR	9911601	9911718	.	+	.	ENSMUST00000125294.8
chr1	HAVANA	three_prime_UTR	9940421	9940452	.	+	.	ENSMUST00000125294.8
chr1	HAVANA	transcript	9908670	9942085	.	+	.	ENSMUST00000140948.8
chr1	HAVANA	CDS	9911719	9911812	.	+	0	ENSMUST00000140948.8
chr1	HAVANA	CDS	9911910	9912040	.	+	2	ENSMUST00000140948.8
chr1	HAVANA	CDS	9912114	9912173	.	+	0	ENSMUST00000140948.8
chr1	HAVANA	CDS	9915474	9915669	.	+	0	ENSMUST00000140948.8
chr1	HAVANA	CDS	9916316	9916438	.	+	2	ENSMUST00000140948.8
chr1	HAVANA	CDS	9916550	9916654	.	+	2	ENSMUST00000140948.8
chr1	HAVANA	CDS	9919020	9919145	.	+	2	ENSMUST00000140948.8
chr1	HAVANA	CDS	9920435	9920672	.	+	2	ENSMUST00000140948.8
chr1	HAVANA	CDS	9924057	9924262	.	+	1	ENSMUST00000140948.8
chr1	HAVANA	CDS	9930781	9930947	.	+	2	ENSMUST00000140948.8
chr1	HAVANA	CDS	9932002	9932181	.	+	0	ENSMUST00000140948.8
chr1	HAVANA	CDS	9933923	9934065	.	+	0	ENSMUST00000140948.8
chr1	HAVANA	CDS	9936996	9937105	.	+	1	ENSMUST00000140948.8
chr1	HAVANA	CDS	9940378	9940533	.	+	2	ENSMUST00000140948.8
chr1	HAVANA	CDS	9940911	9940951	.	+	2	ENSMUST00000140948.8
chr1	HAVANA	five_prime_UTR	9908670	9908690	.	+	.	ENSMUST00000140948.8
chr1	HAVANA	five_prime_UTR	9911701	9911718	.	+	.	ENSMUST00000140948.8
chr1	HAVANA	three_prime_UTR	9940952	9942744	.	+	.	ENSMUST00000140948.8
chr1	HAVANA	transcript	9911314	9921266	.	+	.	ENSMUST00000118098.2
chr1	HAVANA	CDS	9911719	9911812	.	+	0	ENSMUST00000118098.2
chr1	HAVANA	CDS	9911910	9912040	.	+	2	ENSMUST00000118098.2
chr1	HAVANA	CDS	9912114	9912173	.	+	0	ENSMUST00000118098.2
chr1	HAVANA	CDS	9915474	9915669	.	+	0	ENSMUST00000118098.2
chr1	HAVANA	CDS	9916316	9916438	.	+	2	ENSMUST00000118098.2
chr1	HAVANA	CDS	9916550	9916654	.	+	2	ENSMUST00000118098.2
chr1	HAVANA	CDS	9919020	9919145	.	+	2	ENSMUST00000118098.2
chr1	HAVANA	CDS	9920435	9920673	.	+	2	ENSMUST00000118098.2
chr1	HAVANA	five_prime_UTR	9911314	9911718	.	+	.	ENSMUST00000118098.2
chr1	HAVANA	three_prime_UTR	9920674	9921266	.	+	.	ENSMUST00000118098.2
chr1	HAVANA	transcript	9960163	9967932	.	-	.	ENSMUST00000185184.1
chr1	HAVANA	CDS	9967099	9967485	.	-	0	ENSMUST00000185184.1
chr1	HAVANA	CDS	9963411	9963521	.	-	0	ENSMUST00000185184.1
chr1	HAVANA	five_prime_UTR	9967486	9967932	.	-	.	ENSMUST00000185184.1
chr1	HAVANA	three_prime_UTR	9960162	9963410	.	-	.	ENSMUST00000185184.1
chr1	ENSEMBL	transcript	9960171	9962809	.	-	.	ENSMUST00000097824.2
chr1	ENSEMBL	CDS	9960927	9961124	.	-	0	ENSMUST00000097824.2
chr1	ENSEMBL	three_prime_UTR	9960162	9960926	.	-	.	ENSMUST00000097824.2
chr1	ENSEMBL	five_prime_UTR	9961125	9962809	.	-	.	ENSMUST00000097824.2
chr1	HAVANA	transcript	9968624	10009136	.	-	.	ENSMUST00000027049.9
chr1	HAVANA	CDS	10003235	10003363	.	-	0	ENSMUST00000027049.9
chr1	HAVANA	CDS	9999971	10000137	.	-	0	ENSMUST00000027049.9
chr1	HAVANA	CDS	9999401	9999539	.	-	1	ENSMUST00000027049.9
chr1	HAVANA	CDS	9995146	9995262	.	-	0	ENSMUST00000027049.9
chr1	HAVANA	CDS	9985592	9985709	.	-	0	ENSMUST00000027049.9
chr1	HAVANA	CDS	9978816	9978947	.	-	2	ENSMUST00000027049.9
chr1	HAVANA	CDS	9976587	9976746	.	-	2	ENSMUST00000027049.9
chr1	HAVANA	CDS	9968823	9968931	.	-	1	ENSMUST00000027049.9
chr1	HAVANA	five_prime_UTR	10009072	10009136	.	-	.	ENSMUST00000027049.9
chr1	HAVANA	five_prime_UTR	10003364	10003453	.	-	.	ENSMUST00000027049.9
chr1	HAVANA	three_prime_UTR	9968611	9968822	.	-	.	ENSMUST00000027049.9
chr1	HAVANA	transcript	10024601	10038127	.	-	.	ENSMUST00000027050.9
chr1	HAVANA	CDS	10037670	10037812	.	-	0	ENSMUST00000027050.9
chr1	HAVANA	CDS	10034929	10035163	.	-	1	ENSMUST00000027050.9
chr1	HAVANA	CDS	10034008	10034136	.	-	0	ENSMUST00000027050.9
chr1	HAVANA	CDS	10033258	10033323	.	-	0	ENSMUST00000027050.9
chr1	HAVANA	CDS	10032339	10032424	.	-	0	ENSMUST00000027050.9
chr1	HAVANA	CDS	10030599	10030710	.	-	1	ENSMUST00000027050.9
chr1	HAVANA	CDS	10027103	10027251	.	-	0	ENSMUST00000027050.9
chr1	HAVANA	CDS	10024982	10025063	.	-	1	ENSMUST00000027050.9
chr1	HAVANA	five_prime_UTR	10037813	10038127	.	-	.	ENSMUST00000027050.9
chr1	HAVANA	three_prime_UTR	10024598	10024981	.	-	.	ENSMUST00000027050.9
chr1	HAVANA	transcript	10038217	10136768	.	+	.	ENSMUST00000071087.11
chr1	HAVANA	CDS	10045086	10045184	.	+	0	ENSMUST00000071087.11
chr1	HAVANA	CDS	10047424	10047526	.	+	0	ENSMUST00000071087.11
chr1	HAVANA	CDS	10058720	10058823	.	+	2	ENSMUST00000071087.11
chr1	HAVANA	CDS	10064333	10064413	.	+	0	ENSMUST00000071087.11
chr1	HAVANA	CDS	10065323	10065421	.	+	0	ENSMUST00000071087.11
chr1	HAVANA	CDS	10066426	10066820	.	+	0	ENSMUST00000071087.11
chr1	HAVANA	CDS	10074860	10074946	.	+	1	ENSMUST00000071087.11
chr1	HAVANA	CDS	10077172	10077242	.	+	1	ENSMUST00000071087.11
chr1	HAVANA	CDS	10082253	10082346	.	+	2	ENSMUST00000071087.11
chr1	HAVANA	CDS	10083501	10083558	.	+	1	ENSMUST00000071087.11
chr1	HAVANA	CDS	10085747	10085952	.	+	0	ENSMUST00000071087.11
chr1	HAVANA	CDS	10088051	10088184	.	+	1	ENSMUST00000071087.11
chr1	HAVANA	CDS	10088882	10088960	.	+	2	ENSMUST00000071087.11
chr1	HAVANA	CDS	10090188	10090317	.	+	1	ENSMUST00000071087.11
chr1	HAVANA	CDS	10095866	10096013	.	+	0	ENSMUST00000071087.11
chr1	HAVANA	CDS	10104212	10104364	.	+	2	ENSMUST00000071087.11
chr1	HAVANA	CDS	10108369	10108481	.	+	2	ENSMUST00000071087.11
chr1	HAVANA	CDS	10112393	10112542	.	+	0	ENSMUST00000071087.11
chr1	HAVANA	CDS	10112876	10113022	.	+	0	ENSMUST00000071087.11
chr1	HAVANA	CDS	10113603	10113707	.	+	0	ENSMUST00000071087.11
chr1	HAVANA	CDS	10116018	10116084	.	+	0	ENSMUST00000071087.11
chr1	HAVANA	CDS	10116614	10116731	.	+	2	ENSMUST00000071087.11
chr1	HAVANA	CDS	10126340	10126479	.	+	1	ENSMUST00000071087.11
chr1	HAVANA	CDS	10127423	10127563	.	+	2	ENSMUST00000071087.11
chr1	HAVANA	CDS	10129986	10130032	.	+	2	ENSMUST00000071087.11
chr1	HAVANA	CDS	10132454	10132517	.	+	0	ENSMUST00000071087.11
chr1	HAVANA	CDS	10133164	10133273	.	+	2	ENSMUST00000071087.11
chr1	HAVANA	CDS	10134092	10134230	.	+	0	ENSMUST00000071087.11
chr1	HAVANA	CDS	10135934	10136142	.	+	2	ENSMUST00000071087.11
chr1	HAVANA	five_prime_UTR	10038217	10038344	.	+	.	ENSMUST00000071087.11
chr1	HAVANA	five_prime_UTR	10045076	10045085	.	+	.	ENSMUST00000071087.11
chr1	HAVANA	three_prime_UTR	10136143	10136772	.	+	.	ENSMUST00000071087.11
chr1	HAVANA	transcript	10039773	10068333	.	+	.	ENSMUST00000122156.7
chr1	HAVANA	CDS	10045086	10045184	.	+	0	ENSMUST00000122156.7
chr1	HAVANA	CDS	10047424	10047526	.	+	0	ENSMUST00000122156.7
chr1	HAVANA	CDS	10058720	10058823	.	+	2	ENSMUST00000122156.7
chr1	HAVANA	CDS	10059824	10059847	.	+	0	ENSMUST00000122156.7
chr1	HAVANA	CDS	10064333	10064413	.	+	0	ENSMUST00000122156.7
chr1	HAVANA	CDS	10065323	10065421	.	+	0	ENSMUST00000122156.7
chr1	HAVANA	CDS	10066426	10066872	.	+	0	ENSMUST00000122156.7
chr1	HAVANA	five_prime_UTR	10039773	10039879	.	+	.	ENSMUST00000122156.7
chr1	HAVANA	five_prime_UTR	10045076	10045085	.	+	.	ENSMUST00000122156.7
chr1	HAVANA	three_prime_UTR	10066873	10069208	.	+	.	ENSMUST00000122156.7
chr1	HAVANA	transcript	10137571	10232670	.	-	.	ENSMUST00000088615.10
chr1	HAVANA	CDS	10232371	10232494	.	-	0	ENSMUST00000088615.10
chr1	HAVANA	CDS	10216529	10216559	.	-	2	ENSMUST00000088615.10
chr1	HAVANA	CDS	10215837	10215993	.	-	1	ENSMUST00000088615.10
chr1	HAVANA	CDS	10214125	10214271	.	-	0	ENSMUST00000088615.10
chr1	HAVANA	CDS	10213044	10213223	.	-	0	ENSMUST00000088615.10
chr1	HAVANA	CDS	10209425	10209701	.	-	0	ENSMUST00000088615.10
chr1	HAVANA	CDS	10204808	10204909	.	-	2	ENSMUST00000088615.10
chr1	HAVANA	CDS	10199729	10199904	.	-	2	ENSMUST00000088615.10
chr1	HAVANA	CDS	10198843	10198976	.	-	0	ENSMUST00000088615.10
chr1	HAVANA	CDS	10194257	10194491	.	-	1	ENSMUST00000088615.10
chr1	HAVANA	CDS	10189439	10189678	.	-	0	ENSMUST00000088615.10
chr1	HAVANA	CDS	10189227	10189335	.	-	0	ENSMUST00000088615.10
chr1	HAVANA	CDS	10188757	10188958	.	-	2	ENSMUST00000088615.10
chr1	HAVANA	CDS	10184386	10184497	.	-	1	ENSMUST00000088615.10
chr1	HAVANA	CDS	10183976	10184181	.	-	0	ENSMUST00000088615.10
chr1	HAVANA	CDS	10183663	10183747	.	-	1	ENSMUST00000088615.10
chr1	HAVANA	CDS	10180870	10181041	.	-	0	ENSMUST00000088615.10
chr1	HAVANA	CDS	10179826	10179977	.	-	2	ENSMUST00000088615.10
chr1	HAVANA	CDS	10174067	10174195	.	-	0	ENSMUST00000088615.10
chr1	HAVANA	CDS	10173194	10173352	.	-	0	ENSMUST00000088615.10
chr1	HAVANA	CDS	10172834	10172984	.	-	0	ENSMUST00000088615.10
chr1	HAVANA	CDS	10163697	10163787	.	-	2	ENSMUST00000088615.10
chr1	HAVANA	CDS	10160963	10161003	.	-	1	ENSMUST00000088615.10
chr1	HAVANA	CDS	10160701	10160870	.	-	2	ENSMUST00000088615.10
chr1	HAVANA	CDS	10159877	10160028	.	-	0	ENSMUST00000088615.10
chr1	HAVANA	CDS	10159568	10159740	.	-	1	ENSMUST00000088615.10
chr1	HAVANA	CDS	10157900	10158060	.	-	2	ENSMUST00000088615.10
chr1	HAVANA	CDS	10156914	10157044	.	-	0	ENSMUST00000088615.10
chr1	HAVANA	CDS	10154281	10154410	.	-	1	ENSMUST00000088615.10
chr1	HAVANA	CDS	10153607	10153742	.	-	0	ENSMUST00000088615.10
chr1	HAVANA	CDS	10153386	10153524	.	-	2	ENSMUST00000088615.10
chr1	HAVANA	CDS	10151801	10151873	.	-	1	ENSMUST00000088615.10
chr1	HAVANA	CDS	10147403	10147535	.	-	0	ENSMUST00000088615.10
chr1	HAVANA	CDS	10144718	10144857	.	-	2	ENSMUST00000088615.10
chr1	HAVANA	CDS	10142576	10142744	.	-	0	ENSMUST00000088615.10
chr1	HAVANA	CDS	10141559	10141697	.	-	2	ENSMUST00000088615.10
chr1	HAVANA	CDS	10140467	10140584	.	-	1	ENSMUST00000088615.10
chr1	HAVANA	CDS	10138835	10138996	.	-	0	ENSMUST00000088615.10
chr1	HAVANA	five_prime_UTR	10232495	10232670	.	-	.	ENSMUST00000088615.10
chr1	HAVANA	three_prime_UTR	10137498	10138834	.	-	.	ENSMUST00000088615.10
chr1	HAVANA	transcript	10173075	10232670	.	-	.	ENSMUST00000131556.1
chr1	HAVANA	CDS	10232371	10232494	.	-	0	ENSMUST00000131556.1
chr1	HAVANA	CDS	10216529	10216559	.	-	2	ENSMUST00000131556.1
chr1	HAVANA	CDS	10215837	10215993	.	-	1	ENSMUST00000131556.1
chr1	HAVANA	CDS	10214125	10214271	.	-	0	ENSMUST00000131556.1
chr1	HAVANA	CDS	10213044	10213223	.	-	0	ENSMUST00000131556.1
chr1	HAVANA	CDS	10209425	10209701	.	-	0	ENSMUST00000131556.1
chr1	HAVANA	CDS	10204808	10204909	.	-	2	ENSMUST00000131556.1
chr1	HAVANA	CDS	10199729	10199904	.	-	2	ENSMUST00000131556.1
chr1	HAVANA	CDS	10198843	10198976	.	-	0	ENSMUST00000131556.1
chr1	HAVANA	CDS	10194257	10194491	.	-	1	ENSMUST00000131556.1
chr1	HAVANA	CDS	10189439	10189678	.	-	0	ENSMUST00000131556.1
chr1	HAVANA	CDS	10189227	10189335	.	-	0	ENSMUST00000131556.1
chr1	HAVANA	CDS	10188757	10188958	.	-	2	ENSMUST00000131556.1
chr1	HAVANA	CDS	10184386	10184497	.	-	1	ENSMUST00000131556.1
chr1	HAVANA	CDS	10183976	10184181	.	-	0	ENSMUST00000131556.1
chr1	HAVANA	CDS	10183663	10183747	.	-	1	ENSMUST00000131556.1
chr1	HAVANA	CDS	10180870	10181041	.	-	0	ENSMUST00000131556.1
chr1	HAVANA	CDS	10179826	10179977	.	-	2	ENSMUST00000131556.1
chr1	HAVANA	CDS	10174067	10174195	.	-	0	ENSMUST00000131556.1
chr1	HAVANA	CDS	10173161	10173352	.	-	0	ENSMUST00000131556.1
chr1	HAVANA	five_prime_UTR	10232495	10232670	.	-	.	ENSMUST00000131556.1
chr1	HAVANA	three_prime_UTR	10173074	10173160	.	-	.	ENSMUST00000131556.1
chr1	HAVANA	transcript	10324727	10719945	.	-	.	ENSMUST00000035577.6
chr1	HAVANA	CDS	10719612	10719727	.	-	0	ENSMUST00000035577.6
chr1	HAVANA	CDS	10595620	10595695	.	-	1	ENSMUST00000035577.6
chr1	HAVANA	CDS	10488825	10488949	.	-	0	ENSMUST00000035577.6
chr1	HAVANA	CDS	10483949	10484063	.	-	1	ENSMUST00000035577.6
chr1	HAVANA	CDS	10481014	10481115	.	-	0	ENSMUST00000035577.6
chr1	HAVANA	CDS	10477025	10477129	.	-	0	ENSMUST00000035577.6
chr1	HAVANA	CDS	10409257	10409367	.	-	0	ENSMUST00000035577.6
chr1	HAVANA	CDS	10408269	10408359	.	-	0	ENSMUST00000035577.6
chr1	HAVANA	CDS	10337267	10337469	.	-	2	ENSMUST00000035577.6
chr1	HAVANA	CDS	10329473	10329557	.	-	0	ENSMUST00000035577.6
chr1	HAVANA	CDS	10325127	10325311	.	-	2	ENSMUST00000035577.6
chr1	HAVANA	five_prime_UTR	10719728	10719945	.	-	.	ENSMUST00000035577.6
chr1	HAVANA	three_prime_UTR	10324717	10325126	.	-	.	ENSMUST00000035577.6
chr1	HAVANA	transcript	10993465	11303681	.	+	.	ENSMUST00000027056.11
chr1	HAVANA	CDS	10993793	10993909	.	+	0	ENSMUST00000027056.11
chr1	HAVANA	CDS	11061326	11061397	.	+	0	ENSMUST00000027056.11
chr1	HAVANA	CDS	11065794	11065916	.	+	0	ENSMUST00000027056.11
chr1	HAVANA	CDS	11068011	11068115	.	+	0	ENSMUST00000027056.11
chr1	HAVANA	CDS	11080023	11080124	.	+	0	ENSMUST00000027056.11
chr1	HAVANA	CDS	11089717	11089878	.	+	0	ENSMUST00000027056.11
chr1	HAVANA	CDS	11098463	11098596	.	+	0	ENSMUST00000027056.11
chr1	HAVANA	CDS	11101064	11101167	.	+	1	ENSMUST00000027056.11
chr1	HAVANA	CDS	11107603	11107752	.	+	2	ENSMUST00000027056.11
chr1	HAVANA	CDS	11110282	11110426	.	+	2	ENSMUST00000027056.11
chr1	HAVANA	CDS	11112743	11112843	.	+	1	ENSMUST00000027056.11
chr1	HAVANA	CDS	11123121	11123224	.	+	2	ENSMUST00000027056.11
chr1	HAVANA	CDS	11123814	11123863	.	+	0	ENSMUST00000027056.11
chr1	HAVANA	CDS	11132338	11132413	.	+	1	ENSMUST00000027056.11
chr1	HAVANA	CDS	11136765	11136837	.	+	0	ENSMUST00000027056.11
chr1	HAVANA	CDS	11139956	11140098	.	+	2	ENSMUST00000027056.11
chr1	HAVANA	CDS	11140236	11140328	.	+	0	ENSMUST00000027056.11
chr1	HAVANA	CDS	11142649	11142797	.	+	0	ENSMUST00000027056.11
chr1	HAVANA	CDS	11149810	11149895	.	+	1	ENSMUST00000027056.11
chr1	HAVANA	CDS	11153543	11153679	.	+	2	ENSMUST00000027056.11
chr1	HAVANA	CDS	11156241	11156358	.	+	0	ENSMUST00000027056.11
chr1	HAVANA	CDS	11160096	11160280	.	+	2	ENSMUST00000027056.11
chr1	HAVANA	CDS	11162240	11162401	.	+	0	ENSMUST00000027056.11
chr1	HAVANA	CDS	11169853	11170075	.	+	0	ENSMUST00000027056.11
chr1	HAVANA	CDS	11170584	11170791	.	+	2	ENSMUST00000027056.11
chr1	HAVANA	CDS	11181855	11182034	.	+	1	ENSMUST00000027056.11
chr1	HAVANA	CDS	11184446	11184540	.	+	1	ENSMUST00000027056.11
chr1	HAVANA	CDS	11185130	11185212	.	+	2	ENSMUST00000027056.11
chr1	HAVANA	CDS	11185887	11185977	.	+	0	ENSMUST00000027056.11
chr1	HAVANA	CDS	11186637	11186765	.	+	2	ENSMUST00000027056.11
chr1	HAVANA	CDS	11193513	11193554	.	+	2	ENSMUST00000027056.11
chr1	HAVANA	CDS	11199835	11200052	.	+	2	ENSMUST00000027056.11
chr1	HAVANA	CDS	11204066	11204168	.	+	0	ENSMUST00000027056.11
chr1	HAVANA	CDS	11208512	11208655	.	+	2	ENSMUST00000027056.11
chr1	HAVANA	CDS	11231682	11231796	.	+	2	ENSMUST00000027056.11
chr1	HAVANA	CDS	11265679	11265745	.	+	1	ENSMUST00000027056.11
chr1	HAVANA	CDS	11265969	11266159	.	+	0	ENSMUST00000027056.11
chr1	HAVANA	CDS	11285057	11285159	.	+	1	ENSMUST00000027056.11
chr1	HAVANA	CDS	11289253	11289320	.	+	0	ENSMUST00000027056.11
chr1	HAVANA	CDS	11297708	11297750	.	+	1	ENSMUST00000027056.11
chr1	HAVANA	five_prime_UTR	10993465	10993792	.	+	.	ENSMUST00000027056.11
chr1	HAVANA	three_prime_UTR	11297751	11303682	.	+	.	ENSMUST00000027056.11
chr1	ENSEMBL	transcript	11414105	11601811	.	+	.	ENSMUST00000171690.8
chr1	ENSEMBL	CDS	11414569	11414637	.	+	0	ENSMUST00000171690.8
chr1	ENSEMBL	CDS	11511918	11512065	.	+	0	ENSMUST00000171690.8
chr1	ENSEMBL	CDS	11518578	11518709	.	+	2	ENSMUST00000171690.8
chr1	ENSEMBL	CDS	11545154	11545282	.	+	2	ENSMUST00000171690.8
chr1	ENSEMBL	CDS	11562963	11562991	.	+	2	ENSMUST00000171690.8
chr1	ENSEMBL	CDS	11588374	11588546	.	+	0	ENSMUST00000171690.8
chr1	ENSEMBL	CDS	11596151	11596317	.	+	1	ENSMUST00000171690.8
chr1	ENSEMBL	CDS	11596965	11596981	.	+	2	ENSMUST00000171690.8
chr1	ENSEMBL	five_prime_UTR	11414105	11414568	.	+	.	ENSMUST00000171690.8
chr1	ENSEMBL	three_prime_UTR	11596982	11601821	.	+	.	ENSMUST00000171690.8
chr1	HAVANA	transcript	11414105	11975901	.	+	.	ENSMUST00000048613.13
chr1	HAVANA	CDS	11414569	11414637	.	+	0	ENSMUST00000048613.13
chr1	HAVANA	CDS	11511918	11512065	.	+	0	ENSMUST00000048613.13
chr1	HAVANA	CDS	11518578	11518709	.	+	2	ENSMUST00000048613.13
chr1	HAVANA	CDS	11545154	11545282	.	+	2	ENSMUST00000048613.13
chr1	HAVANA	CDS	11562963	11562991	.	+	2	ENSMUST00000048613.13
chr1	HAVANA	CDS	11588374	11588546	.	+	0	ENSMUST00000048613.13
chr1	HAVANA	CDS	11596151	11596317	.	+	1	ENSMUST00000048613.13
chr1	HAVANA	CDS	11747965	11748091	.	+	2	ENSMUST00000048613.13
chr1	HAVANA	CDS	11798481	11798566	.	+	1	ENSMUST00000048613.13
chr1	HAVANA	CDS	11829815	11829891	.	+	2	ENSMUST00000048613.13
chr1	HAVANA	CDS	11933544	11933591	.	+	0	ENSMUST00000048613.13
chr1	HAVANA	CDS	11950963	11951056	.	+	0	ENSMUST00000048613.13
chr1	HAVANA	CDS	11972046	11972102	.	+	2	ENSMUST00000048613.13
chr1	HAVANA	CDS	11974923	11974963	.	+	2	ENSMUST00000048613.13
chr1	HAVANA	five_prime_UTR	11414105	11414568	.	+	.	ENSMUST00000048613.13
chr1	HAVANA	three_prime_UTR	11974964	11975902	.	+	.	ENSMUST00000048613.13
chr1	HAVANA	transcript	11414269	11601621	.	+	.	ENSMUST00000135014.7
chr1	HAVANA	CDS	11414569	11414637	.	+	0	ENSMUST00000135014.7
chr1	HAVANA	CDS	11511918	11512065	.	+	0	ENSMUST00000135014.7
chr1	HAVANA	CDS	11518578	11518709	.	+	2	ENSMUST00000135014.7
chr1	HAVANA	CDS	11545154	11545282	.	+	2	ENSMUST00000135014.7
chr1	HAVANA	CDS	11562963	11562991	.	+	2	ENSMUST00000135014.7
chr1	HAVANA	CDS	11588374	11588546	.	+	0	ENSMUST00000135014.7
chr1	HAVANA	CDS	11596151	11596331	.	+	1	ENSMUST00000135014.7
chr1	HAVANA	five_prime_UTR	11414269	11414568	.	+	.	ENSMUST00000135014.7
chr1	HAVANA	three_prime_UTR	11596332	11601821	.	+	.	ENSMUST00000135014.7
chr1	HAVANA	transcript	12692277	12861192	.	+	.	ENSMUST00000177608.7
chr1	HAVANA	CDS	12786527	12786698	.	+	0	ENSMUST00000177608.7
chr1	HAVANA	CDS	12796766	12797005	.	+	2	ENSMUST00000177608.7
chr1	HAVANA	CDS	12805180	12805331	.	+	2	ENSMUST00000177608.7
chr1	HAVANA	CDS	12807854	12808023	.	+	0	ENSMUST00000177608.7
chr1	HAVANA	CDS	12817338	12817488	.	+	1	ENSMUST00000177608.7
chr1	HAVANA	CDS	12818378	12818553	.	+	0	ENSMUST00000177608.7
chr1	HAVANA	CDS	12820401	12820529	.	+	1	ENSMUST00000177608.7
chr1	HAVANA	CDS	12820795	12820851	.	+	1	ENSMUST00000177608.7
chr1	HAVANA	CDS	12821970	12822099	.	+	1	ENSMUST00000177608.7
chr1	HAVANA	CDS	12836113	12836329	.	+	0	ENSMUST00000177608.7
chr1	HAVANA	CDS	12838359	12838611	.	+	2	ENSMUST00000177608.7
chr1	HAVANA	CDS	12839829	12839925	.	+	1	ENSMUST00000177608.7
chr1	HAVANA	CDS	12840403	12840497	.	+	0	ENSMUST00000177608.7
chr1	HAVANA	CDS	12841443	12841508	.	+	1	ENSMUST00000177608.7
chr1	HAVANA	CDS	12842649	12842824	.	+	1	ENSMUST00000177608.7
chr1	HAVANA	CDS	12848095	12848237	.	+	2	ENSMUST00000177608.7
chr1	HAVANA	CDS	12848331	12848454	.	+	0	ENSMUST00000177608.7
chr1	HAVANA	CDS	12850760	12850793	.	+	2	ENSMUST00000177608.7
chr1	HAVANA	CDS	12858812	12858839	.	+	1	ENSMUST00000177608.7
chr1	HAVANA	five_prime_UTR	12692277	12692684	.	+	.	ENSMUST00000177608.7
chr1	HAVANA	five_prime_UTR	12728594	12728688	.	+	.	ENSMUST00000177608.7
chr1	HAVANA	five_prime_UTR	12786079	12786151	.	+	.	ENSMUST00000177608.7
chr1	HAVANA	five_prime_UTR	12786468	12786526	.	+	.	ENSMUST00000177608.7
chr1	HAVANA	three_prime_UTR	12858840	12861196	.	+	.	ENSMUST00000177608.7
chr1	HAVANA	transcript	12692532	12852489	.	+	.	ENSMUST00000186051.6
chr1	HAVANA	CDS	12786527	12786698	.	+	0	ENSMUST00000186051.6
chr1	HAVANA	CDS	12796766	12797005	.	+	2	ENSMUST00000186051.6
chr1	HAVANA	CDS	12805180	12805331	.	+	2	ENSMUST00000186051.6
chr1	HAVANA	CDS	12807854	12808023	.	+	0	ENSMUST00000186051.6
chr1	HAVANA	CDS	12817338	12817488	.	+	1	ENSMUST00000186051.6
chr1	HAVANA	CDS	12818378	12818553	.	+	0	ENSMUST00000186051.6
chr1	HAVANA	CDS	12820401	12820529	.	+	1	ENSMUST00000186051.6
chr1	HAVANA	CDS	12820795	12820851	.	+	1	ENSMUST00000186051.6
chr1	HAVANA	CDS	12821970	12822099	.	+	1	ENSMUST00000186051.6
chr1	HAVANA	CDS	12836113	12836329	.	+	0	ENSMUST00000186051.6
chr1	HAVANA	CDS	12838359	12838611	.	+	2	ENSMUST00000186051.6
chr1	HAVANA	CDS	12839829	12839925	.	+	1	ENSMUST00000186051.6
chr1	HAVANA	CDS	12840403	12840497	.	+	0	ENSMUST00000186051.6
chr1	HAVANA	CDS	12841443	12841508	.	+	1	ENSMUST00000186051.6
chr1	HAVANA	CDS	12842649	12842824	.	+	1	ENSMUST00000186051.6
chr1	HAVANA	CDS	12848095	12848237	.	+	2	ENSMUST00000186051.6
chr1	HAVANA	CDS	12848331	12848454	.	+	0	ENSMUST00000186051.6
chr1	HAVANA	CDS	12850760	12850793	.	+	2	ENSMUST00000186051.6
chr1	HAVANA	CDS	12850889	12850892	.	+	1	ENSMUST00000186051.6
chr1	HAVANA	five_prime_UTR	12692532	12692684	.	+	.	ENSMUST00000186051.6
chr1	HAVANA	five_prime_UTR	12728594	12728688	.	+	.	ENSMUST00000186051.6
chr1	HAVANA	five_prime_UTR	12786079	12786151	.	+	.	ENSMUST00000186051.6
chr1	HAVANA	five_prime_UTR	12786468	12786526	.	+	.	ENSMUST00000186051.6
chr1	HAVANA	three_prime_UTR	12850893	12852489	.	+	.	ENSMUST00000186051.6
chr1	HAVANA	transcript	12866549	12992650	.	-	.	ENSMUST00000188454.6
chr1	HAVANA	CDS	12989580	12990495	.	-	0	ENSMUST00000188454.6
chr1	HAVANA	CDS	12943980	12944112	.	-	2	ENSMUST00000188454.6
chr1	HAVANA	CDS	12938989	12939200	.	-	1	ENSMUST00000188454.6
chr1	HAVANA	CDS	12921038	12921202	.	-	2	ENSMUST00000188454.6
chr1	HAVANA	CDS	12894427	12894625	.	-	2	ENSMUST00000188454.6
chr1	HAVANA	CDS	12881293	12881452	.	-	1	ENSMUST00000188454.6
chr1	HAVANA	CDS	12879138	12879379	.	-	0	ENSMUST00000188454.6
chr1	HAVANA	CDS	12876310	12876374	.	-	1	ENSMUST00000188454.6
chr1	HAVANA	CDS	12871871	12872328	.	-	2	ENSMUST00000188454.6
chr1	HAVANA	five_prime_UTR	12992528	12992650	.	-	.	ENSMUST00000188454.6
chr1	HAVANA	five_prime_UTR	12990496	12990963	.	-	.	ENSMUST00000188454.6
chr1	HAVANA	three_prime_UTR	12866549	12871870	.	-	.	ENSMUST00000188454.6
chr1	HAVANA	transcript	12871348	12991177	.	-	.	ENSMUST00000115402.7
chr1	HAVANA	CDS	12989580	12990495	.	-	0	ENSMUST00000115402.7
chr1	HAVANA	CDS	12943980	12944112	.	-	2	ENSMUST00000115402.7
chr1	HAVANA	CDS	12938989	12939200	.	-	1	ENSMUST00000115402.7
chr1	HAVANA	CDS	12921038	12921202	.	-	2	ENSMUST00000115402.7
chr1	HAVANA	CDS	12894427	12894625	.	-	2	ENSMUST00000115402.7
chr1	HAVANA	CDS	12881293	12881452	.	-	1	ENSMUST00000115402.7
chr1	HAVANA	CDS	12879138	12879379	.	-	0	ENSMUST00000115402.7
chr1	HAVANA	CDS	12872292	12872328	.	-	1	ENSMUST00000115402.7
chr1	HAVANA	five_prime_UTR	12990496	12991177	.	-	.	ENSMUST00000115402.7
chr1	HAVANA	three_prime_UTR	12868097	12872291	.	-	.	ENSMUST00000115402.7
chr1	HAVANA	transcript	12878595	12991135	.	-	.	ENSMUST00000136197.7
chr1	HAVANA	CDS	12989580	12990495	.	-	0	ENSMUST00000136197.7
chr1	HAVANA	CDS	12943980	12944112	.	-	2	ENSMUST00000136197.7
chr1	HAVANA	CDS	12938989	12939200	.	-	1	ENSMUST00000136197.7
chr1	HAVANA	CDS	12921038	12921202	.	-	2	ENSMUST00000136197.7
chr1	HAVANA	CDS	12894427	12894625	.	-	2	ENSMUST00000136197.7
chr1	HAVANA	CDS	12881104	12881452	.	-	1	ENSMUST00000136197.7
chr1	HAVANA	five_prime_UTR	12990496	12991135	.	-	.	ENSMUST00000136197.7
chr1	HAVANA	three_prime_UTR	12878595	12881103	.	-	.	ENSMUST00000136197.7
chr1	HAVANA	transcript	12879683	12990914	.	-	.	ENSMUST00000146763.7
chr1	HAVANA	CDS	12989580	12990495	.	-	0	ENSMUST00000146763.7
chr1	HAVANA	CDS	12943980	12944112	.	-	2	ENSMUST00000146763.7
chr1	HAVANA	CDS	12894472	12894625	.	-	1	ENSMUST00000146763.7
chr1	HAVANA	five_prime_UTR	12990496	12990914	.	-	.	ENSMUST00000146763.7
chr1	HAVANA	three_prime_UTR	12894427	12894471	.	-	.	ENSMUST00000146763.7
chr1	HAVANA	three_prime_UTR	12879683	12881452	.	-	.	ENSMUST00000146763.7
chr1	HAVANA	transcript	12879683	12990914	.	-	.	ENSMUST00000147606.2
chr1	HAVANA	CDS	12989580	12990495	.	-	0	ENSMUST00000147606.2
chr1	HAVANA	CDS	12943980	12944112	.	-	2	ENSMUST00000147606.2
chr1	HAVANA	CDS	12938989	12939200	.	-	1	ENSMUST00000147606.2
chr1	HAVANA	CDS	12921038	12921202	.	-	2	ENSMUST00000147606.2
chr1	HAVANA	CDS	12881445	12881452	.	-	2	ENSMUST00000147606.2
chr1	HAVANA	five_prime_UTR	12990496	12990914	.	-	.	ENSMUST00000147606.2
chr1	HAVANA	three_prime_UTR	12879683	12881444	.	-	.	ENSMUST00000147606.2
chr1	HAVANA	transcript	13113457	13127163	.	-	.	ENSMUST00000047577.6
chr1	HAVANA	CDS	13125166	13125835	.	-	0	ENSMUST00000047577.6
chr1	HAVANA	CDS	13124619	13124672	.	-	2	ENSMUST00000047577.6
chr1	HAVANA	CDS	13124363	13124520	.	-	2	ENSMUST00000047577.6
chr1	HAVANA	CDS	13122361	13122631	.	-	0	ENSMUST00000047577.6
chr1	HAVANA	CDS	13118763	13118965	.	-	2	ENSMUST00000047577.6
chr1	HAVANA	CDS	13115780	13115881	.	-	0	ENSMUST00000047577.6
chr1	HAVANA	CDS	13114263	13114487	.	-	0	ENSMUST00000047577.6
chr1	HAVANA	five_prime_UTR	13127110	13127163	.	-	.	ENSMUST00000047577.6
chr1	HAVANA	five_prime_UTR	13125836	13125856	.	-	.	ENSMUST00000047577.6
chr1	HAVANA	three_prime_UTR	13113428	13114262	.	-	.	ENSMUST00000047577.6
chr1	HAVANA	transcript	13139105	13372439	.	-	.	ENSMUST00000081713.10
chr1	HAVANA	CDS	13224609	13224694	.	-	0	ENSMUST00000081713.10
chr1	HAVANA	CDS	13221307	13221479	.	-	1	ENSMUST00000081713.10
chr1	HAVANA	CDS	13190087	13190190	.	-	2	ENSMUST00000081713.10
chr1	HAVANA	CDS	13186733	13186910	.	-	0	ENSMUST00000081713.10
chr1	HAVANA	CDS	13184175	13184363	.	-	2	ENSMUST00000081713.10
chr1	HAVANA	CDS	13181216	13181317	.	-	2	ENSMUST00000081713.10
chr1	HAVANA	CDS	13180481	13180624	.	-	2	ENSMUST00000081713.10
chr1	HAVANA	CDS	13177074	13177221	.	-	2	ENSMUST00000081713.10
chr1	HAVANA	CDS	13174079	13175348	.	-	1	ENSMUST00000081713.10
chr1	HAVANA	CDS	13166896	13167106	.	-	0	ENSMUST00000081713.10
chr1	HAVANA	CDS	13162073	13162288	.	-	2	ENSMUST00000081713.10
chr1	HAVANA	CDS	13160161	13160290	.	-	2	ENSMUST00000081713.10
chr1	HAVANA	CDS	13156370	13156535	.	-	1	ENSMUST00000081713.10
chr1	HAVANA	CDS	13152797	13153075	.	-	0	ENSMUST00000081713.10
chr1	HAVANA	CDS	13152379	13152456	.	-	0	ENSMUST00000081713.10
chr1	HAVANA	CDS	13150690	13150918	.	-	0	ENSMUST00000081713.10
chr1	HAVANA	CDS	13148931	13149108	.	-	2	ENSMUST00000081713.10
chr1	HAVANA	CDS	13148317	13148515	.	-	1	ENSMUST00000081713.10
chr1	HAVANA	CDS	13146875	13146964	.	-	0	ENSMUST00000081713.10
chr1	HAVANA	CDS	13142764	13142772	.	-	0	ENSMUST00000081713.10
chr1	HAVANA	five_prime_UTR	13372183	13372439	.	-	.	ENSMUST00000081713.10
chr1	HAVANA	five_prime_UTR	13285969	13286025	.	-	.	ENSMUST00000081713.10
chr1	HAVANA	five_prime_UTR	13224695	13224713	.	-	.	ENSMUST00000081713.10
chr1	HAVANA	three_prime_UTR	13138615	13142763	.	-	.	ENSMUST00000081713.10
chr1	HAVANA	transcript	13564698	13589910	.	-	.	ENSMUST00000027068.10
chr1	HAVANA	CDS	13589600	13589722	.	-	0	ENSMUST00000027068.10
chr1	HAVANA	CDS	13581023	13581086	.	-	0	ENSMUST00000027068.10
chr1	HAVANA	CDS	13579690	13579811	.	-	2	ENSMUST00000027068.10
chr1	HAVANA	CDS	13579450	13579566	.	-	0	ENSMUST00000027068.10
chr1	HAVANA	CDS	13578100	13578158	.	-	0	ENSMUST00000027068.10
chr1	HAVANA	CDS	13576368	13576452	.	-	1	ENSMUST00000027068.10
chr1	HAVANA	CDS	13572004	13572074	.	-	0	ENSMUST00000027068.10
chr1	HAVANA	CDS	13571803	13571907	.	-	1	ENSMUST00000027068.10
chr1	HAVANA	CDS	13569939	13570082	.	-	1	ENSMUST00000027068.10
chr1	HAVANA	CDS	13569471	13569631	.	-	1	ENSMUST00000027068.10
chr1	HAVANA	CDS	13566326	13566396	.	-	2	ENSMUST00000027068.10
chr1	HAVANA	five_prime_UTR	13589723	13589910	.	-	.	ENSMUST00000027068.10
chr1	HAVANA	three_prime_UTR	13561931	13566325	.	-	.	ENSMUST00000027068.10
chr1	HAVANA	transcript	13623330	13660546	.	-	.	ENSMUST00000027071.6
chr1	HAVANA	CDS	13660329	13660450	.	-	0	ENSMUST00000027071.6
chr1	HAVANA	CDS	13650721	13650884	.	-	1	ENSMUST00000027071.6
chr1	HAVANA	CDS	13647385	13647511	.	-	2	ENSMUST00000027071.6
chr1	HAVANA	CDS	13638231	13638409	.	-	1	ENSMUST00000027071.6
chr1	HAVANA	CDS	13630065	13630213	.	-	2	ENSMUST00000027071.6
chr1	HAVANA	CDS	13627356	13627437	.	-	0	ENSMUST00000027071.6
chr1	HAVANA	CDS	13626864	13626904	.	-	2	ENSMUST00000027071.6
chr1	HAVANA	five_prime_UTR	13660451	13660546	.	-	.	ENSMUST00000027071.6
chr1	HAVANA	three_prime_UTR	13616673	13626863	.	-	.	ENSMUST00000027071.6
chr1	HAVANA	transcript	13668771	13701723	.	+	.	ENSMUST00000088542.3
chr1	HAVANA	CDS	13672493	13672764	.	+	0	ENSMUST00000088542.3
chr1	HAVANA	CDS	13684056	13684276	.	+	1	ENSMUST00000088542.3
chr1	HAVANA	CDS	13700755	13701380	.	+	2	ENSMUST00000088542.3
chr1	HAVANA	five_prime_UTR	13668771	13668867	.	+	.	ENSMUST00000088542.3
chr1	HAVANA	five_prime_UTR	13672126	13672492	.	+	.	ENSMUST00000088542.3
chr1	HAVANA	three_prime_UTR	13701381	13705883	.	+	.	ENSMUST00000088542.3
chr1	ENSEMBL	transcript	14168954	14310200	.	-	.	ENSMUST00000027066.12
chr1	ENSEMBL	CDS	14302770	14302893	.	-	0	ENSMUST00000027066.12
chr1	ENSEMBL	CDS	14283121	14283198	.	-	2	ENSMUST00000027066.12
chr1	ENSEMBL	CDS	14274534	14274603	.	-	2	ENSMUST00000027066.12
chr1	ENSEMBL	CDS	14274065	14274207	.	-	1	ENSMUST00000027066.12
chr1	ENSEMBL	CDS	14270705	14270842	.	-	2	ENSMUST00000027066.12
chr1	ENSEMBL	CDS	14253020	14253102	.	-	2	ENSMUST00000027066.12
chr1	ENSEMBL	CDS	14252428	14252614	.	-	0	ENSMUST00000027066.12
chr1	ENSEMBL	CDS	14231413	14231552	.	-	2	ENSMUST00000027066.12
chr1	ENSEMBL	CDS	14229493	14229576	.	-	0	ENSMUST00000027066.12
chr1	ENSEMBL	CDS	14208895	14208984	.	-	0	ENSMUST00000027066.12
chr1	ENSEMBL	CDS	14184626	14184684	.	-	0	ENSMUST00000027066.12
chr1	ENSEMBL	CDS	14184349	14184509	.	-	1	ENSMUST00000027066.12
chr1	ENSEMBL	CDS	14183381	14183495	.	-	2	ENSMUST00000027066.12
chr1	ENSEMBL	CDS	14183157	14183278	.	-	1	ENSMUST00000027066.12
chr1	ENSEMBL	CDS	14179480	14179580	.	-	2	ENSMUST00000027066.12
chr1	ENSEMBL	CDS	14170919	14170996	.	-	0	ENSMUST00000027066.12
chr1	ENSEMBL	five_prime_UTR	14309646	14310200	.	-	.	ENSMUST00000027066.12
chr1	ENSEMBL	five_prime_UTR	14304425	14304474	.	-	.	ENSMUST00000027066.12
chr1	ENSEMBL	five_prime_UTR	14302894	14302897	.	-	.	ENSMUST00000027066.12
chr1	ENSEMBL	three_prime_UTR	14168952	14170918	.	-	.	ENSMUST00000027066.12
chr1	HAVANA	transcript	14753346	14755990	.	-	.	ENSMUST00000027062.6
chr1	HAVANA	CDS	14755230	14755748	.	-	0	ENSMUST00000027062.6
chr1	HAVANA	CDS	14754242	14754325	.	-	0	ENSMUST00000027062.6
chr1	HAVANA	five_prime_UTR	14755749	14755990	.	-	.	ENSMUST00000027062.6
chr1	HAVANA	three_prime_UTR	14753343	14754241	.	-	.	ENSMUST00000027062.6
chr1	HAVANA	transcript	14872648	14918862	.	-	.	ENSMUST00000041447.4
chr1	HAVANA	CDS	14918725	14918835	.	-	0	ENSMUST00000041447.4
chr1	HAVANA	CDS	14912360	14912519	.	-	0	ENSMUST00000041447.4
chr1	HAVANA	CDS	14910730	14910905	.	-	2	ENSMUST00000041447.4
chr1	HAVANA	CDS	14905923	14906030	.	-	0	ENSMUST00000041447.4
chr1	HAVANA	CDS	14904453	14904561	.	-	0	ENSMUST00000041447.4
chr1	HAVANA	CDS	14904147	14904292	.	-	2	ENSMUST00000041447.4
chr1	HAVANA	CDS	14903146	14903282	.	-	0	ENSMUST00000041447.4
chr1	HAVANA	CDS	14901862	14901910	.	-	1	ENSMUST00000041447.4
chr1	HAVANA	CDS	14900065	14900164	.	-	0	ENSMUST00000041447.4
chr1	HAVANA	CDS	14899347	14899447	.	-	2	ENSMUST00000041447.4
chr1	HAVANA	CDS	14898256	14898425	.	-	0	ENSMUST00000041447.4
chr1	HAVANA	CDS	14898009	14898173	.	-	1	ENSMUST00000041447.4
chr1	HAVANA	CDS	14896492	14896606	.	-	1	ENSMUST00000041447.4
chr1	HAVANA	CDS	14893183	14893349	.	-	0	ENSMUST00000041447.4
chr1	HAVANA	CDS	14891305	14891398	.	-	1	ENSMUST00000041447.4
chr1	HAVANA	CDS	14890395	14890454	.	-	0	ENSMUST00000041447.4
chr1	HAVANA	CDS	14889394	14889492	.	-	0	ENSMUST00000041447.4
chr1	HAVANA	CDS	14887595	14887665	.	-	0	ENSMUST00000041447.4
chr1	HAVANA	CDS	14886887	14887052	.	-	1	ENSMUST00000041447.4
chr1	HAVANA	CDS	14885750	14885839	.	-	0	ENSMUST00000041447.4
chr1	HAVANA	CDS	14884110	14884279	.	-	0	ENSMUST00000041447.4
chr1	HAVANA	CDS	14882112	14882241	.	-	1	ENSMUST00000041447.4
chr1	HAVANA	CDS	14881597	14881779	.	-	0	ENSMUST00000041447.4
chr1	HAVANA	CDS	14880199	14880267	.	-	0	ENSMUST00000041447.4
chr1	HAVANA	CDS	14875849	14875959	.	-	0	ENSMUST00000041447.4
chr1	HAVANA	CDS	14874364	14874461	.	-	0	ENSMUST00000041447.4
chr1	HAVANA	CDS	14873509	14873728	.	-	1	ENSMUST00000041447.4
chr1	HAVANA	five_prime_UTR	14918836	14918862	.	-	.	ENSMUST00000041447.4
chr1	HAVANA	three_prime_UTR	14872644	14873508	.	-	.	ENSMUST00000041447.4
chr1	HAVANA	transcript	15312452	15723750	.	+	.	ENSMUST00000170146.2
chr1	HAVANA	CDS	15312452	15313030	.	+	0	ENSMUST00000170146.2
chr1	HAVANA	CDS	15709485	15711626	.	+	0	ENSMUST00000170146.2
chr1	HAVANA	three_prime_UTR	15711627	15723750	.	+	.	ENSMUST00000170146.2
chr1	HAVANA	transcript	15805646	15844052	.	+	.	ENSMUST00000188371.6
chr1	HAVANA	CDS	15805678	15805957	.	+	0	ENSMUST00000188371.6
chr1	HAVANA	CDS	15807641	15807736	.	+	2	ENSMUST00000188371.6
chr1	HAVANA	CDS	15813041	15813162	.	+	2	ENSMUST00000188371.6
chr1	HAVANA	CDS	15815886	15815972	.	+	0	ENSMUST00000188371.6
chr1	HAVANA	CDS	15818934	15819083	.	+	0	ENSMUST00000188371.6
chr1	HAVANA	CDS	15819651	15819763	.	+	0	ENSMUST00000188371.6
chr1	HAVANA	CDS	15831507	15831566	.	+	1	ENSMUST00000188371.6
chr1	HAVANA	CDS	15833401	15833489	.	+	1	ENSMUST00000188371.6
chr1	HAVANA	CDS	15838182	15838288	.	+	2	ENSMUST00000188371.6
chr1	HAVANA	CDS	15842921	15843079	.	+	0	ENSMUST00000188371.6
chr1	HAVANA	five_prime_UTR	15805646	15805677	.	+	.	ENSMUST00000188371.6
chr1	HAVANA	three_prime_UTR	15843080	15848436	.	+	.	ENSMUST00000188371.6
chr1	HAVANA	transcript	15853862	15892722	.	-	.	ENSMUST00000040695.4
chr1	HAVANA	CDS	15892439	15892652	.	-	0	ENSMUST00000040695.4
chr1	HAVANA	CDS	15883646	15883840	.	-	2	ENSMUST00000040695.4
chr1	HAVANA	CDS	15860261	15860351	.	-	2	ENSMUST00000040695.4
chr1	HAVANA	CDS	15858889	15859065	.	-	1	ENSMUST00000040695.4
chr1	HAVANA	CDS	15855748	15855862	.	-	1	ENSMUST00000040695.4
chr1	HAVANA	five_prime_UTR	15892653	15892722	.	-	.	ENSMUST00000040695.4
chr1	HAVANA	three_prime_UTR	15853862	15855747	.	-	.	ENSMUST00000040695.4
chr1	HAVANA	transcript	16065979	16081212	.	-	.	ENSMUST00000115367.7
chr1	HAVANA	CDS	16080830	16081049	.	-	0	ENSMUST00000115367.7
chr1	HAVANA	CDS	16078568	16078700	.	-	2	ENSMUST00000115367.7
chr1	HAVANA	CDS	16068800	16068855	.	-	1	ENSMUST00000115367.7
chr1	HAVANA	CDS	16066129	16066274	.	-	2	ENSMUST00000115367.7
chr1	HAVANA	five_prime_UTR	16081050	16081212	.	-	.	ENSMUST00000115367.7
chr1	HAVANA	three_prime_UTR	16065974	16066128	.	-	.	ENSMUST00000115367.7
chr1	HAVANA	transcript	16101295	16104662	.	-	.	ENSMUST00000058437.13
chr1	HAVANA	CDS	16104365	16104378	.	-	0	ENSMUST00000058437.13
chr1	HAVANA	CDS	16103510	16103684	.	-	1	ENSMUST00000058437.13
chr1	HAVANA	CDS	16103168	16103334	.	-	0	ENSMUST00000058437.13
chr1	HAVANA	CDS	16102692	16102829	.	-	1	ENSMUST00000058437.13
chr1	HAVANA	CDS	16102490	16102599	.	-	1	ENSMUST00000058437.13
chr1	HAVANA	CDS	16101731	16101936	.	-	2	ENSMUST00000058437.13
chr1	HAVANA	five_prime_UTR	16104379	16104662	.	-	.	ENSMUST00000058437.13
chr1	HAVANA	three_prime_UTR	16101727	16101730	.	-	.	ENSMUST00000058437.13
chr1	HAVANA	three_prime_UTR	16100457	16101359	.	-	.	ENSMUST00000058437.13
chr1	HAVANA	transcript	16105774	16133734	.	+	.	ENSMUST00000027053.7
chr1	HAVANA	CDS	16106018	16106306	.	+	0	ENSMUST00000027053.7
chr1	HAVANA	CDS	16107795	16108030	.	+	2	ENSMUST00000027053.7
chr1	HAVANA	CDS	16128165	16128263	.	+	0	ENSMUST00000027053.7
chr1	HAVANA	CDS	16129196	16129341	.	+	0	ENSMUST00000027053.7
chr1	HAVANA	CDS	16131075	16131206	.	+	1	ENSMUST00000027053.7
chr1	HAVANA	CDS	16131294	16131414	.	+	1	ENSMUST00000027053.7
chr1	HAVANA	five_prime_UTR	16105774	16106017	.	+	.	ENSMUST00000027053.7
chr1	HAVANA	three_prime_UTR	16131415	16133734	.	+	.	ENSMUST00000027053.7
chr1	HAVANA	transcript	16228674	16519306	.	-	.	ENSMUST00000162751.7
chr1	HAVANA	CDS	16486020	16486133	.	-	0	ENSMUST00000162751.7
chr1	HAVANA	CDS	16463035	16463194	.	-	0	ENSMUST00000162751.7
chr1	HAVANA	CDS	16440323	16440458	.	-	2	ENSMUST00000162751.7
chr1	HAVANA	CDS	16394051	16394210	.	-	1	ENSMUST00000162751.7
chr1	HAVANA	CDS	16392517	16392624	.	-	0	ENSMUST00000162751.7
chr1	HAVANA	CDS	16389821	16390033	.	-	0	ENSMUST00000162751.7
chr1	HAVANA	CDS	16374674	16374811	.	-	0	ENSMUST00000162751.7
chr1	HAVANA	CDS	16369755	16369886	.	-	0	ENSMUST00000162751.7
chr1	HAVANA	CDS	16366079	16366139	.	-	0	ENSMUST00000162751.7
chr1	HAVANA	CDS	16345704	16346011	.	-	2	ENSMUST00000162751.7
chr1	HAVANA	CDS	16231003	16231091	.	-	0	ENSMUST00000162751.7
chr1	HAVANA	CDS	16229776	16229866	.	-	1	ENSMUST00000162751.7
chr1	HAVANA	five_prime_UTR	16519173	16519306	.	-	.	ENSMUST00000162751.7
chr1	HAVANA	five_prime_UTR	16509342	16509408	.	-	.	ENSMUST00000162751.7
chr1	HAVANA	five_prime_UTR	16486134	16486150	.	-	.	ENSMUST00000162751.7
chr1	HAVANA	three_prime_UTR	16226330	16229775	.	-	.	ENSMUST00000162751.7
chr1	HAVANA	transcript	16343407	16519211	.	-	.	ENSMUST00000159558.7
chr1	HAVANA	CDS	16509342	16509359	.	-	0	ENSMUST00000159558.7
chr1	HAVANA	CDS	16463035	16463194	.	-	0	ENSMUST00000159558.7
chr1	HAVANA	CDS	16440323	16440458	.	-	2	ENSMUST00000159558.7
chr1	HAVANA	CDS	16394051	16394210	.	-	1	ENSMUST00000159558.7
chr1	HAVANA	CDS	16392517	16392624	.	-	0	ENSMUST00000159558.7
chr1	HAVANA	CDS	16389821	16390033	.	-	0	ENSMUST00000159558.7
chr1	HAVANA	CDS	16374674	16374811	.	-	0	ENSMUST00000159558.7
chr1	HAVANA	CDS	16369755	16369886	.	-	0	ENSMUST00000159558.7
chr1	HAVANA	CDS	16366079	16366139	.	-	0	ENSMUST00000159558.7
chr1	HAVANA	CDS	16345701	16346011	.	-	2	ENSMUST00000159558.7
chr1	HAVANA	five_prime_UTR	16519173	16519211	.	-	.	ENSMUST00000159558.7
chr1	HAVANA	five_prime_UTR	16511930	16512011	.	-	.	ENSMUST00000159558.7
chr1	HAVANA	five_prime_UTR	16509360	16509408	.	-	.	ENSMUST00000159558.7
chr1	HAVANA	three_prime_UTR	16343246	16345700	.	-	.	ENSMUST00000159558.7
chr1	HAVANA	transcript	16459715	16519260	.	-	.	ENSMUST00000115359.9
chr1	HAVANA	CDS	16486020	16486133	.	-	0	ENSMUST00000115359.9
chr1	HAVANA	CDS	16463035	16463194	.	-	0	ENSMUST00000115359.9
chr1	HAVANA	CDS	16460319	16460419	.	-	2	ENSMUST00000115359.9
chr1	HAVANA	five_prime_UTR	16519173	16519260	.	-	.	ENSMUST00000115359.9
chr1	HAVANA	five_prime_UTR	16509342	16509408	.	-	.	ENSMUST00000115359.9
chr1	HAVANA	five_prime_UTR	16486134	16486150	.	-	.	ENSMUST00000115359.9
chr1	HAVANA	three_prime_UTR	16459715	16460318	.	-	.	ENSMUST00000115359.9
chr1	HAVANA	transcript	16540790	16619312	.	-	.	ENSMUST00000182554.8
chr1	HAVANA	CDS	16619237	16619251	.	-	0	ENSMUST00000182554.8
chr1	HAVANA	CDS	16602262	16602353	.	-	0	ENSMUST00000182554.8
chr1	HAVANA	CDS	16597951	16598053	.	-	1	ENSMUST00000182554.8
chr1	HAVANA	CDS	16585276	16585352	.	-	0	ENSMUST00000182554.8
chr1	HAVANA	CDS	16581927	16582002	.	-	1	ENSMUST00000182554.8
chr1	HAVANA	CDS	16543949	16544032	.	-	0	ENSMUST00000182554.8
chr1	HAVANA	CDS	16541775	16541789	.	-	0	ENSMUST00000182554.8
chr1	HAVANA	five_prime_UTR	16619252	16619312	.	-	.	ENSMUST00000182554.8
chr1	HAVANA	three_prime_UTR	16540788	16541774	.	-	.	ENSMUST00000182554.8
chr1	HAVANA	transcript	16569782	16619489	.	-	.	ENSMUST00000117146.8
chr1	HAVANA	CDS	16619237	16619251	.	-	0	ENSMUST00000117146.8
chr1	HAVANA	CDS	16602262	16602353	.	-	0	ENSMUST00000117146.8
chr1	HAVANA	CDS	16597951	16598053	.	-	1	ENSMUST00000117146.8
chr1	HAVANA	CDS	16585276	16585431	.	-	0	ENSMUST00000117146.8
chr1	HAVANA	CDS	16581927	16582002	.	-	0	ENSMUST00000117146.8
chr1	HAVANA	CDS	16571272	16571282	.	-	2	ENSMUST00000117146.8
chr1	HAVANA	five_prime_UTR	16619252	16619489	.	-	.	ENSMUST00000117146.8
chr1	HAVANA	three_prime_UTR	16560623	16571271	.	-	.	ENSMUST00000117146.8
chr1	HAVANA	transcript	16641725	16656884	.	-	.	ENSMUST00000188641.6
chr1	HAVANA	CDS	16647955	16647958	.	-	0	ENSMUST00000188641.6
chr1	HAVANA	CDS	16645686	16645829	.	-	2	ENSMUST00000188641.6
chr1	HAVANA	CDS	16643291	16643478	.	-	2	ENSMUST00000188641.6
chr1	HAVANA	five_prime_UTR	16656822	16656884	.	-	.	ENSMUST00000188641.6
chr1	HAVANA	five_prime_UTR	16647959	16648007	.	-	.	ENSMUST00000188641.6
chr1	HAVANA	three_prime_UTR	16638475	16643290	.	-	.	ENSMUST00000188641.6
chr1	HAVANA	transcript	16665210	16678275	.	+	.	ENSMUST00000065373.5
chr1	HAVANA	CDS	16665308	16665505	.	+	0	ENSMUST00000065373.5
chr1	HAVANA	CDS	16667668	16667773	.	+	0	ENSMUST00000065373.5
chr1	HAVANA	CDS	16676968	16677422	.	+	2	ENSMUST00000065373.5
chr1	HAVANA	five_prime_UTR	16665210	16665307	.	+	.	ENSMUST00000065373.5
chr1	HAVANA	three_prime_UTR	16677423	16678416	.	+	.	ENSMUST00000065373.5
chr1	HAVANA	transcript	16688433	16709611	.	+	.	ENSMUST00000026881.10
chr1	HAVANA	CDS	16688508	16688619	.	+	0	ENSMUST00000026881.10
chr1	HAVANA	CDS	16691684	16691773	.	+	2	ENSMUST00000026881.10
chr1	HAVANA	CDS	16700795	16700923	.	+	2	ENSMUST00000026881.10
chr1	HAVANA	CDS	16706173	16706225	.	+	2	ENSMUST00000026881.10
chr1	HAVANA	CDS	16709439	16709534	.	+	0	ENSMUST00000026881.10
chr1	HAVANA	five_prime_UTR	16688433	16688507	.	+	.	ENSMUST00000026881.10
chr1	HAVANA	three_prime_UTR	16709535	16714507	.	+	.	ENSMUST00000026881.10
chr1	HAVANA	transcript	16994938	17097889	.	-	.	ENSMUST00000038382.4
chr1	HAVANA	CDS	17097226	17097604	.	-	0	ENSMUST00000038382.4
chr1	HAVANA	CDS	17091298	17092057	.	-	2	ENSMUST00000038382.4
chr1	HAVANA	CDS	17016039	17016157	.	-	1	ENSMUST00000038382.4
chr1	HAVANA	CDS	17003891	17004534	.	-	2	ENSMUST00000038382.4
chr1	HAVANA	CDS	16997482	16997559	.	-	0	ENSMUST00000038382.4
chr1	HAVANA	five_prime_UTR	17097605	17097889	.	-	.	ENSMUST00000038382.4
chr1	HAVANA	three_prime_UTR	16994920	16997481	.	-	.	ENSMUST00000038382.4
chr1	HAVANA	transcript	17145362	17164271	.	+	.	ENSMUST00000026879.7
chr1	HAVANA	CDS	17145472	17145588	.	+	0	ENSMUST00000026879.7
chr1	HAVANA	CDS	17146936	17147128	.	+	0	ENSMUST00000026879.7
chr1	HAVANA	CDS	17156961	17157134	.	+	2	ENSMUST00000026879.7
chr1	HAVANA	CDS	17158409	17158503	.	+	2	ENSMUST00000026879.7
chr1	HAVANA	CDS	17159924	17160038	.	+	0	ENSMUST00000026879.7
chr1	HAVANA	CDS	17161127	17161506	.	+	2	ENSMUST00000026879.7
chr1	HAVANA	five_prime_UTR	17145362	17145471	.	+	.	ENSMUST00000026879.7
chr1	HAVANA	three_prime_UTR	17161507	17164290	.	+	.	ENSMUST00000026879.7
chr1	HAVANA	transcript	17601901	17630939	.	+	.	ENSMUST00000088476.3
chr1	HAVANA	CDS	17602579	17602884	.	+	0	ENSMUST00000088476.3
chr1	HAVANA	CDS	17619783	17619901	.	+	0	ENSMUST00000088476.3
chr1	HAVANA	CDS	17621401	17621533	.	+	1	ENSMUST00000088476.3
chr1	HAVANA	CDS	17621647	17621762	.	+	0	ENSMUST00000088476.3
chr1	HAVANA	CDS	17624835	17624967	.	+	1	ENSMUST00000088476.3
chr1	HAVANA	five_prime_UTR	17601901	17602042	.	+	.	ENSMUST00000088476.3
chr1	HAVANA	five_prime_UTR	17602577	17602578	.	+	.	ENSMUST00000088476.3
chr1	HAVANA	three_prime_UTR	17624968	17630939	.	+	.	ENSMUST00000088476.3
chr1	HAVANA	transcript	17727088	17766344	.	+	.	ENSMUST00000095075.4
chr1	HAVANA	CDS	17728657	17728914	.	+	0	ENSMUST00000095075.4
chr1	HAVANA	CDS	17745354	17745472	.	+	0	ENSMUST00000095075.4
chr1	HAVANA	CDS	17745780	17745912	.	+	1	ENSMUST00000095075.4
chr1	HAVANA	CDS	17746731	17746846	.	+	0	ENSMUST00000095075.4
chr1	HAVANA	CDS	17747501	17747601	.	+	1	ENSMUST00000095075.4
chr1	HAVANA	CDS	17749507	17749647	.	+	2	ENSMUST00000095075.4
chr1	HAVANA	CDS	17750265	17750325	.	+	2	ENSMUST00000095075.4
chr1	HAVANA	CDS	17750434	17750500	.	+	1	ENSMUST00000095075.4
chr1	HAVANA	CDS	17750734	17750864	.	+	0	ENSMUST00000095075.4
chr1	HAVANA	CDS	17752838	17752881	.	+	1	ENSMUST00000095075.4
chr1	HAVANA	CDS	17752968	17753040	.	+	2	ENSMUST00000095075.4
chr1	HAVANA	CDS	17756258	17756333	.	+	1	ENSMUST00000095075.4
chr1	HAVANA	CDS	17762112	17762242	.	+	0	ENSMUST00000095075.4
chr1	HAVANA	CDS	17764063	17764111	.	+	1	ENSMUST00000095075.4
chr1	HAVANA	five_prime_UTR	17727088	17727763	.	+	.	ENSMUST00000095075.4
chr1	HAVANA	five_prime_UTR	17728594	17728656	.	+	.	ENSMUST00000095075.4
chr1	HAVANA	three_prime_UTR	17764112	17778057	.	+	.	ENSMUST00000095075.4
chr1	HAVANA	transcript	18115191	18145902	.	-	.	ENSMUST00000026876.12
chr1	HAVANA	CDS	18145844	18145853	.	-	0	ENSMUST00000026876.12
chr1	HAVANA	CDS	18136988	18137052	.	-	2	ENSMUST00000026876.12
chr1	HAVANA	CDS	18134039	18134173	.	-	0	ENSMUST00000026876.12
chr1	HAVANA	CDS	18130159	18130249	.	-	0	ENSMUST00000026876.12
chr1	HAVANA	CDS	18128642	18128790	.	-	2	ENSMUST00000026876.12
chr1	HAVANA	CDS	18124232	18124329	.	-	0	ENSMUST00000026876.12
chr1	HAVANA	CDS	18122738	18122826	.	-	1	ENSMUST00000026876.12
chr1	HAVANA	CDS	18115632	18115756	.	-	2	ENSMUST00000026876.12
chr1	HAVANA	five_prime_UTR	18145854	18145902	.	-	.	ENSMUST00000026876.12
chr1	HAVANA	three_prime_UTR	18115191	18115631	.	-	.	ENSMUST00000026876.12
chr1	HAVANA	transcript	18236473	18237443	.	-	.	ENSMUST00000097818.1
chr1	HAVANA	CDS	18237374	18237443	.	-	0	ENSMUST00000097818.1
chr1	HAVANA	CDS	18236476	18236660	.	-	2	ENSMUST00000097818.1
chr1	HAVANA	three_prime_UTR	18236399	18236475	.	-	.	ENSMUST00000097818.1
chr1	HAVANA	transcript	18250980	18265138	.	-	.	ENSMUST00000088463.1
chr1	HAVANA	CDS	18265026	18265080	.	-	0	ENSMUST00000088463.1
chr1	HAVANA	CDS	18251203	18251333	.	-	2	ENSMUST00000088463.1
chr1	HAVANA	five_prime_UTR	18265081	18265138	.	-	.	ENSMUST00000088463.1
chr1	HAVANA	three_prime_UTR	18250978	18251202	.	-	.	ENSMUST00000088463.1
chr1	HAVANA	transcript	18260524	18265080	.	-	.	ENSMUST00000097817.3
chr1	HAVANA	CDS	18265026	18265080	.	-	0	ENSMUST00000097817.3
chr1	HAVANA	CDS	18260527	18260666	.	-	2	ENSMUST00000097817.3
chr1	HAVANA	three_prime_UTR	18260391	18260526	.	-	.	ENSMUST00000097817.3
chr1	HAVANA	transcript	19103022	19166346	.	+	.	ENSMUST00000037294.7
chr1	HAVANA	CDS	19103256	19103294	.	+	0	ENSMUST00000037294.7
chr1	HAVANA	CDS	19104364	19104861	.	+	0	ENSMUST00000037294.7
chr1	HAVANA	CDS	19108250	19108310	.	+	0	ENSMUST00000037294.7
chr1	HAVANA	CDS	19118830	19118995	.	+	2	ENSMUST00000037294.7
chr1	HAVANA	CDS	19119162	19119280	.	+	1	ENSMUST00000037294.7
chr1	HAVANA	CDS	19142837	19142978	.	+	2	ENSMUST00000037294.7
chr1	HAVANA	CDS	19148304	19148417	.	+	1	ENSMUST00000037294.7
chr1	HAVANA	CDS	19165959	19166175	.	+	1	ENSMUST00000037294.7
chr1	HAVANA	five_prime_UTR	19103022	19103255	.	+	.	ENSMUST00000037294.7
chr1	HAVANA	three_prime_UTR	19166176	19168587	.	+	.	ENSMUST00000037294.7
chr1	HAVANA	transcript	19208914	19238576	.	+	.	ENSMUST00000027059.10
chr1	HAVANA	CDS	19209168	19209248	.	+	0	ENSMUST00000027059.10
chr1	HAVANA	CDS	19213951	19214409	.	+	0	ENSMUST00000027059.10
chr1	HAVANA	CDS	19219193	19219253	.	+	0	ENSMUST00000027059.10
chr1	HAVANA	CDS	19226436	19226655	.	+	2	ENSMUST00000027059.10
chr1	HAVANA	CDS	19228442	19228560	.	+	1	ENSMUST00000027059.10
chr1	HAVANA	CDS	19231013	19231154	.	+	2	ENSMUST00000027059.10
chr1	HAVANA	CDS	19234050	19234344	.	+	1	ENSMUST00000027059.10
chr1	HAVANA	five_prime_UTR	19208914	19209167	.	+	.	ENSMUST00000027059.10
chr1	HAVANA	three_prime_UTR	19234345	19238845	.	+	.	ENSMUST00000027059.10
chr1	HAVANA	transcript	19208960	19238083	.	+	.	ENSMUST00000187754.6
chr1	HAVANA	CDS	19209168	19209248	.	+	0	ENSMUST00000187754.6
chr1	HAVANA	CDS	19213951	19214409	.	+	0	ENSMUST00000187754.6
chr1	HAVANA	CDS	19219193	19219253	.	+	0	ENSMUST00000187754.6
chr1	HAVANA	CDS	19226436	19226655	.	+	2	ENSMUST00000187754.6
chr1	HAVANA	CDS	19228442	19228560	.	+	1	ENSMUST00000187754.6
chr1	HAVANA	CDS	19231013	19231154	.	+	2	ENSMUST00000187754.6
chr1	HAVANA	CDS	19234050	19234306	.	+	1	ENSMUST00000187754.6
chr1	HAVANA	CDS	19236608	19236627	.	+	2	ENSMUST00000187754.6
chr1	HAVANA	five_prime_UTR	19208960	19209167	.	+	.	ENSMUST00000187754.6
chr1	HAVANA	three_prime_UTR	19236628	19238845	.	+	.	ENSMUST00000187754.6
chr1	HAVANA	transcript	20057779	20618064	.	-	.	ENSMUST00000088448.11
chr1	HAVANA	CDS	20615269	20615323	.	-	0	ENSMUST00000088448.11
chr1	HAVANA	CDS	20613395	20613472	.	-	2	ENSMUST00000088448.11
chr1	HAVANA	CDS	20612702	20612843	.	-	2	ENSMUST00000088448.11
chr1	HAVANA	CDS	20608319	20608427	.	-	1	ENSMUST00000088448.11
chr1	HAVANA	CDS	20593911	20593968	.	-	0	ENSMUST00000088448.11
chr1	HAVANA	CDS	20588485	20588563	.	-	2	ENSMUST00000088448.11
chr1	HAVANA	CDS	20586824	20586898	.	-	1	ENSMUST00000088448.11
chr1	HAVANA	CDS	20585647	20585711	.	-	1	ENSMUST00000088448.11
chr1	HAVANA	CDS	20585158	20585197	.	-	2	ENSMUST00000088448.11
chr1	HAVANA	CDS	20584060	20584130	.	-	1	ENSMUST00000088448.11
chr1	HAVANA	CDS	20571339	20571440	.	-	2	ENSMUST00000088448.11
chr1	HAVANA	CDS	20569829	20569924	.	-	2	ENSMUST00000088448.11
chr1	HAVANA	CDS	20567448	20567589	.	-	2	ENSMUST00000088448.11
chr1	HAVANA	CDS	20566758	20566872	.	-	1	ENSMUST00000088448.11
chr1	HAVANA	CDS	20565599	20565877	.	-	0	ENSMUST00000088448.11
chr1	HAVANA	CDS	20563801	20563890	.	-	0	ENSMUST00000088448.11
chr1	HAVANA	CDS	20563623	20563713	.	-	0	ENSMUST00000088448.11
chr1	HAVANA	CDS	20562360	20562502	.	-	2	ENSMUST00000088448.11
chr1	HAVANA	CDS	20559421	20559548	.	-	0	ENSMUST00000088448.11
chr1	HAVANA	CDS	20558588	20558763	.	-	1	ENSMUST00000088448.11
chr1	HAVANA	CDS	20555078	20555216	.	-	2	ENSMUST00000088448.11
chr1	HAVANA	CDS	20553469	20553596	.	-	1	ENSMUST00000088448.11
chr1	HAVANA	CDS	20550847	20551031	.	-	2	ENSMUST00000088448.11
chr1	HAVANA	CDS	20549686	20549808	.	-	0	ENSMUST00000088448.11
chr1	HAVANA	CDS	20548091	20548196	.	-	0	ENSMUST00000088448.11
chr1	HAVANA	CDS	20547269	20547544	.	-	2	ENSMUST00000088448.11
chr1	HAVANA	CDS	20540314	20540444	.	-	2	ENSMUST00000088448.11
chr1	HAVANA	CDS	20537273	20537408	.	-	0	ENSMUST00000088448.11
chr1	HAVANA	CDS	20534536	20534731	.	-	2	ENSMUST00000088448.11
chr1	HAVANA	CDS	20533843	20533910	.	-	1	ENSMUST00000088448.11
chr1	HAVANA	CDS	20522664	20524265	.	-	2	ENSMUST00000088448.11
chr1	HAVANA	CDS	20520154	20520297	.	-	2	ENSMUST00000088448.11
chr1	HAVANA	CDS	20508893	20509112	.	-	2	ENSMUST00000088448.11
chr1	HAVANA	CDS	20502942	20503092	.	-	1	ENSMUST00000088448.11
chr1	HAVANA	CDS	20450221	20450377	.	-	0	ENSMUST00000088448.11
chr1	HAVANA	CDS	20414221	20414433	.	-	2	ENSMUST00000088448.11
chr1	HAVANA	CDS	20392012	20392219	.	-	2	ENSMUST00000088448.11
chr1	HAVANA	CDS	20391465	20391622	.	-	1	ENSMUST00000088448.11
chr1	HAVANA	CDS	20381403	20381594	.	-	2	ENSMUST00000088448.11
chr1	HAVANA	CDS	20377375	20377500	.	-	2	ENSMUST00000088448.11
chr1	HAVANA	CDS	20374712	20374768	.	-	2	ENSMUST00000088448.11
chr1	HAVANA	CDS	20373856	20373986	.	-	2	ENSMUST00000088448.11
chr1	HAVANA	CDS	20364119	20364231	.	-	0	ENSMUST00000088448.11
chr1	HAVANA	CDS	20360986	20361091	.	-	1	ENSMUST00000088448.11
chr1	HAVANA	CDS	20358840	20358974	.	-	0	ENSMUST00000088448.11
chr1	HAVANA	CDS	20350413	20350545	.	-	0	ENSMUST00000088448.11
chr1	HAVANA	CDS	20347211	20347457	.	-	2	ENSMUST00000088448.11
chr1	HAVANA	CDS	20312033	20312210	.	-	1	ENSMUST00000088448.11
chr1	HAVANA	CDS	20310525	20310720	.	-	0	ENSMUST00000088448.11
chr1	HAVANA	CDS	20288196	20288261	.	-	2	ENSMUST00000088448.11
chr1	HAVANA	CDS	20275519	20275647	.	-	2	ENSMUST00000088448.11
chr1	HAVANA	CDS	20239301	20239438	.	-	2	ENSMUST00000088448.11
chr1	HAVANA	CDS	20222859	20222972	.	-	2	ENSMUST00000088448.11
chr1	HAVANA	CDS	20220039	20220126	.	-	2	ENSMUST00000088448.11
chr1	HAVANA	CDS	20211837	20211991	.	-	1	ENSMUST00000088448.11
chr1	HAVANA	CDS	20209161	20209313	.	-	2	ENSMUST00000088448.11
chr1	HAVANA	CDS	20200520	20201395	.	-	2	ENSMUST00000088448.11
chr1	HAVANA	CDS	20199342	20199510	.	-	2	ENSMUST00000088448.11
chr1	HAVANA	CDS	20198018	20198175	.	-	1	ENSMUST00000088448.11
chr1	HAVANA	CDS	20116930	20117947	.	-	2	ENSMUST00000088448.11
chr1	HAVANA	CDS	20104542	20104677	.	-	1	ENSMUST00000088448.11
chr1	HAVANA	CDS	20103215	20103302	.	-	0	ENSMUST00000088448.11
chr1	HAVANA	CDS	20081186	20081293	.	-	2	ENSMUST00000088448.11
chr1	HAVANA	CDS	20073457	20073615	.	-	2	ENSMUST00000088448.11
chr1	HAVANA	CDS	20070378	20070500	.	-	2	ENSMUST00000088448.11
chr1	HAVANA	CDS	20058301	20058710	.	-	2	ENSMUST00000088448.11
chr1	HAVANA	five_prime_UTR	20617911	20618064	.	-	.	ENSMUST00000088448.11
chr1	HAVANA	five_prime_UTR	20615324	20615405	.	-	.	ENSMUST00000088448.11
chr1	HAVANA	three_prime_UTR	20057773	20058300	.	-	.	ENSMUST00000088448.11
chr1	HAVANA	transcript	20730905	20734496	.	+	.	ENSMUST00000027061.4
chr1	HAVANA	CDS	20730962	20730988	.	+	0	ENSMUST00000027061.4
chr1	HAVANA	CDS	20732096	20732307	.	+	0	ENSMUST00000027061.4
chr1	HAVANA	CDS	20733622	20733856	.	+	1	ENSMUST00000027061.4
chr1	HAVANA	five_prime_UTR	20730905	20730961	.	+	.	ENSMUST00000027061.4
chr1	HAVANA	three_prime_UTR	20733857	20734496	.	+	.	ENSMUST00000027061.4
chr1	HAVANA	transcript	20777146	20784270	.	-	.	ENSMUST00000039046.9
chr1	HAVANA	CDS	20784173	20784199	.	-	0	ENSMUST00000039046.9
chr1	HAVANA	CDS	20779291	20779511	.	-	0	ENSMUST00000039046.9
chr1	HAVANA	CDS	20777770	20778004	.	-	1	ENSMUST00000039046.9
chr1	HAVANA	five_prime_UTR	20784200	20784270	.	-	.	ENSMUST00000039046.9
chr1	HAVANA	three_prime_UTR	20777146	20777769	.	-	.	ENSMUST00000039046.9
chr1	HAVANA	transcript	20802968	20820312	.	-	.	ENSMUST00000053266.10
chr1	HAVANA	CDS	20820131	20820208	.	-	0	ENSMUST00000053266.10
chr1	HAVANA	CDS	20817793	20817905	.	-	0	ENSMUST00000053266.10
chr1	HAVANA	CDS	20817243	20817451	.	-	1	ENSMUST00000053266.10
chr1	HAVANA	CDS	20816649	20816779	.	-	2	ENSMUST00000053266.10
chr1	HAVANA	CDS	20814689	20814927	.	-	0	ENSMUST00000053266.10
chr1	HAVANA	CDS	20814399	20814507	.	-	1	ENSMUST00000053266.10
chr1	HAVANA	CDS	20812961	20813114	.	-	0	ENSMUST00000053266.10
chr1	HAVANA	CDS	20812564	20812695	.	-	2	ENSMUST00000053266.10
chr1	HAVANA	CDS	20811965	20812173	.	-	2	ENSMUST00000053266.10
chr1	HAVANA	CDS	20810058	20810232	.	-	0	ENSMUST00000053266.10
chr1	HAVANA	CDS	20809596	20809722	.	-	2	ENSMUST00000053266.10
chr1	HAVANA	CDS	20808721	20808871	.	-	1	ENSMUST00000053266.10
chr1	HAVANA	CDS	20806742	20806882	.	-	0	ENSMUST00000053266.10
chr1	HAVANA	CDS	20805797	20805900	.	-	0	ENSMUST00000053266.10
chr1	HAVANA	CDS	20805263	20805339	.	-	1	ENSMUST00000053266.10
chr1	HAVANA	CDS	20804817	20804907	.	-	2	ENSMUST00000053266.10
chr1	HAVANA	CDS	20803459	20803654	.	-	1	ENSMUST00000053266.10
chr1	HAVANA	five_prime_UTR	20820209	20820312	.	-	.	ENSMUST00000053266.10
chr1	HAVANA	three_prime_UTR	20800565	20803458	.	-	.	ENSMUST00000053266.10
chr1	HAVANA	transcript	20890606	20939650	.	+	.	ENSMUST00000189400.6
chr1	HAVANA	CDS	20934624	20935685	.	+	0	ENSMUST00000189400.6
chr1	HAVANA	five_prime_UTR	20890606	20890686	.	+	.	ENSMUST00000189400.6
chr1	HAVANA	five_prime_UTR	20932060	20932239	.	+	.	ENSMUST00000189400.6
chr1	HAVANA	five_prime_UTR	20934582	20934623	.	+	.	ENSMUST00000189400.6
chr1	HAVANA	three_prime_UTR	20935686	20942588	.	+	.	ENSMUST00000189400.6
chr1	HAVANA	transcript	20951688	20990841	.	+	.	ENSMUST00000038447.5
chr1	HAVANA	CDS	20951734	20951796	.	+	0	ENSMUST00000038447.5
chr1	HAVANA	CDS	20955335	20955556	.	+	0	ENSMUST00000038447.5
chr1	HAVANA	CDS	20960130	20960417	.	+	0	ENSMUST00000038447.5
chr1	HAVANA	CDS	20961153	20961302	.	+	0	ENSMUST00000038447.5
chr1	HAVANA	CDS	20967324	20967516	.	+	0	ENSMUST00000038447.5
chr1	HAVANA	CDS	20972775	20972995	.	+	2	ENSMUST00000038447.5
chr1	HAVANA	CDS	20974899	20975039	.	+	0	ENSMUST00000038447.5
chr1	HAVANA	CDS	20978643	20978856	.	+	0	ENSMUST00000038447.5
chr1	HAVANA	CDS	20979410	20979557	.	+	2	ENSMUST00000038447.5
chr1	HAVANA	CDS	20989368	20989602	.	+	1	ENSMUST00000038447.5
chr1	HAVANA	CDS	20990617	20990685	.	+	0	ENSMUST00000038447.5
chr1	HAVANA	five_prime_UTR	20951688	20951733	.	+	.	ENSMUST00000038447.5
chr1	HAVANA	three_prime_UTR	20990686	20991065	.	+	.	ENSMUST00000038447.5
chr1	HAVANA	transcript	20996299	21079229	.	-	.	ENSMUST00000037998.5
chr1	HAVANA	CDS	21078994	21079113	.	-	0	ENSMUST00000037998.5
chr1	HAVANA	CDS	21037397	21037460	.	-	0	ENSMUST00000037998.5
chr1	HAVANA	CDS	21013402	21013511	.	-	2	ENSMUST00000037998.5
chr1	HAVANA	CDS	21012793	21012909	.	-	0	ENSMUST00000037998.5
chr1	HAVANA	CDS	21006853	21006911	.	-	0	ENSMUST00000037998.5
chr1	HAVANA	CDS	21006150	21006234	.	-	1	ENSMUST00000037998.5
chr1	HAVANA	CDS	21005567	21005637	.	-	0	ENSMUST00000037998.5
chr1	HAVANA	CDS	21004226	21004330	.	-	1	ENSMUST00000037998.5
chr1	HAVANA	CDS	21003838	21003981	.	-	1	ENSMUST00000037998.5
chr1	HAVANA	CDS	21002970	21003133	.	-	1	ENSMUST00000037998.5
chr1	HAVANA	CDS	21001565	21001635	.	-	2	ENSMUST00000037998.5
chr1	HAVANA	five_prime_UTR	21079114	21079229	.	-	.	ENSMUST00000037998.5
chr1	HAVANA	three_prime_UTR	20996290	21001564	.	-	.	ENSMUST00000037998.5
chr1	HAVANA	transcript	21218575	21230167	.	+	.	ENSMUST00000027065.11
chr1	HAVANA	CDS	21225574	21225643	.	+	0	ENSMUST00000027065.11
chr1	HAVANA	CDS	21225945	21226046	.	+	2	ENSMUST00000027065.11
chr1	HAVANA	CDS	21226592	21226679	.	+	2	ENSMUST00000027065.11
chr1	HAVANA	CDS	21229591	21229627	.	+	1	ENSMUST00000027065.11
chr1	HAVANA	five_prime_UTR	21218575	21218889	.	+	.	ENSMUST00000027065.11
chr1	HAVANA	five_prime_UTR	21225558	21225573	.	+	.	ENSMUST00000027065.11
chr1	HAVANA	three_prime_UTR	21229628	21230178	.	+	.	ENSMUST00000027065.11
chr1	HAVANA	transcript	21218662	21230164	.	+	.	ENSMUST00000027064.7
chr1	HAVANA	CDS	21225574	21225643	.	+	0	ENSMUST00000027064.7
chr1	HAVANA	CDS	21225945	21226046	.	+	2	ENSMUST00000027064.7
chr1	HAVANA	CDS	21226592	21226679	.	+	2	ENSMUST00000027064.7
chr1	HAVANA	CDS	21229408	21229582	.	+	1	ENSMUST00000027064.7
chr1	HAVANA	five_prime_UTR	21218662	21218889	.	+	.	ENSMUST00000027064.7
chr1	HAVANA	five_prime_UTR	21225558	21225573	.	+	.	ENSMUST00000027064.7
chr1	HAVANA	three_prime_UTR	21229583	21230178	.	+	.	ENSMUST00000027064.7
chr1	HAVANA	transcript	21240589	21265661	.	+	.	ENSMUST00000027067.14
chr1	HAVANA	CDS	21249772	21249858	.	+	0	ENSMUST00000027067.14
chr1	HAVANA	CDS	21257331	21257382	.	+	0	ENSMUST00000027067.14
chr1	HAVANA	CDS	21258848	21258980	.	+	2	ENSMUST00000027067.14
chr1	HAVANA	CDS	21260048	21260189	.	+	1	ENSMUST00000027067.14
chr1	HAVANA	CDS	21262793	21262924	.	+	0	ENSMUST00000027067.14
chr1	HAVANA	CDS	21264843	21264959	.	+	0	ENSMUST00000027067.14
chr1	HAVANA	five_prime_UTR	21240589	21240659	.	+	.	ENSMUST00000027067.14
chr1	HAVANA	five_prime_UTR	21249751	21249771	.	+	.	ENSMUST00000027067.14
chr1	HAVANA	three_prime_UTR	21264960	21265661	.	+	.	ENSMUST00000027067.14
chr1	HAVANA	transcript	21349641	21352200	.	+	.	ENSMUST00000088407.3
chr1	HAVANA	CDS	21350020	21350119	.	+	0	ENSMUST00000088407.3
chr1	HAVANA	CDS	21350258	21350440	.	+	2	ENSMUST00000088407.3
chr1	HAVANA	CDS	21350876	21351090	.	+	2	ENSMUST00000088407.3
chr1	HAVANA	five_prime_UTR	21349641	21350019	.	+	.	ENSMUST00000088407.3
chr1	HAVANA	three_prime_UTR	21351091	21352200	.	+	.	ENSMUST00000088407.3
chr1	HAVANA	transcript	21368331	21370845	.	+	.	ENSMUST00000070223.5
chr1	HAVANA	CDS	21368658	21368757	.	+	0	ENSMUST00000070223.5
chr1	HAVANA	CDS	21368892	21369074	.	+	2	ENSMUST00000070223.5
chr1	HAVANA	CDS	21369510	21369724	.	+	2	ENSMUST00000070223.5
chr1	HAVANA	five_prime_UTR	21368331	21368657	.	+	.	ENSMUST00000070223.5
chr1	HAVANA	three_prime_UTR	21369725	21370845	.	+	.	ENSMUST00000070223.5
chr1	HAVANA	transcript	21383556	21386373	.	+	.	ENSMUST00000147615.1
chr1	HAVANA	CDS	21383937	21384036	.	+	0	ENSMUST00000147615.1
chr1	HAVANA	CDS	21384175	21384357	.	+	2	ENSMUST00000147615.1
chr1	HAVANA	CDS	21384802	21384896	.	+	2	ENSMUST00000147615.1
chr1	HAVANA	five_prime_UTR	21383556	21383936	.	+	.	ENSMUST00000147615.1
chr1	HAVANA	three_prime_UTR	21384897	21386384	.	+	.	ENSMUST00000147615.1
chr1	HAVANA	transcript	21398403	21961581	.	-	.	ENSMUST00000029667.12
chr1	HAVANA	CDS	21961181	21961581	.	-	0	ENSMUST00000029667.12
chr1	HAVANA	CDS	21593524	21593614	.	-	1	ENSMUST00000029667.12
chr1	HAVANA	CDS	21535061	21535187	.	-	0	ENSMUST00000029667.12
chr1	HAVANA	CDS	21505684	21505859	.	-	2	ENSMUST00000029667.12
chr1	HAVANA	CDS	21505300	21505425	.	-	0	ENSMUST00000029667.12
chr1	HAVANA	CDS	21487223	21487333	.	-	0	ENSMUST00000029667.12
chr1	HAVANA	CDS	21479374	21479469	.	-	0	ENSMUST00000029667.12
chr1	HAVANA	CDS	21469470	21469564	.	-	0	ENSMUST00000029667.12
chr1	HAVANA	CDS	21466383	21466409	.	-	1	ENSMUST00000029667.12
chr1	HAVANA	CDS	21457404	21457624	.	-	1	ENSMUST00000029667.12
chr1	HAVANA	CDS	21424049	21424157	.	-	2	ENSMUST00000029667.12
chr1	HAVANA	CDS	21405793	21405924	.	-	1	ENSMUST00000029667.12
chr1	HAVANA	CDS	21404932	21405058	.	-	1	ENSMUST00000029667.12
chr1	HAVANA	CDS	21402166	21403125	.	-	0	ENSMUST00000029667.12
chr1	HAVANA	three_prime_UTR	21398399	21402165	.	-	.	ENSMUST00000029667.12
chr1	ENSEMBL	transcript	22286251	22805724	.	-	.	ENSMUST00000081544.12
chr1	ENSEMBL	CDS	22805561	22805724	.	-	0	ENSMUST00000081544.12
chr1	ENSEMBL	CDS	22726930	22727010	.	-	1	ENSMUST00000081544.12
chr1	ENSEMBL	CDS	22630412	22630480	.	-	1	ENSMUST00000081544.12
chr1	ENSEMBL	CDS	22596371	22596584	.	-	1	ENSMUST00000081544.12
chr1	ENSEMBL	CDS	22593033	22593044	.	-	0	ENSMUST00000081544.12
chr1	ENSEMBL	CDS	22538286	22538623	.	-	0	ENSMUST00000081544.12
chr1	ENSEMBL	CDS	22534004	22534240	.	-	1	ENSMUST00000081544.12
chr1	ENSEMBL	CDS	22533796	22533796	.	-	1	ENSMUST00000081544.12
chr1	ENSEMBL	CDS	22533399	22533468	.	-	0	ENSMUST00000081544.12
chr1	ENSEMBL	CDS	22486588	22486652	.	-	2	ENSMUST00000081544.12
chr1	ENSEMBL	CDS	22484642	22484752	.	-	0	ENSMUST00000081544.12
chr1	ENSEMBL	CDS	22483154	22483253	.	-	0	ENSMUST00000081544.12
chr1	ENSEMBL	CDS	22479435	22479558	.	-	2	ENSMUST00000081544.12
chr1	ENSEMBL	CDS	22475688	22475734	.	-	1	ENSMUST00000081544.12
chr1	ENSEMBL	CDS	22472725	22472837	.	-	2	ENSMUST00000081544.12
chr1	ENSEMBL	CDS	22468191	22468321	.	-	0	ENSMUST00000081544.12
chr1	ENSEMBL	CDS	22468100	22468109	.	-	1	ENSMUST00000081544.12
chr1	ENSEMBL	CDS	22468041	22468097	.	-	0	ENSMUST00000081544.12
chr1	ENSEMBL	CDS	22432923	22432988	.	-	0	ENSMUST00000081544.12
chr1	ENSEMBL	CDS	22432844	22432921	.	-	0	ENSMUST00000081544.12
chr1	ENSEMBL	CDS	22432772	22432841	.	-	0	ENSMUST00000081544.12
chr1	ENSEMBL	CDS	22428465	22428621	.	-	2	ENSMUST00000081544.12
chr1	ENSEMBL	CDS	22427462	22427587	.	-	1	ENSMUST00000081544.12
chr1	ENSEMBL	CDS	22397451	22397563	.	-	1	ENSMUST00000081544.12
chr1	ENSEMBL	CDS	22379428	22379540	.	-	2	ENSMUST00000081544.12
chr1	ENSEMBL	CDS	22373344	22373510	.	-	0	ENSMUST00000081544.12
chr1	ENSEMBL	CDS	22346293	22346528	.	-	1	ENSMUST00000081544.12
chr1	ENSEMBL	CDS	22296858	22296996	.	-	2	ENSMUST00000081544.12
chr1	ENSEMBL	CDS	22292822	22292934	.	-	1	ENSMUST00000081544.12
chr1	ENSEMBL	CDS	22291013	22291114	.	-	2	ENSMUST00000081544.12
chr1	ENSEMBL	CDS	22290060	22290199	.	-	2	ENSMUST00000081544.12
chr1	ENSEMBL	CDS	22288425	22288640	.	-	0	ENSMUST00000081544.12
chr1	ENSEMBL	three_prime_UTR	22285973	22288424	.	-	.	ENSMUST00000081544.12
chr1	HAVANA	transcript	23100473	23102253	.	-	.	ENSMUST00000073179.5
chr1	HAVANA	CDS	23101773	23102231	.	-	0	ENSMUST00000073179.5
chr1	HAVANA	three_prime_UTR	23100473	23101772	.	-	.	ENSMUST00000073179.5
chr1	HAVANA	five_prime_UTR	23102232	23102253	.	-	.	ENSMUST00000073179.5
chr1	HAVANA	transcript	23366424	23383175	.	-	.	ENSMUST00000027343.5
chr1	HAVANA	CDS	23382815	23383051	.	-	0	ENSMUST00000027343.5
chr1	HAVANA	CDS	23378972	23379058	.	-	0	ENSMUST00000027343.5
chr1	HAVANA	CDS	23378726	23378804	.	-	0	ENSMUST00000027343.5
chr1	HAVANA	CDS	23376171	23376249	.	-	2	ENSMUST00000027343.5
chr1	HAVANA	CDS	23375988	23376054	.	-	1	ENSMUST00000027343.5
chr1	HAVANA	CDS	23375730	23375875	.	-	0	ENSMUST00000027343.5
chr1	HAVANA	CDS	23369752	23370448	.	-	1	ENSMUST00000027343.5
chr1	HAVANA	five_prime_UTR	23383052	23383175	.	-	.	ENSMUST00000027343.5
chr1	HAVANA	three_prime_UTR	23364384	23369751	.	-	.	ENSMUST00000027343.5
chr1	HAVANA	transcript	23761753	23815740	.	+	.	ENSMUST00000144602.1
chr1	HAVANA	CDS	23815221	23815532	.	+	0	ENSMUST00000144602.1
chr1	HAVANA	five_prime_UTR	23761753	23762259	.	+	.	ENSMUST00000144602.1
chr1	HAVANA	five_prime_UTR	23762768	23763228	.	+	.	ENSMUST00000144602.1
chr1	HAVANA	three_prime_UTR	23815533	23819393	.	+	.	ENSMUST00000144602.1
chr1	HAVANA	transcript	23761926	23849158	.	+	.	ENSMUST00000063663.5
chr1	HAVANA	CDS	23762635	23763228	.	+	0	ENSMUST00000063663.5
chr1	HAVANA	CDS	23815221	23815365	.	+	0	ENSMUST00000063663.5
chr1	HAVANA	CDS	23844873	23845021	.	+	2	ENSMUST00000063663.5
chr1	HAVANA	CDS	23845101	23845184	.	+	0	ENSMUST00000063663.5
chr1	HAVANA	five_prime_UTR	23761926	23762634	.	+	.	ENSMUST00000063663.5
chr1	HAVANA	three_prime_UTR	23845185	23849158	.	+	.	ENSMUST00000063663.5
chr1	HAVANA	transcript	23845625	23922317	.	-	.	ENSMUST00000027339.13
chr1	HAVANA	CDS	23922038	23922155	.	-	0	ENSMUST00000027339.13
chr1	HAVANA	CDS	23891860	23891993	.	-	2	ENSMUST00000027339.13
chr1	HAVANA	CDS	23877709	23877794	.	-	0	ENSMUST00000027339.13
chr1	HAVANA	CDS	23876374	23876449	.	-	1	ENSMUST00000027339.13
chr1	HAVANA	CDS	23866217	23866297	.	-	0	ENSMUST00000027339.13
chr1	HAVANA	CDS	23859023	23859113	.	-	0	ENSMUST00000027339.13
chr1	HAVANA	CDS	23853423	23853550	.	-	2	ENSMUST00000027339.13
chr1	HAVANA	CDS	23849303	23849468	.	-	0	ENSMUST00000027339.13
chr1	HAVANA	CDS	23848264	23848571	.	-	2	ENSMUST00000027339.13
chr1	HAVANA	CDS	23846432	23846563	.	-	0	ENSMUST00000027339.13
chr1	HAVANA	five_prime_UTR	23922156	23922317	.	-	.	ENSMUST00000027339.13
chr1	HAVANA	three_prime_UTR	23845625	23846431	.	-	.	ENSMUST00000027339.13
chr1	HAVANA	transcript	23995939	24005656	.	-	.	ENSMUST00000027338.3
chr1	HAVANA	CDS	24005546	24005600	.	-	0	ENSMUST00000027338.3
chr1	HAVANA	CDS	24003157	24003306	.	-	2	ENSMUST00000027338.3
chr1	HAVANA	CDS	23996254	23996360	.	-	2	ENSMUST00000027338.3
chr1	HAVANA	five_prime_UTR	24005601	24005656	.	-	.	ENSMUST00000027338.3
chr1	HAVANA	three_prime_UTR	23995102	23996253	.	-	.	ENSMUST00000027338.3
chr1	HAVANA	transcript	24011245	24100194	.	-	.	ENSMUST00000187752.6
chr1	HAVANA	CDS	24085411	24085487	.	-	0	ENSMUST00000187752.6
chr1	HAVANA	CDS	24057366	24057456	.	-	1	ENSMUST00000187752.6
chr1	HAVANA	CDS	24057204	24057274	.	-	0	ENSMUST00000187752.6
chr1	HAVANA	CDS	24055744	24055917	.	-	1	ENSMUST00000187752.6
chr1	HAVANA	CDS	24054004	24054130	.	-	1	ENSMUST00000187752.6
chr1	HAVANA	CDS	24053183	24053336	.	-	0	ENSMUST00000187752.6
chr1	HAVANA	CDS	24049130	24049207	.	-	2	ENSMUST00000187752.6
chr1	HAVANA	CDS	24046358	24046407	.	-	2	ENSMUST00000187752.6
chr1	HAVANA	CDS	24044114	24044269	.	-	0	ENSMUST00000187752.6
chr1	HAVANA	CDS	24032663	24032736	.	-	0	ENSMUST00000187752.6
chr1	HAVANA	CDS	24030742	24030896	.	-	1	ENSMUST00000187752.6
chr1	HAVANA	CDS	24028200	24029940	.	-	2	ENSMUST00000187752.6
chr1	HAVANA	CDS	24026608	24026768	.	-	1	ENSMUST00000187752.6
chr1	HAVANA	CDS	24024782	24024873	.	-	2	ENSMUST00000187752.6
chr1	HAVANA	CDS	24024213	24024310	.	-	0	ENSMUST00000187752.6
chr1	HAVANA	CDS	24021854	24022005	.	-	1	ENSMUST00000187752.6
chr1	HAVANA	CDS	24020675	24020785	.	-	2	ENSMUST00000187752.6
chr1	HAVANA	CDS	24014779	24014892	.	-	2	ENSMUST00000187752.6
chr1	HAVANA	CDS	24012295	24012497	.	-	2	ENSMUST00000187752.6
chr1	HAVANA	five_prime_UTR	24100061	24100194	.	-	.	ENSMUST00000187752.6
chr1	HAVANA	five_prime_UTR	24086520	24086611	.	-	.	ENSMUST00000187752.6
chr1	HAVANA	five_prime_UTR	24085488	24085526	.	-	.	ENSMUST00000187752.6
chr1	HAVANA	three_prime_UTR	24010737	24012294	.	-	.	ENSMUST00000187752.6
chr1	HAVANA	transcript	24177610	24252684	.	+	.	ENSMUST00000054588.14
chr1	HAVANA	CDS	24177855	24177868	.	+	0	ENSMUST00000054588.14
chr1	HAVANA	CDS	24178259	24178332	.	+	1	ENSMUST00000054588.14
chr1	HAVANA	CDS	24179284	24179361	.	+	2	ENSMUST00000054588.14
chr1	HAVANA	CDS	24179475	24179607	.	+	2	ENSMUST00000054588.14
chr1	HAVANA	CDS	24185038	24185434	.	+	1	ENSMUST00000054588.14
chr1	HAVANA	CDS	24194683	24194766	.	+	0	ENSMUST00000054588.14
chr1	HAVANA	CDS	24195517	24195537	.	+	0	ENSMUST00000054588.14
chr1	HAVANA	CDS	24196891	24196965	.	+	0	ENSMUST00000054588.14
chr1	HAVANA	CDS	24197300	24197335	.	+	0	ENSMUST00000054588.14
chr1	HAVANA	CDS	24197444	24197506	.	+	0	ENSMUST00000054588.14
chr1	HAVANA	CDS	24202014	24202067	.	+	0	ENSMUST00000054588.14
chr1	HAVANA	CDS	24202297	24202332	.	+	0	ENSMUST00000054588.14
chr1	HAVANA	CDS	24204658	24204681	.	+	0	ENSMUST00000054588.14
chr1	HAVANA	CDS	24205054	24205107	.	+	0	ENSMUST00000054588.14
chr1	HAVANA	CDS	24207386	24207439	.	+	0	ENSMUST00000054588.14
chr1	HAVANA	CDS	24208174	24208206	.	+	0	ENSMUST00000054588.14
chr1	HAVANA	CDS	24209059	24209115	.	+	0	ENSMUST00000054588.14
chr1	HAVANA	CDS	24210373	24210426	.	+	0	ENSMUST00000054588.14
chr1	HAVANA	CDS	24214539	24214592	.	+	0	ENSMUST00000054588.14
chr1	HAVANA	CDS	24217536	24217589	.	+	0	ENSMUST00000054588.14
chr1	HAVANA	CDS	24220744	24220797	.	+	0	ENSMUST00000054588.14
chr1	HAVANA	CDS	24221579	24221632	.	+	0	ENSMUST00000054588.14
chr1	HAVANA	CDS	24221770	24221823	.	+	0	ENSMUST00000054588.14
chr1	HAVANA	CDS	24221945	24221998	.	+	0	ENSMUST00000054588.14
chr1	HAVANA	CDS	24222422	24222475	.	+	0	ENSMUST00000054588.14
chr1	HAVANA	CDS	24223575	24223619	.	+	0	ENSMUST00000054588.14
chr1	HAVANA	CDS	24224504	24224557	.	+	0	ENSMUST00000054588.14
chr1	HAVANA	CDS	24224647	24224700	.	+	0	ENSMUST00000054588.14
chr1	HAVANA	CDS	24230196	24230249	.	+	0	ENSMUST00000054588.14
chr1	HAVANA	CDS	24230883	24230954	.	+	0	ENSMUST00000054588.14
chr1	HAVANA	CDS	24231451	24231486	.	+	0	ENSMUST00000054588.14
chr1	HAVANA	CDS	24232185	24232229	.	+	0	ENSMUST00000054588.14
chr1	HAVANA	CDS	24233571	24233603	.	+	0	ENSMUST00000054588.14
chr1	HAVANA	CDS	24237125	24237271	.	+	0	ENSMUST00000054588.14
chr1	HAVANA	CDS	24237442	24237496	.	+	0	ENSMUST00000054588.14
chr1	HAVANA	CDS	24239207	24239395	.	+	2	ENSMUST00000054588.14
chr1	HAVANA	CDS	24244358	24244435	.	+	2	ENSMUST00000054588.14
chr1	HAVANA	CDS	24251677	24251858	.	+	2	ENSMUST00000054588.14
chr1	HAVANA	five_prime_UTR	24177610	24177854	.	+	.	ENSMUST00000054588.14
chr1	HAVANA	three_prime_UTR	24251859	24252738	.	+	.	ENSMUST00000054588.14
chr1	HAVANA	transcript	24263994	24587472	.	-	.	ENSMUST00000115244.8
chr1	HAVANA	CDS	24575333	24575423	.	-	0	ENSMUST00000115244.8
chr1	HAVANA	CDS	24561303	24561368	.	-	2	ENSMUST00000115244.8
chr1	HAVANA	CDS	24559654	24559753	.	-	2	ENSMUST00000115244.8
chr1	HAVANA	CDS	24536879	24537002	.	-	1	ENSMUST00000115244.8
chr1	HAVANA	CDS	24534033	24534308	.	-	0	ENSMUST00000115244.8
chr1	HAVANA	CDS	24529928	24530008	.	-	0	ENSMUST00000115244.8
chr1	HAVANA	CDS	24526385	24526510	.	-	0	ENSMUST00000115244.8
chr1	HAVANA	CDS	24525604	24525666	.	-	0	ENSMUST00000115244.8
chr1	HAVANA	CDS	24510843	24510887	.	-	0	ENSMUST00000115244.8
chr1	HAVANA	CDS	24508184	24508228	.	-	0	ENSMUST00000115244.8
chr1	HAVANA	CDS	24461476	24461529	.	-	0	ENSMUST00000115244.8
chr1	HAVANA	CDS	24453744	24453797	.	-	0	ENSMUST00000115244.8
chr1	HAVANA	CDS	24451762	24451797	.	-	0	ENSMUST00000115244.8
chr1	HAVANA	CDS	24410196	24410249	.	-	0	ENSMUST00000115244.8
chr1	HAVANA	CDS	24374583	24374636	.	-	0	ENSMUST00000115244.8
chr1	HAVANA	CDS	24352282	24352335	.	-	0	ENSMUST00000115244.8
chr1	HAVANA	CDS	24337898	24337939	.	-	0	ENSMUST00000115244.8
chr1	HAVANA	CDS	24332430	24332492	.	-	0	ENSMUST00000115244.8
chr1	HAVANA	CDS	24328036	24328071	.	-	0	ENSMUST00000115244.8
chr1	HAVANA	CDS	24326131	24326166	.	-	0	ENSMUST00000115244.8
chr1	HAVANA	CDS	24325979	24326032	.	-	0	ENSMUST00000115244.8
chr1	HAVANA	CDS	24325250	24325303	.	-	0	ENSMUST00000115244.8
chr1	HAVANA	CDS	24323682	24323735	.	-	0	ENSMUST00000115244.8
chr1	HAVANA	CDS	24322939	24323028	.	-	0	ENSMUST00000115244.8
chr1	HAVANA	CDS	24322214	24322258	.	-	0	ENSMUST00000115244.8
chr1	HAVANA	CDS	24322033	24322110	.	-	0	ENSMUST00000115244.8
chr1	HAVANA	CDS	24317690	24317725	.	-	0	ENSMUST00000115244.8
chr1	HAVANA	CDS	24317533	24317586	.	-	0	ENSMUST00000115244.8
chr1	HAVANA	CDS	24317392	24317445	.	-	0	ENSMUST00000115244.8
chr1	HAVANA	CDS	24315398	24315439	.	-	0	ENSMUST00000115244.8
chr1	HAVANA	CDS	24312448	24312552	.	-	0	ENSMUST00000115244.8
chr1	HAVANA	CDS	24312312	24312365	.	-	0	ENSMUST00000115244.8
chr1	HAVANA	CDS	24312047	24312100	.	-	0	ENSMUST00000115244.8
chr1	HAVANA	CDS	24307646	24307699	.	-	0	ENSMUST00000115244.8
chr1	HAVANA	CDS	24306260	24306313	.	-	0	ENSMUST00000115244.8
chr1	HAVANA	CDS	24303456	24303500	.	-	0	ENSMUST00000115244.8
chr1	HAVANA	CDS	24301400	24301450	.	-	0	ENSMUST00000115244.8
chr1	HAVANA	CDS	24301275	24301319	.	-	0	ENSMUST00000115244.8
chr1	HAVANA	CDS	24300593	24300619	.	-	0	ENSMUST00000115244.8
chr1	HAVANA	CDS	24296760	24296813	.	-	0	ENSMUST00000115244.8
chr1	HAVANA	CDS	24293072	24293116	.	-	0	ENSMUST00000115244.8
chr1	HAVANA	CDS	24289828	24289872	.	-	0	ENSMUST00000115244.8
chr1	HAVANA	CDS	24289667	24289729	.	-	0	ENSMUST00000115244.8
chr1	HAVANA	CDS	24285254	24285289	.	-	0	ENSMUST00000115244.8
chr1	HAVANA	CDS	24285053	24285097	.	-	0	ENSMUST00000115244.8
chr1	HAVANA	CDS	24282417	24282587	.	-	0	ENSMUST00000115244.8
chr1	HAVANA	CDS	24279932	24279998	.	-	0	ENSMUST00000115244.8
chr1	HAVANA	CDS	24270366	24270494	.	-	2	ENSMUST00000115244.8
chr1	HAVANA	CDS	24264965	24265042	.	-	2	ENSMUST00000115244.8
chr1	HAVANA	CDS	24264693	24264817	.	-	2	ENSMUST00000115244.8
chr1	HAVANA	five_prime_UTR	24587350	24587472	.	-	.	ENSMUST00000115244.8
chr1	HAVANA	five_prime_UTR	24575424	24575459	.	-	.	ENSMUST00000115244.8
chr1	HAVANA	three_prime_UTR	24257679	24264692	.	-	.	ENSMUST00000115244.8
chr1	HAVANA	transcript	24279770	24587411	.	-	.	ENSMUST00000051344.5
chr1	HAVANA	CDS	24575333	24575423	.	-	0	ENSMUST00000051344.5
chr1	HAVANA	CDS	24561303	24561368	.	-	2	ENSMUST00000051344.5
chr1	HAVANA	CDS	24559654	24559753	.	-	2	ENSMUST00000051344.5
chr1	HAVANA	CDS	24536879	24537002	.	-	1	ENSMUST00000051344.5
chr1	HAVANA	CDS	24534033	24534308	.	-	0	ENSMUST00000051344.5
chr1	HAVANA	CDS	24529928	24530008	.	-	0	ENSMUST00000051344.5
chr1	HAVANA	CDS	24526385	24526510	.	-	0	ENSMUST00000051344.5
chr1	HAVANA	CDS	24525604	24525666	.	-	0	ENSMUST00000051344.5
chr1	HAVANA	CDS	24510843	24510887	.	-	0	ENSMUST00000051344.5
chr1	HAVANA	CDS	24508184	24508228	.	-	0	ENSMUST00000051344.5
chr1	HAVANA	CDS	24461476	24461529	.	-	0	ENSMUST00000051344.5
chr1	HAVANA	CDS	24453744	24453797	.	-	0	ENSMUST00000051344.5
chr1	HAVANA	CDS	24451762	24451797	.	-	0	ENSMUST00000051344.5
chr1	HAVANA	CDS	24410196	24410249	.	-	0	ENSMUST00000051344.5
chr1	HAVANA	CDS	24374583	24374636	.	-	0	ENSMUST00000051344.5
chr1	HAVANA	CDS	24352282	24352335	.	-	0	ENSMUST00000051344.5
chr1	HAVANA	CDS	24337898	24337939	.	-	0	ENSMUST00000051344.5
chr1	HAVANA	CDS	24332430	24332492	.	-	0	ENSMUST00000051344.5
chr1	HAVANA	CDS	24328036	24328071	.	-	0	ENSMUST00000051344.5
chr1	HAVANA	CDS	24326131	24326166	.	-	0	ENSMUST00000051344.5
chr1	HAVANA	CDS	24325979	24326032	.	-	0	ENSMUST00000051344.5
chr1	HAVANA	CDS	24325250	24325303	.	-	0	ENSMUST00000051344.5
chr1	HAVANA	CDS	24323682	24323735	.	-	0	ENSMUST00000051344.5
chr1	HAVANA	CDS	24322939	24323028	.	-	0	ENSMUST00000051344.5
chr1	HAVANA	CDS	24322214	24322258	.	-	0	ENSMUST00000051344.5
chr1	HAVANA	CDS	24322033	24322110	.	-	0	ENSMUST00000051344.5
chr1	HAVANA	CDS	24317690	24317725	.	-	0	ENSMUST00000051344.5
chr1	HAVANA	CDS	24317533	24317586	.	-	0	ENSMUST00000051344.5
chr1	HAVANA	CDS	24317392	24317445	.	-	0	ENSMUST00000051344.5
chr1	HAVANA	CDS	24315398	24315439	.	-	0	ENSMUST00000051344.5
chr1	HAVANA	CDS	24312448	24312552	.	-	0	ENSMUST00000051344.5
chr1	HAVANA	CDS	24312312	24312365	.	-	0	ENSMUST00000051344.5
chr1	HAVANA	CDS	24312047	24312100	.	-	0	ENSMUST00000051344.5
chr1	HAVANA	CDS	24307646	24307699	.	-	0	ENSMUST00000051344.5
chr1	HAVANA	CDS	24306260	24306313	.	-	0	ENSMUST00000051344.5
chr1	HAVANA	CDS	24303456	24303500	.	-	0	ENSMUST00000051344.5
chr1	HAVANA	CDS	24301400	24301450	.	-	0	ENSMUST00000051344.5
chr1	HAVANA	CDS	24301275	24301319	.	-	0	ENSMUST00000051344.5
chr1	HAVANA	CDS	24300593	24300619	.	-	0	ENSMUST00000051344.5
chr1	HAVANA	CDS	24296760	24296813	.	-	0	ENSMUST00000051344.5
chr1	HAVANA	CDS	24293072	24293116	.	-	0	ENSMUST00000051344.5
chr1	HAVANA	CDS	24289828	24289872	.	-	0	ENSMUST00000051344.5
chr1	HAVANA	CDS	24289667	24289729	.	-	0	ENSMUST00000051344.5
chr1	HAVANA	CDS	24285254	24285289	.	-	0	ENSMUST00000051344.5
chr1	HAVANA	CDS	24285053	24285097	.	-	0	ENSMUST00000051344.5
chr1	HAVANA	CDS	24282417	24282587	.	-	0	ENSMUST00000051344.5
chr1	HAVANA	CDS	24279801	24279998	.	-	0	ENSMUST00000051344.5
chr1	HAVANA	five_prime_UTR	24587350	24587411	.	-	.	ENSMUST00000051344.5
chr1	HAVANA	five_prime_UTR	24575424	24575459	.	-	.	ENSMUST00000051344.5
chr1	HAVANA	three_prime_UTR	24279770	24279800	.	-	.	ENSMUST00000051344.5
chr1	HAVANA	transcript	24678660	24707051	.	+	.	ENSMUST00000186096.6
chr1	HAVANA	CDS	24678757	24678816	.	+	0	ENSMUST00000186096.6
chr1	HAVANA	CDS	24685397	24685573	.	+	0	ENSMUST00000186096.6
chr1	HAVANA	CDS	24692941	24693001	.	+	0	ENSMUST00000186096.6
chr1	HAVANA	CDS	24704821	24704918	.	+	2	ENSMUST00000186096.6
chr1	HAVANA	CDS	24705977	24706044	.	+	0	ENSMUST00000186096.6
chr1	HAVANA	CDS	24706925	24706943	.	+	1	ENSMUST00000186096.6
chr1	HAVANA	five_prime_UTR	24678660	24678756	.	+	.	ENSMUST00000186096.6
chr1	HAVANA	three_prime_UTR	24706944	24709506	.	+	.	ENSMUST00000186096.6
chr1	HAVANA	transcript	24678926	24766301	.	+	.	ENSMUST00000095062.9
chr1	HAVANA	CDS	24685547	24685573	.	+	0	ENSMUST00000095062.9
chr1	HAVANA	CDS	24692941	24693001	.	+	0	ENSMUST00000095062.9
chr1	HAVANA	CDS	24704821	24704918	.	+	2	ENSMUST00000095062.9
chr1	HAVANA	CDS	24705977	24706044	.	+	0	ENSMUST00000095062.9
chr1	HAVANA	CDS	24711512	24711600	.	+	1	ENSMUST00000095062.9
chr1	HAVANA	CDS	24714909	24714982	.	+	2	ENSMUST00000095062.9
chr1	HAVANA	CDS	24728546	24728671	.	+	0	ENSMUST00000095062.9
chr1	HAVANA	CDS	24731747	24731899	.	+	0	ENSMUST00000095062.9
chr1	HAVANA	CDS	24743883	24743947	.	+	0	ENSMUST00000095062.9
chr1	HAVANA	CDS	24744256	24744358	.	+	1	ENSMUST00000095062.9
chr1	HAVANA	CDS	24744866	24744970	.	+	0	ENSMUST00000095062.9
chr1	HAVANA	CDS	24746805	24746954	.	+	0	ENSMUST00000095062.9
chr1	HAVANA	CDS	24748800	24748878	.	+	0	ENSMUST00000095062.9
chr1	HAVANA	CDS	24762192	24762283	.	+	2	ENSMUST00000095062.9
chr1	HAVANA	CDS	24762623	24762733	.	+	0	ENSMUST00000095062.9
chr1	HAVANA	five_prime_UTR	24678926	24679034	.	+	.	ENSMUST00000095062.9
chr1	HAVANA	five_prime_UTR	24685397	24685546	.	+	.	ENSMUST00000095062.9
chr1	HAVANA	three_prime_UTR	24762734	24766301	.	+	.	ENSMUST00000095062.9
chr1	HAVANA	transcript	25067476	25228826	.	-	.	ENSMUST00000126626.7
chr1	HAVANA	CDS	25226720	25226820	.	-	0	ENSMUST00000126626.7
chr1	HAVANA	CDS	25221760	25221862	.	-	1	ENSMUST00000126626.7
chr1	HAVANA	CDS	25131251	25131401	.	-	0	ENSMUST00000126626.7
chr1	HAVANA	CDS	25128819	25128888	.	-	2	ENSMUST00000126626.7
chr1	HAVANA	CDS	25126641	25126707	.	-	1	ENSMUST00000126626.7
chr1	HAVANA	CDS	25117289	25117374	.	-	0	ENSMUST00000126626.7
chr1	HAVANA	CDS	25112177	25112275	.	-	1	ENSMUST00000126626.7
chr1	HAVANA	CDS	25111692	25111863	.	-	1	ENSMUST00000126626.7
chr1	HAVANA	CDS	25101433	25101528	.	-	0	ENSMUST00000126626.7
chr1	HAVANA	CDS	25098876	25098915	.	-	0	ENSMUST00000126626.7
chr1	HAVANA	CDS	25093765	25094408	.	-	2	ENSMUST00000126626.7
chr1	HAVANA	CDS	25084244	25084279	.	-	0	ENSMUST00000126626.7
chr1	HAVANA	CDS	25074685	25074789	.	-	0	ENSMUST00000126626.7
chr1	HAVANA	CDS	25068171	25068356	.	-	0	ENSMUST00000126626.7
chr1	HAVANA	five_prime_UTR	25228655	25228826	.	-	.	ENSMUST00000126626.7
chr1	HAVANA	five_prime_UTR	25228421	25228547	.	-	.	ENSMUST00000126626.7
chr1	HAVANA	five_prime_UTR	25226821	25226823	.	-	.	ENSMUST00000126626.7
chr1	HAVANA	three_prime_UTR	25067476	25068170	.	-	.	ENSMUST00000126626.7
chr1	HAVANA	transcript	26681814	26687460	.	-	.	ENSMUST00000097801.3
chr1	HAVANA	CDS	26687241	26687426	.	-	0	ENSMUST00000097801.3
chr1	HAVANA	CDS	26681955	26685911	.	-	0	ENSMUST00000097801.3
chr1	HAVANA	five_prime_UTR	26687427	26687460	.	-	.	ENSMUST00000097801.3
chr1	HAVANA	three_prime_UTR	26681801	26681954	.	-	.	ENSMUST00000097801.3
chr1	HAVANA	transcript	28776117	28780252	.	-	.	ENSMUST00000059937.4
chr1	HAVANA	CDS	28780034	28780198	.	-	0	ENSMUST00000059937.4
chr1	HAVANA	CDS	28776262	28778784	.	-	0	ENSMUST00000059937.4
chr1	HAVANA	five_prime_UTR	28780199	28780252	.	-	.	ENSMUST00000059937.4
chr1	HAVANA	three_prime_UTR	28776117	28776261	.	-	.	ENSMUST00000059937.4
chr1	HAVANA	transcript	30802339	30873581	.	-	.	ENSMUST00000186733.6
chr1	HAVANA	CDS	30862987	30863230	.	-	0	ENSMUST00000186733.6
chr1	HAVANA	CDS	30837105	30837266	.	-	2	ENSMUST00000186733.6
chr1	HAVANA	CDS	30829843	30831559	.	-	2	ENSMUST00000186733.6
chr1	HAVANA	CDS	30824210	30824519	.	-	1	ENSMUST00000186733.6
chr1	HAVANA	CDS	30821131	30821314	.	-	0	ENSMUST00000186733.6
chr1	HAVANA	CDS	30820683	30820827	.	-	2	ENSMUST00000186733.6
chr1	HAVANA	CDS	30820081	30820237	.	-	1	ENSMUST00000186733.6
chr1	HAVANA	CDS	30816468	30816584	.	-	0	ENSMUST00000186733.6
chr1	HAVANA	CDS	30813960	30814091	.	-	0	ENSMUST00000186733.6
chr1	HAVANA	CDS	30813017	30813152	.	-	0	ENSMUST00000186733.6
chr1	HAVANA	CDS	30811772	30811967	.	-	2	ENSMUST00000186733.6
chr1	HAVANA	CDS	30810683	30810830	.	-	1	ENSMUST00000186733.6
chr1	HAVANA	CDS	30808723	30808812	.	-	0	ENSMUST00000186733.6
chr1	HAVANA	CDS	30806169	30806364	.	-	0	ENSMUST00000186733.6
chr1	HAVANA	CDS	30803802	30805942	.	-	2	ENSMUST00000186733.6
chr1	HAVANA	five_prime_UTR	30873578	30873581	.	-	.	ENSMUST00000186733.6
chr1	HAVANA	five_prime_UTR	30863231	30863255	.	-	.	ENSMUST00000186733.6
chr1	HAVANA	three_prime_UTR	30802335	30803801	.	-	.	ENSMUST00000186733.6
chr1	HAVANA	transcript	30940302	30949309	.	-	.	ENSMUST00000232841.1
chr1	HAVANA	CDS	30946038	30946142	.	-	0	ENSMUST00000232841.1
chr1	HAVANA	CDS	30944938	30945030	.	-	0	ENSMUST00000232841.1
chr1	HAVANA	CDS	30944536	30944666	.	-	0	ENSMUST00000232841.1
chr1	HAVANA	CDS	30943932	30944006	.	-	1	ENSMUST00000232841.1
chr1	HAVANA	CDS	30943209	30943323	.	-	1	ENSMUST00000232841.1
chr1	HAVANA	five_prime_UTR	30948997	30949309	.	-	.	ENSMUST00000232841.1
chr1	HAVANA	five_prime_UTR	30946143	30946639	.	-	.	ENSMUST00000232841.1
chr1	HAVANA	three_prime_UTR	30940302	30943208	.	-	.	ENSMUST00000232841.1
chr1	HAVANA	transcript	30940302	30949770	.	-	.	ENSMUST00000233506.1
chr1	HAVANA	CDS	30949549	30949587	.	-	0	ENSMUST00000233506.1
chr1	HAVANA	CDS	30946547	30946639	.	-	0	ENSMUST00000233506.1
chr1	HAVANA	five_prime_UTR	30949588	30949770	.	-	.	ENSMUST00000233506.1
chr1	HAVANA	three_prime_UTR	30946038	30946546	.	-	.	ENSMUST00000233506.1
chr1	HAVANA	three_prime_UTR	30944938	30945030	.	-	.	ENSMUST00000233506.1
chr1	HAVANA	three_prime_UTR	30944536	30944666	.	-	.	ENSMUST00000233506.1
chr1	HAVANA	three_prime_UTR	30943932	30944006	.	-	.	ENSMUST00000233506.1
chr1	HAVANA	three_prime_UTR	30940302	30943323	.	-	.	ENSMUST00000233506.1
chr1	ENSEMBL	transcript	30940303	30949755	.	-	.	ENSMUST00000027232.14
chr1	ENSEMBL	CDS	30946038	30946142	.	-	0	ENSMUST00000027232.14
chr1	ENSEMBL	CDS	30944938	30945030	.	-	0	ENSMUST00000027232.14
chr1	ENSEMBL	CDS	30944536	30944666	.	-	0	ENSMUST00000027232.14
chr1	ENSEMBL	CDS	30943932	30944006	.	-	1	ENSMUST00000027232.14
chr1	ENSEMBL	CDS	30943209	30943323	.	-	1	ENSMUST00000027232.14
chr1	ENSEMBL	five_prime_UTR	30949549	30949755	.	-	.	ENSMUST00000027232.14
chr1	ENSEMBL	five_prime_UTR	30946143	30946639	.	-	.	ENSMUST00000027232.14
chr1	ENSEMBL	three_prime_UTR	30940302	30943208	.	-	.	ENSMUST00000027232.14
chr1	HAVANA	transcript	30949584	30949691	.	-	.	ENSMUST00000238874.1
chr1	HAVANA	CDS	30949587	30949691	.	-	0	ENSMUST00000238874.1
chr1	HAVANA	three_prime_UTR	30949584	30949586	.	-	.	ENSMUST00000238874.1
chr1	HAVANA	transcript	30977243	30977968	.	-	.	ENSMUST00000178317.3
chr1	HAVANA	CDS	30977246	30977968	.	-	0	ENSMUST00000178317.3
chr1	HAVANA	three_prime_UTR	30977243	30977245	.	-	.	ENSMUST00000178317.3
chr1	HAVANA	transcript	30997842	31222617	.	-	.	ENSMUST00000233331.1
chr1	HAVANA	CDS	30998186	30998908	.	-	0	ENSMUST00000233331.1
chr1	HAVANA	five_prime_UTR	31222476	31222617	.	-	.	ENSMUST00000233331.1
chr1	HAVANA	five_prime_UTR	31204252	31204473	.	-	.	ENSMUST00000233331.1
chr1	HAVANA	five_prime_UTR	31047585	31047772	.	-	.	ENSMUST00000233331.1
chr1	HAVANA	five_prime_UTR	31020848	31020963	.	-	.	ENSMUST00000233331.1
chr1	HAVANA	three_prime_UTR	30996878	30998185	.	-	.	ENSMUST00000233331.1
chr1	HAVANA	five_prime_UTR	30998909	30998938	.	-	.	ENSMUST00000233331.1
chr1	HAVANA	transcript	31176401	31204725	.	+	.	ENSMUST00000062560.13
chr1	HAVANA	CDS	31176451	31176480	.	+	0	ENSMUST00000062560.13
chr1	HAVANA	CDS	31189366	31189498	.	+	0	ENSMUST00000062560.13
chr1	HAVANA	CDS	31190363	31190524	.	+	2	ENSMUST00000062560.13
chr1	HAVANA	CDS	31196782	31196948	.	+	2	ENSMUST00000062560.13
chr1	HAVANA	CDS	31203331	31204527	.	+	0	ENSMUST00000062560.13
chr1	HAVANA	five_prime_UTR	31176401	31176450	.	+	.	ENSMUST00000062560.13
chr1	HAVANA	three_prime_UTR	31204528	31204725	.	+	.	ENSMUST00000062560.13
chr1	HAVANA	transcript	31222838	31224288	.	+	.	ENSMUST00000027230.2
chr1	HAVANA	CDS	31222939	31223592	.	+	0	ENSMUST00000027230.2
chr1	HAVANA	five_prime_UTR	31222838	31222938	.	+	.	ENSMUST00000027230.2
chr1	HAVANA	three_prime_UTR	31223593	31224288	.	+	.	ENSMUST00000027230.2
chr1	HAVANA	transcript	32172714	32658568	.	+	.	ENSMUST00000027226.11
chr1	HAVANA	CDS	32172918	32173008	.	+	0	ENSMUST00000027226.11
chr1	HAVANA	CDS	32243900	32244027	.	+	2	ENSMUST00000027226.11
chr1	HAVANA	CDS	32333466	32333582	.	+	0	ENSMUST00000027226.11
chr1	HAVANA	CDS	32414871	32415017	.	+	0	ENSMUST00000027226.11
chr1	HAVANA	CDS	32467760	32467887	.	+	0	ENSMUST00000027226.11
chr1	HAVANA	CDS	32472567	32472765	.	+	1	ENSMUST00000027226.11
chr1	HAVANA	CDS	32619171	32619253	.	+	0	ENSMUST00000027226.11
chr1	HAVANA	CDS	32644093	32644151	.	+	1	ENSMUST00000027226.11
chr1	HAVANA	CDS	32657444	32657538	.	+	2	ENSMUST00000027226.11
chr1	HAVANA	five_prime_UTR	32172714	32172917	.	+	.	ENSMUST00000027226.11
chr1	HAVANA	three_prime_UTR	32657539	32658569	.	+	.	ENSMUST00000027226.11
chr1	HAVANA	transcript	32172729	32246878	.	+	.	ENSMUST00000189878.1
chr1	HAVANA	CDS	32172918	32173008	.	+	0	ENSMUST00000189878.1
chr1	HAVANA	CDS	32243900	32244081	.	+	2	ENSMUST00000189878.1
chr1	HAVANA	five_prime_UTR	32172729	32172917	.	+	.	ENSMUST00000189878.1
chr1	HAVANA	three_prime_UTR	32244082	32246878	.	+	.	ENSMUST00000189878.1
chr1	HAVANA	transcript	32172748	32338354	.	+	.	ENSMUST00000188257.6
chr1	HAVANA	CDS	32172918	32173008	.	+	0	ENSMUST00000188257.6
chr1	HAVANA	CDS	32243900	32244027	.	+	2	ENSMUST00000188257.6
chr1	HAVANA	CDS	32333466	32333825	.	+	0	ENSMUST00000188257.6
chr1	HAVANA	five_prime_UTR	32172748	32172917	.	+	.	ENSMUST00000188257.6
chr1	HAVANA	three_prime_UTR	32333826	32338354	.	+	.	ENSMUST00000188257.6
chr1	HAVANA	transcript	32172887	32311090	.	+	.	ENSMUST00000185666.1
chr1	HAVANA	CDS	32172918	32173008	.	+	0	ENSMUST00000185666.1
chr1	HAVANA	CDS	32243900	32244027	.	+	2	ENSMUST00000185666.1
chr1	HAVANA	CDS	32310798	32310854	.	+	0	ENSMUST00000185666.1
chr1	HAVANA	five_prime_UTR	32172887	32172917	.	+	.	ENSMUST00000185666.1
chr1	HAVANA	three_prime_UTR	32310855	32311090	.	+	.	ENSMUST00000185666.1
chr1	HAVANA	transcript	32543686	32547294	.	-	.	ENSMUST00000171322.2
chr1	HAVANA	CDS	32545394	32546827	.	-	0	ENSMUST00000171322.2
chr1	HAVANA	three_prime_UTR	32543546	32545393	.	-	.	ENSMUST00000171322.2
chr1	HAVANA	five_prime_UTR	32546828	32547294	.	-	.	ENSMUST00000171322.2
chr1	HAVANA	transcript	33453810	33669795	.	-	.	ENSMUST00000027312.10
chr1	HAVANA	CDS	33668858	33669011	.	-	0	ENSMUST00000027312.10
chr1	HAVANA	CDS	33667045	33667148	.	-	2	ENSMUST00000027312.10
chr1	HAVANA	CDS	33663777	33663856	.	-	0	ENSMUST00000027312.10
chr1	HAVANA	CDS	33662246	33662366	.	-	1	ENSMUST00000027312.10
chr1	HAVANA	CDS	33630338	33630433	.	-	0	ENSMUST00000027312.10
chr1	HAVANA	CDS	33628395	33628532	.	-	0	ENSMUST00000027312.10
chr1	HAVANA	CDS	33533296	33533363	.	-	0	ENSMUST00000027312.10
chr1	HAVANA	CDS	33514145	33514217	.	-	1	ENSMUST00000027312.10
chr1	HAVANA	CDS	33512016	33512201	.	-	0	ENSMUST00000027312.10
chr1	HAVANA	CDS	33484682	33484808	.	-	0	ENSMUST00000027312.10
chr1	HAVANA	CDS	33480458	33480540	.	-	2	ENSMUST00000027312.10
chr1	HAVANA	CDS	33464053	33464121	.	-	0	ENSMUST00000027312.10
chr1	HAVANA	CDS	33454089	33454304	.	-	0	ENSMUST00000027312.10
chr1	HAVANA	five_prime_UTR	33669624	33669795	.	-	.	ENSMUST00000027312.10
chr1	HAVANA	five_prime_UTR	33669012	33669020	.	-	.	ENSMUST00000027312.10
chr1	HAVANA	three_prime_UTR	33453726	33454088	.	-	.	ENSMUST00000027312.10
chr1	HAVANA	transcript	33719895	33742564	.	+	.	ENSMUST00000088287.9
chr1	HAVANA	CDS	33723851	33724005	.	+	0	ENSMUST00000088287.9
chr1	HAVANA	CDS	33724934	33725019	.	+	1	ENSMUST00000088287.9
chr1	HAVANA	CDS	33734702	33734858	.	+	2	ENSMUST00000088287.9
chr1	HAVANA	CDS	33736800	33736882	.	+	1	ENSMUST00000088287.9
chr1	HAVANA	CDS	33738288	33738380	.	+	2	ENSMUST00000088287.9
chr1	HAVANA	CDS	33739253	33739389	.	+	2	ENSMUST00000088287.9
chr1	HAVANA	five_prime_UTR	33719895	33720173	.	+	.	ENSMUST00000088287.9
chr1	HAVANA	five_prime_UTR	33721608	33721699	.	+	.	ENSMUST00000088287.9
chr1	HAVANA	five_prime_UTR	33723786	33723850	.	+	.	ENSMUST00000088287.9
chr1	HAVANA	three_prime_UTR	33739390	33742565	.	+	.	ENSMUST00000088287.9
chr1	HAVANA	transcript	33745484	33757795	.	-	.	ENSMUST00000044691.8
chr1	HAVANA	CDS	33757579	33757691	.	-	0	ENSMUST00000044691.8
chr1	HAVANA	CDS	33748217	33748326	.	-	1	ENSMUST00000044691.8
chr1	HAVANA	CDS	33746610	33747016	.	-	2	ENSMUST00000044691.8
chr1	HAVANA	five_prime_UTR	33757692	33757795	.	-	.	ENSMUST00000044691.8
chr1	HAVANA	three_prime_UTR	33745477	33746609	.	-	.	ENSMUST00000044691.8
chr1	HAVANA	transcript	33746802	33757741	.	-	.	ENSMUST00000187602.1
chr1	HAVANA	CDS	33757579	33757691	.	-	0	ENSMUST00000187602.1
chr1	HAVANA	CDS	33746959	33747016	.	-	1	ENSMUST00000187602.1
chr1	HAVANA	five_prime_UTR	33757692	33757741	.	-	.	ENSMUST00000187602.1
chr1	HAVANA	three_prime_UTR	33746802	33746958	.	-	.	ENSMUST00000187602.1
chr1	HAVANA	transcript	33761545	33814527	.	-	.	ENSMUST00000019861.12
chr1	HAVANA	CDS	33814338	33814358	.	-	0	ENSMUST00000019861.12
chr1	HAVANA	CDS	33813727	33813810	.	-	0	ENSMUST00000019861.12
chr1	HAVANA	CDS	33805339	33805419	.	-	0	ENSMUST00000019861.12
chr1	HAVANA	CDS	33786407	33786532	.	-	0	ENSMUST00000019861.12
chr1	HAVANA	CDS	33783853	33783964	.	-	0	ENSMUST00000019861.12
chr1	HAVANA	CDS	33783041	33783191	.	-	2	ENSMUST00000019861.12
chr1	HAVANA	CDS	33782068	33782194	.	-	1	ENSMUST00000019861.12
chr1	HAVANA	CDS	33779896	33780049	.	-	0	ENSMUST00000019861.12
chr1	HAVANA	CDS	33779044	33779191	.	-	2	ENSMUST00000019861.12
chr1	HAVANA	CDS	33776269	33777863	.	-	1	ENSMUST00000019861.12
chr1	HAVANA	CDS	33772893	33773033	.	-	2	ENSMUST00000019861.12
chr1	HAVANA	CDS	33770769	33770899	.	-	2	ENSMUST00000019861.12
chr1	HAVANA	CDS	33769721	33769907	.	-	0	ENSMUST00000019861.12
chr1	HAVANA	CDS	33765844	33765909	.	-	2	ENSMUST00000019861.12
chr1	HAVANA	CDS	33762166	33762209	.	-	2	ENSMUST00000019861.12
chr1	HAVANA	five_prime_UTR	33814359	33814527	.	-	.	ENSMUST00000019861.12
chr1	HAVANA	three_prime_UTR	33760823	33762165	.	-	.	ENSMUST00000019861.12
chr1	HAVANA	transcript	33792136	33814570	.	-	.	ENSMUST00000044455.7
chr1	HAVANA	CDS	33814338	33814358	.	-	0	ENSMUST00000044455.7
chr1	HAVANA	CDS	33813727	33813810	.	-	0	ENSMUST00000044455.7
chr1	HAVANA	CDS	33805339	33805419	.	-	0	ENSMUST00000044455.7
chr1	HAVANA	CDS	33802123	33803613	.	-	0	ENSMUST00000044455.7
chr1	HAVANA	five_prime_UTR	33814359	33814570	.	-	.	ENSMUST00000044455.7
chr1	HAVANA	three_prime_UTR	33792136	33802122	.	-	.	ENSMUST00000044455.7
chr1	HAVANA	transcript	33852052	33907768	.	-	.	ENSMUST00000115161.7
chr1	HAVANA	CDS	33878260	33878371	.	-	0	ENSMUST00000115161.7
chr1	HAVANA	CDS	33864523	33864743	.	-	2	ENSMUST00000115161.7
chr1	HAVANA	CDS	33863742	33863934	.	-	0	ENSMUST00000115161.7
chr1	HAVANA	CDS	33862654	33862773	.	-	2	ENSMUST00000115161.7
chr1	HAVANA	CDS	33853357	33853367	.	-	2	ENSMUST00000115161.7
chr1	HAVANA	five_prime_UTR	33907566	33907768	.	-	.	ENSMUST00000115161.7
chr1	HAVANA	five_prime_UTR	33878372	33878437	.	-	.	ENSMUST00000115161.7
chr1	HAVANA	three_prime_UTR	33852052	33853356	.	-	.	ENSMUST00000115161.7
chr1	HAVANA	transcript	33852052	33907791	.	-	.	ENSMUST00000129464.7
chr1	HAVANA	CDS	33883441	33883560	.	-	0	ENSMUST00000129464.7
chr1	HAVANA	CDS	33853362	33853367	.	-	0	ENSMUST00000129464.7
chr1	HAVANA	five_prime_UTR	33907566	33907791	.	-	.	ENSMUST00000129464.7
chr1	HAVANA	five_prime_UTR	33883561	33883648	.	-	.	ENSMUST00000129464.7
chr1	HAVANA	three_prime_UTR	33852052	33853361	.	-	.	ENSMUST00000129464.7
chr1	HAVANA	transcript	34006126	34137136	.	+	.	ENSMUST00000182314.7
chr1	HAVANA	CDS	34006164	34006398	.	+	0	ENSMUST00000182314.7
chr1	HAVANA	CDS	34086242	34086303	.	+	2	ENSMUST00000182314.7
chr1	HAVANA	CDS	34113933	34114022	.	+	0	ENSMUST00000182314.7
chr1	HAVANA	CDS	34116118	34116195	.	+	0	ENSMUST00000182314.7
chr1	HAVANA	CDS	34117432	34117524	.	+	0	ENSMUST00000182314.7
chr1	HAVANA	CDS	34135090	34135377	.	+	0	ENSMUST00000182314.7
chr1	HAVANA	five_prime_UTR	34006126	34006163	.	+	.	ENSMUST00000182314.7
chr1	HAVANA	three_prime_UTR	34135378	34137136	.	+	.	ENSMUST00000182314.7
chr1	HAVANA	transcript	34011825	34308661	.	+	.	ENSMUST00000097785.9
chr1	HAVANA	CDS	34011825	34011915	.	+	0	ENSMUST00000097785.9
chr1	HAVANA	CDS	34086242	34086303	.	+	2	ENSMUST00000097785.9
chr1	HAVANA	CDS	34113933	34114022	.	+	0	ENSMUST00000097785.9
chr1	HAVANA	CDS	34116118	34116195	.	+	0	ENSMUST00000097785.9
chr1	HAVANA	CDS	34117432	34117524	.	+	0	ENSMUST00000097785.9
chr1	HAVANA	CDS	34135090	34135256	.	+	0	ENSMUST00000097785.9
chr1	HAVANA	CDS	34152202	34152314	.	+	1	ENSMUST00000097785.9
chr1	HAVANA	CDS	34152413	34152519	.	+	2	ENSMUST00000097785.9
chr1	HAVANA	CDS	34154513	34154632	.	+	0	ENSMUST00000097785.9
chr1	HAVANA	CDS	34156599	34156694	.	+	0	ENSMUST00000097785.9
chr1	HAVANA	CDS	34156781	34156908	.	+	0	ENSMUST00000097785.9
chr1	HAVANA	CDS	34160620	34160713	.	+	1	ENSMUST00000097785.9
chr1	HAVANA	CDS	34161004	34161158	.	+	0	ENSMUST00000097785.9
chr1	HAVANA	CDS	34163009	34163471	.	+	1	ENSMUST00000097785.9
chr1	HAVANA	CDS	34163626	34163754	.	+	0	ENSMUST00000097785.9
chr1	HAVANA	CDS	34163897	34163974	.	+	0	ENSMUST00000097785.9
chr1	HAVANA	CDS	34164076	34164237	.	+	0	ENSMUST00000097785.9
chr1	HAVANA	CDS	34164327	34164431	.	+	0	ENSMUST00000097785.9
chr1	HAVANA	CDS	34165058	34165153	.	+	0	ENSMUST00000097785.9
chr1	HAVANA	CDS	34166180	34166305	.	+	0	ENSMUST00000097785.9
chr1	HAVANA	CDS	34166942	34167091	.	+	0	ENSMUST00000097785.9
chr1	HAVANA	CDS	34167276	34167430	.	+	0	ENSMUST00000097785.9
chr1	HAVANA	CDS	34167611	34167737	.	+	1	ENSMUST00000097785.9
chr1	HAVANA	CDS	34167823	34168006	.	+	0	ENSMUST00000097785.9
chr1	HAVANA	CDS	34169164	34169321	.	+	2	ENSMUST00000097785.9
chr1	HAVANA	CDS	34169750	34169928	.	+	0	ENSMUST00000097785.9
chr1	HAVANA	CDS	34170360	34170498	.	+	1	ENSMUST00000097785.9
chr1	HAVANA	CDS	34171116	34171309	.	+	0	ENSMUST00000097785.9
chr1	HAVANA	CDS	34172183	34172345	.	+	1	ENSMUST00000097785.9
chr1	HAVANA	CDS	34173002	34173085	.	+	0	ENSMUST00000097785.9
chr1	HAVANA	CDS	34174115	34174222	.	+	0	ENSMUST00000097785.9
chr1	HAVANA	CDS	34174697	34174795	.	+	0	ENSMUST00000097785.9
chr1	HAVANA	CDS	34184016	34184144	.	+	0	ENSMUST00000097785.9
chr1	HAVANA	CDS	34185962	34186050	.	+	0	ENSMUST00000097785.9
chr1	HAVANA	CDS	34186819	34186951	.	+	1	ENSMUST00000097785.9
chr1	HAVANA	CDS	34187972	34193263	.	+	0	ENSMUST00000097785.9
chr1	HAVANA	CDS	34193392	34193541	.	+	0	ENSMUST00000097785.9
chr1	HAVANA	CDS	34194005	34194220	.	+	0	ENSMUST00000097785.9
chr1	HAVANA	CDS	34194515	34194664	.	+	0	ENSMUST00000097785.9
chr1	HAVANA	CDS	34195828	34196061	.	+	0	ENSMUST00000097785.9
chr1	HAVANA	CDS	34197201	34197353	.	+	0	ENSMUST00000097785.9
chr1	HAVANA	CDS	34198518	34198751	.	+	0	ENSMUST00000097785.9
chr1	HAVANA	CDS	34199292	34199558	.	+	0	ENSMUST00000097785.9
chr1	HAVANA	CDS	34200870	34201415	.	+	0	ENSMUST00000097785.9
chr1	HAVANA	CDS	34202445	34202621	.	+	0	ENSMUST00000097785.9
chr1	HAVANA	CDS	34208554	34208677	.	+	0	ENSMUST00000097785.9
chr1	HAVANA	CDS	34211154	34211362	.	+	2	ENSMUST00000097785.9
chr1	HAVANA	CDS	34212222	34212539	.	+	0	ENSMUST00000097785.9
chr1	HAVANA	CDS	34212902	34213068	.	+	0	ENSMUST00000097785.9
chr1	HAVANA	CDS	34214534	34214690	.	+	1	ENSMUST00000097785.9
chr1	HAVANA	CDS	34215486	34215612	.	+	0	ENSMUST00000097785.9
chr1	HAVANA	CDS	34217810	34217872	.	+	2	ENSMUST00000097785.9
chr1	HAVANA	CDS	34218335	34218576	.	+	2	ENSMUST00000097785.9
chr1	HAVANA	CDS	34219396	34219525	.	+	0	ENSMUST00000097785.9
chr1	HAVANA	CDS	34223804	34224003	.	+	2	ENSMUST00000097785.9
chr1	HAVANA	CDS	34225509	34226004	.	+	0	ENSMUST00000097785.9
chr1	HAVANA	CDS	34227775	34229246	.	+	2	ENSMUST00000097785.9
chr1	HAVANA	CDS	34242619	34242780	.	+	0	ENSMUST00000097785.9
chr1	HAVANA	CDS	34244344	34244514	.	+	0	ENSMUST00000097785.9
chr1	HAVANA	CDS	34247649	34247815	.	+	0	ENSMUST00000097785.9
chr1	HAVANA	CDS	34249479	34249638	.	+	1	ENSMUST00000097785.9
chr1	HAVANA	CDS	34250610	34250694	.	+	0	ENSMUST00000097785.9
chr1	HAVANA	CDS	34251696	34251937	.	+	2	ENSMUST00000097785.9
chr1	HAVANA	CDS	34252811	34253017	.	+	0	ENSMUST00000097785.9
chr1	HAVANA	CDS	34256232	34256351	.	+	0	ENSMUST00000097785.9
chr1	HAVANA	CDS	34256542	34256649	.	+	0	ENSMUST00000097785.9
chr1	HAVANA	CDS	34257722	34257940	.	+	0	ENSMUST00000097785.9
chr1	HAVANA	CDS	34260164	34260367	.	+	0	ENSMUST00000097785.9
chr1	HAVANA	CDS	34262020	34262251	.	+	0	ENSMUST00000097785.9
chr1	HAVANA	CDS	34263264	34263490	.	+	2	ENSMUST00000097785.9
chr1	HAVANA	CDS	34264525	34264647	.	+	0	ENSMUST00000097785.9
chr1	HAVANA	CDS	34264750	34264851	.	+	0	ENSMUST00000097785.9
chr1	HAVANA	CDS	34266857	34266958	.	+	0	ENSMUST00000097785.9
chr1	HAVANA	CDS	34268229	34268402	.	+	0	ENSMUST00000097785.9
chr1	HAVANA	CDS	34268735	34268890	.	+	0	ENSMUST00000097785.9
chr1	HAVANA	CDS	34270828	34271025	.	+	0	ENSMUST00000097785.9
chr1	HAVANA	CDS	34271355	34271483	.	+	0	ENSMUST00000097785.9
chr1	HAVANA	CDS	34274168	34274338	.	+	0	ENSMUST00000097785.9
chr1	HAVANA	CDS	34275205	34275360	.	+	0	ENSMUST00000097785.9
chr1	HAVANA	CDS	34275673	34275879	.	+	0	ENSMUST00000097785.9
chr1	HAVANA	CDS	34278020	34278139	.	+	0	ENSMUST00000097785.9
chr1	HAVANA	CDS	34282423	34282592	.	+	0	ENSMUST00000097785.9
chr1	HAVANA	CDS	34284259	34284418	.	+	1	ENSMUST00000097785.9
chr1	HAVANA	CDS	34287187	34287381	.	+	0	ENSMUST00000097785.9
chr1	HAVANA	CDS	34287891	34288019	.	+	0	ENSMUST00000097785.9
chr1	HAVANA	CDS	34289524	34289667	.	+	0	ENSMUST00000097785.9
chr1	HAVANA	CDS	34290359	34290547	.	+	0	ENSMUST00000097785.9
chr1	HAVANA	CDS	34291787	34291916	.	+	0	ENSMUST00000097785.9
chr1	HAVANA	CDS	34293320	34293483	.	+	2	ENSMUST00000097785.9
chr1	HAVANA	CDS	34294384	34294546	.	+	0	ENSMUST00000097785.9
chr1	HAVANA	CDS	34295154	34295308	.	+	2	ENSMUST00000097785.9
chr1	HAVANA	CDS	34295462	34295536	.	+	0	ENSMUST00000097785.9
chr1	HAVANA	CDS	34296742	34296759	.	+	0	ENSMUST00000097785.9
chr1	HAVANA	CDS	34299721	34299838	.	+	0	ENSMUST00000097785.9
chr1	HAVANA	CDS	34301861	34301932	.	+	2	ENSMUST00000097785.9
chr1	HAVANA	CDS	34302830	34303032	.	+	2	ENSMUST00000097785.9
chr1	HAVANA	CDS	34306528	34306651	.	+	0	ENSMUST00000097785.9
chr1	HAVANA	CDS	34307330	34307589	.	+	2	ENSMUST00000097785.9
chr1	HAVANA	three_prime_UTR	34307590	34308724	.	+	.	ENSMUST00000097785.9
chr1	HAVANA	transcript	34160330	34183904	.	+	.	ENSMUST00000183302.5
chr1	HAVANA	CDS	34160330	34160496	.	+	0	ENSMUST00000183302.5
chr1	HAVANA	CDS	34160620	34160713	.	+	1	ENSMUST00000183302.5
chr1	HAVANA	CDS	34161004	34161158	.	+	0	ENSMUST00000183302.5
chr1	HAVANA	CDS	34163009	34163471	.	+	1	ENSMUST00000183302.5
chr1	HAVANA	CDS	34163626	34163754	.	+	0	ENSMUST00000183302.5
chr1	HAVANA	CDS	34163897	34163974	.	+	0	ENSMUST00000183302.5
chr1	HAVANA	CDS	34164076	34164237	.	+	0	ENSMUST00000183302.5
chr1	HAVANA	CDS	34164327	34164431	.	+	0	ENSMUST00000183302.5
chr1	HAVANA	CDS	34165058	34165153	.	+	0	ENSMUST00000183302.5
chr1	HAVANA	CDS	34166180	34166305	.	+	0	ENSMUST00000183302.5
chr1	HAVANA	CDS	34166942	34167091	.	+	0	ENSMUST00000183302.5
chr1	HAVANA	CDS	34167276	34167430	.	+	0	ENSMUST00000183302.5
chr1	HAVANA	CDS	34167611	34167737	.	+	1	ENSMUST00000183302.5
chr1	HAVANA	CDS	34167823	34168006	.	+	0	ENSMUST00000183302.5
chr1	HAVANA	CDS	34169164	34169321	.	+	2	ENSMUST00000183302.5
chr1	HAVANA	CDS	34169750	34169928	.	+	0	ENSMUST00000183302.5
chr1	HAVANA	CDS	34170360	34170498	.	+	1	ENSMUST00000183302.5
chr1	HAVANA	CDS	34171116	34171309	.	+	0	ENSMUST00000183302.5
chr1	HAVANA	CDS	34172183	34172345	.	+	1	ENSMUST00000183302.5
chr1	HAVANA	CDS	34173002	34173085	.	+	0	ENSMUST00000183302.5
chr1	HAVANA	CDS	34174115	34174222	.	+	0	ENSMUST00000183302.5
chr1	HAVANA	CDS	34174697	34174795	.	+	0	ENSMUST00000183302.5
chr1	HAVANA	CDS	34177796	34180498	.	+	0	ENSMUST00000183302.5
chr1	HAVANA	CDS	34181135	34183033	.	+	0	ENSMUST00000183302.5
chr1	HAVANA	three_prime_UTR	34183034	34184014	.	+	.	ENSMUST00000183302.5
chr1	HAVANA	transcript	34436670	34439672	.	-	.	ENSMUST00000042493.9
chr1	HAVANA	CDS	34439228	34439338	.	-	0	ENSMUST00000042493.9
chr1	HAVANA	CDS	34439043	34439146	.	-	0	ENSMUST00000042493.9
chr1	HAVANA	CDS	34438850	34438932	.	-	1	ENSMUST00000042493.9
chr1	HAVANA	CDS	34437727	34437858	.	-	2	ENSMUST00000042493.9
chr1	HAVANA	CDS	34437501	34437610	.	-	2	ENSMUST00000042493.9
chr1	HAVANA	five_prime_UTR	34439339	34439672	.	-	.	ENSMUST00000042493.9
chr1	HAVANA	three_prime_UTR	34433298	34437500	.	-	.	ENSMUST00000042493.9
chr1	HAVANA	transcript	34439851	34449356	.	+	.	ENSMUST00000027303.13
chr1	HAVANA	CDS	34439925	34439927	.	+	0	ENSMUST00000027303.13
chr1	HAVANA	CDS	34440041	34440149	.	+	0	ENSMUST00000027303.13
chr1	HAVANA	CDS	34442910	34442993	.	+	2	ENSMUST00000027303.13
chr1	HAVANA	CDS	34443378	34443487	.	+	2	ENSMUST00000027303.13
chr1	HAVANA	CDS	34443563	34443695	.	+	0	ENSMUST00000027303.13
chr1	HAVANA	CDS	34443769	34443923	.	+	2	ENSMUST00000027303.13
chr1	HAVANA	CDS	34443997	34444091	.	+	0	ENSMUST00000027303.13
chr1	HAVANA	CDS	34444196	34444269	.	+	1	ENSMUST00000027303.13
chr1	HAVANA	CDS	34444358	34444467	.	+	2	ENSMUST00000027303.13
chr1	HAVANA	five_prime_UTR	34439851	34439924	.	+	.	ENSMUST00000027303.13
chr1	HAVANA	three_prime_UTR	34444468	34449371	.	+	.	ENSMUST00000027303.13
chr1	HAVANA	transcript	34459765	34473784	.	+	.	ENSMUST00000027302.13
chr1	HAVANA	CDS	34459824	34459916	.	+	0	ENSMUST00000027302.13
chr1	HAVANA	CDS	34462702	34462810	.	+	0	ENSMUST00000027302.13
chr1	HAVANA	CDS	34463107	34463183	.	+	2	ENSMUST00000027302.13
chr1	HAVANA	CDS	34463269	34463364	.	+	0	ENSMUST00000027302.13
chr1	HAVANA	CDS	34463466	34463504	.	+	0	ENSMUST00000027302.13
chr1	HAVANA	CDS	34468293	34468361	.	+	0	ENSMUST00000027302.13
chr1	HAVANA	CDS	34469840	34469902	.	+	0	ENSMUST00000027302.13
chr1	HAVANA	CDS	34470200	34470342	.	+	0	ENSMUST00000027302.13
chr1	HAVANA	CDS	34471493	34471559	.	+	1	ENSMUST00000027302.13
chr1	HAVANA	CDS	34471641	34471718	.	+	0	ENSMUST00000027302.13
chr1	HAVANA	CDS	34471812	34471901	.	+	0	ENSMUST00000027302.13
chr1	HAVANA	CDS	34472103	34472191	.	+	0	ENSMUST00000027302.13
chr1	HAVANA	CDS	34472763	34472968	.	+	1	ENSMUST00000027302.13
chr1	HAVANA	CDS	34473335	34473409	.	+	2	ENSMUST00000027302.13
chr1	HAVANA	CDS	34473579	34473643	.	+	2	ENSMUST00000027302.13
chr1	HAVANA	five_prime_UTR	34459765	34459823	.	+	.	ENSMUST00000027302.13
chr1	HAVANA	three_prime_UTR	34473644	34473784	.	+	.	ENSMUST00000027302.13
chr1	HAVANA	transcript	34472720	34475733	.	+	.	ENSMUST00000188972.2
chr1	HAVANA	CDS	34472797	34472968	.	+	0	ENSMUST00000188972.2
chr1	HAVANA	CDS	34473335	34473409	.	+	2	ENSMUST00000188972.2
chr1	HAVANA	CDS	34475644	34475651	.	+	2	ENSMUST00000188972.2
chr1	HAVANA	five_prime_UTR	34472720	34472796	.	+	.	ENSMUST00000188972.2
chr1	HAVANA	three_prime_UTR	34475652	34475733	.	+	.	ENSMUST00000188972.2
chr1	HAVANA	transcript	34498410	34503063	.	+	.	ENSMUST00000027299.9
chr1	HAVANA	CDS	34498457	34498628	.	+	0	ENSMUST00000027299.9
chr1	HAVANA	CDS	34499228	34499390	.	+	2	ENSMUST00000027299.9
chr1	HAVANA	CDS	34500016	34500290	.	+	1	ENSMUST00000027299.9
chr1	HAVANA	CDS	34502027	34502196	.	+	2	ENSMUST00000027299.9
chr1	HAVANA	CDS	34502624	34502944	.	+	0	ENSMUST00000027299.9
chr1	HAVANA	five_prime_UTR	34498410	34498456	.	+	.	ENSMUST00000027299.9
chr1	HAVANA	three_prime_UTR	34502945	34503063	.	+	.	ENSMUST00000027299.9
chr1	HAVANA	transcript	34535648	34544313	.	+	.	ENSMUST00000027298.4
chr1	HAVANA	CDS	34535903	34535955	.	+	0	ENSMUST00000027298.4
chr1	HAVANA	CDS	34536198	34536247	.	+	1	ENSMUST00000027298.4
chr1	HAVANA	CDS	34536350	34536517	.	+	2	ENSMUST00000027298.4
chr1	HAVANA	CDS	34537132	34537246	.	+	2	ENSMUST00000027298.4
chr1	HAVANA	CDS	34537326	34537435	.	+	1	ENSMUST00000027298.4
chr1	HAVANA	CDS	34544025	34544134	.	+	2	ENSMUST00000027298.4
chr1	HAVANA	five_prime_UTR	34535648	34535902	.	+	.	ENSMUST00000027298.4
chr1	HAVANA	three_prime_UTR	34544135	34544313	.	+	.	ENSMUST00000027298.4
chr1	HAVANA	transcript	34552334	34560920	.	-	.	ENSMUST00000047840.8
chr1	HAVANA	CDS	34560730	34560904	.	-	0	ENSMUST00000047840.8
chr1	HAVANA	CDS	34559743	34559905	.	-	2	ENSMUST00000047840.8
chr1	HAVANA	CDS	34557853	34558127	.	-	1	ENSMUST00000047840.8
chr1	HAVANA	CDS	34555969	34556138	.	-	2	ENSMUST00000047840.8
chr1	HAVANA	CDS	34552498	34552809	.	-	0	ENSMUST00000047840.8
chr1	HAVANA	five_prime_UTR	34560905	34560920	.	-	.	ENSMUST00000047840.8
chr1	HAVANA	three_prime_UTR	34552331	34552497	.	-	.	ENSMUST00000047840.8
chr1	HAVANA	transcript	34579657	34590944	.	+	.	ENSMUST00000052670.10
chr1	HAVANA	CDS	34586682	34589021	.	+	0	ENSMUST00000052670.10
chr1	HAVANA	five_prime_UTR	34579657	34579766	.	+	.	ENSMUST00000052670.10
chr1	HAVANA	five_prime_UTR	34586663	34586681	.	+	.	ENSMUST00000052670.10
chr1	HAVANA	three_prime_UTR	34589022	34592158	.	+	.	ENSMUST00000052670.10
chr1	HAVANA	transcript	34801704	34813309	.	+	.	ENSMUST00000047664.15
chr1	HAVANA	CDS	34804968	34805093	.	+	0	ENSMUST00000047664.15
chr1	HAVANA	CDS	34805956	34806135	.	+	0	ENSMUST00000047664.15
chr1	HAVANA	CDS	34806315	34806494	.	+	0	ENSMUST00000047664.15
[truncated: 331,312+ more rows]

## Sheet: Annotation Source
Figure 1—Source Data 1. Source of original longest 3' UTR annotation associated with each transcript, prior to augmentation with 3P-seq data.
Transcript ID	Source of original annotation
ENSMUST00000070533.4	Gencode M25
ENSMUST00000208660.1	Gencode M25
ENSMUST00000027032.5	RefSeq (March 2020)
ENSMUST00000027035.9	RefSeq (March 2020)
ENSMUST00000130201.7	RefSeq (March 2020)
ENSMUST00000156816.6	RefSeq (March 2020)
ENSMUST00000146665.2	Gencode M25
ENSMUST00000027036.10	Gencode M25
ENSMUST00000150971.7	Gencode M25
ENSMUST00000119612.8	Gencode M25
ENSMUST00000165720.2	RefSeq (March 2020)
ENSMUST00000002533.14	Gencode M25
ENSMUST00000044369.12	RefSeq (March 2020)
ENSMUST00000160777.7	RefSeq (March 2020)
ENSMUST00000239100.1	RefSeq (March 2020)
ENSMUST00000044180.4	Gencode M25
ENSMUST00000027040.12	Gencode M25
ENSMUST00000133144.3	Gencode M25
ENSMUST00000131494.7	RefSeq (March 2020)
ENSMUST00000061280.16	Gencode M25
ENSMUST00000132064.7	Miura et al., 2013
ENSMUST00000072079.8	Gencode M25
ENSMUST00000144177.7	Gencode M25
ENSMUST00000088666.3	Gencode M25
ENSMUST00000088658.10	RefSeq (March 2020)
ENSMUST00000057438.6	Gencode M25
ENSMUST00000168907.7	RefSeq (March 2020)
ENSMUST00000052843.11	Gencode M25
ENSMUST00000171802.7	Gencode M25
ENSMUST00000125294.8	Gencode M25
ENSMUST00000140948.8	Gencode M25
ENSMUST00000118098.2	Gencode M25
ENSMUST00000185184.1	Gencode M25
ENSMUST00000097824.2	Gencode M25
ENSMUST00000027049.9	RefSeq (March 2020)
ENSMUST00000027050.9	RefSeq (March 2020)
ENSMUST00000071087.11	Gencode M25
ENSMUST00000122156.7	Gencode M25
ENSMUST00000088615.10	RefSeq (March 2020)
ENSMUST00000131556.1	Gencode M25
ENSMUST00000035577.6	RefSeq (March 2020)
ENSMUST00000027056.11	RefSeq (March 2020)
ENSMUST00000171690.8	RefSeq (March 2020)
ENSMUST00000048613.13	RefSeq (March 2020)
ENSMUST00000135014.7	RefSeq (March 2020)
ENSMUST00000177608.7	Miura et al., 2013
ENSMUST00000186051.6	Gencode M25
ENSMUST00000188454.6	Gencode M25
ENSMUST00000115402.7	Gencode M25
ENSMUST00000136197.7	Gencode M25
ENSMUST00000146763.7	Gencode M25
ENSMUST00000147606.2	Gencode M25
ENSMUST00000047577.6	RefSeq (March 2020)
ENSMUST00000081713.10	Gencode M25
ENSMUST00000027068.10	RefSeq (March 2020)
ENSMUST00000027071.6	Miura et al., 2013
ENSMUST00000088542.3	Miura et al., 2013
ENSMUST00000027066.12	Gencode M25
ENSMUST00000027062.6	Gencode M25
ENSMUST00000041447.4	RefSeq (March 2020)
ENSMUST00000170146.2	RefSeq (March 2020)
ENSMUST00000188371.6	Gencode M25
ENSMUST00000040695.4	Gencode M25
ENSMUST00000115367.7	Gencode M25
ENSMUST00000058437.13	Gencode M25
ENSMUST00000027053.7	Gencode M25
ENSMUST00000162751.7	Gencode M25
ENSMUST00000159558.7	Gencode M25
ENSMUST00000115359.9	Gencode M25
ENSMUST00000182554.8	RefSeq (March 2020)
ENSMUST00000117146.8	Miura et al., 2013
ENSMUST00000188641.6	Miura et al., 2013
ENSMUST00000065373.5	RefSeq (March 2020)
ENSMUST00000026881.10	Gencode M25
ENSMUST00000038382.4	Gencode M25
ENSMUST00000026879.7	Gencode M25
ENSMUST00000088476.3	Gencode M25
ENSMUST00000095075.4	Miura et al., 2013
ENSMUST00000026876.12	Gencode M25
ENSMUST00000097818.1	RefSeq (March 2020)
ENSMUST00000088463.1	RefSeq (March 2020)
ENSMUST00000097817.3	RefSeq (March 2020)
ENSMUST00000037294.7	RefSeq (March 2020)
ENSMUST00000027059.10	RefSeq (March 2020)
ENSMUST00000187754.6	RefSeq (March 2020)
ENSMUST00000088448.11	Gencode M25
ENSMUST00000027061.4	Gencode M25
ENSMUST00000039046.9	Gencode M25
ENSMUST00000053266.10	Gencode M25
ENSMUST00000189400.6	Miura et al., 2013
ENSMUST00000038447.5	Gencode M25
ENSMUST00000037998.5	Gencode M25
ENSMUST00000027065.11	Gencode M25
ENSMUST00000027064.7	RefSeq (March 2020)
ENSMUST00000027067.14	Gencode M25
ENSMUST00000088407.3	Gencode M25
ENSMUST00000070223.5	Gencode M25
ENSMUST00000147615.1	RefSeq (March 2020)
ENSMUST00000029667.12	RefSeq (March 2020)
ENSMUST00000081544.12	RefSeq (March 2020)
ENSMUST00000073179.5	Gencode M25
ENSMUST00000027343.5	Gencode M25
ENSMUST00000144602.1	Gencode M25
ENSMUST00000063663.5	Gencode M25
ENSMUST00000027339.13	Gencode M25
ENSMUST00000027338.3	Gencode M25
ENSMUST00000187752.6	RefSeq (March 2020)
ENSMUST00000054588.14	RefSeq (March 2020)
ENSMUST00000115244.8	Miura et al., 2013
ENSMUST00000051344.5	Gencode M25
ENSMUST00000186096.6	Gencode M25
ENSMUST00000095062.9	RefSeq (March 2020)
ENSMUST00000126626.7	Gencode M25
ENSMUST00000097801.3	RefSeq (March 2020)
ENSMUST00000059937.4	Gencode M25
ENSMUST00000186733.6	Gencode M25
ENSMUST00000232841.1	Gencode M25
ENSMUST00000233506.1	Gencode M25
ENSMUST00000027232.14	Gencode M25
ENSMUST00000238874.1	Gencode M25
ENSMUST00000178317.3	Gencode M25
ENSMUST00000233331.1	Gencode M25
ENSMUST00000062560.13	Gencode M25
ENSMUST00000027230.2	Gencode M25
ENSMUST00000027226.11	RefSeq (March 2020)
ENSMUST00000189878.1	Gencode M25
ENSMUST00000188257.6	Gencode M25
ENSMUST00000185666.1	Gencode M25
ENSMUST00000171322.2	RefSeq (March 2020)
ENSMUST00000027312.10	RefSeq (March 2020)
ENSMUST00000088287.9	Gencode M25
ENSMUST00000044691.8	Gencode M25
ENSMUST00000187602.1	Gencode M25
ENSMUST00000019861.12	RefSeq (March 2020)
ENSMUST00000044455.7	Gencode M25
ENSMUST00000115161.7	Gencode M25
ENSMUST00000129464.7	Gencode M25
ENSMUST00000182314.7	Gencode M25
ENSMUST00000097785.9	RefSeq (March 2020)
ENSMUST00000183302.5	Gencode M25
ENSMUST00000042493.9	Gencode M25
ENSMUST00000027303.13	Miura et al., 2013
ENSMUST00000027302.13	Gencode M25
ENSMUST00000188972.2	Gencode M25
ENSMUST00000027299.9	Gencode M25
ENSMUST00000027298.4	Gencode M25
ENSMUST00000047840.8	RefSeq (March 2020)
ENSMUST00000052670.10	Miura et al., 2013
ENSMUST00000047664.15	Gencode M25
ENSMUST00000211073.1	Gencode M25
ENSMUST00000167518.7	Gencode M25
ENSMUST00000156687.7	Gencode M25
ENSMUST00000027297.10	RefSeq (March 2020)
ENSMUST00000088174.3	Gencode M25
ENSMUST00000046875.13	Miura et al., 2013
ENSMUST00000056946.7	Gencode M25
ENSMUST00000188666.2	Gencode M25
ENSMUST00000137906.1	RefSeq (March 2020)
ENSMUST00000185912.6	Gencode M25
ENSMUST00000187628.1	Gencode M25
ENSMUST00000179162.6	RefSeq (March 2020)
ENSMUST00000125304.7	Gencode M25
ENSMUST00000153128.1	RefSeq (March 2020)
ENSMUST00000001166.13	Gencode M25
ENSMUST00000097776.3	Gencode M25
ENSMUST00000193083.5	Miura et al., 2013
ENSMUST00000191849.5	Miura et al., 2013
ENSMUST00000001172.11	Gencode M25
ENSMUST00000194894.3	RefSeq (March 2020)
ENSMUST00000191677.5	Gencode M25
ENSMUST00000170295.7	Gencode M25
ENSMUST00000114981.2	RefSeq (March 2020)
ENSMUST00000081180.6	Gencode M25
ENSMUST00000193210.5	Miura et al., 2013
ENSMUST00000043951.9	Miura et al., 2013
ENSMUST00000208994.1	Gencode M25
ENSMUST00000027291.6	Miura et al., 2013
ENSMUST00000027290.11	RefSeq (March 2020)
ENSMUST00000117172.8	Gencode M25
ENSMUST00000238500.1	Gencode M25
ENSMUST00000169057.2	Gencode M25
ENSMUST00000027288.9	RefSeq (March 2020)
ENSMUST00000027287.10	RefSeq (March 2020)
ENSMUST00000140264.7	Gencode M25
ENSMUST00000114933.8	RefSeq (March 2020)
ENSMUST00000027286.6	Gencode M25
ENSMUST00000027285.12	Gencode M25
ENSMUST00000042161.14	Gencode M25
ENSMUST00000162875.7	RefSeq (March 2020)
ENSMUST00000041815.14	RefSeq (March 2020)
ENSMUST00000114902.7	Gencode M25
ENSMUST00000123082.8	Gencode M25
ENSMUST00000041621.4	Gencode M25
ENSMUST00000139725.7	RefSeq (March 2020)
ENSMUST00000027257.9	RefSeq (March 2020)
ENSMUST00000027256.11	Gencode M25
ENSMUST00000078307.6	Gencode M25
ENSMUST00000027254.9	Gencode M25
ENSMUST00000162031.7	RefSeq (March 2020)
ENSMUST00000193832.5	Gencode M25
ENSMUST00000027252.7	Gencode M25
ENSMUST00000027251.11	Gencode M25
ENSMUST00000095027.8	Miura et al., 2013
ENSMUST00000147695.8	Gencode M25
ENSMUST00000027249.11	Gencode M25
ENSMUST00000193441.5	Gencode M25
ENSMUST00000088029.7	Gencode M25
ENSMUST00000027247.10	Gencode M25
ENSMUST00000056815.8	RefSeq (March 2020)
ENSMUST00000086535.11	Gencode M25
ENSMUST00000194746.5	Gencode M25
ENSMUST00000195123.5	Gencode M25
ENSMUST00000054462.10	Gencode M25
ENSMUST00000193823.1	RefSeq (March 2020)
ENSMUST00000161515.7	Gencode M25
ENSMUST00000062525.10	Gencode M25
ENSMUST00000195705.1	Gencode M25
ENSMUST00000053355.5	Gencode M25
ENSMUST00000151913.2	Gencode M25
ENSMUST00000171319.3	Miura et al., 2013
ENSMUST00000168431.6	Miura et al., 2013
ENSMUST00000027243.12	Gencode M25
ENSMUST00000027241.10	Gencode M25
ENSMUST00000194296.5	Gencode M25
ENSMUST00000097772.9	Gencode M25
ENSMUST00000173514.7	RefSeq (March 2020)
ENSMUST00000193391.5	RefSeq (March 2020)
ENSMUST00000193793.5	Gencode M25
ENSMUST00000087983.7	RefSeq (March 2020)
ENSMUST00000195684.5	RefSeq (March 2020)
ENSMUST00000108044.3	RefSeq (March 2020)
ENSMUST00000027237.11	Gencode M25
ENSMUST00000027233.8	RefSeq (March 2020)
ENSMUST00000027231.12	Gencode M25
ENSMUST00000192345.1	Gencode M25
ENSMUST00000039672.5	Gencode M25
ENSMUST00000114765.3	Gencode M25
ENSMUST00000239323.1	Miura et al., 2013
ENSMUST00000057208.12	RefSeq (March 2020)
ENSMUST00000179766.2	Gencode M25
ENSMUST00000095014.7	Gencode M25
ENSMUST00000010434.7	Gencode M25
ENSMUST00000008280.13	RefSeq (March 2020)
ENSMUST00000086421.8	RefSeq (March 2020)
ENSMUST00000027217.8	Gencode M25
ENSMUST00000126008.7	RefSeq (March 2020)
ENSMUST00000188313.6	RefSeq (March 2020)
ENSMUST00000061421.3	Gencode M25
ENSMUST00000238662.1	RefSeq (March 2020)
ENSMUST00000027215.11	Gencode M25
ENSMUST00000065767.8	Gencode M25
ENSMUST00000114709.2	Miura et al., 2013
ENSMUST00000027214.3	Gencode M25
ENSMUST00000054801.3	Gencode M25
ENSMUST00000074525.9	Gencode M25
ENSMUST00000160854.7	Gencode M25
ENSMUST00000162600.1	Gencode M25
ENSMUST00000087883.12	Gencode M25
ENSMUST00000086430.4	Gencode M25
ENSMUST00000027139.14	RefSeq (March 2020)
ENSMUST00000183590.1	Gencode M25
ENSMUST00000027137.10	Gencode M25
ENSMUST00000069293.9	Gencode M25
ENSMUST00000189749.6	RefSeq (March 2020)
ENSMUST00000027131.5	Miura et al., 2013
ENSMUST00000114565.7	Gencode M25
ENSMUST00000081851.3	Gencode M25
ENSMUST00000051572.7	Miura et al., 2013
ENSMUST00000027279.11	Miura et al., 2013
ENSMUST00000046390.13	RefSeq (March 2020)
ENSMUST00000168302.7	Gencode M25
ENSMUST00000186574.6	Gencode M25
ENSMUST00000070968.13	Gencode M25
ENSMUST00000114513.8	Gencode M25
ENSMUST00000114510.7	Gencode M25
ENSMUST00000186764.6	RefSeq (March 2020)
ENSMUST00000165859.7	Gencode M25
ENSMUST00000156876.7	Gencode M25
ENSMUST00000087701.3	Gencode M25
ENSMUST00000027271.8	Gencode M25
ENSMUST00000159352.7	Gencode M25
ENSMUST00000044478.6	Gencode M25
ENSMUST00000050567.10	Gencode M25
ENSMUST00000027269.6	Gencode M25
ENSMUST00000191197.1	Gencode M25
ENSMUST00000072235.9	Gencode M25
ENSMUST00000027267.13	Gencode M25
ENSMUST00000027266.3	Gencode M25
ENSMUST00000027265.9	Gencode M25
ENSMUST00000114484.7	Gencode M25
ENSMUST00000027264.9	Gencode M25
ENSMUST00000236737.1	RefSeq (March 2020)
ENSMUST00000094964.6	RefSeq (March 2020)
ENSMUST00000027263.13	Gencode M25
ENSMUST00000120904.7	RefSeq (March 2020)
ENSMUST00000097741.2	Gencode M25
ENSMUST00000027128.10	Gencode M25
ENSMUST00000041638.7	Miura et al., 2013
ENSMUST00000210156.1	Gencode M25
ENSMUST00000097739.4	Gencode M25
ENSMUST00000179030.7	Gencode M25
ENSMUST00000027127.13	Gencode M25
ENSMUST00000027125.6	RefSeq (March 2020)
ENSMUST00000027123.14	RefSeq (March 2020)
ENSMUST00000075242.6	RefSeq (March 2020)
ENSMUST00000162364.7	RefSeq (March 2020)
ENSMUST00000027121.14	Gencode M25
ENSMUST00000114428.2	Gencode M25
ENSMUST00000061334.9	Gencode M25
ENSMUST00000114423.6	RefSeq (March 2020)
ENSMUST00000159398.1	Gencode M25
ENSMUST00000042986.9	Miura et al., 2013
ENSMUST00000062085.5	Gencode M25
ENSMUST00000042857.13	Gencode M25
ENSMUST00000042734.2	Gencode M25
ENSMUST00000162686.7	Gencode M25
ENSMUST00000027114.5	Gencode M25
ENSMUST00000167085.7	RefSeq (March 2020)
ENSMUST00000164963.7	Gencode M25
ENSMUST00000027202.8	RefSeq (March 2020)
ENSMUST00000001027.6	Gencode M25
ENSMUST00000040999.13	Miura et al., 2013
ENSMUST00000162011.2	Gencode M25
ENSMUST00000040442.5	Gencode M25
ENSMUST00000114366.2	Gencode M25
ENSMUST00000050552.14	Miura et al., 2013
ENSMUST00000034868.13	RefSeq (March 2020)
ENSMUST00000117069.7	RefSeq (March 2020)
ENSMUST00000114345.8	Gencode M25
ENSMUST00000087521.12	Gencode M25
ENSMUST00000114337.7	Gencode M25
ENSMUST00000027198.11	Gencode M25
ENSMUST00000161600.7	Gencode M25
ENSMUST00000027193.8	Gencode M25
ENSMUST00000188772.6	Gencode M25
ENSMUST00000191565.6	Gencode M25
ENSMUST00000055313.13	Gencode M25
ENSMUST00000114313.7	Gencode M25
ENSMUST00000114309.7	Gencode M25
ENSMUST00000027189.14	Gencode M25
ENSMUST00000027186.11	Gencode M25
ENSMUST00000174120.1	Gencode M25
ENSMUST00000114296.7	Gencode M25
ENSMUST00000027185.10	Gencode M25
ENSMUST00000238601.1	Gencode M25
ENSMUST00000097080.3	Gencode M25
ENSMUST00000094917.9	RefSeq (March 2020)
ENSMUST00000191200.6	Gencode M25
ENSMUST00000027178.12	RefSeq (March 2020)
ENSMUST00000160662.7	Gencode M25
ENSMUST00000114246.3	Gencode M25
ENSMUST00000114243.7	Gencode M25
ENSMUST00000091374.8	Gencode M25
ENSMUST00000027174.9	Gencode M25
ENSMUST00000191142.6	Gencode M25
ENSMUST00000087435.6	Gencode M25
ENSMUST00000036540.11	RefSeq (March 2020)
ENSMUST00000027172.12	Gencode M25
ENSMUST00000027173.14	Miura et al., 2013
ENSMUST00000187978.6	Gencode M25
ENSMUST00000160834.7	Gencode M25
ENSMUST00000060608.12	Gencode M25
ENSMUST00000052332.14	RefSeq (March 2020)
ENSMUST00000188618.6	Miura et al., 2013
ENSMUST00000140485.7	Gencode M25
ENSMUST00000027168.11	Gencode M25
ENSMUST00000027165.2	Miura et al., 2013
ENSMUST00000027164.8	Gencode M25
ENSMUST00000097720.3	RefSeq (March 2020)
ENSMUST00000027162.11	Gencode M25
ENSMUST00000102827.3	RefSeq (March 2020)
ENSMUST00000075374.9	Gencode M25
ENSMUST00000102822.8	Gencode M25
ENSMUST00000114155.7	Miura et al., 2013
ENSMUST00000165066.7	Gencode M25
ENSMUST00000027111.14	RefSeq (March 2020)
ENSMUST00000129339.7	Gencode M25
ENSMUST00000050536.13	RefSeq (March 2020)
ENSMUST00000239483.1	Gencode M25
ENSMUST00000087374.9	Gencode M25
ENSMUST00000114103.7	Gencode M25
ENSMUST00000226288.1	RefSeq (March 2020)
ENSMUST00000090313.4	Gencode M25
ENSMUST00000114094.2	Gencode M25
ENSMUST00000027103.6	Gencode M25
ENSMUST00000027102.1	Gencode M25
ENSMUST00000114086.7	Gencode M25
ENSMUST00000055001.9	Gencode M25
ENSMUST00000187811.6	Gencode M25
ENSMUST00000087366.10	RefSeq (March 2020)
ENSMUST00000114079.8	Gencode M25
ENSMUST00000114077.7	Gencode M25
ENSMUST00000063982.6	Gencode M25
ENSMUST00000097713.1	Gencode M25
ENSMUST00000162800.7	Gencode M25
ENSMUST00000087359.5	Gencode M25
ENSMUST00000161960.1	Gencode M25
ENSMUST00000045028.14	RefSeq (March 2020)
ENSMUST00000027089.14	Gencode M25
ENSMUST00000027090.8	Gencode M25
ENSMUST00000061497.8	Gencode M25
ENSMUST00000144760.2	Gencode M25
ENSMUST00000148020.7	Gencode M25
ENSMUST00000050047.3	Gencode M25
ENSMUST00000097709.10	Gencode M25
ENSMUST00000081154.13	RefSeq (March 2020)
ENSMUST00000027083.6	Gencode M25
ENSMUST00000027082.10	RefSeq (March 2020)
ENSMUST00000114027.2	RefSeq (March 2020)
ENSMUST00000114015.7	RefSeq (March 2020)
ENSMUST00000061620.16	RefSeq (March 2020)
ENSMUST00000027157.9	Gencode M25
ENSMUST00000068168.9	RefSeq (March 2020)
ENSMUST00000113987.1	Gencode M25
ENSMUST00000027153.5	Gencode M25
ENSMUST00000186202.6	Gencode M25
ENSMUST00000120415.7	Gencode M25
ENSMUST00000027149.11	Miura et al., 2013
ENSMUST00000027144.7	RefSeq (March 2020)
ENSMUST00000119142.7	Gencode M25
ENSMUST00000027146.8	RefSeq (March 2020)
ENSMUST00000065425.11	Gencode M25
ENSMUST00000113940.3	RefSeq (March 2020)
ENSMUST00000053922.11	Gencode M25
ENSMUST00000161937.1	Gencode M25
ENSMUST00000027393.7	Gencode M25
ENSMUST00000087268.6	Gencode M25
ENSMUST00000027384.5	Gencode M25
ENSMUST00000188894.6	RefSeq (March 2020)
ENSMUST00000186940.6	Gencode M25
ENSMUST00000048860.8	RefSeq (March 2020)
ENSMUST00000027381.12	Gencode M25
ENSMUST00000097698.4	Gencode M25
ENSMUST00000027380.11	Gencode M25
ENSMUST00000027379.9	RefSeq (March 2020)
ENSMUST00000047786.5	Gencode M25
ENSMUST00000047615.14	RefSeq (March 2020)
ENSMUST00000212573.1	Gencode M25
ENSMUST00000059980.10	Miura et al., 2013
ENSMUST00000047328.10	Gencode M25
ENSMUST00000027377.8	Gencode M25
ENSMUST00000027374.6	Gencode M25
ENSMUST00000169786.7	Gencode M25
ENSMUST00000080167.10	RefSeq (March 2020)
ENSMUST00000027372.7	RefSeq (March 2020)
ENSMUST00000106899.3	RefSeq (March 2020)
ENSMUST00000190313.1	Gencode M25
ENSMUST00000113820.8	Gencode M25
ENSMUST00000077985.3	Gencode M25
ENSMUST00000006462.13	Gencode M25
ENSMUST00000113805.7	Gencode M25
ENSMUST00000087226.10	Gencode M25
ENSMUST00000016309.15	Gencode M25
ENSMUST00000097697.7	Gencode M25
ENSMUST00000027368.5	Gencode M25
ENSMUST00000027367.13	Gencode M25
ENSMUST00000027366.12	RefSeq (March 2020)
ENSMUST00000044260.10	RefSeq (March 2020)
ENSMUST00000087215.6	Gencode M25
ENSMUST00000113749.7	Gencode M25
ENSMUST00000113750.7	Gencode M25
ENSMUST00000113737.7	Gencode M25
ENSMUST00000027358.10	RefSeq (March 2020)
ENSMUST00000027357.11	Gencode M25
ENSMUST00000087183.10	Gencode M25
ENSMUST00000113694.7	Gencode M25
ENSMUST00000042125.14	Gencode M25
ENSMUST00000027356.6	RefSeq (March 2020)
ENSMUST00000188073.6	Gencode M25
ENSMUST00000006716.7	Gencode M25
ENSMUST00000006718.14	Gencode M25
ENSMUST00000160379.3	Gencode M25
ENSMUST00000068631.3	Gencode M25
ENSMUST00000006721.2	Gencode M25
ENSMUST00000094844.3	Gencode M25
ENSMUST00000164097.3	Gencode M25
ENSMUST00000152855.1	Gencode M25
ENSMUST00000027405.5	Gencode M25
ENSMUST00000168720.7	Gencode M25
ENSMUST00000097694.10	Gencode M25
ENSMUST00000160439.7	Gencode M25
ENSMUST00000027396.14	RefSeq (March 2020)
ENSMUST00000189702.6	Gencode M25
ENSMUST00000152233.8	Gencode M25
ENSMUST00000127625.2	Gencode M25
ENSMUST00000113623.7	RefSeq (March 2020)
ENSMUST00000027401.10	Gencode M25
ENSMUST00000186213.6	Gencode M25
ENSMUST00000179573.1	Gencode M25
ENSMUST00000188931.6	RefSeq (March 2020)
ENSMUST00000188346.6	Miura et al., 2013
ENSMUST00000027404.11	Gencode M25
ENSMUST00000039534.10	RefSeq (March 2020)
ENSMUST00000066668.13	Gencode M25
ENSMUST00000185419.6	Gencode M25
ENSMUST00000027409.9	Gencode M25
ENSMUST00000087122.11	Gencode M25
ENSMUST00000113590.7	RefSeq (March 2020)
ENSMUST00000037796.13	RefSeq (March 2020)
ENSMUST00000037708.9	Gencode M25
ENSMUST00000079205.13	Gencode M25
ENSMUST00000113567.8	Gencode M25
ENSMUST00000113565.2	Gencode M25
ENSMUST00000050899.6	Gencode M25
ENSMUST00000037330.4	Gencode M25
ENSMUST00000027414.15	Gencode M25
ENSMUST00000124341.7	Gencode M25
ENSMUST00000027451.12	Gencode M25
ENSMUST00000004994.15	Gencode M25
ENSMUST00000087086.6	RefSeq (March 2020)
ENSMUST00000036172.9	Gencode M25
ENSMUST00000170217.7	RefSeq (March 2020)
ENSMUST00000170511.2	Gencode M25
ENSMUST00000012331.6	RefSeq (March 2020)
ENSMUST00000035779.14	Miura et al., 2013
ENSMUST00000053760.11	Gencode M25
ENSMUST00000057262.7	RefSeq (March 2020)
ENSMUST00000187432.1	Gencode M25
ENSMUST00000185234.1	RefSeq (March 2020)
ENSMUST00000162342.7	Gencode M25
ENSMUST00000113512.7	Gencode M25
ENSMUST00000113510.7	Miura et al., 2013
ENSMUST00000048820.13	Gencode M25
ENSMUST00000027464.8	Gencode M25
ENSMUST00000027467.10	Gencode M25
ENSMUST00000058748.1	Miura et al., 2013
ENSMUST00000163119.7	Miura et al., 2013
ENSMUST00000211023.1	Gencode M25
ENSMUST00000077946.11	RefSeq (March 2020)
ENSMUST00000190983.6	Gencode M25
ENSMUST00000068275.11	Gencode M25
ENSMUST00000113494.8	RefSeq (March 2020)
ENSMUST00000123285.1	Gencode M25
ENSMUST00000069799.2	Gencode M25
ENSMUST00000023262.5	Gencode M25
ENSMUST00000027322.13	RefSeq (March 2020)
ENSMUST00000087050.6	Miura et al., 2013
ENSMUST00000113457.8	Gencode M25
ENSMUST00000162003.7	Gencode M25
ENSMUST00000027331.2	RefSeq (March 2020)
ENSMUST00000223838.1	Gencode M25
ENSMUST00000189220.6	Miura et al., 2013
ENSMUST00000220768.1	Gencode M25
ENSMUST00000223400.1	Gencode M25
ENSMUST00000222182.1	Gencode M25
ENSMUST00000222600.1	Gencode M25
ENSMUST00000222426.1	Gencode M25
ENSMUST00000223536.1	Gencode M25
ENSMUST00000223439.1	Gencode M25
ENSMUST00000045560.14	Gencode M25
ENSMUST00000188323.1	Gencode M25
ENSMUST00000222567.1	Gencode M25
ENSMUST00000193762.1	Gencode M25
ENSMUST00000188005.1	Gencode M25
ENSMUST00000027351.12	Gencode M25
ENSMUST00000113437.8	Gencode M25
ENSMUST00000113436.7	Gencode M25
ENSMUST00000065403.6	Gencode M25
ENSMUST00000160953.7	Gencode M25
ENSMUST00000168574.8	RefSeq (March 2020)
ENSMUST00000176720.1	Gencode M25
ENSMUST00000175996.7	Gencode M25
ENSMUST00000176822.1	Gencode M25
ENSMUST00000177458.1	Gencode M25
ENSMUST00000049126.12	Gencode M25
ENSMUST00000027421.12	Gencode M25
ENSMUST00000097672.3	Gencode M25
ENSMUST00000027422.6	Miura et al., 2013
ENSMUST00000239195.1	Gencode M25
ENSMUST00000161267.7	Gencode M25
ENSMUST00000093506.11	Gencode M25
ENSMUST00000239185.1	Gencode M25
ENSMUST00000161724.7	Gencode M25
ENSMUST00000160792.7	RefSeq (March 2020)
ENSMUST00000113402.3	Gencode M25
ENSMUST00000239361.1	Gencode M25
ENSMUST00000239236.1	Gencode M25
ENSMUST00000178024.1	Gencode M25
ENSMUST00000093508.6	Miura et al., 2013
ENSMUST00000080204.10	Gencode M25
ENSMUST00000054279.14	Gencode M25
ENSMUST00000147552.7	RefSeq (March 2020)
ENSMUST00000066427.10	Gencode M25
ENSMUST00000159122.7	Gencode M25
ENSMUST00000113360.7	RefSeq (March 2020)
ENSMUST00000027425.15	RefSeq (March 2020)
ENSMUST00000027426.10	Gencode M25
ENSMUST00000129392.1	Gencode M25
ENSMUST00000086975.5	Gencode M25
ENSMUST00000052854.12	Gencode M25
ENSMUST00000125083.1	Gencode M25
ENSMUST00000113344.7	Gencode M25
ENSMUST00000153247.2	Gencode M25
ENSMUST00000159876.7	Gencode M25
ENSMUST00000135440.1	RefSeq (March 2020)
ENSMUST00000165824.2	Miura et al., 2013
ENSMUST00000027432.8	Gencode M25
ENSMUST00000027431.6	Gencode M25
ENSMUST00000027434.14	RefSeq (March 2020)
ENSMUST00000131412.7	RefSeq (March 2020)
ENSMUST00000113306.3	Gencode M25
ENSMUST00000027438.7	Miura et al., 2013
ENSMUST00000212541.1	RefSeq (March 2020)
ENSMUST00000046004.5	Gencode M25
ENSMUST00000045897.14	Gencode M25
ENSMUST00000186255.6	Gencode M25
ENSMUST00000027444.14	Gencode M25
ENSMUST00000146220.1	Gencode M25
ENSMUST00000121534.7	Gencode M25
ENSMUST00000027449.5	Gencode M25
ENSMUST00000168237.7	RefSeq (March 2020)
ENSMUST00000027455.12	RefSeq (March 2020)
ENSMUST00000113270.2	Gencode M25
ENSMUST00000044878.3	RefSeq (March 2020)
ENSMUST00000161002.7	Gencode M25
ENSMUST00000044533.8	Gencode M25
ENSMUST00000073252.8	Gencode M25
ENSMUST00000027470.13	Gencode M25
ENSMUST00000113232.7	Gencode M25
ENSMUST00000113233.7	RefSeq (March 2020)
ENSMUST00000050876.13	Gencode M25
ENSMUST00000076362.11	Gencode M25
ENSMUST00000113235.7	Gencode M25
ENSMUST00000027472.6	RefSeq (March 2020)
ENSMUST00000027475.14	RefSeq (March 2020)
ENSMUST00000113212.3	RefSeq (March 2020)
ENSMUST00000174179.1	Gencode M25
ENSMUST00000027476.5	Gencode M25
ENSMUST00000027477.14	RefSeq (March 2020)
ENSMUST00000164128.1	Gencode M25
ENSMUST00000027512.12	Gencode M25
ENSMUST00000077772.11	Gencode M25
ENSMUST00000027517.13	Gencode M25
ENSMUST00000040783.10	Gencode M25
ENSMUST00000113142.9	RefSeq (March 2020)
ENSMUST00000073772.4	RefSeq (March 2020)
ENSMUST00000113139.1	RefSeq (March 2020)
ENSMUST00000058237.13	RefSeq (March 2020)
ENSMUST00000113138.7	RefSeq (March 2020)
ENSMUST00000113134.7	RefSeq (March 2020)
ENSMUST00000097659.4	RefSeq (March 2020)
ENSMUST00000049289.8	RefSeq (March 2020)
ENSMUST00000119972.3	Gencode M25
ENSMUST00000073049.6	RefSeq (March 2020)
ENSMUST00000061013.12	Gencode M25
ENSMUST00000054674.14	RefSeq (March 2020)
ENSMUST00000147393.1	Gencode M25
ENSMUST00000040210.13	Gencode M25
ENSMUST00000027518.11	Gencode M25
ENSMUST00000067625.8	Gencode M25
ENSMUST00000187810.1	Gencode M25
ENSMUST00000159814.1	Gencode M25
ENSMUST00000066279.10	RefSeq (March 2020)
ENSMUST00000027521.14	Gencode M25
ENSMUST00000036954.8	Gencode M25
ENSMUST00000238685.1	Miura et al., 2013
ENSMUST00000113094.8	Gencode M25
ENSMUST00000065587.4	Gencode M25
ENSMUST00000036153.11	Gencode M25
ENSMUST00000097653.10	Gencode M25
ENSMUST00000027528.6	Gencode M25
ENSMUST00000166281.2	Gencode M25
ENSMUST00000027529.11	Gencode M25
ENSMUST00000068167.12	RefSeq (March 2020)
ENSMUST00000097649.9	RefSeq (March 2020)
ENSMUST00000094698.1	Gencode M25
ENSMUST00000165855.7	Gencode M25
ENSMUST00000188475.6	Gencode M25
ENSMUST00000097648.5	Gencode M25
ENSMUST00000171165.7	Miura et al., 2013
ENSMUST00000027532.12	RefSeq (March 2020)
ENSMUST00000088904.9	Gencode M25
ENSMUST00000027533.8	Gencode M25
ENSMUST00000086861.11	Gencode M25
ENSMUST00000027534.12	RefSeq (March 2020)
ENSMUST00000187306.6	Gencode M25
ENSMUST00000086851.1	Gencode M25
ENSMUST00000069620.9	Gencode M25
ENSMUST00000047242.8	RefSeq (March 2020)
ENSMUST00000027538.8	RefSeq (March 2020)
ENSMUST00000188081.6	Gencode M25
ENSMUST00000007949.3	Gencode M25
ENSMUST00000186075.1	Gencode M25
ENSMUST00000097644.8	Gencode M25
ENSMUST00000027478.6	Gencode M25
ENSMUST00000214928.2	Gencode M25
ENSMUST00000204009.2	Gencode M25
ENSMUST00000204766.1	Gencode M25
ENSMUST00000062353.11	Gencode M25
ENSMUST00000214239.1	Gencode M25
ENSMUST00000190505.2	Gencode M25
ENSMUST00000190844.2	Gencode M25
ENSMUST00000217316.1	Gencode M25
ENSMUST00000213247.1	Gencode M25
ENSMUST00000112999.7	Gencode M25
ENSMUST00000053144.3	Gencode M25
ENSMUST00000045970.7	Gencode M25
ENSMUST00000160548.7	Gencode M25
ENSMUST00000060913.7	RefSeq (March 2020)
ENSMUST00000027487.14	Miura et al., 2013
ENSMUST00000027488.10	RefSeq (March 2020)
ENSMUST00000117814.7	Gencode M25
ENSMUST00000169198.2	Miura et al., 2013
ENSMUST00000059676.4	Gencode M25
ENSMUST00000171796.7	RefSeq (March 2020)
ENSMUST00000027491.6	Gencode M25
ENSMUST00000043718.11	Gencode M25
ENSMUST00000138595.2	Gencode M25
ENSMUST00000062202.13	Gencode M25
ENSMUST00000112944.7	Gencode M25
ENSMUST00000027492.13	Gencode M25
ENSMUST00000112942.1	Gencode M25
ENSMUST00000027493.3	Gencode M25
ENSMUST00000027494.10	Gencode M25
ENSMUST00000058682.10	RefSeq (March 2020)
ENSMUST00000186641.6	RefSeq (March 2020)
ENSMUST00000170883.7	Gencode M25
ENSMUST00000027495.14	Gencode M25
ENSMUST00000179353.7	Gencode M25
ENSMUST00000120301.7	Gencode M25
ENSMUST00000122402.2	Miura et al., 2013
ENSMUST00000027498.13	Gencode M25
ENSMUST00000027499.12	RefSeq (March 2020)
ENSMUST00000190116.6	Gencode M25
ENSMUST00000027502.15	Gencode M25
ENSMUST00000027503.13	Miura et al., 2013
ENSMUST00000112890.2	Gencode M25
ENSMUST00000027505.12	RefSeq (March 2020)
ENSMUST00000097633.9	RefSeq (March 2020)
ENSMUST00000094663.3	Gencode M25
ENSMUST00000178757.7	Gencode M25
ENSMUST00000097632.4	Gencode M25
ENSMUST00000050890.7	Gencode M25
ENSMUST00000027507.7	Gencode M25
ENSMUST00000059975.7	Gencode M25
ENSMUST00000186780.1	Gencode M25
ENSMUST00000043336.10	Gencode M25
ENSMUST00000189556.1	Gencode M25
ENSMUST00000071985.5	Gencode M25
ENSMUST00000027569.13	Gencode M25
ENSMUST00000053033.13	Gencode M25
ENSMUST00000042509.12	RefSeq (March 2020)
ENSMUST00000112842.7	Gencode M25
ENSMUST00000027571.12	Gencode M25
ENSMUST00000058762.14	Gencode M25
ENSMUST00000027575.12	Gencode M25
ENSMUST00000160796.1	Gencode M25
ENSMUST00000086738.9	Miura et al., 2013
ENSMUST00000062528.8	Gencode M25
ENSMUST00000058688.6	Gencode M25
ENSMUST00000070699.14	Miura et al., 2013
ENSMUST00000187537.6	Gencode M25
ENSMUST00000190811.6	Gencode M25
ENSMUST00000086721.9	Gencode M25
ENSMUST00000027559.7	Gencode M25
ENSMUST00000118196.7	RefSeq (March 2020)
ENSMUST00000119166.7	RefSeq (March 2020)
ENSMUST00000061047.6	Gencode M25
ENSMUST00000112751.1	RefSeq (March 2020)
ENSMUST00000189999.1	Gencode M25
ENSMUST00000010049.5	RefSeq (March 2020)
ENSMUST00000112736.7	Gencode M25
ENSMUST00000094646.5	Gencode M25
ENSMUST00000086701.12	Gencode M25
ENSMUST00000081277.8	RefSeq (March 2020)
ENSMUST00000027564.7	Gencode M25
ENSMUST00000027567.13	Gencode M25
ENSMUST00000023861.4	Gencode M25
ENSMUST00000086694.10	Gencode M25
ENSMUST00000027565.4	Gencode M25
ENSMUST00000027566.2	Gencode M25
ENSMUST00000086690.5	Gencode M25
ENSMUST00000009356.10	RefSeq (March 2020)
ENSMUST00000182198.7	RefSeq (March 2020)
ENSMUST00000112706.3	Miura et al., 2013
ENSMUST00000112701.7	Gencode M25
ENSMUST00000146282.2	Gencode M25
ENSMUST00000094626.4	Miura et al., 2013
ENSMUST00000035462.6	RefSeq (March 2020)
ENSMUST00000043725.8	Miura et al., 2013
ENSMUST00000179777.2	Gencode M25
ENSMUST00000188801.1	Gencode M25
ENSMUST00000187455.1	Gencode M25
ENSMUST00000191265.1	Gencode M25
ENSMUST00000185381.1	Gencode M25
ENSMUST00000186264.1	Gencode M25
ENSMUST00000027623.8	Miura et al., 2013
ENSMUST00000027626.12	RefSeq (March 2020)
ENSMUST00000188710.6	Miura et al., 2013
ENSMUST00000027629.9	Gencode M25
ENSMUST00000062483.14	RefSeq (March 2020)
ENSMUST00000038765.5	RefSeq (March 2020)
ENSMUST00000004565.14	Gencode M25
ENSMUST00000183952.1	Gencode M25
ENSMUST00000052404.12	RefSeq (March 2020)
ENSMUST00000191046.6	Miura et al., 2013
ENSMUST00000064091.11	Miura et al., 2013
ENSMUST00000163435.7	Gencode M25
ENSMUST00000163621.1	Gencode M25
ENSMUST00000037906.5	Gencode M25
ENSMUST00000174370.7	RefSeq (March 2020)
ENSMUST00000072886.10	Gencode M25
ENSMUST00000056089.7	Gencode M25
ENSMUST00000027634.12	Gencode M25
ENSMUST00000027637.12	Gencode M25
ENSMUST00000112644.8	Gencode M25
ENSMUST00000112641.7	Gencode M25
ENSMUST00000037286.9	Miura et al., 2013
ENSMUST00000027639.7	Gencode M25
ENSMUST00000079721.8	Gencode M25
ENSMUST00000003818.13	Gencode M25
ENSMUST00000036025.15	Gencode M25
ENSMUST00000055884.7	RefSeq (March 2020)
ENSMUST00000001724.11	Gencode M25
ENSMUST00000112606.7	Gencode M25
ENSMUST00000027579.16	Gencode M25
ENSMUST00000027580.10	Gencode M25
ENSMUST00000027581.6	Gencode M25
ENSMUST00000159417.1	Gencode M25
ENSMUST00000161954.7	Gencode M25
ENSMUST00000094609.9	RefSeq (March 2020)
ENSMUST00000094610.4	Gencode M25
ENSMUST00000038361.10	Gencode M25
ENSMUST00000160616.7	Gencode M25
ENSMUST00000038006.7	Gencode M25
ENSMUST00000112570.1	Gencode M25
ENSMUST00000027587.14	Gencode M25
ENSMUST00000208183.2	RefSeq (March 2020)
ENSMUST00000037649.5	RefSeq (March 2020)
ENSMUST00000086614.11	RefSeq (March 2020)
ENSMUST00000187900.6	Gencode M25
ENSMUST00000036288.10	RefSeq (March 2020)
ENSMUST00000027592.5	Gencode M25
ENSMUST00000073490.6	Gencode M25
ENSMUST00000027601.10	RefSeq (March 2020)
ENSMUST00000190495.1	RefSeq (March 2020)
ENSMUST00000027602.14	Gencode M25
ENSMUST00000064309.8	Gencode M25
ENSMUST00000052172.6	Gencode M25
ENSMUST00000073527.12	Gencode M25
ENSMUST00000040311.13	Gencode M25
ENSMUST00000119432.1	RefSeq (March 2020)
ENSMUST00000027650.12	RefSeq (March 2020)
ENSMUST00000039862.10	RefSeq (March 2020)
ENSMUST00000027657.13	Gencode M25
ENSMUST00000171479.7	RefSeq (March 2020)
ENSMUST00000066863.12	RefSeq (March 2020)
ENSMUST00000189167.6	Gencode M25
ENSMUST00000049813.5	Miura et al., 2013
ENSMUST00000039323.7	Miura et al., 2013
ENSMUST00000027670.3	RefSeq (March 2020)
ENSMUST00000027675.13	Gencode M25
ENSMUST00000038829.6	Gencode M25
ENSMUST00000187650.6	Gencode M25
ENSMUST00000027673.10	Gencode M25
ENSMUST00000187410.6	Gencode M25
ENSMUST00000016673.5	Gencode M25
ENSMUST00000016672.10	Miura et al., 2013
ENSMUST00000016670.8	Gencode M25
ENSMUST00000112446.8	Gencode M25
ENSMUST00000068805.13	Gencode M25
ENSMUST00000068791.10	Gencode M25
ENSMUST00000068564.14	Gencode M25
ENSMUST00000112442.1	Gencode M25
ENSMUST00000062108.9	Gencode M25
ENSMUST00000097588.8	Gencode M25
ENSMUST00000186543.6	Gencode M25
ENSMUST00000068613.4	Gencode M25
ENSMUST00000027690.6	Gencode M25
ENSMUST00000190410.1	Gencode M25
ENSMUST00000073350.12	Miura et al., 2013
ENSMUST00000064679.8	Gencode M25
ENSMUST00000136247.7	Gencode M25
ENSMUST00000049027.9	Miura et al., 2013
ENSMUST00000112393.8	Gencode M25
ENSMUST00000048660.11	Gencode M25
ENSMUST00000086559.6	Gencode M25
ENSMUST00000027693.7	RefSeq (March 2020)
ENSMUST00000062264.7	RefSeq (March 2020)
ENSMUST00000177943.7	RefSeq (March 2020)
ENSMUST00000086556.11	Gencode M25
ENSMUST00000126927.7	Gencode M25
ENSMUST00000112370.8	Gencode M25
ENSMUST00000144548.8	Gencode M25
ENSMUST00000046658.9	RefSeq (March 2020)
ENSMUST00000112365.8	Gencode M25
ENSMUST00000027697.11	Gencode M25
ENSMUST00000188169.6	Gencode M25
ENSMUST00000112357.8	Gencode M25
ENSMUST00000189062.1	Gencode M25
ENSMUST00000191418.1	RefSeq (March 2020)
ENSMUST00000188175.1	Gencode M25
ENSMUST00000086544.4	Gencode M25
ENSMUST00000046071.4	Gencode M25
ENSMUST00000082125.5	RefSeq (March 2020)
ENSMUST00000045473.15	Gencode M25
ENSMUST00000045110.13	RefSeq (March 2020)
ENSMUST00000027700.14	RefSeq (March 2020)
ENSMUST00000058167.2	Gencode M25
ENSMUST00000086521.10	RefSeq (March 2020)
ENSMUST00000094569.10	Gencode M25
ENSMUST00000188307.1	Gencode M25
ENSMUST00000027706.3	Gencode M25
ENSMUST00000186617.6	Gencode M25
ENSMUST00000188090.6	Miura et al., 2013
ENSMUST00000077730.6	RefSeq (March 2020)
ENSMUST00000052529.3	RefSeq (March 2020)
ENSMUST00000105082.8	Gencode M25
ENSMUST00000094557.6	Gencode M25
ENSMUST00000194044.5	Gencode M25
ENSMUST00000184603.7	Gencode M25
ENSMUST00000007433.4	Gencode M25
ENSMUST00000094556.2	Gencode M25
ENSMUST00000135222.8	Gencode M25
ENSMUST00000144386.7	Gencode M25
ENSMUST00000153799.7	RefSeq (March 2020)
ENSMUST00000166915.7	Gencode M25
ENSMUST00000166291.7	Gencode M25
ENSMUST00000164096.1	Gencode M25
ENSMUST00000164574.1	Gencode M25
ENSMUST00000191896.5	Gencode M25
ENSMUST00000027736.12	Gencode M25
ENSMUST00000179598.3	Gencode M25
ENSMUST00000169295.7	RefSeq (March 2020)
ENSMUST00000189524.1	Gencode M25
ENSMUST00000143567.7	Gencode M25
ENSMUST00000167348.1	Gencode M25
ENSMUST00000048953.13	Gencode M25
ENSMUST00000125659.7	Gencode M25
ENSMUST00000112264.1	Gencode M25
ENSMUST00000124051.8	RefSeq (March 2020)
ENSMUST00000048432.5	Miura et al., 2013
ENSMUST00000048183.7	RefSeq (March 2020)
ENSMUST00000020692.6	RefSeq (March 2020)
ENSMUST00000159963.7	Gencode M25
ENSMUST00000160060.7	Gencode M25
ENSMUST00000153856.7	Gencode M25
ENSMUST00000038445.12	Gencode M25
ENSMUST00000191577.1	Gencode M25
ENSMUST00000169927.1	RefSeq (March 2020)
ENSMUST00000086465.5	RefSeq (March 2020)
ENSMUST00000027730.5	Gencode M25
ENSMUST00000168515.7	Gencode M25
ENSMUST00000189361.1	RefSeq (March 2020)
ENSMUST00000049470.10	Gencode M25
ENSMUST00000162187.1	RefSeq (March 2020)
ENSMUST00000027726.13	Gencode M25
ENSMUST00000027727.14	Gencode M25
ENSMUST00000027725.10	Gencode M25
ENSMUST00000047978.8	Gencode M25
ENSMUST00000172898.1	Gencode M25
ENSMUST00000047714.13	Gencode M25
ENSMUST00000112198.2	Gencode M25
ENSMUST00000121990.1	RefSeq (March 2020)
ENSMUST00000045665.12	Gencode M25
ENSMUST00000168381.7	Gencode M25
ENSMUST00000112163.1	Gencode M25
ENSMUST00000027687.7	RefSeq (March 2020)
ENSMUST00000044828.13	Miura et al., 2013
ENSMUST00000049449.10	RefSeq (March 2020)
ENSMUST00000027684.10	Gencode M25
ENSMUST00000027682.8	Gencode M25
ENSMUST00000003135.13	RefSeq (March 2020)
ENSMUST00000077340.13	RefSeq (March 2020)
ENSMUST00000081104.9	Miura et al., 2013
ENSMUST00000059352.2	Gencode M25
ENSMUST00000041240.3	Gencode M25
ENSMUST00000041023.13	Gencode M25
ENSMUST00000040599.14	Gencode M25
ENSMUST00000097561.8	Gencode M25
ENSMUST00000038945.5	Gencode M25
ENSMUST00000152208.7	Gencode M25
ENSMUST00000038760.9	Gencode M25
ENSMUST00000188028.6	RefSeq (March 2020)
ENSMUST00000027667.12	Gencode M25
ENSMUST00000163260.7	Gencode M25
ENSMUST00000166193.8	RefSeq (March 2020)
ENSMUST00000063719.14	Gencode M25
ENSMUST00000180436.1	Gencode M25
ENSMUST00000112064.7	RefSeq (March 2020)
ENSMUST00000075164.10	RefSeq (March 2020)
ENSMUST00000212798.1	RefSeq (March 2020)
ENSMUST00000120339.7	RefSeq (March 2020)
ENSMUST00000086395.6	RefSeq (March 2020)
ENSMUST00000048309.11	Gencode M25
ENSMUST00000027655.7	RefSeq (March 2020)
ENSMUST00000189413.6	Gencode M25
ENSMUST00000047734.14	Miura et al., 2013
ENSMUST00000027649.13	Miura et al., 2013
ENSMUST00000182283.7	RefSeq (March 2020)
ENSMUST00000027643.5	Gencode M25
ENSMUST00000186017.6	Gencode M25
ENSMUST00000027642.4	RefSeq (March 2020)
ENSMUST00000019374.13	Gencode M25
ENSMUST00000046870.12	Gencode M25
ENSMUST00000112025.2	RefSeq (March 2020)
ENSMUST00000200533.4	Gencode M25
ENSMUST00000168527.7	Gencode M25
ENSMUST00000059825.11	Gencode M25
ENSMUST00000198445.4	Gencode M25
ENSMUST00000196402.4	Gencode M25
ENSMUST00000039867.9	RefSeq (March 2020)
ENSMUST00000053364.11	Gencode M25
ENSMUST00000027615.6	RefSeq (March 2020)
ENSMUST00000023965.7	Gencode M25
ENSMUST00000111986.7	Gencode M25
ENSMUST00000194186.5	Miura et al., 2013
ENSMUST00000239380.1	Gencode M25
ENSMUST00000192880.5	Gencode M25
ENSMUST00000120709.7	RefSeq (March 2020)
ENSMUST00000018337.8	Gencode M25
ENSMUST00000038252.3	Gencode M25
ENSMUST00000145571.1	Gencode M25
ENSMUST00000129653.2	RefSeq (March 2020)
ENSMUST00000159879.1	Gencode M25
ENSMUST00000018333.12	RefSeq (March 2020)
ENSMUST00000127206.7	Gencode M25
ENSMUST00000153527.2	Gencode M25
ENSMUST00000052375.7	Gencode M25
ENSMUST00000189061.6	Gencode M25
ENSMUST00000184189.2	Gencode M25
ENSMUST00000027603.3	Gencode M25
ENSMUST00000166814.7	RefSeq (March 2020)
ENSMUST00000070200.14	Gencode M25
ENSMUST00000035065.8	RefSeq (March 2020)
ENSMUST00000191228.6	RefSeq (March 2020)
ENSMUST00000185698.1	Gencode M25
ENSMUST00000111913.8	Gencode M25
ENSMUST00000119161.8	RefSeq (March 2020)
ENSMUST00000006171.15	Gencode M25
ENSMUST00000074783.11	RefSeq (March 2020)
ENSMUST00000225278.1	Gencode M25
ENSMUST00000224330.1	Gencode M25
ENSMUST00000225273.1	Gencode M25
ENSMUST00000224012.1	RefSeq (March 2020)
ENSMUST00000224757.1	Gencode M25
ENSMUST00000023918.12	RefSeq (March 2020)
ENSMUST00000111887.9	Gencode M25
ENSMUST00000064771.11	Gencode M25
ENSMUST00000065625.11	RefSeq (March 2020)
ENSMUST00000187048.6	RefSeq (March 2020)
ENSMUST00000148810.7	Gencode M25
ENSMUST00000111875.1	Gencode M25
ENSMUST00000059498.11	RefSeq (March 2020)
ENSMUST00000044581.13	Gencode M25
ENSMUST00000015124.14	Gencode M25
ENSMUST00000162371.1	Gencode M25
ENSMUST00000044311.8	Gencode M25
ENSMUST00000111859.7	Gencode M25
ENSMUST00000068875.4	Gencode M25
ENSMUST00000077755.10	Gencode M25
ENSMUST00000186568.6	Gencode M25
ENSMUST00000073441.12	Gencode M25
ENSMUST00000043313.14	Gencode M25
ENSMUST00000185356.6	Gencode M25
ENSMUST00000027752.14	Gencode M25
ENSMUST00000042373.11	Gencode M25
ENSMUST00000186380.6	Gencode M25
ENSMUST00000041874.8	Gencode M25
ENSMUST00000041776.11	Gencode M25
ENSMUST00000027748.7	Gencode M25
ENSMUST00000182538.2	RefSeq (March 2020)
ENSMUST00000141249.7	Gencode M25
ENSMUST00000059607.7	Gencode M25
ENSMUST00000055314.3	Gencode M25
ENSMUST00000050660.5	RefSeq (March 2020)
ENSMUST00000086199.11	Gencode M25
ENSMUST00000086195.6	RefSeq (March 2020)
ENSMUST00000187541.6	Miura et al., 2013
ENSMUST00000055322.5	Gencode M25
ENSMUST00000027744.9	Miura et al., 2013
ENSMUST00000027743.12	Miura et al., 2013
ENSMUST00000195302.5	Gencode M25
ENSMUST00000186156.6	Gencode M25
ENSMUST00000027741.11	RefSeq (March 2020)
ENSMUST00000111774.1	Gencode M25
ENSMUST00000080138.12	Gencode M25
ENSMUST00000035560.8	Gencode M25
ENSMUST00000097529.4	Gencode M25
ENSMUST00000027740.13	Gencode M25
ENSMUST00000035325.14	RefSeq (March 2020)
ENSMUST00000111764.7	RefSeq (March 2020)
ENSMUST00000138762.7	Gencode M25
ENSMUST00000169241.7	Gencode M25
ENSMUST00000111757.9	Gencode M25
ENSMUST00000128941.7	RefSeq (March 2020)
ENSMUST00000015628.3	RefSeq (March 2020)
ENSMUST00000121146.9	Gencode M25
ENSMUST00000027896.9	Gencode M25
ENSMUST00000178036.7	Gencode M25
ENSMUST00000213088.1	RefSeq (March 2020)
ENSMUST00000102782.3	Gencode M25
ENSMUST00000189661.6	Gencode M25
ENSMUST00000166172.8	RefSeq (March 2020)
ENSMUST00000079625.10	Gencode M25
ENSMUST00000188964.6	Gencode M25
ENSMUST00000190607.1	Gencode M25
ENSMUST00000122424.7	Gencode M25
ENSMUST00000172057.7	Gencode M25
ENSMUST00000185198.6	Gencode M25
ENSMUST00000189316.6	Gencode M25
ENSMUST00000190648.6	Gencode M25
ENSMUST00000027885.7	RefSeq (March 2020)
ENSMUST00000111720.1	Gencode M25
ENSMUST00000118207.7	Gencode M25
ENSMUST00000187546.6	RefSeq (March 2020)
ENSMUST00000078308.12	Gencode M25
ENSMUST00000046743.10	RefSeq (March 2020)
ENSMUST00000119891.6	RefSeq (March 2020)
ENSMUST00000027881.14	Gencode M25
ENSMUST00000004133.10	Gencode M25
ENSMUST00000046110.15	RefSeq (March 2020)
ENSMUST00000170718.6	Gencode M25
ENSMUST00000194369.5	Gencode M25
ENSMUST00000195311.5	Gencode M25
ENSMUST00000159861.8	Gencode M25
ENSMUST00000076894.10	RefSeq (March 2020)
ENSMUST00000192069.5	Miura et al., 2013
ENSMUST00000163892.7	Gencode M25
ENSMUST00000039178.11	Gencode M25
ENSMUST00000135680.7	Gencode M25
ENSMUST00000014370.10	Gencode M25
ENSMUST00000028052.11	Gencode M25
ENSMUST00000028049.12	RefSeq (March 2020)
ENSMUST00000195442.5	Gencode M25
ENSMUST00000238289.1	RefSeq (March 2020)
ENSMUST00000161609.7	Gencode M25
ENSMUST00000064725.10	Gencode M25
ENSMUST00000191936.1	Gencode M25
ENSMUST00000162226.8	Gencode M25
ENSMUST00000171748.2	Gencode M25
ENSMUST00000035430.3	Gencode M25
ENSMUST00000028035.13	Gencode M25
ENSMUST00000111620.9	RefSeq (March 2020)
ENSMUST00000111611.7	Gencode M25
ENSMUST00000111608.7	Gencode M25
ENSMUST00000135643.7	Gencode M25
ENSMUST00000071718.11	Gencode M25
ENSMUST00000028024.4	Gencode M25
ENSMUST00000086084.1	Gencode M25
ENSMUST00000000834.3	Gencode M25
ENSMUST00000048377.10	RefSeq (March 2020)
ENSMUST00000162676.1	Gencode M25
ENSMUST00000111594.2	Gencode M25
ENSMUST00000159763.7	Gencode M25
ENSMUST00000086074.11	Gencode M25
ENSMUST00000160665.7	Gencode M25
ENSMUST00000028017.15	Gencode M25
ENSMUST00000132158.7	Gencode M25
ENSMUST00000135241.7	RefSeq (March 2020)
ENSMUST00000194810.5	Gencode M25
ENSMUST00000028020.10	RefSeq (March 2020)
ENSMUST00000193898.1	Gencode M25
ENSMUST00000182149.7	Gencode M25
ENSMUST00000182660.7	Miura et al., 2013
ENSMUST00000111525.7	Miura et al., 2013
ENSMUST00000046049.13	Gencode M25
ENSMUST00000111518.2	Gencode M25
ENSMUST00000045902.12	Gencode M25
ENSMUST00000178465.2	RefSeq (March 2020)
ENSMUST00000028010.8	Miura et al., 2013
ENSMUST00000096608.4	Gencode M25
ENSMUST00000075805.12	Gencode M25
ENSMUST00000027878.13	Gencode M25
ENSMUST00000174397.2	Gencode M25
ENSMUST00000045138.5	RefSeq (March 2020)
ENSMUST00000159679.7	Gencode M25
ENSMUST00000077642.11	Gencode M25
ENSMUST00000027877.6	Gencode M25
ENSMUST00000027876.10	RefSeq (March 2020)
ENSMUST00000097493.9	Gencode M25
ENSMUST00000045876.7	Gencode M25
ENSMUST00000045694.13	RefSeq (March 2020)
ENSMUST00000027874.5	Gencode M25
ENSMUST00000192047.5	Miura et al., 2013
ENSMUST00000097491.9	Gencode M25
ENSMUST00000162746.1	Gencode M25
ENSMUST00000086040.5	Miura et al., 2013
ENSMUST00000044021.11	Gencode M25
ENSMUST00000027867.6	Gencode M25
ENSMUST00000027866.10	RefSeq (March 2020)
ENSMUST00000193683.5	Gencode M25
ENSMUST00000086028.5	RefSeq (March 2020)
ENSMUST00000027863.12	RefSeq (March 2020)
ENSMUST00000027861.5	RefSeq (March 2020)
ENSMUST00000027860.7	Gencode M25
ENSMUST00000027859.11	RefSeq (March 2020)
ENSMUST00000043338.9	Gencode M25
ENSMUST00000043235.7	Gencode M25
ENSMUST00000111450.2	Miura et al., 2013
ENSMUST00000027856.12	Gencode M25
ENSMUST00000027853.5	RefSeq (March 2020)
ENSMUST00000111440.7	Gencode M25
ENSMUST00000027852.14	Gencode M25
ENSMUST00000068705.12	RefSeq (March 2020)
ENSMUST00000111435.8	RefSeq (March 2020)
ENSMUST00000097474.8	Miura et al., 2013
ENSMUST00000111432.9	RefSeq (March 2020)
ENSMUST00000161971.7	Gencode M25
ENSMUST00000187313.6	RefSeq (March 2020)
ENSMUST00000178336.7	Gencode M25
ENSMUST00000005907.11	RefSeq (March 2020)
ENSMUST00000111427.8	Gencode M25
ENSMUST00000184643.7	Gencode M25
ENSMUST00000192369.5	Gencode M25
ENSMUST00000060833.13	Gencode M25
ENSMUST00000166860.1	Gencode M25
ENSMUST00000194057.5	Gencode M25
ENSMUST00000111416.6	Miura et al., 2013
ENSMUST00000192426.5	Gencode M25
ENSMUST00000195557.5	RefSeq (March 2020)
ENSMUST00000027846.7	Gencode M25
ENSMUST00000135673.7	Gencode M25
ENSMUST00000131487.7	Gencode M25
ENSMUST00000127596.2	Gencode M25
ENSMUST00000143922.1	Gencode M25
ENSMUST00000046662.7	Gencode M25
ENSMUST00000027843.10	Gencode M25
ENSMUST00000165874.7	Gencode M25
ENSMUST00000053686.8	Gencode M25
ENSMUST00000195015.5	RefSeq (March 2020)
ENSMUST00000028004.10	Gencode M25
ENSMUST00000028005.2	Gencode M25
ENSMUST00000036643.5	Gencode M25
ENSMUST00000015987.9	Gencode M25
ENSMUST00000111377.7	Gencode M25
ENSMUST00000188912.6	Gencode M25
ENSMUST00000176540.7	Miura et al., 2013
ENSMUST00000176790.7	Gencode M25
ENSMUST00000111368.7	Gencode M25
ENSMUST00000192248.1	Gencode M25
ENSMUST00000027997.8	Gencode M25
ENSMUST00000152809.2	Gencode M25
ENSMUST00000027991.11	Gencode M25
ENSMUST00000111357.1	Gencode M25
ENSMUST00000094348.3	Gencode M25
ENSMUST00000027989.12	Gencode M25
ENSMUST00000111353.3	Gencode M25
ENSMUST00000194690.5	Gencode M25
ENSMUST00000111350.9	RefSeq (March 2020)
ENSMUST00000150821.7	Gencode M25
ENSMUST00000123399.1	Gencode M25
ENSMUST00000162752.1	Gencode M25
ENSMUST00000179976.2	Miura et al., 2013
ENSMUST00000179801.2	RefSeq (March 2020)
ENSMUST00000160456.7	Miura et al., 2013
ENSMUST00000056991.5	Gencode M25
ENSMUST00000046792.8	Gencode M25
ENSMUST00000027974.6	RefSeq (March 2020)
ENSMUST00000027970.13	RefSeq (March 2020)
ENSMUST00000180542.1	Gencode M25
ENSMUST00000094337.1	Gencode M25
ENSMUST00000046322.13	Miura et al., 2013
ENSMUST00000027966.13	Miura et al., 2013
ENSMUST00000078825.4	Gencode M25
ENSMUST00000164044.7	RefSeq (March 2020)
ENSMUST00000027959.10	RefSeq (March 2020)
ENSMUST00000111336.9	Gencode M25
ENSMUST00000070758.9	Gencode M25
ENSMUST00000238908.1	Gencode M25
ENSMUST00000111332.1	Miura et al., 2013
ENSMUST00000075469.11	RefSeq (March 2020)
ENSMUST00000155126.7	Gencode M25
ENSMUST00000005817.8	Gencode M25
ENSMUST00000111321.7	Gencode M25
ENSMUST00000079957.11	Gencode M25
ENSMUST00000193973.1	Gencode M25
ENSMUST00000013737.12	Gencode M25
ENSMUST00000111315.8	RefSeq (March 2020)
ENSMUST00000111313.9	Gencode M25
ENSMUST00000073120.10	Gencode M25
ENSMUST00000065941.11	Gencode M25
ENSMUST00000080001.8	Gencode M25
ENSMUST00000111300.7	RefSeq (March 2020)
ENSMUST00000111296.7	Gencode M25
ENSMUST00000111289.7	Gencode M25
ENSMUST00000135941.7	Gencode M25
ENSMUST00000061878.4	Gencode M25
ENSMUST00000006578.9	Gencode M25
ENSMUST00000056449.8	Gencode M25
ENSMUST00000161241.7	Gencode M25
ENSMUST00000160486.7	Gencode M25
ENSMUST00000171362.1	Gencode M25
ENSMUST00000043839.4	Gencode M25
ENSMUST00000081527.1	Gencode M25
ENSMUST00000043094.12	Gencode M25
ENSMUST00000004829.12	Gencode M25
ENSMUST00000068878.13	RefSeq (March 2020)
ENSMUST00000111277.1	Gencode M25
ENSMUST00000192195.5	Miura et al., 2013
ENSMUST00000192024.5	RefSeq (March 2020)
ENSMUST00000194531.5	Gencode M25
ENSMUST00000194791.1	Gencode M25
ENSMUST00000015499.13	Gencode M25
ENSMUST00000015460.4	Miura et al., 2013
ENSMUST00000155802.7	Gencode M25
ENSMUST00000135386.1	Gencode M25
ENSMUST00000097466.2	Gencode M25
ENSMUST00000195656.5	Gencode M25
ENSMUST00000171330.6	Gencode M25
ENSMUST00000027837.12	Gencode M25
ENSMUST00000059794.3	Gencode M25
ENSMUST00000003550.10	Gencode M25
ENSMUST00000027833.11	RefSeq (March 2020)
ENSMUST00000111252.3	RefSeq (March 2020)
ENSMUST00000074144.10	RefSeq (March 2020)
ENSMUST00000013842.11	Gencode M25
ENSMUST00000003554.10	Gencode M25
ENSMUST00000111243.1	RefSeq (March 2020)
ENSMUST00000139528.7	Gencode M25
ENSMUST00000085913.10	Gencode M25
ENSMUST00000097464.3	Gencode M25
ENSMUST00000062387.7	Miura et al., 2013
ENSMUST00000056136.3	Gencode M25
ENSMUST00000052455.3	Gencode M25
ENSMUST00000027830.4	Gencode M25
ENSMUST00000111235.7	Gencode M25
ENSMUST00000111230.7	Gencode M25
ENSMUST00000085894.11	Gencode M25
ENSMUST00000061835.9	Gencode M25
ENSMUST00000065679.7	RefSeq (March 2020)
ENSMUST00000094303.5	RefSeq (March 2020)
ENSMUST00000027826.6	Gencode M25
ENSMUST00000038495.4	Miura et al., 2013
ENSMUST00000027824.6	Gencode M25
ENSMUST00000215254.1	Gencode M25
ENSMUST00000200689.4	Gencode M25
ENSMUST00000215878.1	Gencode M25
ENSMUST00000216603.1	Gencode M25
ENSMUST00000216556.1	Gencode M25
ENSMUST00000049706.10	RefSeq (March 2020)
ENSMUST00000213420.1	Gencode M25
ENSMUST00000111224.4	Gencode M25
ENSMUST00000038227.5	RefSeq (March 2020)
ENSMUST00000194046.1	Gencode M25
ENSMUST00000111220.7	Gencode M25
ENSMUST00000147604.7	Gencode M25
ENSMUST00000160565.3	Gencode M25
ENSMUST00000139092.7	Miura et al., 2013
ENSMUST00000150649.8	Miura et al., 2013
ENSMUST00000097462.8	Gencode M25
ENSMUST00000056071.12	Gencode M25
ENSMUST00000085876.11	Gencode M25
ENSMUST00000042610.14	Gencode M25
ENSMUST00000111214.3	Gencode M25
ENSMUST00000186442.6	Gencode M25
ENSMUST00000009340.9	RefSeq (March 2020)
ENSMUST00000042228.14	Miura et al., 2013
ENSMUST00000000266.8	Gencode M25
ENSMUST00000059226.6	Gencode M25
ENSMUST00000214690.1	Gencode M25
ENSMUST00000213381.1	Gencode M25
ENSMUST00000213425.1	Gencode M25
ENSMUST00000216346.2	Gencode M25
ENSMUST00000213832.1	Gencode M25
ENSMUST00000214446.1	Gencode M25
ENSMUST00000214751.1	Gencode M25
ENSMUST00000213748.1	Gencode M25
ENSMUST00000027817.7	Gencode M25
ENSMUST00000214725.1	Gencode M25
ENSMUST00000027816.4	RefSeq (March 2020)
ENSMUST00000217962.1	Gencode M25
ENSMUST00000075329.2	Gencode M25
ENSMUST00000192358.2	Gencode M25
ENSMUST00000194229.2	Gencode M25
ENSMUST00000030039.12	Gencode M25
ENSMUST00000055294.3	Gencode M25
ENSMUST00000194555.5	Gencode M25
ENSMUST00000195324.5	Gencode M25
ENSMUST00000192227.5	Miura et al., 2013
ENSMUST00000027810.13	Gencode M25
ENSMUST00000097458.3	Gencode M25
ENSMUST00000027809.7	Gencode M25
ENSMUST00000104984.3	Miura et al., 2013
ENSMUST00000209720.1	Gencode M25
ENSMUST00000094288.9	Gencode M25
ENSMUST00000039725.11	Miura et al., 2013
ENSMUST00000201297.1	Gencode M25
ENSMUST00000194391.1	Gencode M25
ENSMUST00000065967.13	Gencode M25
ENSMUST00000111166.1	Gencode M25
ENSMUST00000104983.1	Gencode M25
ENSMUST00000057037.12	Miura et al., 2013
ENSMUST00000192961.5	Gencode M25
ENSMUST00000056773.14	Gencode M25
ENSMUST00000027785.14	RefSeq (March 2020)
ENSMUST00000019843.14	Gencode M25
ENSMUST00000111160.8	RefSeq (March 2020)
ENSMUST00000094276.4	RefSeq (March 2020)
ENSMUST00000193480.1	RefSeq (March 2020)
ENSMUST00000016106.5	Gencode M25
ENSMUST00000016105.8	Gencode M25
ENSMUST00000194528.2	Gencode M25
ENSMUST00000094273.9	Gencode M25
ENSMUST00000238506.1	RefSeq (March 2020)
ENSMUST00000239155.1	Gencode M25
ENSMUST00000027783.13	Gencode M25
ENSMUST00000069568.3	Gencode M25
ENSMUST00000027781.6	Gencode M25
ENSMUST00000037748.8	Gencode M25
ENSMUST00000027775.8	Miura et al., 2013
ENSMUST00000161017.7	Gencode M25
ENSMUST00000128302.7	Gencode M25
ENSMUST00000111134.1	Gencode M25
ENSMUST00000194237.1	Gencode M25
ENSMUST00000027769.5	RefSeq (March 2020)
ENSMUST00000040706.8	Gencode M25
ENSMUST00000040538.9	Gencode M25
ENSMUST00000131716.3	RefSeq (March 2020)
ENSMUST00000027768.13	Gencode M25
ENSMUST00000111117.7	RefSeq (March 2020)
ENSMUST00000170472.7	Gencode M25
ENSMUST00000111106.7	Gencode M25
ENSMUST00000070181.6	Gencode M25
ENSMUST00000136521.1	Miura et al., 2013
ENSMUST00000027777.11	Gencode M25
ENSMUST00000192561.5	Gencode M25
ENSMUST00000027778.7	Gencode M25
ENSMUST00000027780.5	Miura et al., 2013
ENSMUST00000161308.7	Gencode M25
ENSMUST00000038091.7	RefSeq (March 2020)
ENSMUST00000085797.5	RefSeq (March 2020)
ENSMUST00000027802.8	Gencode M25
ENSMUST00000037361.8	RefSeq (March 2020)
ENSMUST00000027800.14	Gencode M25
ENSMUST00000036928.11	Gencode M25
ENSMUST00000036819.6	Gencode M25
ENSMUST00000027797.8	Miura et al., 2013
ENSMUST00000134115.7	RefSeq (March 2020)
ENSMUST00000162819.8	RefSeq (March 2020)
ENSMUST00000027795.13	Miura et al., 2013
ENSMUST00000058825.4	Gencode M25
ENSMUST00000208001.1	Gencode M25
ENSMUST00000005003.11	RefSeq (March 2020)
ENSMUST00000193703.5	Gencode M25
ENSMUST00000027792.5	RefSeq (March 2020)
ENSMUST00000227629.1	Gencode M25
ENSMUST00000035295.5	Gencode M25
ENSMUST00000051431.9	Gencode M25
ENSMUST00000117245.1	RefSeq (March 2020)
ENSMUST00000068505.9	RefSeq (March 2020)
ENSMUST00000168514.6	Gencode M25
ENSMUST00000048941.13	Gencode M25
ENSMUST00000060041.6	Gencode M25
ENSMUST00000085724.4	Gencode M25
ENSMUST00000110997.6	Gencode M25
ENSMUST00000171366.6	RefSeq (March 2020)
ENSMUST00000057062.11	Gencode M25
ENSMUST00000109166.7	Gencode M25
ENSMUST00000109158.8	RefSeq (March 2020)
ENSMUST00000097043.10	RefSeq (March 2020)
ENSMUST00000192527.1	RefSeq (March 2020)
ENSMUST00000048655.7	Gencode M25
ENSMUST00000050306.7	Gencode M25
ENSMUST00000048572.6	Gencode M25
ENSMUST00000048462.12	Gencode M25
ENSMUST00000068725.9	Gencode M25
ENSMUST00000048308.5	Gencode M25
ENSMUST00000027929.9	RefSeq (March 2020)
ENSMUST00000069652.7	Gencode M25
ENSMUST00000027921.10	Gencode M25
ENSMUST00000110975.7	Gencode M25
ENSMUST00000110974.3	Gencode M25
ENSMUST00000027916.12	Gencode M25
ENSMUST00000046514.12	Gencode M25
ENSMUST00000061093.6	Gencode M25
ENSMUST00000045388.7	Gencode M25
ENSMUST00000045288.13	Miura et al., 2013
ENSMUST00000001339.5	Gencode M25
ENSMUST00000045108.1	Gencode M25
ENSMUST00000183819.7	Gencode M25
ENSMUST00000184543.1	Gencode M25
ENSMUST00000110945.3	Gencode M25
ENSMUST00000110943.8	Gencode M25
ENSMUST00000044812.11	Gencode M25
ENSMUST00000027906.12	RefSeq (March 2020)
ENSMUST00000060479.13	Gencode M25
ENSMUST00000085678.7	Gencode M25
ENSMUST00000079451.12	Gencode M25
ENSMUST00000194172.5	Gencode M25
ENSMUST00000171929.7	Gencode M25
ENSMUST00000097442.8	Gencode M25
ENSMUST00000027897.7	Gencode M25
ENSMUST00000175916.7	Miura et al., 2013
ENSMUST00000061611.14	Gencode M25
ENSMUST00000027947.12	RefSeq (March 2020)
ENSMUST00000166139.6	Gencode M25
ENSMUST00000085635.5	Miura et al., 2013
ENSMUST00000191946.1	Gencode M25
ENSMUST00000077889.7	Gencode M25
ENSMUST00000110893.9	Gencode M25
ENSMUST00000085633.11	RefSeq (March 2020)
ENSMUST00000139340.7	Gencode M25
ENSMUST00000078259.7	Gencode M25
ENSMUST00000027943.5	Gencode M25
ENSMUST00000171798.1	Gencode M25
ENSMUST00000027941.13	Gencode M25
ENSMUST00000046770.9	RefSeq (March 2020)
ENSMUST00000027940.5	RefSeq (March 2020)
ENSMUST00000067976.8	Gencode M25
ENSMUST00000027933.10	RefSeq (March 2020)
ENSMUST00000045450.6	Miura et al., 2013
ENSMUST00000110855.7	RefSeq (March 2020)
ENSMUST00000027931.7	Gencode M25
ENSMUST00000044954.6	Gencode M25
ENSMUST00000180463.2	Gencode M25
ENSMUST00000181512.7	RefSeq (March 2020)
ENSMUST00000085573.11	RefSeq (March 2020)
ENSMUST00000110849.9	Gencode M25
ENSMUST00000073279.12	RefSeq (March 2020)
ENSMUST00000192491.5	Gencode M25
ENSMUST00000192128.5	RefSeq (March 2020)
ENSMUST00000078470.11	Gencode M25
ENSMUST00000128619.7	Gencode M25
ENSMUST00000044190.11	Gencode M25
ENSMUST00000155579.7	Gencode M25
ENSMUST00000215093.1	Miura et al., 2013
ENSMUST00000085555.6	Gencode M25
ENSMUST00000076521.6	RefSeq (March 2020)
ENSMUST00000160822.2	Gencode M25
ENSMUST00000192020.5	Gencode M25
ENSMUST00000194677.5	Gencode M25
ENSMUST00000016338.14	Gencode M25
ENSMUST00000009777.3	RefSeq (March 2020)
ENSMUST00000169907.7	Gencode M25
ENSMUST00000016323.10	Gencode M25
ENSMUST00000027952.11	Gencode M25
ENSMUST00000016638.7	RefSeq (March 2020)
ENSMUST00000110815.8	RefSeq (March 2020)
ENSMUST00000162650.7	Gencode M25
ENSMUST00000193094.5	Gencode M25
ENSMUST00000075451.11	RefSeq (March 2020)
ENSMUST00000082321.8	Gencode M25
ENSMUST00000195120.5	Gencode M25
ENSMUST00000193801.1	Gencode M25
ENSMUST00000043104.8	Gencode M25
ENSMUST00000115099.8	Gencode M25
ENSMUST00000091505.10	RefSeq (March 2020)
ENSMUST00000081932.12	Gencode M25
ENSMUST00000062672.6	Gencode M25
ENSMUST00000115089.1	RefSeq (March 2020)
ENSMUST00000027955.10	Gencode M25
ENSMUST00000115084.7	Gencode M25
ENSMUST00000061852.11	Gencode M25
ENSMUST00000102988.9	RefSeq (March 2020)
ENSMUST00000027956.8	Gencode M25
ENSMUST00000027961.11	Gencode M25
ENSMUST00000124331.7	Gencode M25
ENSMUST00000036350.2	Miura et al., 2013
ENSMUST00000226435.1	Gencode M25
ENSMUST00000091497.10	RefSeq (March 2020)
ENSMUST00000075767.13	Gencode M25
ENSMUST00000035721.13	Gencode M25
ENSMUST00000115022.7	Gencode M25
ENSMUST00000056914.6	RefSeq (March 2020)
ENSMUST00000027973.13	Gencode M25
ENSMUST00000027975.7	RefSeq (March 2020)
ENSMUST00000167607.7	Gencode M25
ENSMUST00000102985.7	Gencode M25
ENSMUST00000114996.7	Miura et al., 2013
ENSMUST00000027986.4	Miura et al., 2013
ENSMUST00000027988.7	Gencode M25
ENSMUST00000044009.13	Gencode M25
ENSMUST00000043864.8	Gencode M25
ENSMUST00000026927.9	Gencode M25
ENSMUST00000071016.2	Gencode M25
ENSMUST00000102981.9	RefSeq (March 2020)
ENSMUST00000026926.4	Gencode M25
ENSMUST00000095147.8	Gencode M25
ENSMUST00000026924.6	Gencode M25
ENSMUST00000060092.12	Gencode M25
ENSMUST00000114942.8	Gencode M25
ENSMUST00000042658.4	Gencode M25
ENSMUST00000238876.1	Gencode M25
ENSMUST00000114937.7	Gencode M25
ENSMUST00000002176.12	RefSeq (March 2020)
ENSMUST00000170438.7	RefSeq (March 2020)
ENSMUST00000114924.9	RefSeq (March 2020)
ENSMUST00000114923.2	Gencode M25
ENSMUST00000102976.3	Gencode M25
ENSMUST00000026889.1	Gencode M25
ENSMUST00000114919.1	Gencode M25
ENSMUST00000114915.2	Gencode M25
ENSMUST00000026888.10	Gencode M25
ENSMUST00000026887.13	Gencode M25
ENSMUST00000114896.7	Gencode M25
ENSMUST00000042512.7	Gencode M25
ENSMUST00000042290.13	RefSeq (March 2020)
ENSMUST00000026886.7	Gencode M25
ENSMUST00000114862.7	Gencode M25
ENSMUST00000041105.6	RefSeq (March 2020)
ENSMUST00000028118.8	RefSeq (March 2020)
ENSMUST00000192949.5	RefSeq (March 2020)
ENSMUST00000028114.12	Gencode M25
ENSMUST00000170196.8	RefSeq (March 2020)
ENSMUST00000114844.7	Gencode M25
ENSMUST00000040314.11	Gencode M25
ENSMUST00000028111.5	RefSeq (March 2020)
ENSMUST00000150890.2	Gencode M25
ENSMUST00000138349.7	Gencode M25
ENSMUST00000148748.7	Gencode M25
ENSMUST00000071564.13	RefSeq (March 2020)
ENSMUST00000056108.11	Gencode M25
ENSMUST00000028106.10	Miura et al., 2013
ENSMUST00000028105.12	Gencode M25
ENSMUST00000134794.7	Gencode M25
ENSMUST00000028063.6	RefSeq (March 2020)
ENSMUST00000061545.6	RefSeq (March 2020)
ENSMUST00000114791.8	Gencode M25
ENSMUST00000191959.5	Gencode M25
ENSMUST00000091436.6	Gencode M25
ENSMUST00000124488.6	Gencode M25
ENSMUST00000028062.7	Gencode M25
ENSMUST00000193675.1	Gencode M25
ENSMUST00000003509.9	Gencode M25
ENSMUST00000114753.7	Gencode M25
ENSMUST00000091429.11	Gencode M25
ENSMUST00000102960.10	Miura et al., 2013
ENSMUST00000028050.13	Gencode M25
ENSMUST00000077517.8	Gencode M25
ENSMUST00000028045.3	Gencode M25
ENSMUST00000082290.7	RefSeq (March 2020)
ENSMUST00000114723.8	Miura et al., 2013
ENSMUST00000195841.1	Gencode M25
ENSMUST00000028034.14	Miura et al., 2013
ENSMUST00000114713.1	Gencode M25
ENSMUST00000069870.10	RefSeq (March 2020)
ENSMUST00000193836.2	Gencode M25
ENSMUST00000146205.2	RefSeq (March 2020)
ENSMUST00000028081.12	Miura et al., 2013
ENSMUST00000028080.11	Miura et al., 2013
ENSMUST00000177966.1	Gencode M25
ENSMUST00000131957.7	Gencode M25
ENSMUST00000132418.7	Gencode M25
ENSMUST00000105001.3	Gencode M25
ENSMUST00000066163.2	Gencode M25
ENSMUST00000091420.5	Gencode M25
ENSMUST00000114671.7	RefSeq (March 2020)
ENSMUST00000091418.11	Gencode M25
ENSMUST00000166495.7	Gencode M25
ENSMUST00000061158.4	RefSeq (March 2020)
ENSMUST00000028071.12	Gencode M25
ENSMUST00000095132.9	Gencode M25
ENSMUST00000181515.1	Gencode M25
ENSMUST00000006912.11	Gencode M25
ENSMUST00000114640.8	RefSeq (March 2020)
ENSMUST00000023856.8	Gencode M25
ENSMUST00000028068.2	Gencode M25
ENSMUST00000062060.4	Gencode M25
ENSMUST00000052168.5	RefSeq (March 2020)
ENSMUST00000114610.7	Gencode M25
ENSMUST00000114606.7	Gencode M25
ENSMUST00000114608.2	Gencode M25
ENSMUST00000154230.8	Gencode M25
ENSMUST00000027992.2	Gencode M25
ENSMUST00000054591.9	Miura et al., 2013
ENSMUST00000055946.7	Gencode M25
ENSMUST00000044749.13	Gencode M25
ENSMUST00000028123.3	RefSeq (March 2020)
ENSMUST00000014290.14	Gencode M25
ENSMUST00000053729.13	Gencode M25
ENSMUST00000152170.7	Gencode M25
ENSMUST00000126112.7	Gencode M25
ENSMUST00000228050.1	Gencode M25
ENSMUST00000028119.6	Gencode M25
ENSMUST00000028117.3	Gencode M25
ENSMUST00000028113.9	Gencode M25
ENSMUST00000114505.1	Gencode M25
ENSMUST00000102945.1	Gencode M25
ENSMUST00000132484.6	Gencode M25
ENSMUST00000051416.11	Gencode M25
ENSMUST00000080453.7	RefSeq (March 2020)
ENSMUST00000028363.1	Gencode M25
ENSMUST00000057567.2	Gencode M25
ENSMUST00000028361.4	Gencode M25
ENSMUST00000028360.7	Gencode M25
ENSMUST00000058056.1	Gencode M25
ENSMUST00000114487.8	Gencode M25
ENSMUST00000142093.6	Gencode M25
ENSMUST00000102942.7	Gencode M25
ENSMUST00000028355.10	RefSeq (March 2020)
ENSMUST00000153601.7	Gencode M25
ENSMUST00000070864.13	Gencode M25
ENSMUST00000147147.7	Gencode M25
ENSMUST00000102935.9	Gencode M25
ENSMUST00000028350.8	Gencode M25
ENSMUST00000028351.8	RefSeq (March 2020)
ENSMUST00000045604.3	RefSeq (March 2020)
ENSMUST00000045295.13	RefSeq (March 2020)
ENSMUST00000100334.10	Miura et al., 2013
ENSMUST00000140737.7	Gencode M25
ENSMUST00000044078.9	RefSeq (March 2020)
ENSMUST00000114373.7	Gencode M25
ENSMUST00000104999.3	Gencode M25
ENSMUST00000081869.6	RefSeq (March 2020)
ENSMUST00000059849.14	Gencode M25
ENSMUST00000043774.10	Gencode M25
ENSMUST00000028346.3	RefSeq (March 2020)
ENSMUST00000043584.4	RefSeq (March 2020)
ENSMUST00000006638.7	RefSeq (March 2020)
ENSMUST00000091318.4	Gencode M25
ENSMUST00000043379.4	Gencode M25
ENSMUST00000060818.1	Gencode M25
ENSMUST00000228627.2	RefSeq (March 2020)
ENSMUST00000100329.9	RefSeq (March 2020)
ENSMUST00000228052.1	RefSeq (March 2020)
ENSMUST00000104998.4	RefSeq (March 2020)
ENSMUST00000114336.3	RefSeq (March 2020)
ENSMUST00000028342.6	Gencode M25
ENSMUST00000028341.10	RefSeq (March 2020)
ENSMUST00000028340.3	Gencode M25
ENSMUST00000028337.6	RefSeq (March 2020)
ENSMUST00000114318.9	RefSeq (March 2020)
ENSMUST00000114310.9	RefSeq (March 2020)
ENSMUST00000042390.4	RefSeq (March 2020)
ENSMUST00000028332.7	Gencode M25
ENSMUST00000102925.3	Gencode M25
ENSMUST00000028329.12	Gencode M25
ENSMUST00000028328.2	RefSeq (March 2020)
ENSMUST00000071442.11	Gencode M25
ENSMUST00000114278.8	Gencode M25
ENSMUST00000102919.3	Gencode M25
ENSMUST00000114261.8	Gencode M25
ENSMUST00000114265.8	Gencode M25
ENSMUST00000015234.12	RefSeq (March 2020)
ENSMUST00000028312.12	Gencode M25
ENSMUST00000040042.10	RefSeq (March 2020)
ENSMUST00000015239.9	Gencode M25
ENSMUST00000028311.12	Miura et al., 2013
ENSMUST00000015236.3	RefSeq (March 2020)
ENSMUST00000095117.9	Gencode M25
ENSMUST00000039156.6	Gencode M25
ENSMUST00000114217.2	Gencode M25
ENSMUST00000058137.8	RefSeq (March 2020)
ENSMUST00000028309.3	RefSeq (March 2020)
ENSMUST00000142087.1	RefSeq (March 2020)
ENSMUST00000028307.8	Gencode M25
ENSMUST00000038482.6	Gencode M25
ENSMUST00000100312.9	RefSeq (March 2020)
ENSMUST00000028306.12	Gencode M25
ENSMUST00000100313.3	Gencode M25
ENSMUST00000114197.2	RefSeq (March 2020)
ENSMUST00000058912.2	Gencode M25
ENSMUST00000077667.3	Gencode M25
ENSMUST00000061483.8	Gencode M25
ENSMUST00000114192.1	Gencode M25
ENSMUST00000239498.1	Gencode M25
ENSMUST00000091278.5	Gencode M25
ENSMUST00000211245.1	Gencode M25
ENSMUST00000038010.4	Gencode M25
ENSMUST00000023978.2	Gencode M25
ENSMUST00000076989.6	Gencode M25
ENSMUST00000037580.12	RefSeq (March 2020)
ENSMUST00000114167.8	Gencode M25
ENSMUST00000036509.13	RefSeq (March 2020)
ENSMUST00000114159.8	Gencode M25
ENSMUST00000133808.1	RefSeq (March 2020)
ENSMUST00000054099.15	Gencode M25
ENSMUST00000091263.11	Gencode M25
ENSMUST00000036187.8	RefSeq (March 2020)
ENSMUST00000217256.1	Miura et al., 2013
ENSMUST00000057224.3	Gencode M25
ENSMUST00000066936.8	Gencode M25
ENSMUST00000028295.8	RefSeq (March 2020)
ENSMUST00000100303.9	Gencode M25
ENSMUST00000114115.8	Gencode M25
ENSMUST00000114100.9	RefSeq (March 2020)
ENSMUST00000076431.12	Gencode M25
ENSMUST00000114093.1	Gencode M25
ENSMUST00000145701.7	Gencode M25
ENSMUST00000114090.7	RefSeq (March 2020)
ENSMUST00000114082.8	Gencode M25
ENSMUST00000028288.4	RefSeq (March 2020)
ENSMUST00000166920.9	Gencode M25
ENSMUST00000028286.11	Gencode M25
ENSMUST00000074240.3	Gencode M25
ENSMUST00000028283.1	Gencode M25
ENSMUST00000114045.8	Gencode M25
ENSMUST00000047632.13	RefSeq (March 2020)
ENSMUST00000114043.1	Gencode M25
ENSMUST00000102899.9	Gencode M25
ENSMUST00000015920.11	RefSeq (March 2020)
ENSMUST00000102898.4	Gencode M25
ENSMUST00000015934.12	RefSeq (March 2020)
ENSMUST00000015017.7	Gencode M25
ENSMUST00000015011.9	Gencode M25
ENSMUST00000055406.8	Gencode M25
ENSMUST00000064244.10	Gencode M25
ENSMUST00000014996.13	Gencode M25
ENSMUST00000102891.3	Gencode M25
ENSMUST00000114005.8	Gencode M25
ENSMUST00000114004.7	RefSeq (March 2020)
ENSMUST00000114006.7	Gencode M25
ENSMUST00000114007.7	Gencode M25
ENSMUST00000102890.10	Gencode M25
ENSMUST00000149378.1	Gencode M25
ENSMUST00000009358.8	Gencode M25
ENSMUST00000091233.6	Gencode M25
ENSMUST00000151224.2	RefSeq (March 2020)
ENSMUST00000000910.6	RefSeq (March 2020)
ENSMUST00000102886.9	Gencode M25
ENSMUST00000056176.7	Gencode M25
ENSMUST00000209765.1	Gencode M25
ENSMUST00000028282.14	Gencode M25
ENSMUST00000164296.7	Gencode M25
ENSMUST00000113952.9	RefSeq (March 2020)
ENSMUST00000077257.11	RefSeq (March 2020)
ENSMUST00000028280.13	Gencode M25
ENSMUST00000028179.14	Gencode M25
ENSMUST00000117486.7	Gencode M25
ENSMUST00000100244.9	RefSeq (March 2020)
ENSMUST00000102879.3	RefSeq (March 2020)
ENSMUST00000040324.13	RefSeq (March 2020)
ENSMUST00000086370.10	Gencode M25
ENSMUST00000038600.3	Gencode M25
ENSMUST00000163121.7	Gencode M25
ENSMUST00000028170.14	RefSeq (March 2020)
ENSMUST00000238699.1	Gencode M25
ENSMUST00000028161.5	Gencode M25
ENSMUST00000113889.8	Gencode M25
ENSMUST00000164290.7	Gencode M25
ENSMUST00000028155.11	RefSeq (March 2020)
ENSMUST00000102877.7	Gencode M25
ENSMUST00000074156.6	Gencode M25
ENSMUST00000171404.7	Gencode M25
ENSMUST00000113853.2	RefSeq (March 2020)
ENSMUST00000050776.8	Gencode M25
ENSMUST00000189711.6	Gencode M25
ENSMUST00000157048.3	Gencode M25
ENSMUST00000100237.3	Gencode M25
ENSMUST00000061578.8	Gencode M25
ENSMUST00000177689.7	Miura et al., 2013
ENSMUST00000071201.4	Gencode M25
ENSMUST00000028139.10	Gencode M25
ENSMUST00000102872.10	Gencode M25
ENSMUST00000129574.2	RefSeq (March 2020)
ENSMUST00000113810.8	Gencode M25
ENSMUST00000113807.9	Gencode M25
ENSMUST00000048044.11	Miura et al., 2013
ENSMUST00000177467.7	RefSeq (March 2020)
ENSMUST00000028137.9	RefSeq (March 2020)
ENSMUST00000080065.2	Miura et al., 2013
ENSMUST00000091142.3	Gencode M25
ENSMUST00000047521.6	Gencode M25
ENSMUST00000113767.7	Gencode M25
ENSMUST00000046571.13	RefSeq (March 2020)
ENSMUST00000019859.8	Gencode M25
ENSMUST00000113717.7	Gencode M25
ENSMUST00000113711.2	Gencode M25
ENSMUST00000102866.9	Gencode M25
ENSMUST00000045246.7	Gencode M25
ENSMUST00000102865.10	Gencode M25
ENSMUST00000044751.13	Gencode M25
ENSMUST00000044556.11	RefSeq (March 2020)
ENSMUST00000015481.5	Gencode M25
ENSMUST00000100220.4	RefSeq (March 2020)
ENSMUST00000044038.9	Gencode M25
ENSMUST00000095078.2	RefSeq (March 2020)
ENSMUST00000091132.12	RefSeq (March 2020)
ENSMUST00000100219.4	RefSeq (March 2020)
ENSMUST00000064447.11	Gencode M25
ENSMUST00000138666.7	Gencode M25
ENSMUST00000113634.2	Gencode M25
ENSMUST00000100215.10	RefSeq (March 2020)
ENSMUST00000077977.13	Miura et al., 2013
ENSMUST00000140075.8	Gencode M25
ENSMUST00000028209.14	Gencode M25
ENSMUST00000102855.7	Gencode M25
ENSMUST00000113601.9	RefSeq (March 2020)
ENSMUST00000065134.3	Miura et al., 2013
ENSMUST00000102853.3	RefSeq (March 2020)
ENSMUST00000050003.8	Gencode M25
ENSMUST00000041830.9	Gencode M25
ENSMUST00000041726.3	Gencode M25
ENSMUST00000041659.6	Gencode M25
ENSMUST00000102852.5	Gencode M25
ENSMUST00000028199.11	Gencode M25
ENSMUST00000028200.8	RefSeq (March 2020)
ENSMUST00000028205.9	Miura et al., 2013
ENSMUST00000102849.10	Gencode M25
ENSMUST00000061544.10	Gencode M25
ENSMUST00000073879.11	Gencode M25
ENSMUST00000113559.9	RefSeq (March 2020)
ENSMUST00000113552.8	Gencode M25
ENSMUST00000056433.6	Gencode M25
ENSMUST00000000199.7	Gencode M25
ENSMUST00000113532.8	Gencode M25
ENSMUST00000102840.4	Gencode M25
ENSMUST00000113482.7	Gencode M25
ENSMUST00000055244.12	RefSeq (March 2020)
ENSMUST00000113470.2	Gencode M25
ENSMUST00000038474.13	RefSeq (March 2020)
ENSMUST00000028190.12	RefSeq (March 2020)
ENSMUST00000239231.1	Gencode M25
ENSMUST00000057407.2	Gencode M25
ENSMUST00000028188.7	Gencode M25
ENSMUST00000028187.6	Miura et al., 2013
ENSMUST00000001920.12	Gencode M25
ENSMUST00000065398.12	RefSeq (March 2020)
ENSMUST00000056406.6	Gencode M25
ENSMUST00000057423.5	Gencode M25
ENSMUST00000036691.13	Gencode M25
ENSMUST00000069817.14	RefSeq (March 2020)
ENSMUST00000036473.15	RefSeq (March 2020)
ENSMUST00000002625.14	Gencode M25
ENSMUST00000113395.7	RefSeq (March 2020)
ENSMUST00000239447.1	Gencode M25
ENSMUST00000113352.8	Gencode M25
ENSMUST00000091089.11	Gencode M25
ENSMUST00000078352.11	Gencode M25
ENSMUST00000113365.7	Gencode M25
ENSMUST00000202578.3	Gencode M25
ENSMUST00000113332.7	RefSeq (March 2020)
ENSMUST00000146423.1	Gencode M25
ENSMUST00000048792.4	Gencode M25
ENSMUST00000050785.13	Gencode M25
ENSMUST00000028162.4	Gencode M25
ENSMUST00000052119.13	Miura et al., 2013
ENSMUST00000048431.2	Gencode M25
ENSMUST00000048375.5	Gencode M25
ENSMUST00000140592.7	Gencode M25
ENSMUST00000028151.6	Gencode M25
ENSMUST00000055304.13	RefSeq (March 2020)
ENSMUST00000102818.10	Gencode M25
ENSMUST00000095044.9	RefSeq (March 2020)
ENSMUST00000113278.8	Miura et al., 2013
ENSMUST00000113272.7	RefSeq (March 2020)
ENSMUST00000167841.7	RefSeq (March 2020)
ENSMUST00000028148.10	Gencode M25
ENSMUST00000009699.15	RefSeq (March 2020)
ENSMUST00000113242.4	Gencode M25
ENSMUST00000009695.2	Gencode M25
ENSMUST00000091059.11	Gencode M25
ENSMUST00000066478.8	Gencode M25
ENSMUST00000009707.13	Gencode M25
ENSMUST00000177382.1	Gencode M25
ENSMUST00000066352.5	Gencode M25
ENSMUST00000102813.1	Gencode M25
ENSMUST00000050000.15	Gencode M25
ENSMUST00000077458.6	Gencode M25
ENSMUST00000028135.14	Gencode M25
ENSMUST00000028132.13	RefSeq (March 2020)
ENSMUST00000126610.1	Gencode M25
ENSMUST00000028129.12	RefSeq (March 2020)
ENSMUST00000153484.6	Gencode M25
ENSMUST00000102810.9	Gencode M25
ENSMUST00000131298.6	Gencode M25
ENSMUST00000004208.6	Gencode M25
ENSMUST00000091037.2	Gencode M25
ENSMUST00000095035.2	Gencode M25
ENSMUST00000041730.11	Gencode M25
ENSMUST00000041555.9	Gencode M25
ENSMUST00000113132.8	Gencode M25
ENSMUST00000040638.14	RefSeq (March 2020)
ENSMUST00000113126.2	RefSeq (March 2020)
ENSMUST00000102800.7	Miura et al., 2013
ENSMUST00000028222.12	Gencode M25
ENSMUST00000145903.7	Gencode M25
ENSMUST00000028220.9	RefSeq (March 2020)
ENSMUST00000113075.7	Gencode M25
ENSMUST00000201786.3	RefSeq (March 2020)
ENSMUST00000028225.11	Gencode M25
ENSMUST00000113068.8	RefSeq (March 2020)
ENSMUST00000047447.12	RefSeq (March 2020)
ENSMUST00000028228.5	RefSeq (March 2020)
ENSMUST00000028232.6	RefSeq (March 2020)
ENSMUST00000172159.7	Gencode M25
ENSMUST00000201690.1	Gencode M25
ENSMUST00000028233.6	RefSeq (March 2020)
ENSMUST00000226631.1	Gencode M25
ENSMUST00000045776.4	Gencode M25
ENSMUST00000028235.10	Gencode M25
ENSMUST00000028237.14	Gencode M25
ENSMUST00000113033.5	Gencode M25
ENSMUST00000028238.14	Gencode M25
ENSMUST00000028239.7	RefSeq (March 2020)
ENSMUST00000028241.6	Gencode M25
ENSMUST00000028243.1	Gencode M25
ENSMUST00000113010.8	Gencode M25
ENSMUST00000079424.10	Gencode M25
ENSMUST00000112986.8	Gencode M25
ENSMUST00000112987.7	RefSeq (March 2020)
ENSMUST00000135741.7	RefSeq (March 2020)
ENSMUST00000028248.10	RefSeq (March 2020)
ENSMUST00000070112.5	RefSeq (March 2020)
ENSMUST00000028256.4	Gencode M25
ENSMUST00000112961.9	Gencode M25
ENSMUST00000112966.9	Gencode M25
ENSMUST00000028251.9	Gencode M25
ENSMUST00000122456.7	RefSeq (March 2020)
ENSMUST00000028250.8	Miura et al., 2013
ENSMUST00000062069.5	Miura et al., 2013
ENSMUST00000072114.3	Gencode M25
ENSMUST00000216645.1	Gencode M25
ENSMUST00000072854.1	Gencode M25
ENSMUST00000213300.1	Gencode M25
ENSMUST00000216275.1	Gencode M25
ENSMUST00000215879.1	Gencode M25
[truncated: 25,003 more rows]
