# Supplementary material for: The landscape of alternative polyadenylation in single cells of the developing mouse embryo
Source: Nat Commun. 2021 Aug 24;12:5101. doi: 10.1038/s41467-021-25388-8 (PMC8385098; doi:10.1038/s41467-021-25388-8)
Supplement: Supplementary file 5 — Supplementary Data 3 [file 41467_2021_25388_MOESM5_ESM.xlsx]

## Sheet: Fig4SD1
Note: each Transcript ID terminates with ".0", ".1", etc. to indicate the unique PAS associated with the transcript. For instance, the transcript ENSMUST00000027035.9 has 6 annotated PASs (.0 to .5) associated with it.
Transcript ID	Chrom	Strand	Position	Source		E9.5	E10.5	E11.5	E12.5	E13.5
ENSMUST00000070533.4.0	chr1	-	3214489	PolyASite 2.0		1	6	11	13	13
ENSMUST00000208660.1.0	chr1	-	3999557	Gencode M25		0	0	0	0	0
ENSMUST00000027032.5.0	chr1	-	4344150	PolyASite 2.0		3	3	5	4	0
ENSMUST00000027035.9.0	chr1	-	4490932	PolyASite 2.0		49	75	108	50	50
ENSMUST00000027035.9.1	chr1	-	4491005	PolyASite 2.0		1	1	2	1	1
ENSMUST00000027035.9.2	chr1	-	4491056	PolyASite 2.0		0	0	0	0	0
ENSMUST00000027035.9.3	chr1	-	4491336	PolyA_DB v3		0	0	0	0	0
ENSMUST00000027035.9.4	chr1	-	4491387	PolyASite 2.0		113	158	220	114	143
ENSMUST00000027035.9.5	chr1	-	4491713	Gencode M25		0	1	0	1	1
ENSMUST00000130201.7.0	chr1	-	4773211	PolyASite 2.0		19	69	127	56	37
ENSMUST00000130201.7.1	chr1	-	4773929	PolyA_DB v3		13	33	48	25	25
ENSMUST00000130201.7.2	chr1	-	4774303	PolyASite 2.0		112	270	304	105	96
ENSMUST00000130201.7.3	chr1	-	4774372	PolyASite 2.0		0	0	0	0	0
ENSMUST00000130201.7.4	chr1	-	4774436	PolyASite 2.0		0	0	0	0	0
ENSMUST00000156816.6.0	chr1	-	4773211	PolyASite 2.0		19	69	127	56	37
ENSMUST00000156816.6.1	chr1	-	4773929	PolyA_DB v3		13	33	48	25	25
ENSMUST00000156816.6.2	chr1	-	4774303	PolyASite 2.0		258	619	880	413	301
ENSMUST00000156816.6.3	chr1	-	4774372	PolyASite 2.0		14	35	70	14	9
ENSMUST00000156816.6.4	chr1	-	4774436	PolyASite 2.0		9	11	16	6	11
ENSMUST00000156816.6.5	chr1	-	4775222	PolyASite 2.0		22	48	62	48	32
ENSMUST00000156816.6.6	chr1	-	4776234	PolyASite 2.0		665	1398	1942	1124	934
ENSMUST00000156816.6.7	chr1	-	4776318	PolyA_DB v3		0	0	0	0	0
ENSMUST00000156816.6.8	chr1	-	4776381	PolyASite 2.0		0	0	0	0	0
ENSMUST00000156816.6.9	chr1	-	4776416	PolyASite 2.0		0	0	0	0	0
ENSMUST00000156816.6.10	chr1	-	4776432	PolyA_DB v3		0	0	0	0	0
ENSMUST00000146665.2.0	chr1	-	4779802	PolyASite 2.0		513	919	1501	724	690
ENSMUST00000146665.2.1	chr1	-	4780584	PolyASite 2.0		12	19	30	12	11
ENSMUST00000146665.2.2	chr1	-	4781221	Gencode M25		0	1	0	1	0
ENSMUST00000146665.2.3	chr1	-	4781249	PolyASite 2.0		194	436	647	360	273
ENSMUST00000002533.14.0	chr1	-	4905100	PolyASite 2.0		0	0	2	3	5
ENSMUST00000002533.14.1	chr1	-	4905130	PolyA_DB v3		0	0	0	0	0
ENSMUST00000002533.14.2	chr1	-	4905221	PolyA_DB v3		2	6	10	24	12
ENSMUST00000002533.14.3	chr1	-	4905602	PolyASite 2.0		0	9	25	14	18
ENSMUST00000002533.14.4	chr1	-	4909543	PolyA_DB v3		0	0	0	0	2
ENSMUST00000002533.14.5	chr1	-	4909556	PolyASite 2.0		0	0	0	0	0
ENSMUST00000002533.14.6	chr1	-	4909573	PolyA_DB v3		11	98	172	150	149
ENSMUST00000002533.14.7	chr1	-	4910014	PolyA_DB v3		0	7	7	13	6
ENSMUST00000002533.14.8	chr1	-	4910057	PolyASite 2.0		11	35	74	65	52
ENSMUST00000002533.14.9	chr1	-	4910310	PolyASite 2.0		11	73	156	151	137
ENSMUST00000002533.14.10	chr1	-	4910402	Gencode M25		0	0	0	0	0
ENSMUST00000002533.14.11	chr1	-	4910474	Gencode M25		0	0	0	0	0
ENSMUST00000044180.4.0	chr1	-	5913708	PolyASite 2.0		22	25	18	11	8
ENSMUST00000132064.7.0	chr1	-	8359736	PolyASite 2.0		0	5	14	30	57
ENSMUST00000132064.7.1	chr1	-	8359822	PolyASite 2.0		0	0	1	1	2
ENSMUST00000132064.7.2	chr1	-	8359892	PolyASite 2.0		0	1	0	1	2
ENSMUST00000132064.7.3	chr1	-	8361475	Gencode M25		1	2	20	24	30
ENSMUST00000132064.7.4	chr1	-	8362658	PolyA_DB v3		0	2	6	9	12
ENSMUST00000132064.7.5	chr1	-	8362678	Gencode M25		0	0	0	0	0
ENSMUST00000132064.7.6	chr1	-	8362876	PolyA_DB v3		0	1	3	2	5
ENSMUST00000132064.7.7	chr1	-	8363048	PolyA_DB v3		3	16	73	66	99
ENSMUST00000132064.7.8	chr1	-	8363174	PolyASite 2.0		0	0	6	8	8
ENSMUST00000132064.7.9	chr1	-	8363475	Gencode M25		0	0	0	0	0
ENSMUST00000088658.10.0	chr1	-	9667413	PolyASite 2.0		228	912	1411	488	425
ENSMUST00000088658.10.1	chr1	-	9667484	PolyA_DB v3		0	1	5	0	0
ENSMUST00000088658.10.2	chr1	-	9668678	PolyASite 2.0		0	0	0	0	0
ENSMUST00000088658.10.3	chr1	-	9668692	PolyA_DB v3		0	0	0	2	0
ENSMUST00000088658.10.4	chr1	-	9668732	PolyA_DB v3		8	31	48	19	12
ENSMUST00000088658.10.5	chr1	-	9668865	PolyASite 2.0		0	3	7	2	0
ENSMUST00000088658.10.6	chr1	-	9669537	Gencode M25		24	97	146	51	37
ENSMUST00000088658.10.7	chr1	-	9669770	PolyA_DB v3		2	10	19	6	2
ENSMUST00000088658.10.8	chr1	-	9669815	PolyA_DB v3		0	0	0	0	0
ENSMUST00000088658.10.9	chr1	-	9669856	PolyA_DB v3		0	0	0	0	0
ENSMUST00000057438.6.0	chr1	-	9718622	Gencode M25		12	62	102	79	61
ENSMUST00000057438.6.1	chr1	-	9718632	PolyASite 2.0		0	1	0	0	1
ENSMUST00000057438.6.2	chr1	-	9718738	PolyASite 2.0		1	1	6	2	3
ENSMUST00000057438.6.3	chr1	-	9718945	PolyA_DB v3		1	0	3	3	1
ENSMUST00000057438.6.4	chr1	-	9719237	PolyASite 2.0		2	9	25	7	5
ENSMUST00000057438.6.5	chr1	-	9719486	PolyASite 2.0		70	170	311	223	179
ENSMUST00000057438.6.6	chr1	-	9719795	PolyASite 2.0		131	330	650	334	317
ENSMUST00000057438.6.7	chr1	-	9719934	PolyASite 2.0		3	11	14	6	7
ENSMUST00000057438.6.8	chr1	-	9720153	PolyASite 2.0		16	49	102	53	53
ENSMUST00000057438.6.9	chr1	-	9720412	PolyASite 2.0		52	122	230	157	139
ENSMUST00000057438.6.10	chr1	-	9720460	PolyASite 2.0		33	64	129	87	75
ENSMUST00000057438.6.11	chr1	-	9720539	PolyASite 2.0		414	927	1676	911	811
ENSMUST00000057438.6.12	chr1	-	9720568	PolyASite 2.0		26	50	89	41	42
ENSMUST00000057438.6.13	chr1	-	9720625	PolyA_DB v3		51	138	206	68	66
ENSMUST00000057438.6.14	chr1	-	9720687	PolyASite 2.0		0	0	0	0	0
ENSMUST00000057438.6.15	chr1	-	9720712	PolyASite 2.0		13	27	58	25	12
ENSMUST00000057438.6.16	chr1	-	9721280	PolyASite 2.0		15	38	54	22	18
ENSMUST00000057438.6.17	chr1	-	9722052	PolyASite 2.0		14	30	92	53	42
ENSMUST00000057438.6.18	chr1	-	9722426	PolyA_DB v3		6	16	49	16	17
ENSMUST00000057438.6.19	chr1	-	9722697	PolyASite 2.0		27	47	78	41	40
ENSMUST00000057438.6.20	chr1	-	9722920	PolyA_DB v3		13	13	35	5	16
ENSMUST00000057438.6.21	chr1	-	9723156	PolyASite 2.0		0	1	2	0	0
ENSMUST00000057438.6.22	chr1	-	9723174	PolyASite 2.0		0	1	2	1	0
ENSMUST00000057438.6.23	chr1	-	9723192	PolyA_DB v3		434	957	1503	736	683
ENSMUST00000057438.6.24	chr1	-	9723235	PolyASite 2.0		5	11	16	5	9
ENSMUST00000057438.6.25	chr1	-	9723293	PolyASite 2.0		16	38	55	28	23
ENSMUST00000057438.6.26	chr1	-	9723334	PolyA_DB v3		13	30	34	9	12
ENSMUST00000057438.6.27	chr1	-	9723375	PolyASite 2.0		2	1	5	4	3
ENSMUST00000057438.6.28	chr1	-	9723437	PolyASite 2.0		4	11	7	7	4
ENSMUST00000057438.6.29	chr1	-	9723531	PolyASite 2.0		0	0	0	0	0
ENSMUST00000057438.6.30	chr1	-	9723562	PolyA_DB v3		12	53	97	52	51
ENSMUST00000057438.6.31	chr1	-	9723675	PolyASite 2.0		7	27	45	16	10
ENSMUST00000057438.6.32	chr1	-	9724285	PolyA_DB v3		28	62	72	34	39
ENSMUST00000057438.6.33	chr1	-	9724348	PolyA_DB v3		0	0	0	0	0
ENSMUST00000057438.6.34	chr1	-	9724376	PolyA_DB v3		0	0	0	0	0
ENSMUST00000057438.6.35	chr1	-	9724443	PolyASite 2.0		0	0	0	0	0
ENSMUST00000097824.2.0	chr1	-	9960163	PolyA_DB v3		3	34	177	89	54
ENSMUST00000185184.1.0	chr1	-	9960163	PolyA_DB v3		3	34	177	89	54
ENSMUST00000185184.1.1	chr1	-	9961125	Gencode M25		0	0	2	2	0
ENSMUST00000185184.1.2	chr1	-	9963251	PolyA_DB v3		0	3	44	23	12
ENSMUST00000027049.9.0	chr1	-	9968613	PolyASite 2.0		1	6	14	4	15
ENSMUST00000027049.9.1	chr1	-	9968624	PolyA_DB v3		0	0	0	0	0
ENSMUST00000027049.9.2	chr1	-	9968689	PolyA_DB v3		0	0	0	0	0
ENSMUST00000027049.9.3	chr1	-	9968745	PolyA_DB v3		0	0	0	0	0
ENSMUST00000027049.9.4	chr1	-	9968819	PolyA_DB v3		0	0	0	0	0
ENSMUST00000027050.9.0	chr1	-	10024602	PolyASite 2.0		32	74	138	71	55
ENSMUST00000027050.9.1	chr1	-	10024698	PolyA_DB v3		2483	4820	7444	3748	3471
ENSMUST00000027050.9.2	chr1	-	10024833	PolyASite 2.0		0	0	0	0	0
ENSMUST00000027050.9.3	chr1	-	10024843	Gencode M25		0	0	0	0	0
ENSMUST00000027050.9.4	chr1	-	10024862	PolyASite 2.0		0	0	0	0	0
ENSMUST00000027050.9.5	chr1	-	10024891	PolyASite 2.0		0	0	0	0	0
ENSMUST00000027050.9.6	chr1	-	10024907	PolyA_DB v3		0	0	0	0	0
ENSMUST00000027050.9.7	chr1	-	10024941	PolyASite 2.0		0	0	0	0	0
ENSMUST00000027050.9.8	chr1	-	10024960	PolyASite 2.0		0	0	0	0	0
ENSMUST00000088615.10.0	chr1	-	10137516	PolyASite 2.0		22	51	95	52	46
ENSMUST00000088615.10.1	chr1	-	10137570	PolyA_DB v3		2	4	9	7	6
ENSMUST00000088615.10.2	chr1	-	10137588	PolyASite 2.0		1168	2902	5421	3609	3372
ENSMUST00000088615.10.3	chr1	-	10137657	PolyASite 2.0		12	18	45	15	29
ENSMUST00000088615.10.4	chr1	-	10137841	PolyA_DB v3		50	100	148	78	76
ENSMUST00000088615.10.5	chr1	-	10137969	PolyASite 2.0		0	0	0	0	0
ENSMUST00000088615.10.6	chr1	-	10138164	PolyA_DB v3		4	13	27	10	7
ENSMUST00000088615.10.7	chr1	-	10138266	PolyASite 2.0		74	157	301	169	147
ENSMUST00000088615.10.8	chr1	-	10138401	PolyASite 2.0		12	34	80	37	34
ENSMUST00000088615.10.9	chr1	-	10138737	PolyA_DB v3		5	15	24	9	16
ENSMUST00000088615.10.10	chr1	-	10138827	PolyA_DB v3		0	0	0	0	0
ENSMUST00000131556.1.0	chr1	-	10173076	PolyASite 2.0		8	16	21	17	7
ENSMUST00000035577.6.0	chr1	-	10324719	PolyASite 2.0		3	7	24	35	52
ENSMUST00000035577.6.1	chr1	-	10324798	PolyA_DB v3		0	0	1	0	0
ENSMUST00000188454.6.0	chr1	-	12866552	PolyASite 2.0		265	919	2581	1905	1417
ENSMUST00000188454.6.1	chr1	-	12866620	PolyASite 2.0		5	24	49	23	20
ENSMUST00000188454.6.2	chr1	-	12868096	PolyA_DB v3		3	6	10	9	9
ENSMUST00000188454.6.3	chr1	-	12868321	PolyA_DB v3		102	288	948	551	366
ENSMUST00000188454.6.4	chr1	-	12870850	PolyA_DB v3		20	61	234	141	68
ENSMUST00000188454.6.5	chr1	-	12871341	PolyA_DB v3		1	14	25	17	8
ENSMUST00000188454.6.6	chr1	-	12871798	PolyASite 2.0		0	1	3	6	1
ENSMUST00000115402.7.0	chr1	-	12868096	PolyA_DB v3		3	6	10	9	9
ENSMUST00000115402.7.1	chr1	-	12868321	PolyA_DB v3		102	288	948	551	366
ENSMUST00000115402.7.2	chr1	-	12870850	PolyA_DB v3		20	61	234	141	68
ENSMUST00000115402.7.3	chr1	-	12871341	PolyA_DB v3		1	14	25	17	8
ENSMUST00000115402.7.4	chr1	-	12871798	PolyASite 2.0		0	2	7	11	1
ENSMUST00000136197.7.0	chr1	-	12878595	Gencode M25		467	1545	3343	2230	1782
ENSMUST00000136197.7.1	chr1	-	12878627	PolyA_DB v3		2	12	27	13	12
ENSMUST00000136197.7.2	chr1	-	12879683	Gencode M25		2	3	4	1	3
ENSMUST00000146763.7.0	chr1	-	12879683	Gencode M25		2	3	4	1	3
ENSMUST00000146763.7.1	chr1	-	12894427	Gencode M25		0	1	1	1	1
ENSMUST00000147606.2.0	chr1	-	12879683	Gencode M25		2	3	4	1	3
ENSMUST00000047577.6.0	chr1	-	13113428	PolyASite 2.0		1	0	2	2	5
ENSMUST00000047577.6.1	chr1	-	13113457	Gencode M25		0	0	0	0	0
ENSMUST00000081713.10.0	chr1	-	13139091	PolyASite 2.0		0	0	0	1	3
ENSMUST00000081713.10.1	chr1	-	13139105	Gencode M25		0	0	2	1	1
ENSMUST00000081713.10.2	chr1	-	13139126	PolyASite 2.0		695	1429	2506	1731	1684
ENSMUST00000081713.10.3	chr1	-	13139158	PolyA_DB v3		18	33	69	29	27
ENSMUST00000081713.10.4	chr1	-	13139236	PolyASite 2.0		30	49	94	46	38
ENSMUST00000081713.10.5	chr1	-	13139389	PolyA_DB v3		19	41	78	40	39
ENSMUST00000081713.10.6	chr1	-	13141281	PolyASite 2.0		122	235	372	190	182
ENSMUST00000081713.10.7	chr1	-	13141488	PolyASite 2.0		9	9	31	12	9
ENSMUST00000081713.10.8	chr1	-	13141578	PolyASite 2.0		5	6	24	6	4
ENSMUST00000081713.10.9	chr1	-	13141604	PolyA_DB v3		0	0	0	0	0
ENSMUST00000081713.10.10	chr1	-	13142294	PolyA_DB v3		49	79	162	60	68
ENSMUST00000081713.10.11	chr1	-	13142385	PolyA_DB v3		0	3	6	2	0
ENSMUST00000081713.10.12	chr1	-	13142419	PolyASite 2.0		0	1	2	0	0
ENSMUST00000081713.10.13	chr1	-	13142475	Gencode M25		0	1	0	0	0
ENSMUST00000027068.10.0	chr1	-	13561933	PolyASite 2.0		23	47	80	43	42
ENSMUST00000027068.10.1	chr1	-	13564689	PolyASite 2.0		500	939	1410	516	448
ENSMUST00000027068.10.2	chr1	-	13564781	PolyASite 2.0		4683	8647	13476	4971	4475
ENSMUST00000027068.10.3	chr1	-	13564812	PolyASite 2.0		105	178	236	74	53
ENSMUST00000027068.10.4	chr1	-	13564829	PolyA_DB v3		50	89	108	18	22
ENSMUST00000027068.10.5	chr1	-	13564858	PolyASite 2.0		117	179	253	65	75
ENSMUST00000027068.10.6	chr1	-	13565104	PolyASite 2.0		1041	1752	3212	1585	1430
ENSMUST00000027068.10.7	chr1	-	13565714	PolyASite 2.0		1308	2203	3817	1328	990
ENSMUST00000027068.10.8	chr1	-	13565781	PolyASite 2.0		15	34	50	12	5
ENSMUST00000027068.10.9	chr1	-	13565965	PolyA_DB v3		0	0	0	0	0
ENSMUST00000027068.10.10	chr1	-	13566046	PolyA_DB v3		447	716	1102	468	324
ENSMUST00000027068.10.11	chr1	-	13566219	PolyASite 2.0		0	0	0	0	0
ENSMUST00000027068.10.12	chr1	-	13566244	PolyASite 2.0		0	0	0	0	0
ENSMUST00000027071.6.0	chr1	-	13622085	PolyASite 2.0		6	22	34	17	18
ENSMUST00000027071.6.1	chr1	-	13623338	PolyASite 2.0		6	16	24	10	12
ENSMUST00000027071.6.2	chr1	-	13624844	PolyASite 2.0		298	543	810	476	547
ENSMUST00000027071.6.3	chr1	-	13624957	PolyASite 2.0		0	0	0	0	0
ENSMUST00000027071.6.4	chr1	-	13624994	PolyASite 2.0		172	260	417	169	202
ENSMUST00000027071.6.5	chr1	-	13625479	PolyASite 2.0		13	40	46	15	24
ENSMUST00000027071.6.6	chr1	-	13625880	PolyASite 2.0		1	0	1	0	2
ENSMUST00000027071.6.7	chr1	-	13625935	PolyASite 2.0		22	30	39	9	17
ENSMUST00000027071.6.8	chr1	-	13626022	PolyASite 2.0		1	8	4	2	1
ENSMUST00000027071.6.9	chr1	-	13626077	PolyASite 2.0		0	0	0	1	0
ENSMUST00000027071.6.10	chr1	-	13626468	PolyA_DB v3		125	218	293	219	160
ENSMUST00000027071.6.11	chr1	-	13626563	PolyASite 2.0		58	64	67	32	26
ENSMUST00000027071.6.12	chr1	-	13626585	PolyA_DB v3		0	0	0	0	0
ENSMUST00000027071.6.13	chr1	-	13626645	PolyA_DB v3		0	0	0	0	0
ENSMUST00000027071.6.14	chr1	-	13626693	PolyASite 2.0		0	0	0	0	0
ENSMUST00000027071.6.15	chr1	-	13626754	PolyASite 2.0		0	0	0	0	0
ENSMUST00000027071.6.16	chr1	-	13626823	PolyASite 2.0		0	0	0	0	0
ENSMUST00000027066.12.0	chr1	-	14168954	PolyASite 2.0		465	950	1271	757	586
ENSMUST00000027066.12.1	chr1	-	14168997	PolyASite 2.0		6	22	27	13	13
ENSMUST00000027066.12.2	chr1	-	14169182	PolyA_DB v3		32	79	109	61	38
ENSMUST00000027066.12.3	chr1	-	14169659	PolyA_DB v3		67	164	245	97	66
ENSMUST00000027066.12.4	chr1	-	14169685	PolyA_DB v3		0	5	5	3	0
ENSMUST00000027066.12.5	chr1	-	14169974	PolyA_DB v3		9	22	26	15	7
ENSMUST00000027066.12.6	chr1	-	14170277	PolyASite 2.0		0	2	6	0	0
ENSMUST00000027066.12.7	chr1	-	14170297	PolyA_DB v3		129	240	423	171	114
ENSMUST00000027066.12.8	chr1	-	14170643	Gencode M25		27	43	88	18	17
ENSMUST00000027062.6.0	chr1	-	14753350	PolyASite 2.0		29	161	592	726	1068
ENSMUST00000027062.6.1	chr1	-	14753746	Gencode M25		0	6	10	6	10
ENSMUST00000041447.4.0	chr1	-	14872648	PolyASite 2.0		7	6	19	13	14
ENSMUST00000041447.4.1	chr1	-	14873506	Gencode M25		0	0	2	1	0
ENSMUST00000040695.4.0	chr1	-	15853862	Gencode M25		2	7	16	4	8
ENSMUST00000040695.4.1	chr1	-	15855328	PolyA_DB v3		19	46	114	99	135
ENSMUST00000040695.4.2	chr1	-	15855346	PolyASite 2.0		0	0	0	0	2
ENSMUST00000040695.4.3	chr1	-	15855357	PolyA_DB v3		0	0	2	0	2
ENSMUST00000115367.7.0	chr1	-	16065976	PolyASite 2.0		5	35	130	143	136
ENSMUST00000058437.13.0	chr1	-	16100459	PolyASite 2.0		10	6	8	2	7
ENSMUST00000058437.13.1	chr1	-	16100568	PolyA_DB v3		1	0	0	2	0
ENSMUST00000058437.13.2	chr1	-	16100611	PolyA_DB v3		0	0	0	0	0
ENSMUST00000058437.13.3	chr1	-	16100637	PolyASite 2.0		0	0	0	0	0
ENSMUST00000058437.13.4	chr1	-	16101105	PolyA_DB v3		216	460	539	316	336
ENSMUST00000058437.13.5	chr1	-	16101125	PolyASite 2.0		0	0	0	0	0
ENSMUST00000058437.13.6	chr1	-	16101294	PolyASite 2.0		0	0	0	0	0
ENSMUST00000058437.13.7	chr1	-	16101727	Gencode M25		1	0	3	3	2
ENSMUST00000162751.7.0	chr1	-	16226332	PolyASite 2.0		0	0	5	2	3
ENSMUST00000162751.7.1	chr1	-	16227427	PolyA_DB v3		0	0	3	0	5
ENSMUST00000162751.7.2	chr1	-	16228421	PolyASite 2.0		0	2	9	2	6
ENSMUST00000162751.7.3	chr1	-	16228614	PolyA_DB v3		0	0	0	2	2
ENSMUST00000162751.7.4	chr1	-	16228677	PolyASite 2.0		1	3	5	9	6
ENSMUST00000162751.7.5	chr1	-	16228809	PolyASite 2.0		64	179	422	310	349
ENSMUST00000162751.7.6	chr1	-	16228904	PolyA_DB v3		4	26	65	48	50
ENSMUST00000162751.7.7	chr1	-	16229175	PolyA_DB v3		9	28	58	46	41
ENSMUST00000162751.7.8	chr1	-	16229328	PolyA_DB v3		8	15	39	31	40
ENSMUST00000162751.7.9	chr1	-	16229366	PolyASite 2.0		0	0	1	2	3
ENSMUST00000162751.7.10	chr1	-	16229455	PolyA_DB v3		0	0	9	3	4
ENSMUST00000162751.7.11	chr1	-	16229573	PolyA_DB v3		0	0	0	0	0
ENSMUST00000159558.7.0	chr1	-	16343259	PolyA_DB v3		20	36	119	42	50
ENSMUST00000159558.7.1	chr1	-	16343407	Gencode M25		5	10	15	11	8
ENSMUST00000159558.7.2	chr1	-	16343486	Gencode M25		1	2	6	3	1
ENSMUST00000159558.7.3	chr1	-	16343571	PolyA_DB v3		1	0	2	0	0
ENSMUST00000159558.7.4	chr1	-	16344197	PolyA_DB v3		206	586	1117	628	581
ENSMUST00000159558.7.5	chr1	-	16344276	PolyASite 2.0		23	49	111	39	27
ENSMUST00000159558.7.6	chr1	-	16344291	PolyA_DB v3		1	0	0	3	2
ENSMUST00000159558.7.7	chr1	-	16344353	PolyA_DB v3		8	14	22	8	8
ENSMUST00000159558.7.8	chr1	-	16344527	PolyA_DB v3		7	13	28	10	5
ENSMUST00000159558.7.9	chr1	-	16345594	Gencode M25		206	675	1467	839	798
ENSMUST00000159558.7.10	chr1	-	16345650	PolyA_DB v3		0	0	0	0	0
ENSMUST00000159558.7.11	chr1	-	16345683	PolyA_DB v3		0	0	0	0	0
ENSMUST00000115359.9.0	chr1	-	16459721	PolyASite 2.0		118	231	505	335	305
ENSMUST00000115359.9.1	chr1	-	16460104	Gencode M25		4	16	25	9	5
ENSMUST00000115359.9.2	chr1	-	16460213	Gencode M25		0	0	0	0	0
ENSMUST00000182554.8.0	chr1	-	16540790	PolyASite 2.0		34	74	147	94	86
ENSMUST00000117146.8.0	chr1	-	16560629	PolyA_DB v3		33	84	181	94	107
ENSMUST00000117146.8.1	chr1	-	16563657	PolyA_DB v3		41	102	151	95	111
ENSMUST00000117146.8.2	chr1	-	16564330	PolyASite 2.0		17	66	158	83	92
ENSMUST00000117146.8.3	chr1	-	16565813	PolyASite 2.0		54	131	227	106	122
ENSMUST00000117146.8.4	chr1	-	16565885	PolyA_DB v3		4	4	23	6	6
ENSMUST00000117146.8.5	chr1	-	16566820	PolyASite 2.0		47	167	269	239	227
ENSMUST00000117146.8.6	chr1	-	16567131	PolyA_DB v3		8	11	31	21	20
ENSMUST00000117146.8.7	chr1	-	16568005	PolyASite 2.0		17	61	103	70	70
ENSMUST00000117146.8.8	chr1	-	16568601	PolyA_DB v3		1	1	5	1	0
ENSMUST00000117146.8.9	chr1	-	16568672	PolyASite 2.0		245	553	1093	646	546
ENSMUST00000117146.8.10	chr1	-	16569263	PolyA_DB v3		27	60	130	74	54
ENSMUST00000117146.8.11	chr1	-	16569348	PolyASite 2.0		12	15	33	17	9
ENSMUST00000117146.8.12	chr1	-	16569382	PolyASite 2.0		2	5	12	7	6
ENSMUST00000117146.8.13	chr1	-	16569400	PolyA_DB v3		1	7	11	2	3
ENSMUST00000117146.8.14	chr1	-	16569427	PolyASite 2.0		403	916	1883	1027	933
ENSMUST00000117146.8.15	chr1	-	16569462	PolyASite 2.0		8	37	49	47	39
ENSMUST00000117146.8.16	chr1	-	16569573	PolyASite 2.0		64	161	267	156	146
ENSMUST00000117146.8.17	chr1	-	16569589	PolyASite 2.0		4	15	29	14	19
ENSMUST00000117146.8.18	chr1	-	16569634	PolyA_DB v3		19	18	51	25	16
ENSMUST00000117146.8.19	chr1	-	16569667	PolyASite 2.0		0	0	0	0	0
ENSMUST00000117146.8.20	chr1	-	16569719	PolyA_DB v3		0	0	0	0	0
ENSMUST00000117146.8.21	chr1	-	16569749	PolyA_DB v3		0	0	0	0	0
ENSMUST00000117146.8.22	chr1	-	16569784	PolyASite 2.0		0	0	0	0	0
ENSMUST00000117146.8.23	chr1	-	16569871	PolyASite 2.0		4	21	34	15	24
ENSMUST00000117146.8.24	chr1	-	16570082	PolyASite 2.0		6	19	40	19	26
ENSMUST00000117146.8.25	chr1	-	16570133	PolyA_DB v3		0	0	0	0	0
ENSMUST00000117146.8.26	chr1	-	16570152	PolyASite 2.0		425	797	1407	889	859
ENSMUST00000117146.8.27	chr1	-	16570221	PolyA_DB v3		31	49	87	49	51
ENSMUST00000117146.8.28	chr1	-	16570254	PolyASite 2.0		10	15	25	12	14
ENSMUST00000117146.8.29	chr1	-	16570310	PolyASite 2.0		11	36	47	37	57
ENSMUST00000117146.8.30	chr1	-	16570443	PolyA_DB v3		25	62	88	68	81
ENSMUST00000117146.8.31	chr1	-	16570558	PolyASite 2.0		5	12	30	17	23
ENSMUST00000117146.8.32	chr1	-	16570690	PolyA_DB v3		4	6	9	10	2
ENSMUST00000117146.8.33	chr1	-	16570772	PolyA_DB v3		2	2	3	5	2
ENSMUST00000117146.8.34	chr1	-	16570884	PolyA_DB v3		2	1	0	2	0
ENSMUST00000117146.8.35	chr1	-	16570916	PolyASite 2.0		0	0	1	0	0
ENSMUST00000117146.8.36	chr1	-	16570939	PolyASite 2.0		0	1	0	0	0
ENSMUST00000117146.8.37	chr1	-	16571030	PolyA_DB v3		0	0	1	1	0
ENSMUST00000117146.8.38	chr1	-	16571139	PolyASite 2.0		0	0	0	0	0
ENSMUST00000188641.6.0	chr1	-	16638481	PolyASite 2.0		10	17	35	14	10
ENSMUST00000188641.6.1	chr1	-	16639227	PolyASite 2.0		22	58	109	47	60
ENSMUST00000188641.6.2	chr1	-	16639550	PolyASite 2.0		6	15	31	19	15
ENSMUST00000188641.6.3	chr1	-	16639753	PolyASite 2.0		0	2	1	0	1
ENSMUST00000188641.6.4	chr1	-	16640557	PolyASite 2.0		1	1	0	0	0
ENSMUST00000188641.6.5	chr1	-	16640975	PolyA_DB v3		4	10	5	4	3
ENSMUST00000188641.6.6	chr1	-	16641511	PolyA_DB v3		3	7	5	7	4
ENSMUST00000188641.6.7	chr1	-	16641592	PolyA_DB v3		10	9	17	4	9
ENSMUST00000188641.6.8	chr1	-	16641733	PolyASite 2.0		284	664	1143	617	562
ENSMUST00000188641.6.9	chr1	-	16641838	PolyA_DB v3		1	17	30	11	8
ENSMUST00000188641.6.10	chr1	-	16641880	PolyASite 2.0		3	5	11	8	3
ENSMUST00000188641.6.11	chr1	-	16641990	PolyA_DB v3		9	11	17	9	9
ENSMUST00000188641.6.12	chr1	-	16642233	PolyA_DB v3		7	19	21	7	4
ENSMUST00000188641.6.13	chr1	-	16642594	PolyASite 2.0		7	20	24	13	11
ENSMUST00000188641.6.14	chr1	-	16642707	PolyA_DB v3		2	4	10	4	4
ENSMUST00000188641.6.15	chr1	-	16642766	PolyASite 2.0		63	124	198	96	87
ENSMUST00000188641.6.16	chr1	-	16642805	PolyA_DB v3		224	504	822	348	323
ENSMUST00000188641.6.17	chr1	-	16642949	PolyA_DB v3		43	66	105	29	43
ENSMUST00000188641.6.18	chr1	-	16643039	PolyASite 2.0		1009	2138	3509	1600	1353
ENSMUST00000188641.6.19	chr1	-	16643061	PolyA_DB v3		0	0	0	0	0
ENSMUST00000188641.6.20	chr1	-	16643142	Gencode M25		0	0	0	0	0
ENSMUST00000188641.6.21	chr1	-	16643163	PolyA_DB v3		0	0	0	0	0
ENSMUST00000188641.6.22	chr1	-	16643191	Gencode M25		0	0	0	0	0
ENSMUST00000188641.6.23	chr1	-	16643246	PolyASite 2.0		0	0	0	0	0
ENSMUST00000188641.6.24	chr1	-	16643278	PolyA_DB v3		0	0	0	0	0
ENSMUST00000038382.4.0	chr1	-	16994938	PolyA_DB v3		316	526	932	823	762
ENSMUST00000038382.4.1	chr1	-	16995005	PolyA_DB v3		10	26	32	25	26
ENSMUST00000038382.4.2	chr1	-	16995049	PolyA_DB v3		0	0	0	0	0
ENSMUST00000038382.4.3	chr1	-	16995082	PolyASite 2.0		8	3	14	2	6
ENSMUST00000038382.4.4	chr1	-	16995232	PolyASite 2.0		2	2	3	1	2
ENSMUST00000038382.4.5	chr1	-	16995995	PolyA_DB v3		3	24	52	27	31
ENSMUST00000038382.4.6	chr1	-	16996193	PolyA_DB v3		24	26	63	36	49
ENSMUST00000038382.4.7	chr1	-	16996439	PolyA_DB v3		4	9	13	13	5
ENSMUST00000038382.4.8	chr1	-	16997464	Gencode M25		0	0	0	1	0
ENSMUST00000026876.12.0	chr1	-	18115191	Gencode M25		0	0	0	0	0
ENSMUST00000026876.12.1	chr1	-	18115204	Gencode M25		0	1	0	0	0
ENSMUST00000026876.12.2	chr1	-	18115600	Gencode M25		0	0	0	0	0
ENSMUST00000097818.1.0	chr1	-	18236402	PolyASite 2.0		0	0	0	0	0
ENSMUST00000097818.1.1	chr1	-	18236473	Gencode M25		0	0	0	0	0
ENSMUST00000088463.1.0	chr1	-	18250980	PolyASite 2.0		0	1	0	0	0
ENSMUST00000097817.3.0	chr1	-	18260390	PolyASite 2.0		0	0	0	0	0
ENSMUST00000097817.3.1	chr1	-	18260524	Gencode M25		0	0	0	0	0
ENSMUST00000088448.11.0	chr1	-	20057780	PolyASite 2.0		1	2	4	4	7
ENSMUST00000039046.9.0	chr1	-	20777146	Gencode M25		17	46	62	31	16
ENSMUST00000053266.10.0	chr1	-	20800567	PolyASite 2.0		39	87	113	47	35
ENSMUST00000053266.10.1	chr1	-	20802558	PolyASite 2.0		68	167	191	62	55
ENSMUST00000053266.10.2	chr1	-	20802958	PolyASite 2.0		0	0	0	0	0
ENSMUST00000053266.10.3	chr1	-	20802972	PolyA_DB v3		1	2	11	2	4
ENSMUST00000053266.10.4	chr1	-	20803007	PolyASite 2.0		3840	6677	8074	3356	2750
ENSMUST00000053266.10.5	chr1	-	20803058	PolyASite 2.0		39	47	71	16	16
ENSMUST00000053266.10.6	chr1	-	20803241	PolyA_DB v3		33	71	80	23	19
ENSMUST00000037998.5.0	chr1	-	20996301	PolyASite 2.0		641	1111	1978	929	862
ENSMUST00000037998.5.1	chr1	-	20996354	PolyA_DB v3		25	38	79	26	18
ENSMUST00000037998.5.2	chr1	-	20996472	PolyA_DB v3		0	0	0	0	0
ENSMUST00000037998.5.3	chr1	-	20996528	PolyA_DB v3		0	0	0	0	0
ENSMUST00000037998.5.4	chr1	-	20996671	PolyA_DB v3		15	42	48	14	5
ENSMUST00000037998.5.5	chr1	-	20996939	PolyA_DB v3		1004	1847	3283	1371	1159
ENSMUST00000037998.5.6	chr1	-	20999356	PolyA_DB v3		2	3	6	4	0
ENSMUST00000037998.5.7	chr1	-	20999436	PolyA_DB v3		0	0	0	0	0
ENSMUST00000037998.5.8	chr1	-	20999490	PolyA_DB v3		1	1	1	1	1
ENSMUST00000037998.5.9	chr1	-	20999820	PolyA_DB v3		16	18	26	11	1
ENSMUST00000037998.5.10	chr1	-	20999867	PolyASite 2.0		1	2	6	2	1
ENSMUST00000037998.5.11	chr1	-	20999955	PolyASite 2.0		4	2	4	3	1
ENSMUST00000037998.5.12	chr1	-	21000116	PolyA_DB v3		0	0	0	0	0
ENSMUST00000037998.5.13	chr1	-	21000138	PolyASite 2.0		1	0	3	0	1
ENSMUST00000037998.5.14	chr1	-	21000362	PolyASite 2.0		0	0	0	0	0
ENSMUST00000037998.5.15	chr1	-	21000373	PolyA_DB v3		13	8	23	6	8
ENSMUST00000037998.5.16	chr1	-	21001379	PolyASite 2.0		147	194	445	214	195
ENSMUST00000029667.12.0	chr1	-	21398405	PolyA_DB v3		77	184	229	131	119
ENSMUST00000029667.12.1	chr1	-	21401688	PolyASite 2.0		7	22	44	23	21
ENSMUST00000029667.12.2	chr1	-	21401808	PolyA_DB v3		0	1	2	3	0
ENSMUST00000029667.12.3	chr1	-	21402163	Gencode M25		0	2	0	0	0
ENSMUST00000081544.12.0	chr1	-	22285975	PolyASite 2.0		23	35	208	260	402
ENSMUST00000081544.12.1	chr1	-	22286251	PolyASite 2.0		14	34	90	134	157
ENSMUST00000081544.12.2	chr1	-	22286283	PolyASite 2.0		0	1	1	1	1
ENSMUST00000081544.12.3	chr1	-	22286610	PolyASite 2.0		0	0	5	10	10
ENSMUST00000081544.12.4	chr1	-	22286915	Gencode M25		40	105	409	535	831
ENSMUST00000081544.12.5	chr1	-	22288422	Gencode M25		0	1	1	2	1
ENSMUST00000073179.5.0	chr1	-	23100505	PolyASite 2.0		0	0	0	3	5
ENSMUST00000073179.5.1	chr1	-	23100536	PolyASite 2.0		0	0	0	0	0
ENSMUST00000073179.5.2	chr1	-	23100632	PolyASite 2.0		0	0	0	0	0
ENSMUST00000073179.5.3	chr1	-	23100652	PolyA_DB v3		0	0	0	0	0
ENSMUST00000073179.5.4	chr1	-	23101548	PolyA_DB v3		0	0	0	0	0
ENSMUST00000027343.5.0	chr1	-	23364386	PolyASite 2.0		1	5	5	5	7
ENSMUST00000027343.5.1	chr1	-	23366216	PolyASite 2.0		0	0	1	2	0
ENSMUST00000027343.5.2	chr1	-	23366306	PolyASite 2.0		1	2	0	2	1
ENSMUST00000027343.5.3	chr1	-	23366424	PolyA_DB v3		0	0	0	0	0
ENSMUST00000027343.5.4	chr1	-	23366437	PolyASite 2.0		0	2	8	6	1
ENSMUST00000027343.5.5	chr1	-	23366449	PolyA_DB v3		84	314	659	399	441
ENSMUST00000027343.5.6	chr1	-	23366492	PolyASite 2.0		5	12	23	8	11
ENSMUST00000027343.5.7	chr1	-	23366523	PolyASite 2.0		2	6	17	19	6
ENSMUST00000027343.5.8	chr1	-	23366581	PolyASite 2.0		0	8	17	1	3
ENSMUST00000027343.5.9	chr1	-	23366626	PolyASite 2.0		1	10	14	4	3
ENSMUST00000027343.5.10	chr1	-	23366871	PolyA_DB v3		2	8	14	2	2
ENSMUST00000027343.5.11	chr1	-	23368576	PolyASite 2.0		68	159	327	130	108
ENSMUST00000027343.5.12	chr1	-	23368614	PolyA_DB v3		0	0	0	0	0
ENSMUST00000027343.5.13	chr1	-	23368938	PolyASite 2.0		100	315	671	366	332
ENSMUST00000027343.5.14	chr1	-	23368996	PolyA_DB v3		6	31	38	14	12
ENSMUST00000027343.5.15	chr1	-	23369072	PolyASite 2.0		8	19	25	13	4
ENSMUST00000027343.5.16	chr1	-	23369491	PolyASite 2.0		201	577	1042	608	526
ENSMUST00000027343.5.17	chr1	-	23369533	PolyASite 2.0		0	0	0	0	0
ENSMUST00000027343.5.18	chr1	-	23369545	PolyA_DB v3		0	0	0	0	0
ENSMUST00000027343.5.19	chr1	-	23369690	PolyASite 2.0		0	0	0	0	0
ENSMUST00000027343.5.20	chr1	-	23369700	PolyA_DB v3		0	0	0	0	0
ENSMUST00000027339.13.0	chr1	-	23845628	PolyASite 2.0		1008	2272	3836	1945	1804
ENSMUST00000027339.13.1	chr1	-	23845665	PolyASite 2.0		28	58	89	35	25
ENSMUST00000027339.13.2	chr1	-	23845726	PolyA_DB v3		43	68	128	66	48
ENSMUST00000027339.13.3	chr1	-	23845844	PolyASite 2.0		50	109	164	60	60
ENSMUST00000027339.13.4	chr1	-	23845989	PolyASite 2.0		22	52	64	25	23
ENSMUST00000027339.13.5	chr1	-	23846257	PolyASite 2.0		8	16	26	5	3
ENSMUST00000027339.13.6	chr1	-	23846294	PolyASite 2.0		0	0	0	0	0
ENSMUST00000027339.13.7	chr1	-	23846332	PolyA_DB v3		0	0	0	0	0
ENSMUST00000027339.13.8	chr1	-	23846372	PolyA_DB v3		0	0	0	0	0
ENSMUST00000027338.3.0	chr1	-	23995104	PolyASite 2.0		8	35	57	59	50
ENSMUST00000027338.3.1	chr1	-	23995945	PolyASite 2.0		203	562	965	442	455
ENSMUST00000027338.3.2	chr1	-	23995973	PolyA_DB v3		0	1	3	0	1
ENSMUST00000027338.3.3	chr1	-	23995995	PolyASite 2.0		0	0	0	0	0
ENSMUST00000027338.3.4	chr1	-	23996009	PolyA_DB v3		0	0	0	0	0
ENSMUST00000187752.6.0	chr1	-	24010742	PolyASite 2.0		13	31	75	41	43
ENSMUST00000187752.6.1	chr1	-	24010887	PolyA_DB v3		14	28	47	27	37
ENSMUST00000187752.6.2	chr1	-	24011091	PolyASite 2.0		282	657	1245	963	982
ENSMUST00000187752.6.3	chr1	-	24011135	PolyASite 2.0		4	8	9	0	1
ENSMUST00000187752.6.4	chr1	-	24011245	Gencode M25		0	0	0	0	0
ENSMUST00000187752.6.5	chr1	-	24011278	PolyA_DB v3		0	0	0	0	0
ENSMUST00000187752.6.6	chr1	-	24011334	PolyA_DB v3		0	0	0	0	0
ENSMUST00000187752.6.7	chr1	-	24011425	PolyA_DB v3		6	23	40	36	34
ENSMUST00000187752.6.8	chr1	-	24011480	PolyA_DB v3		54	105	184	88	116
ENSMUST00000187752.6.9	chr1	-	24011591	Gencode M25		0	4	1	3	6
ENSMUST00000187752.6.10	chr1	-	24011607	PolyASite 2.0		649	1525	2330	1552	1484
ENSMUST00000187752.6.11	chr1	-	24011687	PolyA_DB v3		70	163	246	136	136
ENSMUST00000187752.6.12	chr1	-	24011723	PolyA_DB v3		11	18	26	5	13
ENSMUST00000187752.6.13	chr1	-	24011787	PolyA_DB v3		8	19	26	10	8
ENSMUST00000187752.6.14	chr1	-	24011841	PolyASite 2.0		9	22	35	13	13
ENSMUST00000187752.6.15	chr1	-	24011882	PolyA_DB v3		9	15	16	5	7
ENSMUST00000187752.6.16	chr1	-	24012032	PolyA_DB v3		3	4	10	2	6
ENSMUST00000115244.8.0	chr1	-	24257691	PolyASite 2.0		4	65	150	169	161
ENSMUST00000115244.8.1	chr1	-	24257721	PolyASite 2.0		0	0	0	1	2
ENSMUST00000115244.8.2	chr1	-	24258579	PolyASite 2.0		4	24	98	66	61
ENSMUST00000115244.8.3	chr1	-	24259789	PolyASite 2.0		3	1	11	5	8
ENSMUST00000115244.8.4	chr1	-	24259963	PolyASite 2.0		1	22	27	45	41
ENSMUST00000115244.8.5	chr1	-	24260869	PolyASite 2.0		0	7	17	7	16
ENSMUST00000115244.8.6	chr1	-	24260883	PolyASite 2.0		0	0	0	0	0
ENSMUST00000115244.8.7	chr1	-	24262772	PolyA_DB v3		1	4	8	9	11
ENSMUST00000115244.8.8	chr1	-	24263004	PolyA_DB v3		0	1	5	5	7
ENSMUST00000115244.8.9	chr1	-	24263434	PolyA_DB v3		0	1	5	2	4
ENSMUST00000115244.8.10	chr1	-	24263994	Gencode M25		13	183	555	541	533
ENSMUST00000115244.8.11	chr1	-	24264257	PolyASite 2.0		0	14	44	16	28
ENSMUST00000051344.5.0	chr1	-	24279770	Gencode M25		0	0	0	0	1
ENSMUST00000126626.7.0	chr1	-	25067476	Gencode M25		0	1	5	1	2
ENSMUST00000126626.7.1	chr1	-	25067551	PolyASite 2.0		87	440	1542	1198	1503
ENSMUST00000126626.7.2	chr1	-	25067663	PolyA_DB v3		14	25	87	28	44
ENSMUST00000126626.7.3	chr1	-	25067687	PolyASite 2.0		0	0	3	1	0
ENSMUST00000097801.3.0	chr1	-	26681802	PolyASite 2.0		0	0	2	0	0
ENSMUST00000097801.3.1	chr1	-	26681814	Gencode M25		0	0	0	0	0
ENSMUST00000097801.3.2	chr1	-	26681833	PolyA_DB v3		0	0	0	0	0
ENSMUST00000059937.4.0	chr1	-	28776117	Gencode M25		1	0	0	0	0
ENSMUST00000059937.4.1	chr1	-	28776134	PolyA_DB v3		0	0	0	0	0
ENSMUST00000186733.6.0	chr1	-	30802343	PolyASite 2.0		489	684	1147	534	533
ENSMUST00000186733.6.1	chr1	-	30802712	PolyA_DB v3		13	19	48	14	19
ENSMUST00000186733.6.2	chr1	-	30802821	PolyASite 2.0		27	33	41	24	31
ENSMUST00000186733.6.3	chr1	-	30803058	PolyASite 2.0		40	62	125	57	64
ENSMUST00000186733.6.4	chr1	-	30803104	PolyASite 2.0		1617	2232	3702	2331	2145
ENSMUST00000186733.6.5	chr1	-	30803142	PolyA_DB v3		45	44	65	27	46
ENSMUST00000186733.6.6	chr1	-	30803157	PolyASite 2.0		8	3	11	8	1
ENSMUST00000186733.6.7	chr1	-	30803192	PolyA_DB v3		15	23	51	19	22
ENSMUST00000186733.6.8	chr1	-	30803487	PolyASite 2.0		270	352	426	225	225
ENSMUST00000186733.6.9	chr1	-	30803503	PolyA_DB v3		3	4	2	0	2
ENSMUST00000186733.6.10	chr1	-	30803534	PolyASite 2.0		0	0	0	0	0
ENSMUST00000186733.6.11	chr1	-	30803546	PolyA_DB v3		0	0	0	0	0
ENSMUST00000186733.6.12	chr1	-	30803614	PolyASite 2.0		0	0	0	0	0
ENSMUST00000232841.1.0	chr1	-	30940303	PolyASite 2.0		347	770	1237	607	575
ENSMUST00000232841.1.1	chr1	-	30940342	PolyASite 2.0		4	16	24	9	4
ENSMUST00000232841.1.2	chr1	-	30940362	PolyASite 2.0		2	4	8	3	7
ENSMUST00000232841.1.3	chr1	-	30940382	PolyA_DB v3		1	1	2	0	0
ENSMUST00000232841.1.4	chr1	-	30940731	PolyASite 2.0		10	9	26	6	4
ENSMUST00000232841.1.5	chr1	-	30941196	PolyA_DB v3		0	5	5	3	4
ENSMUST00000232841.1.6	chr1	-	30941277	PolyASite 2.0		8	13	35	20	16
ENSMUST00000232841.1.7	chr1	-	30941375	PolyA_DB v3		0	0	0	0	0
ENSMUST00000232841.1.8	chr1	-	30941580	Gencode M25		0	0	0	0	0
ENSMUST00000232841.1.9	chr1	-	30941947	PolyASite 2.0		0	0	1	0	0
ENSMUST00000232841.1.10	chr1	-	30942625	PolyA_DB v3		2	5	5	3	3
ENSMUST00000027232.14.0	chr1	-	30940303	PolyASite 2.0		347	770	1237	607	575
ENSMUST00000027232.14.1	chr1	-	30940342	PolyASite 2.0		4	16	24	9	4
ENSMUST00000027232.14.2	chr1	-	30940362	PolyASite 2.0		2	4	8	3	7
ENSMUST00000027232.14.3	chr1	-	30940382	PolyA_DB v3		1	1	2	0	0
ENSMUST00000027232.14.4	chr1	-	30940731	PolyASite 2.0		10	9	26	6	4
ENSMUST00000027232.14.5	chr1	-	30941196	PolyA_DB v3		0	5	5	3	4
ENSMUST00000027232.14.6	chr1	-	30941277	PolyASite 2.0		8	13	35	20	16
ENSMUST00000027232.14.7	chr1	-	30941375	PolyA_DB v3		0	0	0	0	0
ENSMUST00000027232.14.8	chr1	-	30941580	Gencode M25		0	0	0	0	0
ENSMUST00000027232.14.9	chr1	-	30941947	PolyASite 2.0		0	0	1	0	0
ENSMUST00000027232.14.10	chr1	-	30942625	PolyA_DB v3		2	5	5	3	3
ENSMUST00000233506.1.0	chr1	-	30940303	PolyASite 2.0		347	770	1237	611	575
ENSMUST00000233506.1.1	chr1	-	30940342	PolyASite 2.0		4	16	24	9	4
ENSMUST00000233506.1.2	chr1	-	30940362	PolyASite 2.0		2	4	8	3	7
ENSMUST00000233506.1.3	chr1	-	30940382	PolyA_DB v3		1	1	2	0	0
ENSMUST00000233506.1.4	chr1	-	30940731	PolyASite 2.0		10	9	26	6	4
ENSMUST00000233506.1.5	chr1	-	30941196	PolyA_DB v3		0	5	5	3	4
ENSMUST00000233506.1.6	chr1	-	30941277	PolyASite 2.0		8	13	35	20	16
ENSMUST00000233506.1.7	chr1	-	30941375	PolyA_DB v3		0	0	0	0	0
ENSMUST00000233506.1.8	chr1	-	30941580	Gencode M25		0	0	0	0	0
ENSMUST00000233506.1.9	chr1	-	30941947	PolyASite 2.0		0	0	5	0	0
ENSMUST00000233506.1.10	chr1	-	30942625	PolyA_DB v3		2	5	5	3	3
ENSMUST00000233506.1.11	chr1	-	30943932	Gencode M25		6	13	16	5	7
ENSMUST00000233506.1.12	chr1	-	30944536	Gencode M25		0	0	1	0	1
ENSMUST00000233506.1.13	chr1	-	30944938	Gencode M25		1	1	1	0	1
ENSMUST00000233506.1.14	chr1	-	30946038	Gencode M25		0	2	11	1	0
ENSMUST00000233506.1.15	chr1	-	30946143	Gencode M25		0	0	0	0	0
ENSMUST00000238874.1.0	chr1	-	30949584	Gencode M25		0	0	0	0	0
ENSMUST00000178317.3.0	chr1	-	30977243	Gencode M25		0	0	0	0	0
ENSMUST00000233331.1.0	chr1	-	30996880	PolyASite 2.0		0	0	0	0	0
ENSMUST00000233331.1.1	chr1	-	30996978	PolyASite 2.0		0	0	0	0	0
ENSMUST00000171322.2.0	chr1	-	32543686	PolyASite 2.0		0	3	28	26	25
ENSMUST00000171322.2.1	chr1	-	32543929	PolyA_DB v3		3	26	78	58	71
ENSMUST00000171322.2.2	chr1	-	32544247	PolyA_DB v3		1	3	18	13	14
ENSMUST00000171322.2.3	chr1	-	32545098	PolyA_DB v3		0	0	1	1	0
ENSMUST00000027312.10.0	chr1	-	33453727	PolyASite 2.0		1	4	2	0	3
ENSMUST00000027312.10.1	chr1	-	33453811	PolyASite 2.0		828	1597	2286	1035	944
ENSMUST00000027312.10.2	chr1	-	33453870	PolyA_DB v3		0	0	0	0	0
ENSMUST00000027312.10.3	chr1	-	33453881	PolyASite 2.0		0	0	0	0	0
ENSMUST00000044691.8.0	chr1	-	33745486	PolyASite 2.0		639	1229	1371	661	689
ENSMUST00000044691.8.1	chr1	-	33745532	PolyA_DB v3		5	6	9	3	5
ENSMUST00000044691.8.2	chr1	-	33745597	PolyASite 2.0		12	27	12	3	6
ENSMUST00000044691.8.3	chr1	-	33745647	PolyASite 2.0		12	16	12	3	1
ENSMUST00000044691.8.4	chr1	-	33746307	PolyASite 2.0		55	77	94	46	70
ENSMUST00000044691.8.5	chr1	-	33746357	PolyASite 2.0		0	0	0	0	0
ENSMUST00000187602.1.0	chr1	-	33746802	Gencode M25		21	23	26	10	4
ENSMUST00000019861.12.0	chr1	-	33760827	PolyA_DB v3		1	2	6	3	5
ENSMUST00000019861.12.1	chr1	-	33761065	PolyA_DB v3		4	1	2	1	1
ENSMUST00000019861.12.2	chr1	-	33761163	PolyASite 2.0		15	19	36	31	28
ENSMUST00000019861.12.3	chr1	-	33761424	PolyA_DB v3		9	22	24	21	15
ENSMUST00000019861.12.4	chr1	-	33761547	PolyASite 2.0		845	1982	3395	2089	2167
ENSMUST00000019861.12.5	chr1	-	33761701	PolyA_DB v3		107	251	425	233	198
ENSMUST00000019861.12.6	chr1	-	33761751	PolyASite 2.0		26	53	99	43	46
ENSMUST00000019861.12.7	chr1	-	33761838	PolyASite 2.0		28	57	108	62	36
ENSMUST00000019861.12.8	chr1	-	33761899	PolyA_DB v3		2	4	8	5	9
ENSMUST00000019861.12.9	chr1	-	33761934	PolyASite 2.0		0	0	0	0	0
ENSMUST00000019861.12.10	chr1	-	33761966	PolyASite 2.0		0	0	0	0	0
ENSMUST00000019861.12.11	chr1	-	33762027	PolyA_DB v3		0	0	0	0	0
ENSMUST00000044455.7.0	chr1	-	33792135	PolyASite 2.0		322	643	1167	730	743
ENSMUST00000044455.7.1	chr1	-	33793685	PolyA_DB v3		47	73	158	58	81
ENSMUST00000044455.7.2	chr1	-	33795033	PolyA_DB v3		2	3	8	5	5
ENSMUST00000044455.7.3	chr1	-	33795114	PolyA_DB v3		1537	3604	6375	3299	3188
ENSMUST00000044455.7.4	chr1	-	33795851	PolyASite 2.0		1	0	1	0	0
ENSMUST00000044455.7.5	chr1	-	33795861	PolyA_DB v3		70	152	259	174	170
ENSMUST00000044455.7.6	chr1	-	33797684	PolyASite 2.0		245	599	965	482	502
ENSMUST00000044455.7.7	chr1	-	33797735	PolyASite 2.0		0	3	9	3	2
ENSMUST00000044455.7.8	chr1	-	33797762	PolyA_DB v3		2	4	10	3	5
ENSMUST00000044455.7.9	chr1	-	33797810	PolyASite 2.0		8	23	37	13	7
ENSMUST00000044455.7.10	chr1	-	33797878	PolyASite 2.0		13	34	61	20	12
ENSMUST00000044455.7.11	chr1	-	33798694	PolyASite 2.0		39	100	163	103	86
ENSMUST00000044455.7.12	chr1	-	33798893	PolyASite 2.0		2	4	5	5	5
ENSMUST00000044455.7.13	chr1	-	33798933	PolyASite 2.0		0	0	1	1	1
ENSMUST00000044455.7.14	chr1	-	33799586	PolyASite 2.0		1221	2601	4921	2120	1783
ENSMUST00000044455.7.15	chr1	-	33799660	PolyASite 2.0		35	88	132	54	41
ENSMUST00000044455.7.16	chr1	-	33800225	PolyA_DB v3		6	13	13	7	5
ENSMUST00000044455.7.17	chr1	-	33800492	PolyA_DB v3		78	132	348	124	107
ENSMUST00000044455.7.18	chr1	-	33800814	PolyA_DB v3		44	81	129	54	41
ENSMUST00000044455.7.19	chr1	-	33800928	PolyA_DB v3		15	9	18	5	6
ENSMUST00000044455.7.20	chr1	-	33800940	PolyASite 2.0		0	1	0	0	1
ENSMUST00000044455.7.21	chr1	-	33800987	PolyASite 2.0		3	2	8	2	3
ENSMUST00000044455.7.22	chr1	-	33801046	PolyASite 2.0		2	3	2	2	1
ENSMUST00000044455.7.23	chr1	-	33801137	PolyASite 2.0		1	10	19	10	5
ENSMUST00000044455.7.24	chr1	-	33801411	PolyA_DB v3		1563	3056	5252	2290	1800
ENSMUST00000044455.7.25	chr1	-	33801529	PolyASite 2.0		84	159	263	90	92
ENSMUST00000129464.7.0	chr1	-	33852054	PolyASite 2.0		20	45	84	92	167
ENSMUST00000129464.7.1	chr1	-	33852149	PolyASite 2.0		0	1	0	0	1
ENSMUST00000129464.7.2	chr1	-	33852460	PolyA_DB v3		17	50	91	80	120
ENSMUST00000129464.7.3	chr1	-	33852930	PolyA_DB v3		7	17	20	20	38
ENSMUST00000129464.7.4	chr1	-	33853036	PolyASite 2.0		0	0	0	0	2
ENSMUST00000115161.7.0	chr1	-	33852054	PolyASite 2.0		20	45	84	92	167
ENSMUST00000115161.7.1	chr1	-	33852149	PolyASite 2.0		0	1	0	0	1
ENSMUST00000115161.7.2	chr1	-	33852460	PolyA_DB v3		17	50	91	80	120
ENSMUST00000115161.7.3	chr1	-	33852930	PolyA_DB v3		7	17	20	20	38
ENSMUST00000115161.7.4	chr1	-	33853036	PolyASite 2.0		0	0	0	0	2
ENSMUST00000042493.9.0	chr1	-	34433300	PolyASite 2.0		4	10	21	19	9
ENSMUST00000042493.9.1	chr1	-	34434741	PolyASite 2.0		0	0	0	0	0
ENSMUST00000042493.9.2	chr1	-	34434803	PolyASite 2.0		0	0	0	0	0
ENSMUST00000042493.9.3	chr1	-	34434850	PolyA_DB v3		0	0	0	0	0
ENSMUST00000042493.9.4	chr1	-	34436665	PolyASite 2.0		0	0	0	0	0
ENSMUST00000042493.9.5	chr1	-	34436676	PolyA_DB v3		317	623	950	494	486
ENSMUST00000042493.9.6	chr1	-	34436708	PolyASite 2.0		30	58	99	49	26
ENSMUST00000042493.9.7	chr1	-	34436753	PolyASite 2.0		20	48	61	42	24
ENSMUST00000042493.9.8	chr1	-	34436849	PolyASite 2.0		34	65	109	47	44
ENSMUST00000047840.8.0	chr1	-	34552335	PolyA_DB v3		0	2	0	0	0
ENSMUST00000167518.7.0	chr1	-	34813227	PolyASite 2.0		2589	6291	10758	5257	4181
ENSMUST00000167518.7.1	chr1	-	34813351	PolyASite 2.0		36	76	137	49	35
ENSMUST00000167518.7.2	chr1	-	34813402	PolyA_DB v3		3	15	19	2	3
ENSMUST00000167518.7.3	chr1	-	34813594	PolyA_DB v3		2	5	18	3	2
ENSMUST00000167518.7.4	chr1	-	34813745	PolyA_DB v3		3	1	2	0	1
ENSMUST00000167518.7.5	chr1	-	34814310	PolyASite 2.0		2	2	8	4	4
ENSMUST00000167518.7.6	chr1	-	34815311	PolyASite 2.0		4	8	36	15	9
ENSMUST00000167518.7.7	chr1	-	34816007	PolyA_DB v3		6	17	18	16	14
ENSMUST00000167518.7.8	chr1	-	34816272	PolyASite 2.0		347	880	1598	835	644
ENSMUST00000167518.7.9	chr1	-	34816514	PolyASite 2.0		26	64	82	31	34
ENSMUST00000167518.7.10	chr1	-	34816671	PolyASite 2.0		1	2	7	5	1
ENSMUST00000167518.7.11	chr1	-	34817091	PolyASite 2.0		1	1	0	0	2
ENSMUST00000167518.7.12	chr1	-	34817104	PolyA_DB v3		1278	2723	4745	1929	1377
ENSMUST00000167518.7.13	chr1	-	34817144	PolyA_DB v3		0	0	0	0	0
ENSMUST00000167518.7.14	chr1	-	34817157	PolyASite 2.0		0	0	0	0	0
ENSMUST00000167518.7.15	chr1	-	34817211	PolyASite 2.0		0	0	0	0	0
ENSMUST00000167518.7.16	chr1	-	34817235	Gencode M25		0	0	0	0	0
ENSMUST00000167518.7.17	chr1	-	34817254	PolyA_DB v3		0	0	0	0	0
ENSMUST00000167518.7.18	chr1	-	34817275	PolyASite 2.0		0	0	0	0	0
ENSMUST00000167518.7.19	chr1	-	34817300	PolyASite 2.0		0	0	0	0	0
ENSMUST00000167518.7.20	chr1	-	34817352	Gencode M25		0	0	0	0	0
ENSMUST00000167518.7.21	chr1	-	34817997	Gencode M25		1	3	8	3	2
ENSMUST00000167518.7.22	chr1	-	34818009	Gencode M25		0	0	0	0	0
ENSMUST00000046875.13.0	chr1	-	36136925	PolyASite 2.0		6	6	9	12	8
ENSMUST00000046875.13.1	chr1	-	36139112	PolyASite 2.0		0	1	3	2	2
ENSMUST00000046875.13.2	chr1	-	36139272	PolyASite 2.0		4	14	20	3	6
ENSMUST00000046875.13.3	chr1	-	36139462	PolyASite 2.0		0	0	4	0	2
ENSMUST00000046875.13.4	chr1	-	36140029	PolyASite 2.0		381	1026	1822	1065	942
ENSMUST00000046875.13.5	chr1	-	36140300	PolyASite 2.0		21	29	77	27	24
ENSMUST00000046875.13.6	chr1	-	36140564	PolyASite 2.0		0	6	20	2	4
ENSMUST00000046875.13.7	chr1	-	36140638	PolyASite 2.0		203	385	511	234	185
ENSMUST00000046875.13.8	chr1	-	36140663	PolyA_DB v3		1	7	3	0	7
ENSMUST00000046875.13.9	chr1	-	36141013	PolyASite 2.0		446	1045	2026	1064	908
ENSMUST00000046875.13.10	chr1	-	36141531	PolyASite 2.0		183	303	409	194	139
ENSMUST00000046875.13.11	chr1	-	36142187	PolyASite 2.0		1419	2798	4807	1995	1725
ENSMUST00000046875.13.12	chr1	-	36142396	PolyASite 2.0		152	244	421	136	95
ENSMUST00000046875.13.13	chr1	-	36142846	PolyA_DB v3		981	1795	3245	2153	1816
ENSMUST00000046875.13.14	chr1	-	36143249	PolyASite 2.0		30	55	84	35	19
ENSMUST00000046875.13.15	chr1	-	36143424	PolyA_DB v3		4	1	3	1	0
ENSMUST00000046875.13.16	chr1	-	36143439	PolyASite 2.0		2	2	4	1	0
ENSMUST00000046875.13.17	chr1	-	36143457	PolyASite 2.0		18	44	67	27	32
ENSMUST00000046875.13.18	chr1	-	36143490	PolyASite 2.0		2872	5072	7394	3190	2688
ENSMUST00000046875.13.19	chr1	-	36143533	PolyASite 2.0		52	54	78	19	19
ENSMUST00000046875.13.20	chr1	-	36143677	PolyASite 2.0		60	115	163	34	22
ENSMUST00000046875.13.21	chr1	-	36143774	PolyA_DB v3		27	29	42	7	11
ENSMUST00000056946.7.0	chr1	-	36264578	PolyASite 2.0		0	0	0	0	0
ENSMUST00000056946.7.1	chr1	-	36264602	PolyA_DB v3		17	42	72	54	67
ENSMUST00000056946.7.2	chr1	-	36264657	PolyA_DB v3		1	0	2	0	1
ENSMUST00000056946.7.3	chr1	-	36265300	PolyASite 2.0		0	0	2	4	1
ENSMUST00000056946.7.4	chr1	-	36265942	PolyA_DB v3		0	1	2	1	5
ENSMUST00000056946.7.5	chr1	-	36266028	PolyASite 2.0		0	0	1	0	1
ENSMUST00000056946.7.6	chr1	-	36266075	PolyASite 2.0		0	0	0	0	0
ENSMUST00000188666.2.0	chr1	-	36268861	Gencode M25		31	106	115	101	120
ENSMUST00000185912.6.0	chr1	-	36335730	PolyASite 2.0		1358	3141	5357	3131	3124
ENSMUST00000185912.6.1	chr1	-	36335783	PolyA_DB v3		23	42	93	29	33
ENSMUST00000185912.6.2	chr1	-	36336212	PolyA_DB v3		48	126	238	124	112
ENSMUST00000185912.6.3	chr1	-	36336465	PolyA_DB v3		15	49	57	39	36
ENSMUST00000185912.6.4	chr1	-	36336675	PolyASite 2.0		9	16	24	11	17
ENSMUST00000185912.6.5	chr1	-	36336985	PolyA_DB v3		23	33	64	39	31
ENSMUST00000185912.6.6	chr1	-	36337573	Gencode M25		0	1	0	1	0
ENSMUST00000187628.1.0	chr1	-	36365628	Gencode M25		1	3	5	3	1
ENSMUST00000125304.7.0	chr1	-	36422059	PolyASite 2.0		74	155	273	116	98
ENSMUST00000125304.7.1	chr1	-	36422063	PolyA_DB v3		0	0	0	0	0
ENSMUST00000125304.7.2	chr1	-	36422149	PolyA_DB v3		128	223	363	139	107
ENSMUST00000125304.7.3	chr1	-	36422384	PolyA_DB v3		757	1740	3142	1516	1283
ENSMUST00000125304.7.4	chr1	-	36423191	PolyASite 2.0		1813	4108	7507	3861	3430
ENSMUST00000125304.7.5	chr1	-	36423232	PolyASite 2.0		29	72	110	49	38
ENSMUST00000125304.7.6	chr1	-	36423309	PolyASite 2.0		39	83	114	45	38
ENSMUST00000125304.7.7	chr1	-	36423386	PolyA_DB v3		14	28	44	12	13
ENSMUST00000125304.7.8	chr1	-	36423425	PolyA_DB v3		3	9	7	9	6
ENSMUST00000193083.5.0	chr1	-	36529223	PolyASite 2.0		1	4	13	11	4
ENSMUST00000193083.5.1	chr1	-	36529365	PolyASite 2.0		16	53	99	62	51
ENSMUST00000193083.5.2	chr1	-	36529917	PolyA_DB v3		1	0	0	0	0
ENSMUST00000193083.5.3	chr1	-	36529959	PolyASite 2.0		2	1	4	1	2
ENSMUST00000193083.5.4	chr1	-	36530189	PolyASite 2.0		366	924	1638	990	1028
ENSMUST00000193083.5.5	chr1	-	36530224	PolyA_DB v3		1	13	12	10	7
ENSMUST00000193083.5.6	chr1	-	36530245	PolyASite 2.0		4	10	10	8	13
ENSMUST00000193083.5.7	chr1	-	36530288	PolyASite 2.0		2	1	6	0	1
ENSMUST00000193083.5.8	chr1	-	36530312	PolyA_DB v3		0	2	7	3	7
ENSMUST00000193083.5.9	chr1	-	36530374	PolyA_DB v3		1	7	9	6	1
ENSMUST00000193083.5.10	chr1	-	36530414	PolyASite 2.0		2	5	7	2	2
ENSMUST00000193083.5.11	chr1	-	36530439	PolyA_DB v3		0	0	1	0	0
ENSMUST00000193083.5.12	chr1	-	36530491	PolyA_DB v3		1	1	1	3	0
ENSMUST00000193083.5.13	chr1	-	36530539	PolyA_DB v3		0	0	1	0	0
ENSMUST00000193083.5.14	chr1	-	36530631	PolyASite 2.0		0	0	2	1	0
ENSMUST00000193083.5.15	chr1	-	36530685	PolyA_DB v3		0	0	0	0	0
ENSMUST00000193083.5.16	chr1	-	36530738	PolyA_DB v3		0	0	0	0	0
ENSMUST00000193083.5.17	chr1	-	36530764	PolyASite 2.0		0	0	0	1	0
ENSMUST00000193083.5.18	chr1	-	36530991	PolyA_DB v3		0	0	0	0	0
ENSMUST00000193083.5.19	chr1	-	36531127	PolyA_DB v3		1	0	1	0	0
ENSMUST00000193083.5.20	chr1	-	36531283	PolyA_DB v3		12	19	40	30	33
ENSMUST00000193083.5.21	chr1	-	36531320	PolyA_DB v3		0	0	0	0	0
ENSMUST00000193083.5.22	chr1	-	36531364	PolyA_DB v3		0	0	0	0	0
ENSMUST00000193083.5.23	chr1	-	36531467	PolyASite 2.0		0	0	0	0	0
ENSMUST00000191849.5.0	chr1	-	36529223	PolyASite 2.0		1	4	13	11	4
ENSMUST00000191849.5.1	chr1	-	36529365	PolyASite 2.0		16	53	99	62	51
ENSMUST00000191849.5.2	chr1	-	36529917	PolyA_DB v3		1	0	0	0	0
ENSMUST00000191849.5.3	chr1	-	36529959	PolyASite 2.0		2	1	4	1	2
ENSMUST00000191849.5.4	chr1	-	36530189	PolyASite 2.0		366	924	1638	990	1028
ENSMUST00000191849.5.5	chr1	-	36530224	PolyA_DB v3		1	13	12	10	7
ENSMUST00000191849.5.6	chr1	-	36530245	PolyASite 2.0		4	10	10	8	13
ENSMUST00000191849.5.7	chr1	-	36530288	PolyASite 2.0		2	1	6	0	1
ENSMUST00000191849.5.8	chr1	-	36530312	PolyA_DB v3		0	2	7	3	7
ENSMUST00000191849.5.9	chr1	-	36530374	PolyA_DB v3		1	7	9	6	1
ENSMUST00000191849.5.10	chr1	-	36530414	PolyASite 2.0		2	5	7	2	2
ENSMUST00000191849.5.11	chr1	-	36530439	PolyA_DB v3		0	0	1	0	0
ENSMUST00000191849.5.12	chr1	-	36530491	PolyA_DB v3		1	1	1	3	0
ENSMUST00000191849.5.13	chr1	-	36530539	PolyA_DB v3		0	0	1	0	0
ENSMUST00000191849.5.14	chr1	-	36530631	PolyASite 2.0		0	0	2	1	0
ENSMUST00000191849.5.15	chr1	-	36530685	PolyA_DB v3		0	0	0	0	0
ENSMUST00000191849.5.16	chr1	-	36530738	PolyA_DB v3		0	0	0	0	0
ENSMUST00000191849.5.17	chr1	-	36530764	PolyASite 2.0		0	0	0	1	0
ENSMUST00000191849.5.18	chr1	-	36530991	PolyA_DB v3		0	0	0	0	0
ENSMUST00000191849.5.19	chr1	-	36531127	PolyA_DB v3		1	0	1	0	0
ENSMUST00000191849.5.20	chr1	-	36531283	PolyA_DB v3		12	19	40	30	33
ENSMUST00000191849.5.21	chr1	-	36531320	PolyA_DB v3		0	0	0	0	0
ENSMUST00000191849.5.22	chr1	-	36531364	PolyA_DB v3		0	0	0	0	0
ENSMUST00000191849.5.23	chr1	-	36531467	PolyASite 2.0		0	0	0	0	0
ENSMUST00000001172.11.0	chr1	-	36538094	PolyA_DB v3		1	3	1	2	1
ENSMUST00000001172.11.1	chr1	-	36538173	PolyASite 2.0		41	60	109	96	91
ENSMUST00000001172.11.2	chr1	-	36538204	PolyASite 2.0		0	0	1	1	2
ENSMUST00000001172.11.3	chr1	-	36538240	PolyASite 2.0		0	2	4	1	1
ENSMUST00000001172.11.4	chr1	-	36539030	PolyASite 2.0		106	273	352	194	217
ENSMUST00000001172.11.5	chr1	-	36539087	PolyA_DB v3		1	4	13	7	2
ENSMUST00000001172.11.6	chr1	-	36539140	PolyASite 2.0		0	2	0	0	1
ENSMUST00000001172.11.7	chr1	-	36539212	Gencode M25		0	0	0	0	0
ENSMUST00000001172.11.8	chr1	-	36539357	Gencode M25		0	0	0	0	0
ENSMUST00000001172.11.9	chr1	-	36539369	PolyASite 2.0		0	0	0	0	0
ENSMUST00000194894.3.0	chr1	-	36538094	PolyA_DB v3		1	3	1	2	1
ENSMUST00000194894.3.1	chr1	-	36538173	PolyASite 2.0		41	60	109	96	91
ENSMUST00000194894.3.2	chr1	-	36538204	PolyASite 2.0		0	0	1	1	2
ENSMUST00000194894.3.3	chr1	-	36538240	PolyASite 2.0		0	2	4	1	1
ENSMUST00000194894.3.4	chr1	-	36539030	PolyASite 2.0		106	273	352	194	217
ENSMUST00000194894.3.5	chr1	-	36539087	PolyA_DB v3		1	4	13	7	2
ENSMUST00000194894.3.6	chr1	-	36539140	PolyASite 2.0		4	5	7	2	4
ENSMUST00000194894.3.7	chr1	-	36539212	Gencode M25		0	3	1	2	1
ENSMUST00000194894.3.8	chr1	-	36539357	Gencode M25		0	0	0	0	0
ENSMUST00000194894.3.9	chr1	-	36539369	PolyASite 2.0		0	0	0	0	0
ENSMUST00000194894.3.10	chr1	-	36539417	PolyASite 2.0		0	0	0	0	0
ENSMUST00000191677.5.0	chr1	-	36548640	PolyASite 2.0		0	0	0	1	0
ENSMUST00000191677.5.1	chr1	-	36548653	PolyA_DB v3		2828	6747	10927	6115	5278
ENSMUST00000191677.5.2	chr1	-	36548694	PolyASite 2.0		3	13	24	11	7
ENSMUST00000191677.5.3	chr1	-	36549158	PolyA_DB v3		4	20	36	15	10
ENSMUST00000191677.5.4	chr1	-	36549257	PolyA_DB v3		0	2	1	0	0
ENSMUST00000170295.7.0	chr1	-	36562700	PolyASite 2.0		17	24	27	14	23
ENSMUST00000170295.7.1	chr1	-	36562741	PolyASite 2.0		0	0	0	0	0
ENSMUST00000114981.2.0	chr1	-	36599976	Gencode M25		2	6	11	7	4
ENSMUST00000114981.2.1	chr1	-	36599993	PolyA_DB v3		0	0	0	0	0
ENSMUST00000114981.2.2	chr1	-	36600056	PolyA_DB v3		0	0	0	0	0
ENSMUST00000043951.9.0	chr1	-	36698096	PolyASite 2.0		1	1	0	2	0
ENSMUST00000043951.9.1	chr1	-	36698114	PolyA_DB v3		1204	2665	4257	2384	2438
ENSMUST00000043951.9.2	chr1	-	36698152	PolyASite 2.0		34	79	126	55	58
ENSMUST00000043951.9.3	chr1	-	36698625	PolyA_DB v3		9	22	40	17	20
ENSMUST00000043951.9.4	chr1	-	36698794	PolyA_DB v3		38	125	196	110	126
ENSMUST00000043951.9.5	chr1	-	36699194	PolyASite 2.0		1236	2656	3693	1766	1702
ENSMUST00000043951.9.6	chr1	-	36699241	PolyA_DB v3		85	152	203	74	70
ENSMUST00000043951.9.7	chr1	-	36699462	PolyASite 2.0		26	59	88	27	25
ENSMUST00000043951.9.8	chr1	-	36699957	PolyA_DB v3		6	18	18	4	7
ENSMUST00000043951.9.9	chr1	-	36700017	PolyA_DB v3		0	0	0	0	0
ENSMUST00000027290.11.0	chr1	-	36792191	Gencode M25		0	0	0	0	0
ENSMUST00000027290.11.1	chr1	-	36792201	PolyASite 2.0		1749	3001	4533	1825	1483
ENSMUST00000027290.11.2	chr1	-	36792375	PolyASite 2.0		370	679	882	191	184
ENSMUST00000027290.11.3	chr1	-	36792457	PolyASite 2.0		44	60	102	13	16
ENSMUST00000027290.11.4	chr1	-	36792502	PolyASite 2.0		9	11	23	3	3
ENSMUST00000027290.11.5	chr1	-	36792537	PolyA_DB v3		8	16	17	0	3
ENSMUST00000027286.6.0	chr1	-	37417092	PolyASite 2.0		732	1448	2068	1087	935
ENSMUST00000027286.6.1	chr1	-	37417141	PolyASite 2.0		10	20	32	6	16
ENSMUST00000027286.6.2	chr1	-	37418043	PolyA_DB v3		29	23	89	30	27
ENSMUST00000027286.6.3	chr1	-	37418272	PolyASite 2.0		14	27	47	13	10
ENSMUST00000027286.6.4	chr1	-	37418362	PolyASite 2.0		0	4	5	4	4
ENSMUST00000027286.6.5	chr1	-	37418485	PolyA_DB v3		4	2	2	1	2
ENSMUST00000027286.6.6	chr1	-	37418628	PolyASite 2.0		2	2	6	1	2
ENSMUST00000027286.6.7	chr1	-	37418667	PolyASite 2.0		0	0	0	1	0
ENSMUST00000027286.6.8	chr1	-	37418787	PolyA_DB v3		1	1	2	3	1
ENSMUST00000027286.6.9	chr1	-	37418823	PolyASite 2.0		0	0	0	0	0
ENSMUST00000027286.6.10	chr1	-	37418925	PolyASite 2.0		0	0	0	0	0
ENSMUST00000027286.6.11	chr1	-	37418977	PolyASite 2.0		0	0	1	0	0
ENSMUST00000027286.6.12	chr1	-	37419191	PolyA_DB v3		4	5	9	3	1
ENSMUST00000027286.6.13	chr1	-	37419377	PolyASite 2.0		1	2	2	1	0
ENSMUST00000027286.6.14	chr1	-	37419406	PolyA_DB v3		0	0	0	0	0
ENSMUST00000027286.6.15	chr1	-	37419724	PolyASite 2.0		0	0	0	0	1
ENSMUST00000027286.6.16	chr1	-	37419817	PolyA_DB v3		0	0	0	0	0
ENSMUST00000027286.6.17	chr1	-	37419848	PolyA_DB v3		0	1	0	1	1
ENSMUST00000027286.6.18	chr1	-	37419911	PolyASite 2.0		1	4	5	3	4
ENSMUST00000027286.6.19	chr1	-	37420181	PolyASite 2.0		0	2	1	0	0
ENSMUST00000027286.6.20	chr1	-	37420246	PolyASite 2.0		35	60	74	31	33
ENSMUST00000027286.6.21	chr1	-	37420285	PolyA_DB v3		2	3	3	1	0
ENSMUST00000027286.6.22	chr1	-	37420326	PolyASite 2.0		0	0	0	0	1
ENSMUST00000027286.6.23	chr1	-	37420366	PolyA_DB v3		0	0	0	0	0
ENSMUST00000027286.6.24	chr1	-	37420428	PolyASite 2.0		0	0	0	0	0
ENSMUST00000027286.6.25	chr1	-	37420451	PolyASite 2.0		0	0	0	0	0
ENSMUST00000042161.14.0	chr1	-	37439342	PolyASite 2.0		174	484	860	522	635
ENSMUST00000042161.14.1	chr1	-	37439383	PolyASite 2.0		9	19	16	12	11
ENSMUST00000042161.14.2	chr1	-	37439414	PolyASite 2.0		8	12	17	7	11
ENSMUST00000042161.14.3	chr1	-	37440980	PolyA_DB v3		1	6	25	6	6
ENSMUST00000042161.14.4	chr1	-	37443512	PolyA_DB v3		0	1	0	0	0
ENSMUST00000042161.14.5	chr1	-	37443716	Gencode M25		1	2	1	2	0
ENSMUST00000042161.14.6	chr1	-	37443902	PolyASite 2.0		4	9	26	22	22
ENSMUST00000042161.14.7	chr1	-	37444117	PolyASite 2.0		0	5	13	2	6
ENSMUST00000042161.14.8	chr1	-	37444200	PolyA_DB v3		3	2	5	0	3
ENSMUST00000042161.14.9	chr1	-	37444320	PolyASite 2.0		32	61	115	82	63
ENSMUST00000042161.14.10	chr1	-	37444381	PolyASite 2.0		0	0	4	1	0
ENSMUST00000042161.14.11	chr1	-	37444599	PolyASite 2.0		0	0	0	0	0
ENSMUST00000042161.14.12	chr1	-	37444643	PolyA_DB v3		0	0	0	0	0
ENSMUST00000162875.7.0	chr1	-	37611677	PolyASite 2.0		16	57	74	61	116
ENSMUST00000162875.7.1	chr1	-	37611715	PolyASite 2.0		0	0	2	0	3
ENSMUST00000162875.7.2	chr1	-	37612175	PolyA_DB v3		0	1	0	0	0
ENSMUST00000041815.14.0	chr1	-	37754580	PolyASite 2.0		2	14	28	23	55
ENSMUST00000041815.14.1	chr1	-	37754776	Gencode M25		0	1	2	0	3
ENSMUST00000041815.14.2	chr1	-	37754787	PolyASite 2.0		0	0	0	0	0
ENSMUST00000041815.14.3	chr1	-	37755135	PolyA_DB v3		6	5	25	34	49
ENSMUST00000041815.14.4	chr1	-	37755180	PolyASite 2.0		0	0	0	0	0
ENSMUST00000114902.7.0	chr1	-	37757367	PolyASite 2.0		1	4	10	17	25
ENSMUST00000114902.7.1	chr1	-	37760419	PolyASite 2.0		0	6	26	18	21
ENSMUST00000114902.7.2	chr1	-	37760447	PolyA_DB v3		0	0	0	1	1
ENSMUST00000114902.7.3	chr1	-	37760543	PolyA_DB v3		0	0	1	3	1
ENSMUST00000114902.7.4	chr1	-	37760815	PolyASite 2.0		0	1	1	3	1
ENSMUST00000123082.8.0	chr1	-	37832406	PolyASite 2.0		23	65	159	82	77
ENSMUST00000123082.8.1	chr1	-	37832587	PolyASite 2.0		6	20	62	26	31
ENSMUST00000123082.8.2	chr1	-	37832701	PolyASite 2.0		100	369	713	553	536
ENSMUST00000123082.8.3	chr1	-	37833435	Gencode M25		188	500	1136	746	623
ENSMUST00000123082.8.4	chr1	-	37834271	Gencode M25		47	178	468	226	188
ENSMUST00000123082.8.5	chr1	-	37834476	PolyASite 2.0		71	252	609	283	314
ENSMUST00000139725.7.0	chr1	-	37874802	PolyA_DB v3		70	150	310	157	167
ENSMUST00000139725.7.1	chr1	-	37874847	PolyA_DB v3		0	1	4	3	2
ENSMUST00000139725.7.2	chr1	-	37879265	Gencode M25		1	6	6	3	3
ENSMUST00000027257.9.0	chr1	-	37878890	PolyASite 2.0		413	909	1354	753	697
ENSMUST00000027257.9.1	chr1	-	37878943	PolyASite 2.0		15	36	33	14	14
ENSMUST00000027257.9.2	chr1	-	37879265	Gencode M25		1	6	6	3	3
ENSMUST00000078307.6.0	chr1	-	37905923	Gencode M25		0	1	0	0	0
ENSMUST00000027254.9.0	chr1	-	37946736	PolyA_DB v3		0	0	0	0	2
ENSMUST00000162031.7.0	chr1	-	37983313	PolyASite 2.0		9	19	25	15	15
ENSMUST00000162031.7.1	chr1	-	37984881	PolyASite 2.0		2	1	3	2	4
ENSMUST00000162031.7.2	chr1	-	37984925	PolyASite 2.0		6	11	30	17	12
ENSMUST00000162031.7.3	chr1	-	37985008	PolyA_DB v3		33	70	134	45	47
ENSMUST00000162031.7.4	chr1	-	37985148	PolyASite 2.0		0	0	0	0	0
ENSMUST00000162031.7.5	chr1	-	37985189	PolyASite 2.0		15	26	39	11	17
ENSMUST00000162031.7.6	chr1	-	37985375	PolyA_DB v3		0	0	0	0	0
ENSMUST00000162031.7.7	chr1	-	37985400	PolyASite 2.0		9	18	21	12	4
ENSMUST00000162031.7.8	chr1	-	37985435	PolyA_DB v3		2	3	6	2	2
ENSMUST00000162031.7.9	chr1	-	37985683	PolyASite 2.0		3	11	11	4	4
ENSMUST00000162031.7.10	chr1	-	37985743	PolyA_DB v3		1	1	2	0	0
ENSMUST00000162031.7.11	chr1	-	37986221	PolyASite 2.0		2	12	25	11	12
ENSMUST00000162031.7.12	chr1	-	37986912	PolyASite 2.0		1	0	2	1	0
ENSMUST00000162031.7.13	chr1	-	37986922	PolyA_DB v3		216	501	823	391	322
ENSMUST00000162031.7.14	chr1	-	37987061	PolyASite 2.0		0	0	0	0	0
ENSMUST00000162031.7.15	chr1	-	37987111	PolyASite 2.0		161	412	635	298	289
ENSMUST00000162031.7.16	chr1	-	37987182	PolyA_DB v3		96	240	366	145	121
ENSMUST00000162031.7.17	chr1	-	37987233	PolyASite 2.0		32	94	140	56	43
ENSMUST00000162031.7.18	chr1	-	37987298	PolyA_DB v3		32	60	137	38	39
ENSMUST00000162031.7.19	chr1	-	37987393	PolyA_DB v3		1280	2697	3647	1951	1599
ENSMUST00000162031.7.20	chr1	-	37987423	PolyA_DB v3		0	0	0	0	0
ENSMUST00000162031.7.21	chr1	-	37987448	PolyA_DB v3		0	0	0	0	0
ENSMUST00000162031.7.22	chr1	-	37987474	PolyA_DB v3		0	0	0	0	0
ENSMUST00000162031.7.23	chr1	-	37987511	PolyA_DB v3		0	0	0	0	0
ENSMUST00000162031.7.24	chr1	-	37987539	PolyA_DB v3		0	0	0	0	0
ENSMUST00000162031.7.25	chr1	-	37987569	PolyA_DB v3		0	0	0	0	0
ENSMUST00000162031.7.26	chr1	-	37987617	PolyASite 2.0		0	0	0	0	0
ENSMUST00000162031.7.27	chr1	-	37987640	Gencode M25		0	0	0	0	0
ENSMUST00000162031.7.28	chr1	-	37987643	Gencode M25		0	0	0	0	0
ENSMUST00000193832.5.0	chr1	-	37984925	PolyASite 2.0		6	11	30	17	12
ENSMUST00000193832.5.1	chr1	-	37985008	PolyA_DB v3		33	70	134	45	47
ENSMUST00000193832.5.2	chr1	-	37985148	PolyASite 2.0		0	0	0	0	0
ENSMUST00000193832.5.3	chr1	-	37985189	PolyASite 2.0		15	26	39	11	17
ENSMUST00000193832.5.4	chr1	-	37985375	PolyA_DB v3		0	0	0	0	0
ENSMUST00000193832.5.5	chr1	-	37985400	PolyASite 2.0		9	18	21	12	4
ENSMUST00000193832.5.6	chr1	-	37985435	PolyA_DB v3		2	3	6	2	2
ENSMUST00000193832.5.7	chr1	-	37985683	PolyASite 2.0		3	11	11	4	4
ENSMUST00000193832.5.8	chr1	-	37985743	PolyA_DB v3		1	1	2	0	0
ENSMUST00000193832.5.9	chr1	-	37986221	PolyASite 2.0		2	12	25	11	12
ENSMUST00000193832.5.10	chr1	-	37986912	PolyASite 2.0		1	0	2	1	0
ENSMUST00000193832.5.11	chr1	-	37986922	PolyA_DB v3		216	501	823	391	322
ENSMUST00000193832.5.12	chr1	-	37987061	PolyASite 2.0		0	0	0	0	0
ENSMUST00000193832.5.13	chr1	-	37987111	PolyASite 2.0		161	412	635	298	289
ENSMUST00000193832.5.14	chr1	-	37987182	PolyA_DB v3		96	240	366	145	121
ENSMUST00000193832.5.15	chr1	-	37987233	PolyASite 2.0		32	94	140	56	43
ENSMUST00000193832.5.16	chr1	-	37987298	PolyA_DB v3		32	60	137	38	39
ENSMUST00000193832.5.17	chr1	-	37987393	PolyA_DB v3		1298	2718	3685	1967	1603
ENSMUST00000193832.5.18	chr1	-	37987423	PolyA_DB v3		23	61	93	58	48
ENSMUST00000193832.5.19	chr1	-	37987448	PolyA_DB v3		10	22	23	12	11
ENSMUST00000193832.5.20	chr1	-	37987474	PolyA_DB v3		17	48	70	40	37
ENSMUST00000193832.5.21	chr1	-	37987511	PolyA_DB v3		19	42	74	59	33
ENSMUST00000193832.5.22	chr1	-	37987539	PolyA_DB v3		23	44	97	42	28
ENSMUST00000193832.5.23	chr1	-	37987569	PolyA_DB v3		13	34	58	27	15
ENSMUST00000193832.5.24	chr1	-	37987617	PolyASite 2.0		12	34	78	34	27
ENSMUST00000193832.5.25	chr1	-	37987640	Gencode M25		0	0	0	0	0
ENSMUST00000193832.5.26	chr1	-	37987643	Gencode M25		0	0	0	0	0
ENSMUST00000193832.5.27	chr1	-	37987723	PolyASite 2.0		30	70	141	29	35
ENSMUST00000193832.5.28	chr1	-	37988341	PolyASite 2.0		30	59	112	64	71
ENSMUST00000193832.5.29	chr1	-	37989127	PolyASite 2.0		293	775	1214	523	516
ENSMUST00000193832.5.30	chr1	-	37990147	PolyASite 2.0		19	46	85	37	44
ENSMUST00000027251.11.0	chr1	-	38052596	PolyASite 2.0		57	144	206	100	109
ENSMUST00000027251.11.1	chr1	-	38052786	Gencode M25		853	1569	2272	1350	1332
ENSMUST00000027251.11.2	chr1	-	38052796	PolyASite 2.0		0	0	1	0	0
ENSMUST00000027251.11.3	chr1	-	38052831	PolyASite 2.0		0	0	0	0	0
ENSMUST00000027251.11.4	chr1	-	38052896	PolyASite 2.0		0	0	0	0	0
ENSMUST00000027251.11.5	chr1	-	38052924	PolyA_DB v3		0	0	0	0	0
ENSMUST00000027251.11.6	chr1	-	38052973	PolyA_DB v3		0	0	0	0	0
ENSMUST00000095027.8.0	chr1	-	38175366	PolyASite 2.0		13	33	105	99	106
ENSMUST00000095027.8.1	chr1	-	38175434	PolyASite 2.0		87	308	715	472	530
ENSMUST00000095027.8.2	chr1	-	38175991	PolyASite 2.0		6	33	48	28	27
ENSMUST00000095027.8.3	chr1	-	38176779	PolyASite 2.0		19	29	62	33	28
ENSMUST00000095027.8.4	chr1	-	38177119	PolyASite 2.0		0	3	7	3	3
ENSMUST00000095027.8.5	chr1	-	38177328	PolyASite 2.0		611	1889	3698	2110	1632
ENSMUST00000095027.8.6	chr1	-	38178118	PolyA_DB v3		1	6	7	5	2
ENSMUST00000095027.8.7	chr1	-	38178978	PolyA_DB v3		2	9	15	4	5
ENSMUST00000095027.8.8	chr1	-	38179244	PolyASite 2.0		11	28	36	19	17
ENSMUST00000095027.8.9	chr1	-	38179331	PolyASite 2.0		0	0	0	0	0
ENSMUST00000147695.8.0	chr1	-	38793645	Gencode M25		1	0	0	0	1
ENSMUST00000147695.8.1	chr1	-	38793669	PolyA_DB v3		137	383	827	692	893
ENSMUST00000147695.8.2	chr1	-	38793712	PolyASite 2.0		4	5	8	7	6
ENSMUST00000147695.8.3	chr1	-	38793747	PolyASite 2.0		0	3	7	3	7
ENSMUST00000147695.8.4	chr1	-	38794509	Gencode M25		1	1	0	0	1
ENSMUST00000147695.8.5	chr1	-	38796240	PolyASite 2.0		0	2	2	0	2
ENSMUST00000147695.8.6	chr1	-	38796593	PolyASite 2.0		0	0	3	3	4
ENSMUST00000147695.8.7	chr1	-	38796875	PolyASite 2.0		2	17	35	22	20
ENSMUST00000147695.8.8	chr1	-	38796957	PolyA_DB v3		0	0	0	2	0
ENSMUST00000147695.8.9	chr1	-	38797354	PolyASite 2.0		14	53	98	80	93
ENSMUST00000147695.8.10	chr1	-	38797428	PolyASite 2.0		2	5	10	2	3
ENSMUST00000147695.8.11	chr1	-	38797569	PolyASite 2.0		0	2	3	4	4
ENSMUST00000027249.11.0	chr1	-	38863867	Gencode M25		499	1374	2803	1642	1511
ENSMUST00000027249.11.1	chr1	-	38863884	PolyASite 2.0		0	1	6	3	0
ENSMUST00000027249.11.2	chr1	-	38863911	PolyASite 2.0		5	26	68	28	23
ENSMUST00000027249.11.3	chr1	-	38864423	Gencode M25		22	65	145	43	46
ENSMUST00000193441.5.0	chr1	-	38863867	Gencode M25		499	1374	2803	1642	1511
ENSMUST00000193441.5.1	chr1	-	38863884	PolyASite 2.0		0	1	6	3	0
ENSMUST00000193441.5.2	chr1	-	38863911	PolyASite 2.0		5	26	68	28	23
ENSMUST00000193441.5.3	chr1	-	38864423	Gencode M25		22	65	145	43	46
ENSMUST00000054462.10.0	chr1	-	39371499	PolyASite 2.0		34	71	115	60	74
ENSMUST00000054462.10.1	chr1	-	39371863	PolyASite 2.0		190	423	788	597	725
ENSMUST00000054462.10.2	chr1	-	39371922	PolyASite 2.0		8	11	31	20	21
ENSMUST00000054462.10.3	chr1	-	39371945	PolyA_DB v3		1	7	7	4	2
ENSMUST00000054462.10.4	chr1	-	39371962	PolyA_DB v3		1	5	7	0	3
ENSMUST00000054462.10.5	chr1	-	39372097	PolyASite 2.0		5	8	24	11	14
ENSMUST00000054462.10.6	chr1	-	39372251	Gencode M25		0	0	0	0	0
ENSMUST00000054462.10.7	chr1	-	39372296	Gencode M25		0	0	0	0	0
ENSMUST00000193823.1.0	chr1	-	39373315	PolyASite 2.0		8	20	38	21	22
ENSMUST00000062525.10.0	chr1	-	39547580	PolyASite 2.0		778	1474	1953	1176	1186
ENSMUST00000062525.10.1	chr1	-	39547624	PolyASite 2.0		7	14	14	5	5
ENSMUST00000062525.10.2	chr1	-	39548748	PolyASite 2.0		1	5	7	0	1
ENSMUST00000062525.10.3	chr1	-	39548829	PolyASite 2.0		80	138	238	114	141
ENSMUST00000062525.10.4	chr1	-	39550718	PolyASite 2.0		6	14	23	10	11
ENSMUST00000062525.10.5	chr1	-	39551120	PolyASite 2.0		136	281	487	264	221
ENSMUST00000062525.10.6	chr1	-	39551296	PolyA_DB v3		2244	3736	5838	2677	2397
ENSMUST00000062525.10.7	chr1	-	39551348	PolyA_DB v3		0	0	0	0	0
ENSMUST00000062525.10.8	chr1	-	39551373	PolyA_DB v3		0	0	0	0	0
ENSMUST00000062525.10.9	chr1	-	39551488	PolyA_DB v3		103	166	199	76	66
ENSMUST00000062525.10.10	chr1	-	39551506	PolyASite 2.0		17	32	52	23	17
ENSMUST00000062525.10.11	chr1	-	39551518	PolyA_DB v3		34	55	58	16	21
ENSMUST00000062525.10.12	chr1	-	39551546	PolyA_DB v3		250	468	620	213	178
ENSMUST00000062525.10.13	chr1	-	39551630	PolyA_DB v3		27	56	78	40	35
ENSMUST00000062525.10.14	chr1	-	39551724	PolyASite 2.0		5891	10572	17669	7347	6398
ENSMUST00000062525.10.15	chr1	-	39551795	PolyA_DB v3		186	319	464	221	170
ENSMUST00000062525.10.16	chr1	-	39551911	PolyA_DB v3		138	248	358	124	106
ENSMUST00000062525.10.17	chr1	-	39551957	PolyASite 2.0		9	22	16	8	8
ENSMUST00000062525.10.18	chr1	-	39551996	PolyASite 2.0		6	9	13	3	6
ENSMUST00000062525.10.19	chr1	-	39552133	PolyA_DB v3		21	31	41	16	7
ENSMUST00000062525.10.20	chr1	-	39552145	PolyASite 2.0		0	1	4	0	0
ENSMUST00000062525.10.21	chr1	-	39552205	PolyA_DB v3		1	2	3	0	1
ENSMUST00000062525.10.22	chr1	-	39552469	Gencode M25		0	0	0	0	0
ENSMUST00000195705.1.0	chr1	-	39565093	Gencode M25		40	87	140	48	41
ENSMUST00000195705.1.1	chr1	-	39565310	Gencode M25		0	0	0	0	0
ENSMUST00000053355.5.0	chr1	-	39618406	PolyASite 2.0		4	29	103	115	142
ENSMUST00000053355.5.1	chr1	-	39620016	PolyA_DB v3		0	0	3	0	2
ENSMUST00000053355.5.2	chr1	-	39622745	PolyASite 2.0		0	0	0	0	1
ENSMUST00000053355.5.3	chr1	-	39622762	PolyA_DB v3		9	15	37	25	22
ENSMUST00000053355.5.4	chr1	-	39623024	PolyA_DB v3		0	0	1	2	1
ENSMUST00000151913.2.0	chr1	-	39665301	PolyA_DB v3		2	12	28	39	52
ENSMUST00000151913.2.1	chr1	-	39665414	PolyA_DB v3		0	0	0	0	0
ENSMUST00000171319.3.0	chr1	-	39799310	PolyASite 2.0		0	0	2	0	0
ENSMUST00000171319.3.1	chr1	-	39803010	PolyASite 2.0		0	0	0	0	0
ENSMUST00000171319.3.2	chr1	-	39803838	PolyA_DB v3		0	1	3	0	0
ENSMUST00000171319.3.3	chr1	-	39803928	PolyA_DB v3		0	0	0	0	0
ENSMUST00000171319.3.4	chr1	-	39803965	PolyASite 2.0		0	0	0	0	0
ENSMUST00000171319.3.5	chr1	-	39804139	PolyASite 2.0		0	0	0	0	0
ENSMUST00000039672.5.0	chr1	-	40772040	PolyASite 2.0		106	212	411	250	214
ENSMUST00000039672.5.1	chr1	-	40772253	PolyASite 2.0		6	27	30	10	4
ENSMUST00000039672.5.2	chr1	-	40772750	PolyA_DB v3		1	4	16	14	6
ENSMUST00000039672.5.3	chr1	-	40773159	PolyASite 2.0		2	5	5	3	2
ENSMUST00000039672.5.4	chr1	-	40773372	PolyA_DB v3		2	1	9	2	2
ENSMUST00000095014.7.0	chr1	-	43047200	Gencode M25		0	0	0	1	0
ENSMUST00000095014.7.1	chr1	-	43047219	PolyASite 2.0		2	6	15	11	7
ENSMUST00000095014.7.2	chr1	-	43047269	PolyASite 2.0		495	1284	2280	1634	1754
ENSMUST00000095014.7.3	chr1	-	43047301	PolyASite 2.0		5	15	15	11	4
ENSMUST00000095014.7.4	chr1	-	43047328	PolyASite 2.0		3	16	31	17	18
ENSMUST00000095014.7.5	chr1	-	43047420	PolyASite 2.0		2	18	20	4	13
ENSMUST00000095014.7.6	chr1	-	43048034	PolyASite 2.0		9	8	16	10	9
ENSMUST00000095014.7.7	chr1	-	43048062	PolyA_DB v3		0	0	1	0	0
ENSMUST00000095014.7.8	chr1	-	43048713	PolyASite 2.0		26	45	72	27	39
ENSMUST00000095014.7.9	chr1	-	43048779	PolyA_DB v3		1	4	7	2	1
ENSMUST00000095014.7.10	chr1	-	43049151	PolyASite 2.0		5	21	34	18	12
ENSMUST00000095014.7.11	chr1	-	43049538	PolyA_DB v3		0	1	1	0	2
ENSMUST00000008280.13.0	chr1	-	43123039	PolyASite 2.0		0	1	0	0	0
ENSMUST00000008280.13.1	chr1	-	43123074	PolyASite 2.0		214	375	671	472	547
ENSMUST00000008280.13.2	chr1	-	43123139	PolyASite 2.0		10	9	28	11	7
ENSMUST00000008280.13.3	chr1	-	43123169	PolyASite 2.0		0	4	3	0	2
ENSMUST00000008280.13.4	chr1	-	43123200	PolyASite 2.0		5	2	8	7	4
ENSMUST00000008280.13.5	chr1	-	43123213	PolyASite 2.0		1	1	2	0	0
ENSMUST00000008280.13.6	chr1	-	43123263	PolyASite 2.0		0	0	0	0	0
ENSMUST00000008280.13.7	chr1	-	43123290	Gencode M25		0	0	0	0	0
ENSMUST00000008280.13.8	chr1	-	43123359	PolyASite 2.0		0	0	0	0	0
ENSMUST00000008280.13.9	chr1	-	43123515	PolyASite 2.0		0	0	0	0	0
ENSMUST00000126008.7.0	chr1	-	43745606	PolyASite 2.0		8	22	25	8	11
ENSMUST00000126008.7.1	chr1	-	43745640	PolyA_DB v3		1	2	1	0	3
ENSMUST00000126008.7.2	chr1	-	43745786	PolyASite 2.0		1	1	5	1	1
ENSMUST00000126008.7.3	chr1	-	43745848	PolyA_DB v3		1	2	4	3	2
ENSMUST00000126008.7.4	chr1	-	43746321	PolyA_DB v3		333	616	1256	685	679
ENSMUST00000126008.7.5	chr1	-	43746915	PolyA_DB v3		4	3	4	0	4
ENSMUST00000126008.7.6	chr1	-	43746967	PolyASite 2.0		31	49	56	37	40
ENSMUST00000126008.7.7	chr1	-	43747852	PolyASite 2.0		11	21	31	16	11
ENSMUST00000126008.7.8	chr1	-	43748807	PolyASite 2.0		148	301	460	249	217
ENSMUST00000126008.7.9	chr1	-	43748818	PolyA_DB v3		0	5	5	3	1
ENSMUST00000126008.7.10	chr1	-	43748926	PolyASite 2.0		0	0	0	0	0
ENSMUST00000126008.7.11	chr1	-	43748974	PolyA_DB v3		0	0	0	0	0
ENSMUST00000126008.7.12	chr1	-	43749019	PolyASite 2.0		14	18	24	6	7
ENSMUST00000126008.7.13	chr1	-	43749295	PolyASite 2.0		85	162	169	104	74
ENSMUST00000126008.7.14	chr1	-	43749486	PolyASite 2.0		2	7	9	1	2
ENSMUST00000126008.7.15	chr1	-	43749507	PolyA_DB v3		15	14	48	19	23
ENSMUST00000126008.7.16	chr1	-	43749533	PolyASite 2.0		1375	2385	3904	1691	1435
ENSMUST00000126008.7.17	chr1	-	43749565	PolyASite 2.0		25	37	64	35	27
ENSMUST00000126008.7.18	chr1	-	43749638	PolyASite 2.0		307	475	760	433	338
ENSMUST00000126008.7.19	chr1	-	43749745	PolyA_DB v3		238	423	607	287	231
ENSMUST00000126008.7.20	chr1	-	43749805	PolyA_DB v3		31	48	104	32	18
ENSMUST00000126008.7.21	chr1	-	43749848	PolyA_DB v3		12	10	24	7	4
ENSMUST00000126008.7.22	chr1	-	43749877	PolyA_DB v3		10	16	30	6	7
ENSMUST00000126008.7.23	chr1	-	43750016	PolyA_DB v3		3	9	8	4	1
ENSMUST00000126008.7.24	chr1	-	43750036	PolyASite 2.0		0	0	0	0	0
ENSMUST00000126008.7.25	chr1	-	43750074	PolyA_DB v3		0	0	0	0	0
ENSMUST00000126008.7.26	chr1	-	43750122	PolyA_DB v3		0	0	0	0	0
ENSMUST00000061421.3.0	chr1	-	44009282	PolyA_DB v3		0	0	2	1	2
ENSMUST00000061421.3.1	chr1	-	44009355	PolyASite 2.0		4	12	24	17	15
ENSMUST00000061421.3.2	chr1	-	44009375	PolyA_DB v3		0	0	0	0	0
ENSMUST00000061421.3.3	chr1	-	44009400	PolyASite 2.0		0	0	0	0	0
ENSMUST00000061421.3.4	chr1	-	44009525	PolyASite 2.0		0	0	0	0	0
ENSMUST00000061421.3.5	chr1	-	44009542	PolyA_DB v3		0	0	0	0	0
ENSMUST00000061421.3.6	chr1	-	44009633	PolyASite 2.0		0	0	0	0	0
ENSMUST00000238662.1.0	chr1	-	44055872	PolyASite 2.0		12	25	41	24	20
ENSMUST00000238662.1.1	chr1	-	44055952	Gencode M25		0	0	0	0	0
ENSMUST00000027215.11.0	chr1	-	44086615	PolyASite 2.0		674	1301	1578	685	601
ENSMUST00000027215.11.1	chr1	-	44086686	PolyASite 2.0		0	0	0	0	0
ENSMUST00000027215.11.2	chr1	-	44086721	PolyA_DB v3		0	0	0	0	0
ENSMUST00000027215.11.3	chr1	-	44086795	PolyA_DB v3		0	0	0	0	0
ENSMUST00000027215.11.4	chr1	-	44086810	Gencode M25		0	0	0	0	0
ENSMUST00000027215.11.5	chr1	-	44086822	PolyASite 2.0		0	0	0	0	0
ENSMUST00000027215.11.6	chr1	-	44086834	PolyA_DB v3		0	0	0	0	0
ENSMUST00000027215.11.7	chr1	-	44086860	PolyA_DB v3		0	0	0	0	0
ENSMUST00000065767.8.0	chr1	-	44103728	PolyASite 2.0		8	30	35	24	22
ENSMUST00000065767.8.1	chr1	-	44103794	PolyASite 2.0		4	9	13	9	3
ENSMUST00000065767.8.2	chr1	-	44103896	PolyASite 2.0		237	551	683	333	291
ENSMUST00000065767.8.3	chr1	-	44106544	PolyASite 2.0		42	39	81	41	49
ENSMUST00000065767.8.4	chr1	-	44106640	PolyA_DB v3		35	71	85	30	20
ENSMUST00000065767.8.5	chr1	-	44106887	PolyASite 2.0		3581	5701	7687	2759	2393
ENSMUST00000065767.8.6	chr1	-	44106921	PolyASite 2.0		0	0	0	0	0
ENSMUST00000065767.8.7	chr1	-	44107003	PolyA_DB v3		0	0	0	0	0
ENSMUST00000054801.3.0	chr1	-	44203892	PolyASite 2.0		1	0	0	1	0
ENSMUST00000054801.3.1	chr1	-	44203936	PolyASite 2.0		0	0	0	0	0
ENSMUST00000054801.3.2	chr1	-	44203957	PolyASite 2.0		0	0	0	0	0
ENSMUST00000054801.3.3	chr1	-	44204070	PolyASite 2.0		0	0	0	0	0
ENSMUST00000054801.3.4	chr1	-	44205435	PolyASite 2.0		0	3	3	3	3
ENSMUST00000054801.3.5	chr1	-	44205752	PolyASite 2.0		0	0	0	1	0
ENSMUST00000054801.3.6	chr1	-	44205860	PolyASite 2.0		0	0	0	0	0
ENSMUST00000054801.3.7	chr1	-	44205875	PolyA_DB v3		0	0	0	0	0
ENSMUST00000054801.3.8	chr1	-	44206232	PolyASite 2.0		0	0	0	0	0
ENSMUST00000086430.4.0	chr1	-	45374311	PolyASite 2.0		0	1	4	0	2
ENSMUST00000086430.4.1	chr1	-	45374321	Gencode M25		0	2	12	9	8
ENSMUST00000086430.4.2	chr1	-	45374332	PolyA_DB v3		111	274	825	679	751
ENSMUST00000086430.4.3	chr1	-	45374448	PolyASite 2.0		92	176	557	365	488
ENSMUST00000086430.4.4	chr1	-	45374620	PolyASite 2.0		422	911	2280	1701	1895
ENSMUST00000086430.4.5	chr1	-	45374647	PolyA_DB v3		9	15	44	37	40
ENSMUST00000086430.4.6	chr1	-	45374677	PolyASite 2.0		3	22	47	25	40
ENSMUST00000086430.4.7	chr1	-	45374733	PolyASite 2.0		17	48	128	67	123
ENSMUST00000086430.4.8	chr1	-	45374745	PolyA_DB v3		2	6	19	8	16
ENSMUST00000086430.4.9	chr1	-	45374855	PolyA_DB v3		9	13	62	38	37
ENSMUST00000086430.4.10	chr1	-	45374884	PolyA_DB v3		0	0	0	0	0
ENSMUST00000086430.4.11	chr1	-	45374921	PolyASite 2.0		0	0	0	0	0
ENSMUST00000086430.4.12	chr1	-	45374933	PolyA_DB v3		0	0	0	0	0
ENSMUST00000086430.4.13	chr1	-	45374966	PolyASite 2.0		0	0	0	0	0
ENSMUST00000086430.4.14	chr1	-	45374976	PolyA_DB v3		0	0	0	0	0
ENSMUST00000086430.4.15	chr1	-	45375135	PolyA_DB v3		0	2	10	3	4
ENSMUST00000086430.4.16	chr1	-	45375153	PolyASite 2.0		15	46	154	77	102
ENSMUST00000086430.4.17	chr1	-	45375247	PolyA_DB v3		3	12	16	9	13
ENSMUST00000086430.4.18	chr1	-	45375287	PolyASite 2.0		373	569	2086	1123	1268
ENSMUST00000086430.4.19	chr1	-	45375351	PolyA_DB v3		0	0	0	0	0
ENSMUST00000086430.4.20	chr1	-	45375435	PolyASite 2.0		0	0	0	0	0
ENSMUST00000086430.4.21	chr1	-	45375456	PolyA_DB v3		0	0	0	0	0
ENSMUST00000086430.4.22	chr1	-	45375547	PolyA_DB v3		178	397	1315	754	702
ENSMUST00000086430.4.23	chr1	-	45375776	PolyA_DB v3		1	3	5	4	3
ENSMUST00000086430.4.24	chr1	-	45375788	PolyASite 2.0		2175	4687	10424	6918	7530
ENSMUST00000086430.4.25	chr1	-	45375805	PolyA_DB v3		0	0	0	0	0
ENSMUST00000086430.4.26	chr1	-	45375842	PolyASite 2.0		0	0	0	0	0
ENSMUST00000086430.4.27	chr1	-	45375879	PolyASite 2.0		0	0	0	0	0
ENSMUST00000086430.4.28	chr1	-	45375908	PolyA_DB v3		0	0	0	0	0
ENSMUST00000086430.4.29	chr1	-	45375936	PolyA_DB v3		0	0	0	0	0
ENSMUST00000183590.1.0	chr1	-	45889941	Gencode M25		0	0	0	0	0
ENSMUST00000027137.10.0	chr1	-	45908051	PolyASite 2.0		0	1	0	0	0
ENSMUST00000027137.10.1	chr1	-	45908064	PolyA_DB v3		0	0	0	0	0
ENSMUST00000027137.10.2	chr1	-	45908084	PolyASite 2.0		8	28	84	38	64
ENSMUST00000027137.10.3	chr1	-	45908150	PolyA_DB v3		0	2	3	2	5
ENSMUST00000027137.10.4	chr1	-	45908161	PolyASite 2.0		0	5	12	6	12
ENSMUST00000027137.10.5	chr1	-	45908177	PolyA_DB v3		128	498	1359	770	1182
ENSMUST00000027137.10.6	chr1	-	45908217	PolyASite 2.0		2	21	48	33	36
ENSMUST00000027137.10.7	chr1	-	45908386	PolyASite 2.0		21	51	164	65	96
ENSMUST00000027137.10.8	chr1	-	45909041	PolyA_DB v3		3	7	21	13	12
ENSMUST00000027137.10.9	chr1	-	45909183	PolyA_DB v3		15	65	159	109	141
ENSMUST00000027137.10.10	chr1	-	45909314	PolyASite 2.0		0	0	0	0	0
ENSMUST00000027137.10.11	chr1	-	45909357	PolyASite 2.0		0	0	0	0	0
ENSMUST00000027131.5.0	chr1	-	46806717	PolyASite 2.0		350	513	776	310	244
ENSMUST00000027131.5.1	chr1	-	46806807	PolyASite 2.0		5	10	11	2	1
ENSMUST00000027131.5.2	chr1	-	46806825	PolyA_DB v3		0	0	0	0	0
ENSMUST00000027131.5.3	chr1	-	46807544	PolyASite 2.0		2	0	0	0	0
ENSMUST00000027131.5.4	chr1	-	46807584	PolyASite 2.0		1	0	0	0	0
ENSMUST00000027131.5.5	chr1	-	46807609	PolyASite 2.0		11	5	17	4	6
ENSMUST00000027131.5.6	chr1	-	46807636	PolyA_DB v3		2159	3487	4515	1238	958
ENSMUST00000027131.5.7	chr1	-	46807664	PolyA_DB v3		61	113	120	22	17
ENSMUST00000027131.5.8	chr1	-	46808945	PolyASite 2.0		128	216	334	108	68
ENSMUST00000027131.5.9	chr1	-	46809277	PolyASite 2.0		184	255	390	132	109
ENSMUST00000027131.5.10	chr1	-	46809678	PolyA_DB v3		2329	3587	6220	2210	1565
ENSMUST00000027131.5.11	chr1	-	46809708	PolyA_DB v3		0	0	0	0	0
ENSMUST00000027131.5.12	chr1	-	46809745	PolyASite 2.0		0	0	0	0	0
ENSMUST00000027131.5.13	chr1	-	46809801	PolyA_DB v3		0	0	0	0	0
ENSMUST00000027131.5.14	chr1	-	46809922	PolyA_DB v3		0	0	0	0	0
ENSMUST00000027279.11.0	chr1	-	51465292	PolyASite 2.0		2	2	2	0	0
ENSMUST00000027279.11.1	chr1	-	51465857	PolyA_DB v3		14	27	36	14	22
ENSMUST00000027279.11.2	chr1	-	51465927	PolyASite 2.0		3	3	1	0	2
ENSMUST00000027279.11.3	chr1	-	51466007	PolyASite 2.0		0	0	0	0	0
ENSMUST00000027279.11.4	chr1	-	51466114	PolyA_DB v3		0	0	0	0	0
ENSMUST00000027279.11.5	chr1	-	51466391	PolyA_DB v3		8	8	22	11	11
ENSMUST00000027279.11.6	chr1	-	51466760	PolyASite 2.0		2	3	5	1	1
ENSMUST00000027279.11.7	chr1	-	51466846	PolyA_DB v3		0	1	0	1	0
ENSMUST00000027279.11.8	chr1	-	51466893	PolyA_DB v3		27	29	53	27	39
ENSMUST00000027279.11.9	chr1	-	51467402	PolyA_DB v3		1	0	2	1	1
ENSMUST00000027279.11.10	chr1	-	51467716	PolyASite 2.0		1	1	1	1	0
ENSMUST00000027279.11.11	chr1	-	51467782	PolyASite 2.0		0	0	0	0	0
ENSMUST00000027279.11.12	chr1	-	51467931	PolyA_DB v3		0	0	0	0	0
ENSMUST00000027279.11.13	chr1	-	51467967	PolyASite 2.0		2	0	2	1	0
ENSMUST00000027279.11.14	chr1	-	51468025	PolyASite 2.0		0	0	0	0	0
ENSMUST00000027279.11.15	chr1	-	51468210	PolyASite 2.0		0	0	0	0	0
ENSMUST00000027279.11.16	chr1	-	51468420	PolyA_DB v3		0	0	0	0	1
ENSMUST00000027279.11.17	chr1	-	51468507	PolyASite 2.0		0	0	1	1	1
ENSMUST00000027279.11.18	chr1	-	51468678	PolyASite 2.0		0	0	0	0	0
ENSMUST00000027279.11.19	chr1	-	51468690	Gencode M25		113	155	247	138	132
ENSMUST00000027279.11.20	chr1	-	51468744	PolyASite 2.0		6	10	14	5	3
ENSMUST00000027279.11.21	chr1	-	51468827	PolyASite 2.0		10	7	10	6	4
ENSMUST00000027279.11.22	chr1	-	51468889	PolyASite 2.0		4	4	4	5	1
ENSMUST00000027279.11.23	chr1	-	51468976	PolyASite 2.0		3	4	6	2	4
ENSMUST00000027279.11.24	chr1	-	51469017	PolyA_DB v3		0	1	0	0	0
ENSMUST00000027279.11.25	chr1	-	51469150	PolyASite 2.0		1	0	1	0	0
ENSMUST00000027279.11.26	chr1	-	51469423	PolyA_DB v3		1	0	1	2	0
ENSMUST00000027279.11.27	chr1	-	51469490	PolyASite 2.0		190	254	330	186	216
ENSMUST00000027279.11.28	chr1	-	51469554	PolyA_DB v3		9	17	15	11	3
ENSMUST00000027279.11.29	chr1	-	51469607	PolyASite 2.0		2	4	4	3	5
ENSMUST00000027279.11.30	chr1	-	51469730	PolyA_DB v3		12	3	10	7	5
ENSMUST00000027279.11.31	chr1	-	51469752	PolyASite 2.0		2	1	5	0	2
ENSMUST00000027279.11.32	chr1	-	51469771	PolyA_DB v3		0	0	3	0	0
ENSMUST00000027279.11.33	chr1	-	51469800	PolyA_DB v3		2	0	1	0	2
ENSMUST00000027279.11.34	chr1	-	51469820	Gencode M25		0	0	0	2	0
ENSMUST00000027279.11.35	chr1	-	51469856	PolyASite 2.0		0	0	0	0	0
ENSMUST00000027279.11.36	chr1	-	51469906	PolyASite 2.0		0	0	0	0	0
ENSMUST00000027279.11.37	chr1	-	51469957	PolyASite 2.0		16	13	20	16	12
ENSMUST00000027279.11.38	chr1	-	51470299	PolyASite 2.0		71	81	124	95	79
ENSMUST00000027279.11.39	chr1	-	51470470	PolyASite 2.0		32	53	59	34	18
ENSMUST00000027279.11.40	chr1	-	51470561	PolyASite 2.0		2	4	6	2	3
ENSMUST00000027279.11.41	chr1	-	51470618	PolyASite 2.0		2	4	1	0	0
ENSMUST00000027279.11.42	chr1	-	51470638	PolyA_DB v3		1	0	2	0	0
ENSMUST00000027279.11.43	chr1	-	51470807	Gencode M25		1	2	6	0	0
ENSMUST00000027279.11.44	chr1	-	51470887	PolyASite 2.0		3	1	1	1	1
ENSMUST00000027279.11.45	chr1	-	51470940	PolyA_DB v3		0	3	0	0	2
ENSMUST00000027279.11.46	chr1	-	51470971	Gencode M25		0	1	0	0	0
ENSMUST00000027279.11.47	chr1	-	51470993	PolyASite 2.0		0	0	0	0	0
ENSMUST00000027279.11.48	chr1	-	51471032	PolyA_DB v3		0	0	0	0	0
ENSMUST00000027279.11.49	chr1	-	51471087	PolyA_DB v3		0	0	0	0	0
ENSMUST00000027279.11.50	chr1	-	51471112	PolyA_DB v3		0	0	0	0	0
ENSMUST00000027279.11.51	chr1	-	51471133	PolyASite 2.0		0	0	0	0	0
ENSMUST00000027279.11.52	chr1	-	51471158	PolyA_DB v3		0	0	0	0	0
ENSMUST00000027279.11.53	chr1	-	51471197	PolyASite 2.0		0	0	0	0	0
ENSMUST00000027279.11.54	chr1	-	51471234	PolyA_DB v3		0	0	0	0	0
ENSMUST00000046390.13.0	chr1	-	51746108	PolyASite 2.0		17	46	68	38	36
ENSMUST00000046390.13.1	chr1	-	51749588	PolyA_DB v3		0	4	5	0	1
ENSMUST00000046390.13.2	chr1	-	51749730	PolyA_DB v3		0	0	0	0	0
ENSMUST00000046390.13.3	chr1	-	51749754	PolyASite 2.0		0	0	0	0	0
ENSMUST00000046390.13.4	chr1	-	51749765	PolyA_DB v3		1044	2502	4962	2647	2092
ENSMUST00000046390.13.5	chr1	-	51749821	PolyASite 2.0		45	115	197	84	63
ENSMUST00000046390.13.6	chr1	-	51749878	PolyASite 2.0		92	223	419	201	179
ENSMUST00000046390.13.7	chr1	-	51749989	PolyA_DB v3		32	122	169	61	61
ENSMUST00000046390.13.8	chr1	-	51750249	PolyASite 2.0		29	70	138	60	40
ENSMUST00000046390.13.9	chr1	-	51750487	PolyA_DB v3		4	31	29	14	13
ENSMUST00000046390.13.10	chr1	-	51751019	PolyASite 2.0		264	544	777	466	386
ENSMUST00000114513.8.0	chr1	-	52163444	PolyASite 2.0		0	0	0	0	0
ENSMUST00000114513.8.1	chr1	-	52163449	PolyA_DB v3		185	535	1115	1083	1637
ENSMUST00000114513.8.2	chr1	-	52163486	PolyASite 2.0		4	3	6	6	4
ENSMUST00000114513.8.3	chr1	-	52163508	PolyASite 2.0		2	4	2	4	10
ENSMUST00000114513.8.4	chr1	-	52163526	PolyA_DB v3		2	2	3	2	5
ENSMUST00000114513.8.5	chr1	-	52163585	PolyASite 2.0		2	3	10	8	11
ENSMUST00000114513.8.6	chr1	-	52163771	PolyA_DB v3		4	10	8	8	18
ENSMUST00000114513.8.7	chr1	-	52164835	PolyA_DB v3		2	6	11	5	16
ENSMUST00000114513.8.8	chr1	-	52165040	PolyASite 2.0		7	16	21	10	15
ENSMUST00000114513.8.9	chr1	-	52165166	PolyA_DB v3		1	2	2	2	4
ENSMUST00000114513.8.10	chr1	-	52165231	PolyA_DB v3		31	77	207	115	160
ENSMUST00000114513.8.11	chr1	-	52165499	PolyA_DB v3		4	19	22	17	29
ENSMUST00000114513.8.12	chr1	-	52165550	PolyA_DB v3		0	0	0	0	0
ENSMUST00000114513.8.13	chr1	-	52165612	PolyASite 2.0		0	0	0	0	0
ENSMUST00000114513.8.14	chr1	-	52165663	PolyASite 2.0		0	0	0	0	0
ENSMUST00000114513.8.15	chr1	-	52165706	PolyASite 2.0		3	10	16	7	10
ENSMUST00000114513.8.16	chr1	-	52165822	PolyA_DB v3		1	2	2	3	2
ENSMUST00000114513.8.17	chr1	-	52165875	PolyASite 2.0		35	81	168	160	179
ENSMUST00000114513.8.18	chr1	-	52165895	PolyASite 2.0		0	0	0	0	0
ENSMUST00000114513.8.19	chr1	-	52165941	Gencode M25		0	0	0	0	0
ENSMUST00000114513.8.20	chr1	-	52165960	PolyASite 2.0		0	0	0	0	0
ENSMUST00000114513.8.21	chr1	-	52166039	PolyASite 2.0		0	0	0	0	0
ENSMUST00000114513.8.22	chr1	-	52166091	PolyASite 2.0		0	0	0	0	0
ENSMUST00000114513.8.23	chr1	-	52166128	Gencode M25		0	0	0	0	0
ENSMUST00000114510.7.0	chr1	-	52184104	Gencode M25		8	10	28	13	28
ENSMUST00000114510.7.1	chr1	-	52184649	PolyASite 2.0		13	7	35	24	23
ENSMUST00000114510.7.2	chr1	-	52184718	PolyA_DB v3		22	32	96	36	37
ENSMUST00000114510.7.3	chr1	-	52185021	PolyA_DB v3		1252	2307	4033	3034	3472
ENSMUST00000114510.7.4	chr1	-	52185279	PolyASite 2.0		490	869	1317	891	1114
ENSMUST00000114510.7.5	chr1	-	52185373	PolyA_DB v3		0	0	0	0	0
ENSMUST00000114510.7.6	chr1	-	52185587	PolyASite 2.0		341	817	1462	1147	1338
ENSMUST00000114510.7.7	chr1	-	52185865	PolyASite 2.0		91	181	323	163	166
ENSMUST00000114510.7.8	chr1	-	52186410	PolyA_DB v3		74	111	215	131	104
ENSMUST00000114510.7.9	chr1	-	52186504	PolyA_DB v3		7	14	26	10	19
ENSMUST00000114510.7.10	chr1	-	52186536	PolyA_DB v3		0	4	2	2	1
ENSMUST00000114510.7.11	chr1	-	52186590	PolyA_DB v3		0	0	0	0	0
ENSMUST00000114510.7.12	chr1	-	52186609	PolyASite 2.0		4	6	12	5	5
ENSMUST00000114510.7.13	chr1	-	52186648	PolyASite 2.0		5	7	12	4	4
ENSMUST00000114510.7.14	chr1	-	52186739	PolyA_DB v3		0	0	1	1	0
ENSMUST00000114510.7.15	chr1	-	52186809	PolyA_DB v3		0	0	0	0	0
ENSMUST00000114510.7.16	chr1	-	52186977	PolyASite 2.0		92	152	286	141	142
ENSMUST00000114510.7.17	chr1	-	52187269	PolyASite 2.0		29	40	76	44	34
ENSMUST00000114510.7.18	chr1	-	52187323	PolyASite 2.0		4	2	5	6	2
ENSMUST00000114510.7.19	chr1	-	52187333	PolyA_DB v3		634	1029	1846	1059	1199
ENSMUST00000114510.7.20	chr1	-	52187389	PolyASite 2.0		22	29	53	25	25
ENSMUST00000114510.7.21	chr1	-	52187493	PolyASite 2.0		0	0	0	0	0
ENSMUST00000186764.6.0	chr1	-	52454988	PolyASite 2.0		12	21	39	25	34
ENSMUST00000186764.6.1	chr1	-	52455709	PolyASite 2.0		0	2	4	2	4
ENSMUST00000186764.6.2	chr1	-	52455850	PolyASite 2.0		0	0	1	1	0
ENSMUST00000186764.6.3	chr1	-	52456390	PolyA_DB v3		2	7	6	3	5
ENSMUST00000186764.6.4	chr1	-	52456465	PolyASite 2.0		0	0	1	0	1
ENSMUST00000186764.6.5	chr1	-	52457297	PolyASite 2.0		154	325	589	386	397
ENSMUST00000186764.6.6	chr1	-	52457408	PolyASite 2.0		13	25	48	10	15
ENSMUST00000186764.6.7	chr1	-	52457549	PolyA_DB v3		4	10	20	10	8
ENSMUST00000186764.6.8	chr1	-	52457878	PolyA_DB v3		368	773	1633	852	1001
ENSMUST00000186764.6.9	chr1	-	52458168	PolyASite 2.0		25	49	85	27	39
ENSMUST00000186764.6.10	chr1	-	52458378	PolyASite 2.0		0	0	0	0	0
ENSMUST00000186764.6.11	chr1	-	52458482	PolyA_DB v3		28	63	97	59	65
ENSMUST00000186764.6.12	chr1	-	52458528	PolyA_DB v3		0	0	0	0	0
ENSMUST00000186764.6.13	chr1	-	52458567	PolyA_DB v3		8	17	16	15	16
ENSMUST00000186764.6.14	chr1	-	52458698	PolyASite 2.0		5	11	31	13	14
ENSMUST00000186764.6.15	chr1	-	52458769	PolyA_DB v3		5	5	10	8	5
ENSMUST00000186764.6.16	chr1	-	52458794	PolyA_DB v3		0	0	2	0	3
ENSMUST00000186764.6.17	chr1	-	52458847	PolyA_DB v3		2	2	8	4	5
ENSMUST00000186764.6.18	chr1	-	52458876	PolyA_DB v3		0	1	0	1	1
ENSMUST00000186764.6.19	chr1	-	52458909	PolyA_DB v3		1	1	1	0	2
ENSMUST00000186764.6.20	chr1	-	52459218	Gencode M25		0	0	1	0	0
ENSMUST00000156876.7.0	chr1	-	52656287	PolyASite 2.0		0	0	0	0	0
ENSMUST00000156876.7.1	chr1	-	52656304	PolyA_DB v3		84	405	972	648	629
ENSMUST00000156876.7.2	chr1	-	52656347	PolyASite 2.0		2	15	41	26	22
ENSMUST00000156876.7.3	chr1	-	52656457	PolyASite 2.0		4	15	32	12	25
ENSMUST00000156876.7.4	chr1	-	52656527	Gencode M25		0	4	12	4	2
ENSMUST00000156876.7.5	chr1	-	52656554	PolyASite 2.0		0	0	3	3	1
ENSMUST00000156876.7.6	chr1	-	52656635	PolyA_DB v3		0	7	1	2	1
ENSMUST00000156876.7.7	chr1	-	52657346	PolyASite 2.0		78	521	1446	1042	1031
ENSMUST00000156876.7.8	chr1	-	52657933	PolyA_DB v3		20	154	413	198	199
ENSMUST00000087701.3.0	chr1	-	52659986	Gencode M25		37	197	611	408	470
ENSMUST00000027271.8.0	chr1	-	52784693	PolyA_DB v3		2	5	8	3	11
ENSMUST00000027271.8.1	chr1	-	52784704	PolyASite 2.0		0	0	0	0	0
ENSMUST00000027271.8.2	chr1	-	52785353	PolyA_DB v3		0	0	2	3	2
ENSMUST00000027271.8.3	chr1	-	52785396	PolyASite 2.0		1	1	4	4	2
ENSMUST00000027271.8.4	chr1	-	52785425	PolyA_DB v3		85	205	388	305	282
ENSMUST00000027271.8.5	chr1	-	52785471	PolyA_DB v3		1	1	7	2	11
ENSMUST00000027271.8.6	chr1	-	52785497	PolyASite 2.0		3	0	4	6	5
ENSMUST00000027271.8.7	chr1	-	52785535	PolyASite 2.0		0	3	2	2	1
ENSMUST00000027271.8.8	chr1	-	52785589	PolyA_DB v3		1	1	5	4	3
ENSMUST00000027271.8.9	chr1	-	52785911	PolyASite 2.0		60	160	239	179	151
ENSMUST00000027271.8.10	chr1	-	52786433	PolyA_DB v3		2	4	11	8	12
ENSMUST00000027271.8.11	chr1	-	52786927	PolyASite 2.0		98	236	462	282	278
ENSMUST00000027271.8.12	chr1	-	52787183	PolyA_DB v3		4	9	20	6	7
ENSMUST00000027271.8.13	chr1	-	52788934	PolyASite 2.0		133	338	695	545	631
ENSMUST00000027271.8.14	chr1	-	52789137	PolyASite 2.0		6	5	9	6	4
ENSMUST00000027271.8.15	chr1	-	52789302	PolyA_DB v3		3	8	22	8	13
ENSMUST00000027271.8.16	chr1	-	52789422	PolyASite 2.0		100	226	482	302	419
ENSMUST00000027271.8.17	chr1	-	52789491	PolyASite 2.0		0	0	0	0	0
ENSMUST00000027271.8.18	chr1	-	52789569	PolyASite 2.0		0	0	0	0	0
ENSMUST00000027271.8.19	chr1	-	52789593	PolyASite 2.0		0	0	0	0	0
ENSMUST00000027271.8.20	chr1	-	52789668	Gencode M25		0	0	0	0	0
ENSMUST00000050567.10.0	chr1	-	52922175	PolyASite 2.0		1	10	14	9	8
ENSMUST00000050567.10.1	chr1	-	52922204	PolyA_DB v3		0	0	0	0	0
ENSMUST00000050567.10.2	chr1	-	52922319	PolyASite 2.0		9	34	44	24	33
ENSMUST00000050567.10.3	chr1	-	52925127	PolyASite 2.0		16	21	36	17	11
ENSMUST00000050567.10.4	chr1	-	52925186	PolyASite 2.0		0	0	0	0	0
ENSMUST00000050567.10.5	chr1	-	52925232	PolyA_DB v3		0	0	0	0	0
ENSMUST00000072235.9.0	chr1	-	53158393	PolyASite 2.0		39	77	139	70	56
ENSMUST00000072235.9.1	chr1	-	53158577	PolyASite 2.0		6	4	11	5	1
ENSMUST00000072235.9.2	chr1	-	53158600	Gencode M25		0	0	0	0	0
ENSMUST00000027267.13.0	chr1	-	53188644	PolyASite 2.0		21	42	62	39	32
ENSMUST00000027267.13.1	chr1	-	53188681	PolyA_DB v3		1	1	2	0	3
ENSMUST00000027267.13.2	chr1	-	53189187	PolyA_DB v3		284	488	739	384	289
ENSMUST00000027264.9.0	chr1	-	53344617	PolyA_DB v3		630	1363	2165	1120	892
ENSMUST00000027264.9.1	chr1	-	53344644	PolyASite 2.0		0	0	0	0	0
ENSMUST00000027264.9.2	chr1	-	53344689	PolyA_DB v3		0	0	0	0	0
ENSMUST00000027264.9.3	chr1	-	53344719	PolyA_DB v3		0	0	0	0	0
ENSMUST00000236737.1.0	chr1	-	53347754	PolyASite 2.0		330	642	934	326	296
ENSMUST00000236737.1.1	chr1	-	53347831	Gencode M25		8	30	33	2	9
ENSMUST00000236737.1.2	chr1	-	53348403	PolyASite 2.0		2	6	15	2	5
ENSMUST00000236737.1.3	chr1	-	53348467	Gencode M25		0	0	0	0	0
ENSMUST00000236737.1.4	chr1	-	53348479	Gencode M25		0	0	0	0	0
ENSMUST00000094964.6.0	chr1	-	53397006	Gencode M25		0	0	0	0	0
ENSMUST00000027263.13.0	chr1	-	53755514	PolyASite 2.0		52	124	176	90	88
ENSMUST00000027263.13.1	chr1	-	53755555	PolyASite 2.0		4	8	11	3	3
ENSMUST00000027263.13.2	chr1	-	53755571	PolyA_DB v3		2	2	1	1	1
ENSMUST00000027263.13.3	chr1	-	53755648	PolyA_DB v3		2	1	3	2	1
ENSMUST00000027263.13.4	chr1	-	53755703	PolyASite 2.0		0	0	0	0	0
ENSMUST00000027263.13.5	chr1	-	53755798	PolyASite 2.0		0	0	0	0	0
ENSMUST00000027263.13.6	chr1	-	53755965	PolyASite 2.0		2	2	5	1	1
ENSMUST00000027263.13.7	chr1	-	53756013	PolyA_DB v3		0	0	3	0	1
ENSMUST00000027263.13.8	chr1	-	53756040	PolyA_DB v3		0	3	2	2	1
ENSMUST00000027263.13.9	chr1	-	53756106	PolyASite 2.0		101	275	438	257	249
ENSMUST00000027263.13.10	chr1	-	53756202	PolyA_DB v3		10	17	34	8	16
ENSMUST00000027263.13.11	chr1	-	53756226	PolyASite 2.0		1	4	7	2	2
ENSMUST00000027263.13.12	chr1	-	53756240	PolyA_DB v3		0	0	0	0	0
ENSMUST00000027263.13.13	chr1	-	53756266	PolyASite 2.0		0	0	5	0	0
ENSMUST00000027263.13.14	chr1	-	53756354	PolyASite 2.0		1	1	3	4	1
ENSMUST00000027263.13.15	chr1	-	53756391	PolyASite 2.0		0	0	0	1	0
ENSMUST00000027263.13.16	chr1	-	53757330	PolyA_DB v3		54	125	198	89	69
ENSMUST00000027263.13.17	chr1	-	53757373	PolyASite 2.0		0	0	0	0	0
ENSMUST00000027263.13.18	chr1	-	53757433	PolyASite 2.0		0	0	0	0	0
ENSMUST00000027263.13.19	chr1	-	53757489	PolyA_DB v3		0	0	0	0	0
ENSMUST00000120904.7.0	chr1	-	53806876	Gencode M25		35	115	183	128	98
ENSMUST00000120904.7.1	chr1	-	53806882	Gencode M25		0	0	0	1	0
ENSMUST00000120904.7.2	chr1	-	53808245	PolyA_DB v3		35	121	214	129	115
ENSMUST00000120904.7.3	chr1	-	53811104	PolyA_DB v3		2	15	6	3	9
ENSMUST00000120904.7.4	chr1	-	53811175	PolyASite 2.0		92	212	371	266	231
ENSMUST00000120904.7.5	chr1	-	53811228	PolyASite 2.0		2	9	14	3	6
ENSMUST00000120904.7.6	chr1	-	53811296	PolyA_DB v3		1	7	8	2	3
ENSMUST00000120904.7.7	chr1	-	53812783	PolyASite 2.0		110	191	391	189	147
ENSMUST00000097741.2.0	chr1	-	53930817	PolyASite 2.0		6	14	19	12	4
ENSMUST00000041638.7.0	chr1	-	54395401	PolyASite 2.0		32	88	163	99	72
ENSMUST00000041638.7.1	chr1	-	54395846	PolyASite 2.0		0	2	1	1	0
ENSMUST00000041638.7.2	chr1	-	54395911	PolyASite 2.0		9	16	26	10	8
ENSMUST00000041638.7.3	chr1	-	54396005	PolyASite 2.0		301	712	1212	608	563
ENSMUST00000041638.7.4	chr1	-	54396268	PolyA_DB v3		125	231	389	165	112
ENSMUST00000041638.7.5	chr1	-	54396980	PolyA_DB v3		3	4	14	6	3
ENSMUST00000041638.7.6	chr1	-	54397117	PolyA_DB v3		0	0	1	0	0
ENSMUST00000041638.7.7	chr1	-	54397176	PolyASite 2.0		1	0	0	0	0
ENSMUST00000041638.7.8	chr1	-	54397580	PolyASite 2.0		370	641	987	450	400
ENSMUST00000041638.7.9	chr1	-	54397808	PolyA_DB v3		0	0	0	0	0
ENSMUST00000210156.1.0	chr1	-	54443404	Gencode M25		0	0	0	0	0
ENSMUST00000210156.1.1	chr1	-	54444786	Gencode M25		0	0	0	0	0
ENSMUST00000097739.4.0	chr1	-	54472993	PolyASite 2.0		0	0	0	0	0
ENSMUST00000097739.4.1	chr1	-	54473007	PolyA_DB v3		327	819	1881	1074	1041
ENSMUST00000097739.4.2	chr1	-	54473045	PolyASite 2.0		6	8	18	9	5
ENSMUST00000097739.4.3	chr1	-	54473776	PolyA_DB v3		8	12	50	20	15
ENSMUST00000097739.4.4	chr1	-	54475360	PolyA_DB v3		547	1479	3631	1903	1838
ENSMUST00000097739.4.5	chr1	-	54475550	PolyASite 2.0		148	286	726	342	255
ENSMUST00000097739.4.6	chr1	-	54476203	PolyASite 2.0		11	23	76	30	33
ENSMUST00000097739.4.7	chr1	-	54476379	PolyASite 2.0		160	541	1350	805	768
ENSMUST00000097739.4.8	chr1	-	54476709	PolyA_DB v3		116	340	826	519	518
ENSMUST00000097739.4.9	chr1	-	54478236	PolyA_DB v3		1	1	0	3	0
ENSMUST00000097739.4.10	chr1	-	54478280	PolyA_DB v3		1	1	4	0	0
ENSMUST00000097739.4.11	chr1	-	54478363	PolyASite 2.0		19	42	116	71	46
ENSMUST00000097739.4.12	chr1	-	54478689	PolyASite 2.0		13	39	90	46	45
ENSMUST00000097739.4.13	chr1	-	54479066	PolyASite 2.0		69	160	385	202	146
ENSMUST00000097739.4.14	chr1	-	54479542	PolyASite 2.0		16	42	102	56	65
ENSMUST00000097739.4.15	chr1	-	54480131	PolyASite 2.0		44	128	271	135	127
ENSMUST00000097739.4.16	chr1	-	54480149	PolyA_DB v3		0	2	5	0	1
ENSMUST00000097739.4.17	chr1	-	54480239	PolyASite 2.0		1	5	7	3	2
ENSMUST00000179030.7.0	chr1	-	54645347	PolyASite 2.0		211	783	1632	1222	1320
ENSMUST00000179030.7.1	chr1	-	54645390	PolyASite 2.0		5	12	38	16	12
ENSMUST00000179030.7.2	chr1	-	54645463	PolyASite 2.0		4	15	36	21	17
ENSMUST00000179030.7.3	chr1	-	54645518	PolyA_DB v3		2	9	17	5	10
ENSMUST00000179030.7.4	chr1	-	54645533	PolyASite 2.0		0	0	4	2	1
ENSMUST00000179030.7.5	chr1	-	54645610	PolyASite 2.0		1	1	4	2	0
ENSMUST00000179030.7.6	chr1	-	54647910	PolyA_DB v3		2	11	22	16	23
ENSMUST00000179030.7.7	chr1	-	54648087	PolyA_DB v3		0	0	0	0	0
ENSMUST00000027127.13.0	chr1	-	54985172	PolyASite 2.0		449	1027	1949	1377	1441
ENSMUST00000027127.13.1	chr1	-	54985219	PolyASite 2.0		4	17	29	5	11
ENSMUST00000027127.13.2	chr1	-	54985642	PolyASite 2.0		1	5	11	9	10
ENSMUST00000027127.13.3	chr1	-	54985693	PolyASite 2.0		236	494	829	553	501
ENSMUST00000027127.13.4	chr1	-	54985741	PolyA_DB v3		4	17	22	7	2
ENSMUST00000027127.13.5	chr1	-	54986098	PolyASite 2.0		51	82	194	121	123
ENSMUST00000027127.13.6	chr1	-	54986955	PolyA_DB v3		1	0	3	1	1
ENSMUST00000027127.13.7	chr1	-	54986983	PolyA_DB v3		0	0	9	1	4
ENSMUST00000027127.13.8	chr1	-	54987023	PolyA_DB v3		0	0	1	0	0
ENSMUST00000027127.13.9	chr1	-	54987033	PolyASite 2.0		4595	10400	18331	10843	11668
ENSMUST00000027127.13.10	chr1	-	54987083	PolyA_DB v3		0	0	0	0	0
ENSMUST00000027127.13.11	chr1	-	54987107	PolyASite 2.0		0	0	0	0	0
ENSMUST00000027127.13.12	chr1	-	54987121	PolyASite 2.0		0	0	0	0	0
ENSMUST00000027127.13.13	chr1	-	54987133	PolyA_DB v3		0	0	0	0	0
ENSMUST00000027127.13.14	chr1	-	54987260	PolyASite 2.0		0	0	0	0	0
ENSMUST00000027127.13.15	chr1	-	54987303	PolyASite 2.0		0	0	0	0	0
ENSMUST00000027123.14.0	chr1	-	55077834	PolyASite 2.0		4626	6231	6745	2302	2159
ENSMUST00000027123.14.1	chr1	-	55077886	PolyASite 2.0		0	0	0	0	0
ENSMUST00000027123.14.2	chr1	-	55077903	PolyA_DB v3		0	0	0	0	0
ENSMUST00000027123.14.3	chr1	-	55077933	PolyASite 2.0		0	0	0	0	0
ENSMUST00000027123.14.4	chr1	-	55078049	PolyASite 2.0		24	35	44	10	13
ENSMUST00000027123.14.5	chr1	-	55078114	PolyASite 2.0		0	0	0	0	0
ENSMUST00000027123.14.6	chr1	-	55078132	PolyASite 2.0		0	0	0	0	0
ENSMUST00000027121.14.0	chr1	-	55170162	PolyASite 2.0		36	161	400	219	193
ENSMUST00000027121.14.1	chr1	-	55170187	PolyA_DB v3		0	1	7	0	0
ENSMUST00000027121.14.2	chr1	-	55170215	PolyASite 2.0		0	0	6	0	1
ENSMUST00000027121.14.3	chr1	-	55170785	PolyA_DB v3		57	260	736	393	278
ENSMUST00000027121.14.4	chr1	-	55171186	PolyA_DB v3		0	2	8	0	1
ENSMUST00000027121.14.5	chr1	-	55171265	PolyA_DB v3		0	0	0	1	0
ENSMUST00000027121.14.6	chr1	-	55171283	PolyA_DB v3		24	97	314	108	68
ENSMUST00000027121.14.7	chr1	-	55171404	PolyASite 2.0		0	0	0	0	0
ENSMUST00000027121.14.8	chr1	-	55171577	PolyA_DB v3		31	131	326	224	153
ENSMUST00000027121.14.9	chr1	-	55171620	PolyA_DB v3		0	0	0	0	0
ENSMUST00000027121.14.10	chr1	-	55171748	PolyASite 2.0		0	0	0	0	0
ENSMUST00000114428.2.0	chr1	-	55201652	PolyASite 2.0		3	11	14	5	5
ENSMUST00000114423.6.0	chr1	-	55299735	PolyASite 2.0		0	4	2	0	4
ENSMUST00000114423.6.1	chr1	-	55299859	PolyASite 2.0		0	0	1	0	0
ENSMUST00000114423.6.2	chr1	-	55300068	PolyASite 2.0		0	0	0	0	0
ENSMUST00000159398.1.0	chr1	-	55346257	Gencode M25		1	0	3	1	1
ENSMUST00000062085.5.0	chr1	-	56636044	PolyA_DB v3		0	0	0	1	0
ENSMUST00000042857.13.0	chr1	-	56793323	PolyA_DB v3		4	16	34	17	26
ENSMUST00000042857.13.1	chr1	-	56793970	PolyASite 2.0		1	0	0	0	1
ENSMUST00000042857.13.2	chr1	-	56793986	PolyA_DB v3		121	336	625	337	329
ENSMUST00000042857.13.3	chr1	-	56794016	PolyASite 2.0		3	12	15	10	9
ENSMUST00000042857.13.4	chr1	-	56794161	PolyA_DB v3		4	6	25	10	14
ENSMUST00000042857.13.5	chr1	-	56796073	PolyA_DB v3		25	59	172	87	65
ENSMUST00000042857.13.6	chr1	-	56796285	PolyASite 2.0		5	11	11	9	4
ENSMUST00000042857.13.7	chr1	-	56796353	PolyASite 2.0		0	1	1	0	0
ENSMUST00000042857.13.8	chr1	-	56796559	PolyA_DB v3		0	0	2	0	0
ENSMUST00000042857.13.9	chr1	-	56796743	PolyASite 2.0		0	0	0	0	0
ENSMUST00000162686.7.0	chr1	-	57386840	PolyASite 2.0		9	15	15	13	10
ENSMUST00000162686.7.1	chr1	-	57387293	PolyA_DB v3		23	30	78	36	33
ENSMUST00000162686.7.2	chr1	-	57387900	PolyASite 2.0		4	10	14	8	15
ENSMUST00000162686.7.3	chr1	-	57388228	PolyASite 2.0		888	1819	2713	1641	1647
ENSMUST00000162686.7.4	chr1	-	57388246	PolyA_DB v3		0	0	0	0	0
ENSMUST00000162686.7.5	chr1	-	57388260	PolyASite 2.0		0	0	0	0	0
ENSMUST00000162686.7.6	chr1	-	57388413	PolyASite 2.0		0	0	0	0	0
ENSMUST00000162686.7.7	chr1	-	57388431	PolyA_DB v3		0	0	0	0	0
ENSMUST00000164963.7.0	chr1	-	57955103	PolyASite 2.0		16	41	93	63	59
ENSMUST00000164963.7.1	chr1	-	57955249	PolyASite 2.0		417	845	1749	1155	1217
ENSMUST00000164963.7.2	chr1	-	57955411	PolyA_DB v3		14	20	45	18	29
ENSMUST00000164963.7.3	chr1	-	57956070	PolyA_DB v3		0	5	5	3	2
ENSMUST00000034868.13.0	chr1	-	58411986	PolyASite 2.0		5302	12870	22061	15937	18941
ENSMUST00000034868.13.1	chr1	-	58411996	PolyA_DB v3		0	0	0	0	0
ENSMUST00000034868.13.2	chr1	-	58412064	PolyASite 2.0		0	0	0	0	0
ENSMUST00000034868.13.3	chr1	-	58412172	PolyASite 2.0		0	0	0	0	0
ENSMUST00000117069.7.0	chr1	-	58429170	PolyA_DB v3		49	96	167	90	88
ENSMUST00000117069.7.1	chr1	-	58429637	PolyASite 2.0		19	37	55	20	20
ENSMUST00000117069.7.2	chr1	-	58429805	PolyA_DB v3		67	161	248	143	148
ENSMUST00000117069.7.3	chr1	-	58430181	PolyASite 2.0		19	36	56	40	33
ENSMUST00000117069.7.4	chr1	-	58430194	PolyA_DB v3		0	0	0	0	0
ENSMUST00000117069.7.5	chr1	-	58430216	PolyASite 2.0		0	0	0	0	0
ENSMUST00000117069.7.6	chr1	-	58430325	PolyA_DB v3		82	189	308	167	143
ENSMUST00000117069.7.7	chr1	-	58431000	PolyASite 2.0		584	1142	1756	839	638
ENSMUST00000117069.7.8	chr1	-	58431055	PolyASite 2.0		0	0	0	0	0
ENSMUST00000117069.7.9	chr1	-	58431141	PolyA_DB v3		0	0	0	0	0
ENSMUST00000114345.8.0	chr1	-	58433785	PolyASite 2.0		34	66	113	40	48
ENSMUST00000114345.8.1	chr1	-	58434097	PolyASite 2.0		145	294	474	250	241
ENSMUST00000114345.8.2	chr1	-	58434328	PolyASite 2.0		0	0	0	0	0
ENSMUST00000027198.11.0	chr1	-	58461634	PolyASite 2.0		32	70	88	41	45
ENSMUST00000027198.11.1	chr1	-	58462233	PolyA_DB v3		5	7	13	11	5
ENSMUST00000027198.11.2	chr1	-	58462366	PolyA_DB v3		79	280	348	212	164
ENSMUST00000027198.11.3	chr1	-	58462775	PolyASite 2.0		179	439	604	293	242
ENSMUST00000027198.11.4	chr1	-	58462820	PolyASite 2.0		12	11	12	4	9
ENSMUST00000027198.11.5	chr1	-	58462846	PolyA_DB v3		1	2	4	1	4
ENSMUST00000027198.11.6	chr1	-	58463196	PolyASite 2.0		569	1059	1566	794	725
ENSMUST00000027198.11.7	chr1	-	58463473	PolyASite 2.0		304	626	882	377	337
ENSMUST00000027198.11.8	chr1	-	58463524	PolyASite 2.0		10	17	25	5	3
ENSMUST00000027198.11.9	chr1	-	58463647	PolyA_DB v3		6	12	15	7	1
ENSMUST00000027198.11.10	chr1	-	58463980	PolyASite 2.0		175	352	456	230	229
ENSMUST00000027198.11.11	chr1	-	58464051	PolyA_DB v3		0	0	0	0	0
ENSMUST00000027198.11.12	chr1	-	58464204	Gencode M25		0	0	0	0	0
ENSMUST00000161600.7.0	chr1	-	58522807	PolyASite 2.0		272	540	892	702	733
ENSMUST00000161600.7.1	chr1	-	58522853	PolyASite 2.0		0	0	0	0	0
ENSMUST00000161600.7.2	chr1	-	58522924	PolyASite 2.0		87	186	342	259	206
ENSMUST00000161600.7.3	chr1	-	58522964	PolyA_DB v3		21	52	100	65	51
ENSMUST00000161600.7.4	chr1	-	58523139	PolyASite 2.0		60	132	202	129	91
ENSMUST00000161600.7.5	chr1	-	58524718	PolyASite 2.0		356	895	1518	980	853
ENSMUST00000161600.7.6	chr1	-	58525581	PolyA_DB v3		31	44	89	53	40
ENSMUST00000161600.7.7	chr1	-	58526081	PolyASite 2.0		0	1	2	0	1
ENSMUST00000161600.7.8	chr1	-	58526096	PolyA_DB v3		261	542	1086	661	560
ENSMUST00000161600.7.9	chr1	-	58526361	PolyA_DB v3		181	354	635	269	246
ENSMUST00000161600.7.10	chr1	-	58527021	Gencode M25		314	750	1144	639	556
ENSMUST00000161600.7.11	chr1	-	58527625	PolyASite 2.0		569	1239	2217	1433	1269
ENSMUST00000161600.7.12	chr1	-	58527743	Gencode M25		29	55	71	34	36
ENSMUST00000161600.7.13	chr1	-	58527947	PolyA_DB v3		0	0	0	0	0
ENSMUST00000161600.7.14	chr1	-	58527985	PolyASite 2.0		37	80	130	53	60
ENSMUST00000161600.7.15	chr1	-	58528066	PolyA_DB v3		6	5	9	11	8
ENSMUST00000161600.7.16	chr1	-	58528184	PolyA_DB v3		6	13	17	9	7
ENSMUST00000161600.7.17	chr1	-	58529088	PolyASite 2.0		1	4	1	1	0
ENSMUST00000161600.7.18	chr1	-	58529267	PolyA_DB v3		4	11	12	10	6
ENSMUST00000161600.7.19	chr1	-	58529311	PolyA_DB v3		0	0	1	0	0
ENSMUST00000161600.7.20	chr1	-	58529442	PolyA_DB v3		0	1	0	0	0
ENSMUST00000161600.7.21	chr1	-	58529564	PolyA_DB v3		0	0	0	0	0
ENSMUST00000188772.6.0	chr1	-	58646903	Gencode M25		0	0	0	0	0
ENSMUST00000191565.6.0	chr1	-	58657211	PolyASite 2.0		0	0	0	1	0
ENSMUST00000191565.6.1	chr1	-	58657390	PolyA_DB v3		1	0	1	1	1
ENSMUST00000191565.6.2	chr1	-	58657658	PolyASite 2.0		0	0	0	0	0
ENSMUST00000191565.6.3	chr1	-	58658085	PolyA_DB v3		0	0	0	0	1
ENSMUST00000191565.6.4	chr1	-	58658121	PolyASite 2.0		0	0	0	0	0
ENSMUST00000055313.13.0	chr1	-	58657211	PolyASite 2.0		0	0	0	1	0
ENSMUST00000055313.13.1	chr1	-	58657390	PolyA_DB v3		1	0	1	1	1
ENSMUST00000055313.13.2	chr1	-	58657658	PolyASite 2.0		0	0	0	0	0
ENSMUST00000055313.13.3	chr1	-	58658085	PolyA_DB v3		0	0	0	0	1
ENSMUST00000055313.13.4	chr1	-	58658121	PolyASite 2.0		0	0	0	0	0
ENSMUST00000055313.13.5	chr1	-	58658363	Gencode M25		0	0	0	0	0
ENSMUST00000027186.11.0	chr1	-	58900457	PolyASite 2.0		578	1289	2416	1659	1985
ENSMUST00000027186.11.1	chr1	-	58900532	PolyASite 2.0		10	41	65	20	38
ENSMUST00000027186.11.2	chr1	-	58900675	PolyA_DB v3		5	9	16	6	12
ENSMUST00000027186.11.3	chr1	-	58900793	PolyASite 2.0		5	3	14	9	2
ENSMUST00000027186.11.4	chr1	-	58901300	PolyA_DB v3		17	33	96	51	62
ENSMUST00000027186.11.5	chr1	-	58902066	PolyA_DB v3		1	2	0	3	1
ENSMUST00000027186.11.6	chr1	-	58902390	PolyASite 2.0		0	2	4	2	2
ENSMUST00000027186.11.7	chr1	-	58902463	PolyASite 2.0		0	0	1	1	1
ENSMUST00000027186.11.8	chr1	-	58902480	PolyA_DB v3		65	114	186	152	141
ENSMUST00000027186.11.9	chr1	-	58902845	PolyA_DB v3		622	1291	2454	1498	1642
ENSMUST00000027186.11.10	chr1	-	58903419	PolyASite 2.0		11	18	42	29	42
ENSMUST00000027186.11.11	chr1	-	58903504	Gencode M25		0	0	0	0	0
ENSMUST00000174120.1.0	chr1	-	58900457	PolyASite 2.0		578	1289	2416	1659	1985
ENSMUST00000174120.1.1	chr1	-	58900532	PolyASite 2.0		10	41	65	20	38
ENSMUST00000174120.1.2	chr1	-	58900675	PolyA_DB v3		5	9	16	6	12
ENSMUST00000174120.1.3	chr1	-	58900793	PolyASite 2.0		5	3	14	9	2
ENSMUST00000174120.1.4	chr1	-	58901300	PolyA_DB v3		17	33	96	51	62
ENSMUST00000174120.1.5	chr1	-	58902066	PolyA_DB v3		1	2	0	3	1
ENSMUST00000174120.1.6	chr1	-	58902390	PolyASite 2.0		0	2	4	2	2
ENSMUST00000174120.1.7	chr1	-	58902463	PolyASite 2.0		0	0	1	1	1
ENSMUST00000174120.1.8	chr1	-	58902480	PolyA_DB v3		65	114	186	152	141
ENSMUST00000174120.1.9	chr1	-	58902845	PolyA_DB v3		622	1291	2454	1498	1642
ENSMUST00000174120.1.10	chr1	-	58903419	PolyASite 2.0		16	32	69	44	56
ENSMUST00000174120.1.11	chr1	-	58903504	Gencode M25		0	0	2	2	1
ENSMUST00000238601.1.0	chr1	-	58997119	PolyASite 2.0		0	1	1	1	0
ENSMUST00000097080.3.0	chr1	-	59050505	PolyASite 2.0		0	0	0	0	0
ENSMUST00000097080.3.1	chr1	-	59050556	PolyASite 2.0		0	0	5	4	3
ENSMUST00000097080.3.2	chr1	-	59050694	PolyASite 2.0		0	0	0	0	0
ENSMUST00000097080.3.3	chr1	-	59050732	PolyASite 2.0		0	0	0	0	0
ENSMUST00000097080.3.4	chr1	-	59050765	PolyA_DB v3		0	0	0	0	0
ENSMUST00000097080.3.5	chr1	-	59050775	PolyASite 2.0		0	0	0	0	0
ENSMUST00000097080.3.6	chr1	-	59050791	PolyA_DB v3		0	0	0	0	0
ENSMUST00000094917.9.0	chr1	-	59100579	PolyASite 2.0		463	959	1600	794	668
ENSMUST00000094917.9.1	chr1	-	59100593	PolyA_DB v3		0	0	0	0	0
ENSMUST00000094917.9.2	chr1	-	59100684	PolyA_DB v3		347	678	1042	453	367
ENSMUST00000094917.9.3	chr1	-	59100899	PolyASite 2.0		1204	2613	4360	1967	1658
ENSMUST00000094917.9.4	chr1	-	59100911	Gencode M25		0	0	0	0	0
ENSMUST00000191200.6.0	chr1	-	59120936	PolyASite 2.0		5	16	47	71	81
ENSMUST00000191200.6.1	chr1	-	59121144	Gencode M25		0	0	1	0	0
ENSMUST00000027178.12.0	chr1	-	59162253	PolyASite 2.0		20	31	65	48	39
ENSMUST00000027178.12.1	chr1	-	59162708	Gencode M25		0	1	4	2	2
ENSMUST00000027178.12.2	chr1	-	59162931	PolyASite 2.0		310	754	1435	883	939
ENSMUST00000027178.12.3	chr1	-	59163961	PolyASite 2.0		8	26	43	18	30
ENSMUST00000027178.12.4	chr1	-	59164009	PolyASite 2.0		0	0	0	0	0
ENSMUST00000027178.12.5	chr1	-	59164058	PolyASite 2.0		0	0	0	0	0
ENSMUST00000091374.8.0	chr1	-	59639438	PolyASite 2.0		670	1428	2055	802	605
ENSMUST00000091374.8.1	chr1	-	59639548	PolyA_DB v3		93	185	277	81	67
ENSMUST00000091374.8.2	chr1	-	59639602	PolyASite 2.0		15	30	44	9	8
ENSMUST00000091374.8.3	chr1	-	59639894	PolyASite 2.0		11	41	59	21	12
ENSMUST00000091374.8.4	chr1	-	59639944	Gencode M25		0	0	0	0	0
ENSMUST00000027172.12.0	chr1	-	59989072	PolyA_DB v3		4	13	79	118	197
ENSMUST00000027172.12.1	chr1	-	59989777	PolyA_DB v3		0	1	9	17	15
ENSMUST00000027172.12.2	chr1	-	59989971	PolyA_DB v3		0	0	2	2	1
ENSMUST00000027172.12.3	chr1	-	59990000	PolyA_DB v3		0	0	0	0	0
ENSMUST00000027172.12.4	chr1	-	59990580	PolyASite 2.0		1	9	22	30	61
ENSMUST00000027172.12.5	chr1	-	59990627	PolyASite 2.0		0	1	2	2	5
ENSMUST00000027172.12.6	chr1	-	59990692	PolyASite 2.0		0	0	0	2	1
ENSMUST00000027172.12.7	chr1	-	59990710	PolyA_DB v3		0	0	0	0	0
ENSMUST00000027172.12.8	chr1	-	59990797	PolyASite 2.0		0	1	1	0	3
ENSMUST00000027172.12.9	chr1	-	59990871	PolyASite 2.0		0	0	0	0	0
ENSMUST00000027172.12.10	chr1	-	59990894	PolyASite 2.0		0	0	0	0	0
ENSMUST00000027172.12.11	chr1	-	59990918	PolyASite 2.0		0	0	0	0	0
ENSMUST00000027172.12.12	chr1	-	59991124	Gencode M25		0	0	0	0	0
ENSMUST00000027173.14.0	chr1	-	60067926	PolyA_DB v3		10	33	29	15	20
ENSMUST00000027173.14.1	chr1	-	60068347	PolyASite 2.0		10	21	25	6	10
ENSMUST00000027173.14.2	chr1	-	60068366	PolyA_DB v3		0	0	0	0	0
ENSMUST00000027173.14.3	chr1	-	60068692	PolyASite 2.0		30	68	99	36	25
ENSMUST00000027173.14.4	chr1	-	60069781	PolyASite 2.0		68	109	155	70	87
ENSMUST00000027173.14.5	chr1	-	60069938	PolyA_DB v3		8	17	19	7	3
ENSMUST00000027173.14.6	chr1	-	60071361	PolyASite 2.0		49	60	86	66	48
ENSMUST00000027173.14.7	chr1	-	60074241	PolyASite 2.0		15	37	39	29	14
ENSMUST00000027173.14.8	chr1	-	60074284	PolyA_DB v3		2	2	4	1	0
ENSMUST00000027173.14.9	chr1	-	60074331	PolyA_DB v3		0	0	0	0	0
ENSMUST00000027173.14.10	chr1	-	60074619	PolyA_DB v3		111	236	354	108	127
ENSMUST00000027173.14.11	chr1	-	60074918	PolyASite 2.0		88	169	200	72	76
ENSMUST00000027173.14.12	chr1	-	60074987	PolyASite 2.0		5	8	8	7	3
ENSMUST00000027173.14.13	chr1	-	60075293	PolyA_DB v3		38	52	68	26	20
ENSMUST00000027173.14.14	chr1	-	60076079	PolyASite 2.0		159	269	340	113	128
ENSMUST00000027173.14.15	chr1	-	60076127	PolyA_DB v3		3	2	8	3	1
ENSMUST00000027173.14.16	chr1	-	60076327	PolyA_DB v3		3	8	6	1	3
ENSMUST00000027173.14.17	chr1	-	60076869	PolyASite 2.0		831	1454	2132	1068	883
ENSMUST00000027173.14.18	chr1	-	60077045	PolyASite 2.0		181	342	465	165	139
ENSMUST00000027173.14.19	chr1	-	60077158	PolyA_DB v3		1666	2743	4442	1811	1663
ENSMUST00000027173.14.20	chr1	-	60077364	PolyA_DB v3		146	220	380	137	125
ENSMUST00000027173.14.21	chr1	-	60077588	PolyA_DB v3		160	198	311	126	96
ENSMUST00000027173.14.22	chr1	-	60077613	PolyA_DB v3		0	0	0	0	0
ENSMUST00000027173.14.23	chr1	-	60077625	PolyASite 2.0		13	27	33	9	22
ENSMUST00000027173.14.24	chr1	-	60077657	PolyA_DB v3		7	14	33	8	11
ENSMUST00000027173.14.25	chr1	-	60077695	PolyASite 2.0		13	28	34	11	12
ENSMUST00000027173.14.26	chr1	-	60077753	PolyA_DB v3		18	17	38	14	13
ENSMUST00000027173.14.27	chr1	-	60077829	PolyA_DB v3		0	1	1	1	0
ENSMUST00000027173.14.28	chr1	-	60078076	PolyASite 2.0		245	330	420	213	251
ENSMUST00000027173.14.29	chr1	-	60078145	PolyASite 2.0		0	0	0	0	0
ENSMUST00000027168.11.0	chr1	-	60478861	PolyASite 2.0		33	62	80	20	31
ENSMUST00000027168.11.1	chr1	-	60479305	PolyASite 2.0		280	597	987	559	475
ENSMUST00000027168.11.2	chr1	-	60479357	PolyA_DB v3		6	15	28	12	16
ENSMUST00000027168.11.3	chr1	-	60481035	PolyA_DB v3		84	132	227	126	111
ENSMUST00000027168.11.4	chr1	-	60481159	PolyA_DB v3		6	16	19	8	3
ENSMUST00000027168.11.5	chr1	-	60482292	Gencode M25		141	344	496	269	327
ENSMUST00000027168.11.6	chr1	-	60483187	PolyASite 2.0		378	730	1286	835	904
ENSMUST00000027168.11.7	chr1	-	60483236	Gencode M25		0	0	0	0	0
ENSMUST00000140485.7.0	chr1	-	60482292	Gencode M25		141	344	496	269	327
ENSMUST00000140485.7.1	chr1	-	60483187	PolyASite 2.0		269	521	883	601	679
ENSMUST00000140485.7.2	chr1	-	60483236	Gencode M25		384	802	1391	727	800
ENSMUST00000140485.7.3	chr1	-	60483440	PolyA_DB v3		0	1	1	2	3
ENSMUST00000140485.7.4	chr1	-	60483458	PolyASite 2.0		1226	2819	5031	2942	3566
ENSMUST00000140485.7.5	chr1	-	60483503	PolyASite 2.0		9	31	51	27	29
ENSMUST00000140485.7.6	chr1	-	60483539	PolyASite 2.0		1	25	38	18	24
ENSMUST00000140485.7.7	chr1	-	60483642	PolyA_DB v3		0	0	0	0	0
ENSMUST00000140485.7.8	chr1	-	60483720	PolyA_DB v3		328	713	1371	895	890
ENSMUST00000140485.7.9	chr1	-	60483787	PolyA_DB v3		61	120	202	140	124
ENSMUST00000140485.7.10	chr1	-	60483917	PolyA_DB v3		33	73	158	71	101
ENSMUST00000140485.7.11	chr1	-	60483970	PolyA_DB v3		12	23	45	22	21
ENSMUST00000140485.7.12	chr1	-	60484204	PolyASite 2.0		33	45	92	46	40
ENSMUST00000140485.7.13	chr1	-	60484579	PolyA_DB v3		167	359	731	377	422
ENSMUST00000140485.7.14	chr1	-	60484688	PolyASite 2.0		0	0	0	0	0
ENSMUST00000140485.7.15	chr1	-	60484879	PolyASite 2.0		9	21	65	29	48
ENSMUST00000140485.7.16	chr1	-	60484938	PolyASite 2.0		10	30	54	31	40
ENSMUST00000140485.7.17	chr1	-	60484965	PolyA_DB v3		12	14	40	30	29
ENSMUST00000140485.7.18	chr1	-	60484989	PolyASite 2.0		36	57	132	55	63
ENSMUST00000140485.7.19	chr1	-	60485126	PolyASite 2.0		1728	4060	7053	3354	3859
ENSMUST00000140485.7.20	chr1	-	60485177	PolyASite 2.0		10	30	43	17	17
ENSMUST00000140485.7.21	chr1	-	60485280	PolyASite 2.0		22	38	87	25	22
ENSMUST00000140485.7.22	chr1	-	60485418	PolyASite 2.0		13	41	58	17	19
ENSMUST00000140485.7.23	chr1	-	60486076	PolyASite 2.0		1217	2734	5013	3077	3435
ENSMUST00000140485.7.24	chr1	-	60486290	PolyA_DB v3		77	155	242	89	91
ENSMUST00000140485.7.25	chr1	-	60486346	PolyA_DB v3		5	7	10	3	6
ENSMUST00000140485.7.26	chr1	-	60486806	PolyA_DB v3		1	1	2	0	0
ENSMUST00000140485.7.27	chr1	-	60486849	PolyASite 2.0		61	98	199	102	97
ENSMUST00000140485.7.28	chr1	-	60486864	PolyA_DB v3		0	0	1	1	1
ENSMUST00000140485.7.29	chr1	-	60486911	PolyASite 2.0		0	0	1	0	0
ENSMUST00000140485.7.30	chr1	-	60487197	PolyA_DB v3		5	10	24	15	18
ENSMUST00000140485.7.31	chr1	-	60487307	PolyASite 2.0		117	186	294	163	192
ENSMUST00000140485.7.32	chr1	-	60487344	PolyASite 2.0		2	1	5	4	1
ENSMUST00000140485.7.33	chr1	-	60487394	PolyA_DB v3		7	9	6	3	1
ENSMUST00000140485.7.34	chr1	-	60487548	PolyA_DB v3		4	15	21	13	7
ENSMUST00000140485.7.35	chr1	-	60487867	PolyASite 2.0		10	12	23	16	17
ENSMUST00000140485.7.36	chr1	-	60487931	PolyA_DB v3		0	0	0	0	0
ENSMUST00000140485.7.37	chr1	-	60487946	PolyASite 2.0		0	0	0	0	0
ENSMUST00000140485.7.38	chr1	-	60487994	PolyA_DB v3		12	33	57	31	28
ENSMUST00000140485.7.39	chr1	-	60488062	PolyA_DB v3		0	0	0	0	0
ENSMUST00000140485.7.40	chr1	-	60488110	PolyA_DB v3		0	0	0	0	0
ENSMUST00000090293.10.0	chr1	-	60490676	Gencode M25		10	26	33	17	26
ENSMUST00000090293.10.1	chr1	-	60490866	PolyA_DB v3		0	0	0	0	0
ENSMUST00000090293.10.2	chr1	-	60490924	PolyASite 2.0		0	0	0	0	0
ENSMUST00000165066.7.0	chr1	-	63047803	PolyASite 2.0		721	1443	2456	1671	1797
ENSMUST00000165066.7.1	chr1	-	63047868	PolyA_DB v3		28	73	112	43	74
ENSMUST00000165066.7.2	chr1	-	63047907	PolyASite 2.0		2	16	18	11	10
ENSMUST00000165066.7.3	chr1	-	63047990	PolyA_DB v3		5	17	29	8	22
ENSMUST00000165066.7.4	chr1	-	63049010	PolyA_DB v3		2	6	9	3	3
ENSMUST00000165066.7.5	chr1	-	63049287	PolyASite 2.0		47	93	172	61	62
ENSMUST00000165066.7.6	chr1	-	63050341	PolyA_DB v3		61	106	197	82	84
ENSMUST00000165066.7.7	chr1	-	63051386	PolyA_DB v3		9	15	19	13	19
ENSMUST00000165066.7.8	chr1	-	63051526	PolyA_DB v3		279	515	1010	537	470
ENSMUST00000165066.7.9	chr1	-	63052716	PolyA_DB v3		340	609	1224	662	590
ENSMUST00000165066.7.10	chr1	-	63053433	PolyA_DB v3		11	22	36	7	13
ENSMUST00000165066.7.11	chr1	-	63053749	PolyA_DB v3		1	4	6	3	2
ENSMUST00000165066.7.12	chr1	-	63053792	PolyA_DB v3		2607	5403	9424	4574	3701
ENSMUST00000165066.7.13	chr1	-	63054111	PolyA_DB v3		170	349	627	304	230
ENSMUST00000165066.7.14	chr1	-	63056092	PolyASite 2.0		20	52	59	34	30
ENSMUST00000165066.7.15	chr1	-	63057132	PolyA_DB v3		49	89	188	92	68
ENSMUST00000165066.7.16	chr1	-	63057422	PolyA_DB v3		3	3	11	6	5
ENSMUST00000165066.7.17	chr1	-	63057957	PolyASite 2.0		1	5	10	2	8
ENSMUST00000027111.14.0	chr1	-	63143573	PolyASite 2.0		1689	3640	5538	2918	2741
ENSMUST00000027111.14.1	chr1	-	63143598	PolyA_DB v3		0	0	0	0	0
ENSMUST00000027111.14.2	chr1	-	63143616	PolyASite 2.0		0	0	0	0	0
ENSMUST00000027111.14.3	chr1	-	63143639	PolyA_DB v3		0	0	0	0	0
ENSMUST00000027111.14.4	chr1	-	63143669	PolyASite 2.0		0	0	0	0	0
ENSMUST00000027111.14.5	chr1	-	63143689	Gencode M25		0	0	0	0	0
ENSMUST00000027111.14.6	chr1	-	63143706	PolyASite 2.0		0	0	0	0	0
ENSMUST00000027111.14.7	chr1	-	63143728	PolyASite 2.0		0	0	0	0	0
ENSMUST00000027111.14.8	chr1	-	63143743	PolyASite 2.0		0	0	0	0	0
ENSMUST00000027111.14.9	chr1	-	63143778	PolyA_DB v3		0	0	0	0	0
ENSMUST00000050536.13.0	chr1	-	63182587	PolyASite 2.0		4	6	27	5	8
ENSMUST00000050536.13.1	chr1	-	63182696	PolyASite 2.0		0	0	0	0	0
ENSMUST00000090313.4.0	chr1	-	63622851	Gencode M25		0	0	0	0	0
ENSMUST00000090313.4.1	chr1	-	63622929	PolyA_DB v3		0	0	0	0	0
ENSMUST00000090313.4.2	chr1	-	63622975	PolyA_DB v3		0	0	0	0	0
ENSMUST00000114094.2.0	chr1	-	63698828	PolyASite 2.0		2	8	8	4	4
ENSMUST00000027102.1.0	chr1	-	63754907	PolyASite 2.0		0	0	2	4	2
ENSMUST00000027102.1.1	chr1	-	63755953	PolyA_DB v3		0	0	0	0	1
ENSMUST00000027102.1.2	chr1	-	63755968	PolyASite 2.0		0	0	0	0	0
ENSMUST00000027102.1.3	chr1	-	63755991	PolyASite 2.0		0	0	0	0	0
ENSMUST00000027102.1.4	chr1	-	63756010	PolyA_DB v3		0	0	0	0	0
ENSMUST00000114086.7.0	chr1	-	64029448	PolyA_DB v3		0	0	0	0	2
ENSMUST00000114086.7.1	chr1	-	64029461	PolyASite 2.0		186	621	1355	1124	1225
ENSMUST00000114086.7.2	chr1	-	64029498	PolyASite 2.0		1	4	18	7	8
ENSMUST00000114086.7.3	chr1	-	64029524	PolyASite 2.0		2	6	15	15	7
ENSMUST00000114086.7.4	chr1	-	64029578	PolyASite 2.0		3	13	49	16	12
ENSMUST00000114086.7.5	chr1	-	64029614	PolyASite 2.0		3	7	14	3	7
ENSMUST00000114086.7.6	chr1	-	64029741	PolyA_DB v3		0	5	15	5	7
ENSMUST00000114086.7.7	chr1	-	64031232	PolyASite 2.0		2	4	11	8	5
ENSMUST00000114086.7.8	chr1	-	64031304	PolyASite 2.0		62	185	411	278	271
ENSMUST00000114086.7.9	chr1	-	64032901	PolyA_DB v3		702	2183	4646	3052	3134
ENSMUST00000114086.7.10	chr1	-	64033339	PolyA_DB v3		241	611	1468	1039	923
ENSMUST00000114086.7.11	chr1	-	64033495	PolyA_DB v3		798	2340	5340	3201	3123
ENSMUST00000114086.7.12	chr1	-	64034238	PolyA_DB v3		4	4	9	7	6
ENSMUST00000114086.7.13	chr1	-	64034413	PolyASite 2.0		49	116	250	159	167
ENSMUST00000114086.7.14	chr1	-	64034688	PolyA_DB v3		627	1945	4433	3516	3532
ENSMUST00000114086.7.15	chr1	-	64034767	PolyASite 2.0		38	57	129	88	78
ENSMUST00000114086.7.16	chr1	-	64034785	PolyA_DB v3		0	2	7	4	2
ENSMUST00000114086.7.17	chr1	-	64035111	PolyASite 2.0		18	42	56	28	36
ENSMUST00000114086.7.18	chr1	-	64035193	PolyA_DB v3		41	66	170	101	96
ENSMUST00000055001.9.0	chr1	-	64041926	Gencode M25		598	1745	3676	2167	1939
ENSMUST00000114079.8.0	chr1	-	64603284	PolyASite 2.0		11	12	33	15	11
ENSMUST00000114079.8.1	chr1	-	64603707	PolyA_DB v3		4	8	30	27	19
ENSMUST00000114079.8.2	chr1	-	64605422	PolyA_DB v3		1	3	4	0	1
ENSMUST00000114079.8.3	chr1	-	64605463	PolyASite 2.0		0	1	0	0	0
ENSMUST00000114079.8.4	chr1	-	64605478	PolyA_DB v3		23	52	107	43	37
ENSMUST00000114079.8.5	chr1	-	64605516	PolyA_DB v3		2	5	11	3	4
ENSMUST00000114079.8.6	chr1	-	64606139	PolyA_DB v3		14	28	26	10	16
ENSMUST00000114079.8.7	chr1	-	64606474	PolyASite 2.0		368	813	1338	640	546
ENSMUST00000114079.8.8	chr1	-	64606596	PolyASite 2.0		13	33	68	19	17
ENSMUST00000114079.8.9	chr1	-	64607088	PolyASite 2.0		503	1070	1779	964	745
ENSMUST00000114079.8.10	chr1	-	64607233	PolyASite 2.0		76	154	227	89	112
ENSMUST00000114079.8.11	chr1	-	64607376	PolyASite 2.0		26	35	60	28	17
ENSMUST00000114079.8.12	chr1	-	64607401	PolyASite 2.0		0	0	1	0	2
ENSMUST00000063982.6.0	chr1	-	64729490	PolyASite 2.0		12	14	12	7	6
ENSMUST00000063982.6.1	chr1	-	64730558	PolyA_DB v3		502	757	991	437	496
ENSMUST00000063982.6.2	chr1	-	64733732	PolyASite 2.0		8	7	21	5	4
ENSMUST00000063982.6.3	chr1	-	64733869	PolyASite 2.0		144	170	267	132	162
ENSMUST00000063982.6.4	chr1	-	64734421	PolyASite 2.0		43	76	68	27	33
ENSMUST00000063982.6.5	chr1	-	64734443	PolyASite 2.0		0	0	0	0	0
ENSMUST00000097713.1.0	chr1	-	64789122	PolyASite 2.0		115	295	483	305	297
ENSMUST00000097713.1.1	chr1	-	64789175	PolyASite 2.0		5	7	16	7	5
ENSMUST00000097713.1.2	chr1	-	64789228	PolyA_DB v3		0	1	8	1	1
ENSMUST00000097713.1.3	chr1	-	64789960	PolyASite 2.0		3	17	13	11	7
ENSMUST00000097713.1.4	chr1	-	64790648	PolyASite 2.0		9	44	56	28	23
ENSMUST00000097713.1.5	chr1	-	64791774	PolyA_DB v3		126	350	612	351	294
ENSMUST00000097713.1.6	chr1	-	64792177	PolyASite 2.0		3	13	28	7	7
ENSMUST00000097713.1.7	chr1	-	64792667	PolyA_DB v3		3	1	8	1	2
ENSMUST00000097713.1.8	chr1	-	64792936	PolyA_DB v3		6	2	15	4	6
ENSMUST00000097713.1.9	chr1	-	64792964	PolyASite 2.0		0	0	2	0	0
ENSMUST00000097713.1.10	chr1	-	64793028	PolyA_DB v3		0	0	0	0	0
ENSMUST00000097713.1.11	chr1	-	64793832	PolyASite 2.0		125	282	600	281	276
ENSMUST00000097713.1.12	chr1	-	64793916	PolyASite 2.0		6	21	31	11	9
ENSMUST00000097713.1.13	chr1	-	64794052	Gencode M25		5	9	11	1	2
ENSMUST00000097713.1.14	chr1	-	64794064	PolyASite 2.0		0	0	0	0	0
ENSMUST00000097713.1.15	chr1	-	64794840	PolyA_DB v3		1	1	2	0	0
ENSMUST00000097713.1.16	chr1	-	64794906	PolyA_DB v3		0	0	0	0	0
ENSMUST00000162800.7.0	chr1	-	65012689	PolyASite 2.0		1	7	8	4	4
ENSMUST00000162800.7.1	chr1	-	65013080	PolyASite 2.0		3	12	50	33	27
ENSMUST00000087359.5.0	chr1	-	65048559	PolyASite 2.0		9	8	19	29	44
ENSMUST00000161960.1.0	chr1	-	65048559	PolyASite 2.0		13	9	24	45	61
ENSMUST00000045028.14.0	chr1	-	65061843	PolyASite 2.0		0	1	2	13	22
ENSMUST00000045028.14.1	chr1	-	65061872	Gencode M25		0	0	0	0	0
ENSMUST00000027089.14.0	chr1	-	65071531	PolyA_DB v3		0	0	3	11	11
ENSMUST00000027090.8.0	chr1	-	65080227	PolyA_DB v3		0	1	0	7	16
ENSMUST00000061497.8.0	chr1	-	65100394	PolyASite 2.0		0	0	4	32	41
ENSMUST00000144760.2.0	chr1	-	65100619	Gencode M25		0	0	0	1	0
ENSMUST00000148020.7.0	chr1	-	65105283	PolyASite 2.0		1	9	10	4	2
ENSMUST00000148020.7.1	chr1	-	65105335	PolyASite 2.0		0	0	0	0	1
ENSMUST00000050047.3.0	chr1	-	65107321	PolyA_DB v3		4	12	7	11	13
ENSMUST00000050047.3.1	chr1	-	65108666	PolyASite 2.0		0	1	0	0	0
ENSMUST00000097709.10.0	chr1	-	65158611	PolyASite 2.0		1	0	2	0	1
ENSMUST00000097709.10.1	chr1	-	65158628	PolyA_DB v3		1679	4878	9227	4738	3688
ENSMUST00000097709.10.2	chr1	-	65158673	PolyASite 2.0		70	173	380	103	96
ENSMUST00000097709.10.3	chr1	-	65158699	PolyA_DB v3		16	27	77	24	18
ENSMUST00000097709.10.4	chr1	-	65158754	PolyA_DB v3		15	48	104	18	16
ENSMUST00000097709.10.5	chr1	-	65158859	PolyASite 2.0		22	51	82	20	19
ENSMUST00000097709.10.6	chr1	-	65158922	PolyA_DB v3		5	15	31	11	6
ENSMUST00000097709.10.7	chr1	-	65158967	PolyASite 2.0		0	0	0	0	0
ENSMUST00000097709.10.8	chr1	-	65159158	PolyASite 2.0		86	193	465	232	155
ENSMUST00000097709.10.9	chr1	-	65159182	PolyASite 2.0		1	4	7	1	0
ENSMUST00000097709.10.10	chr1	-	65159276	PolyA_DB v3		0	0	0	0	0
ENSMUST00000097709.10.11	chr1	-	65159325	PolyA_DB v3		0	0	0	0	0
ENSMUST00000097709.10.12	chr1	-	65159356	PolyASite 2.0		0	0	0	0	0
ENSMUST00000068168.9.0	chr1	-	66719248	PolyASite 2.0		0	0	0	0	0
ENSMUST00000068168.9.1	chr1	-	66719290	PolyA_DB v3		214	682	1731	1279	1189
ENSMUST00000068168.9.2	chr1	-	66719363	PolyASite 2.0		26	85	180	137	117
ENSMUST00000068168.9.3	chr1	-	66719433	PolyA_DB v3		18	41	98	48	49
ENSMUST00000068168.9.4	chr1	-	66720017	PolyASite 2.0		19	37	90	48	41
ENSMUST00000068168.9.5	chr1	-	66720151	PolyASite 2.0		1	3	10	6	5
ENSMUST00000068168.9.6	chr1	-	66720518	PolyA_DB v3		28	117	299	273	243
ENSMUST00000113987.1.0	chr1	-	66735518	PolyASite 2.0		51	199	528	309	252
ENSMUST00000113987.1.1	chr1	-	66735536	PolyA_DB v3		0	0	0	0	0
ENSMUST00000027153.5.0	chr1	-	66827807	PolyASite 2.0		1	1	0	3	1
ENSMUST00000027153.5.1	chr1	-	66829103	PolyA_DB v3		0	3	4	1	1
ENSMUST00000027153.5.2	chr1	-	66829641	PolyA_DB v3		1	1	1	0	0
ENSMUST00000027153.5.3	chr1	-	66830030	PolyASite 2.0		1	6	6	9	3
ENSMUST00000027153.5.4	chr1	-	66830590	PolyA_DB v3		0	0	0	1	0
ENSMUST00000027153.5.5	chr1	-	66830608	PolyASite 2.0		0	0	0	0	0
ENSMUST00000027153.5.6	chr1	-	66830618	PolyA_DB v3		3	4	11	3	7
ENSMUST00000027153.5.7	chr1	-	66830839	Gencode M25		0	0	0	0	0
ENSMUST00000027153.5.8	chr1	-	66830853	PolyASite 2.0		161	591	1159	716	623
ENSMUST00000027153.5.9	chr1	-	66830926	PolyA_DB v3		0	0	0	0	0
ENSMUST00000027153.5.10	chr1	-	66830956	PolyASite 2.0		0	0	0	0	0
ENSMUST00000027153.5.11	chr1	-	66831173	PolyASite 2.0		213	614	1248	689	684
ENSMUST00000027153.5.12	chr1	-	66831286	PolyASite 2.0		0	0	0	0	0
ENSMUST00000027153.5.13	chr1	-	66831313	PolyASite 2.0		0	0	0	0	0
ENSMUST00000027153.5.14	chr1	-	66831342	PolyA_DB v3		0	0	0	0	0
ENSMUST00000186202.6.0	chr1	-	66924153	PolyASite 2.0		2	0	4	5	2
ENSMUST00000186202.6.1	chr1	-	66924298	PolyASite 2.0		165	515	1265	1495	1835
ENSMUST00000186202.6.2	chr1	-	66924338	PolyASite 2.0		0	0	0	0	0
ENSMUST00000186202.6.3	chr1	-	66924348	PolyA_DB v3		0	0	0	0	0
ENSMUST00000186202.6.4	chr1	-	66924399	PolyA_DB v3		0	0	0	0	0
ENSMUST00000186202.6.5	chr1	-	66924444	PolyA_DB v3		0	0	0	0	0
ENSMUST00000186202.6.6	chr1	-	66924485	PolyA_DB v3		0	0	0	0	0
ENSMUST00000186202.6.7	chr1	-	66924505	PolyASite 2.0		0	0	0	0	0
ENSMUST00000186202.6.8	chr1	-	66924523	PolyA_DB v3		0	0	0	0	0
ENSMUST00000186202.6.9	chr1	-	66925023	Gencode M25		2	9	17	19	21
ENSMUST00000120415.7.0	chr1	-	66925114	PolyASite 2.0		1	16	41	58	48
ENSMUST00000120415.7.1	chr1	-	66925364	PolyA_DB v3		11	28	75	73	77
ENSMUST00000120415.7.2	chr1	-	66925410	PolyA_DB v3		1	1	8	9	8
ENSMUST00000120415.7.3	chr1	-	66926032	PolyA_DB v3		1	0	5	3	4
ENSMUST00000120415.7.4	chr1	-	66926053	PolyASite 2.0		0	0	0	0	0
ENSMUST00000120415.7.5	chr1	-	66926068	PolyASite 2.0		0	0	0	0	0
ENSMUST00000120415.7.6	chr1	-	66926104	PolyA_DB v3		0	0	0	0	0
ENSMUST00000027149.11.0	chr1	-	66999815	PolyASite 2.0		5	23	42	24	23
ENSMUST00000027149.11.1	chr1	-	67000360	PolyASite 2.0		5	12	28	11	8
ENSMUST00000027149.11.2	chr1	-	67000518	PolyASite 2.0		147	210	574	403	396
ENSMUST00000027149.11.3	chr1	-	67002015	PolyASite 2.0		1	2	4	2	2
ENSMUST00000027149.11.4	chr1	-	67002593	PolyA_DB v3		0	0	4	1	1
ENSMUST00000027149.11.5	chr1	-	67002770	PolyA_DB v3		8	10	29	17	23
ENSMUST00000027149.11.6	chr1	-	67003298	PolyASite 2.0		484	1447	2474	1862	1945
ENSMUST00000027149.11.7	chr1	-	67003334	PolyASite 2.0		0	0	0	0	0
ENSMUST00000027149.11.8	chr1	-	67003377	PolyASite 2.0		0	0	0	0	0
ENSMUST00000027149.11.9	chr1	-	67003418	PolyA_DB v3		0	0	0	0	0
ENSMUST00000027149.11.10	chr1	-	67003456	PolyASite 2.0		0	0	0	0	0
ENSMUST00000119142.7.0	chr1	-	68032186	PolyA_DB v3		136	338	1400	1055	1107
ENSMUST00000119142.7.1	chr1	-	68032358	PolyASite 2.0		9	20	76	42	32
ENSMUST00000119142.7.2	chr1	-	68036080	PolyASite 2.0		17	49	182	92	74
ENSMUST00000119142.7.3	chr1	-	68036156	PolyASite 2.0		3	10	21	25	19
ENSMUST00000119142.7.4	chr1	-	68036492	PolyA_DB v3		161	420	1800	1023	918
ENSMUST00000119142.7.5	chr1	-	68038444	PolyASite 2.0		20	49	171	92	62
ENSMUST00000027146.8.0	chr1	-	69531214	Gencode M25		0	0	0	0	0
ENSMUST00000027146.8.1	chr1	-	69531226	PolyASite 2.0		167	419	570	349	318
ENSMUST00000027146.8.2	chr1	-	69531325	PolyA_DB v3		10	11	9	7	7
ENSMUST00000027146.8.3	chr1	-	69531628	PolyA_DB v3		19	43	59	39	31
ENSMUST00000027146.8.4	chr1	-	69532108	PolyASite 2.0		132	289	446	209	210
ENSMUST00000027146.8.5	chr1	-	69532120	PolyA_DB v3		1	1	3	2	0
ENSMUST00000027146.8.6	chr1	-	69532298	PolyA_DB v3		2	2	4	6	6
ENSMUST00000027146.8.7	chr1	-	69532528	PolyASite 2.0		153	314	555	280	231
ENSMUST00000027146.8.8	chr1	-	69534580	PolyASite 2.0		806	1864	3329	1862	1421
ENSMUST00000027146.8.9	chr1	-	69535982	PolyA_DB v3		113	254	446	291	198
ENSMUST00000027146.8.10	chr1	-	69536738	PolyA_DB v3		1	1	7	0	3
ENSMUST00000027146.8.11	chr1	-	69538037	Gencode M25		6	26	51	24	15
ENSMUST00000027146.8.12	chr1	-	69538582	Gencode M25		83	203	346	177	99
ENSMUST00000027146.8.13	chr1	-	69538601	PolyA_DB v3		0	0	0	0	0
ENSMUST00000027146.8.14	chr1	-	69538768	Gencode M25		0	0	0	0	0
ENSMUST00000027393.7.0	chr1	-	71027472	PolyASite 2.0		3	4	4	0	0
ENSMUST00000027393.7.1	chr1	-	71027498	Gencode M25		8	8	20	14	7
ENSMUST00000027393.7.2	chr1	-	71027536	PolyASite 2.0		746	1128	1483	694	598
ENSMUST00000027393.7.3	chr1	-	71028508	PolyASite 2.0		14	19	22	8	5
ENSMUST00000027393.7.4	chr1	-	71029673	PolyA_DB v3		7	12	20	5	8
ENSMUST00000027393.7.5	chr1	-	71030328	PolyA_DB v3		90	169	176	58	65
ENSMUST00000027393.7.6	chr1	-	71030358	PolyA_DB v3		0	0	0	0	0
ENSMUST00000027393.7.7	chr1	-	71030368	PolyASite 2.0		0	0	0	0	0
ENSMUST00000087268.6.0	chr1	-	71242278	PolyASite 2.0		1	3	9	8	9
ENSMUST00000087268.6.1	chr1	-	71243004	PolyA_DB v3		1	2	5	1	2
ENSMUST00000188894.6.0	chr1	-	71585473	PolyASite 2.0		0	0	1	0	0
ENSMUST00000188894.6.1	chr1	-	71585523	PolyASite 2.0		12852	21406	35468	18435	16132
ENSMUST00000188894.6.2	chr1	-	71585558	PolyASite 2.0		286	431	665	178	195
ENSMUST00000188894.6.3	chr1	-	71585585	PolyA_DB v3		153	278	424	97	108
ENSMUST00000188894.6.4	chr1	-	71585612	PolyASite 2.0		88	159	211	66	63
ENSMUST00000188894.6.5	chr1	-	71585659	PolyA_DB v3		395	665	948	224	228
ENSMUST00000188894.6.6	chr1	-	71585684	PolyA_DB v3		60	104	116	28	23
ENSMUST00000188894.6.7	chr1	-	71585723	PolyASite 2.0		35	40	77	18	18
ENSMUST00000188894.6.8	chr1	-	71585739	PolyASite 2.0		10	18	29	3	5
ENSMUST00000188894.6.9	chr1	-	71585882	PolyA_DB v3		111	178	232	53	58
ENSMUST00000188894.6.10	chr1	-	71585915	PolyASite 2.0		5	5	7	6	3
ENSMUST00000188894.6.11	chr1	-	71585951	PolyA_DB v3		0	0	0	0	0
ENSMUST00000188894.6.12	chr1	-	71586054	PolyASite 2.0		0	0	0	0	0
ENSMUST00000188894.6.13	chr1	-	71586092	PolyA_DB v3		0	0	0	0	0
ENSMUST00000188894.6.14	chr1	-	71586154	PolyA_DB v3		0	0	0	0	0
ENSMUST00000186940.6.0	chr1	-	71642266	PolyA_DB v3		2	7	11	7	3
ENSMUST00000186940.6.1	chr1	-	71642281	PolyASite 2.0		0	1	0	0	0
ENSMUST00000186940.6.2	chr1	-	71642333	PolyASite 2.0		0	0	0	0	0
ENSMUST00000186940.6.3	chr1	-	71642489	PolyASite 2.0		1	1	1	0	0
ENSMUST00000186940.6.4	chr1	-	71642678	PolyASite 2.0		0	0	0	0	1
ENSMUST00000186940.6.5	chr1	-	71642826	PolyASite 2.0		0	0	0	0	0
ENSMUST00000048860.8.0	chr1	-	72159235	PolyASite 2.0		113	338	506	236	143
ENSMUST00000048860.8.1	chr1	-	72159285	PolyASite 2.0		3	13	10	7	2
ENSMUST00000048860.8.2	chr1	-	72159354	PolyASite 2.0		0	0	0	0	0
ENSMUST00000048860.8.3	chr1	-	72159422	PolyASite 2.0		1	3	3	2	0
ENSMUST00000048860.8.4	chr1	-	72159442	Gencode M25		0	0	0	0	0
ENSMUST00000048860.8.5	chr1	-	72159737	PolyA_DB v3		1	1	3	2	0
ENSMUST00000048860.8.6	chr1	-	72160128	PolyA_DB v3		3	29	9	3	7
ENSMUST00000048860.8.7	chr1	-	72160187	PolyA_DB v3		0	0	0	0	0
ENSMUST00000048860.8.8	chr1	-	72160682	PolyA_DB v3		0	1	1	1	0
ENSMUST00000048860.8.9	chr1	-	72160734	PolyASite 2.0		0	0	0	0	0
ENSMUST00000048860.8.10	chr1	-	72160843	PolyASite 2.0		0	0	0	0	0
ENSMUST00000027381.12.0	chr1	-	72255226	PolyASite 2.0		2	3	2	1	2
ENSMUST00000027381.12.1	chr1	-	72255240	PolyA_DB v3		0	0	0	0	0
ENSMUST00000027381.12.2	chr1	-	72258304	PolyASite 2.0		7	18	20	20	20
ENSMUST00000027381.12.3	chr1	-	72258689	PolyA_DB v3		1	4	15	6	10
ENSMUST00000027381.12.4	chr1	-	72259090	PolyA_DB v3		267	393	637	454	500
ENSMUST00000027381.12.5	chr1	-	72259175	PolyASite 2.0		0	0	0	0	0
ENSMUST00000027381.12.6	chr1	-	72259207	PolyASite 2.0		0	0	0	0	0
ENSMUST00000027381.12.7	chr1	-	72259230	PolyASite 2.0		0	0	0	0	0
ENSMUST00000027381.12.8	chr1	-	72259277	PolyASite 2.0		0	0	0	0	0
ENSMUST00000097698.4.0	chr1	-	72264718	PolyASite 2.0		7	21	77	64	51
ENSMUST00000097698.4.1	chr1	-	72265016	PolyA_DB v3		11	7	40	36	50
ENSMUST00000097698.4.2	chr1	-	72266723	PolyASite 2.0		0	2	0	0	0
ENSMUST00000097698.4.3	chr1	-	72266748	PolyA_DB v3		11	16	35	27	17
ENSMUST00000097698.4.4	chr1	-	72266797	PolyASite 2.0		232	463	758	447	443
ENSMUST00000097698.4.5	chr1	-	72266996	Gencode M25		13	21	49	28	13
ENSMUST00000047786.5.0	chr1	-	72427113	PolyASite 2.0		3	123	329	347	392
ENSMUST00000047786.5.1	chr1	-	72427171	PolyA_DB v3		0	0	9	5	9
ENSMUST00000047786.5.2	chr1	-	72427203	PolyA_DB v3		0	0	3	1	0
ENSMUST00000047786.5.3	chr1	-	72427999	PolyA_DB v3		0	11	43	70	70
ENSMUST00000212573.1.0	chr1	-	72642980	PolyASite 2.0		0	0	0	0	0
ENSMUST00000027377.8.0	chr1	-	72857652	PolyASite 2.0		8	9	25	11	6
ENSMUST00000027377.8.1	chr1	-	72857854	PolyASite 2.0		0	0	2	0	2
ENSMUST00000027377.8.2	chr1	-	72857878	PolyA_DB v3		1	1	5	1	1
ENSMUST00000027377.8.3	chr1	-	72857934	PolyASite 2.0		1076	2176	5430	3564	2483
ENSMUST00000027377.8.4	chr1	-	72857968	PolyASite 2.0		203	408	1044	632	481
ENSMUST00000027377.8.5	chr1	-	72857988	PolyA_DB v3		1311	2421	5991	3465	2556
ENSMUST00000027377.8.6	chr1	-	72858038	PolyASite 2.0		0	0	0	0	0
ENSMUST00000027377.8.7	chr1	-	72858069	PolyA_DB v3		19256	35149	87325	49937	38207
ENSMUST00000027377.8.8	chr1	-	72858090	PolyASite 2.0		823	1520	3543	1399	1039
ENSMUST00000027377.8.9	chr1	-	72858148	PolyA_DB v3		0	0	0	0	0
ENSMUST00000027377.8.10	chr1	-	72858177	PolyA_DB v3		0	0	0	0	0
ENSMUST00000027377.8.11	chr1	-	72858201	PolyASite 2.0		1030	1843	4293	1504	1034
ENSMUST00000027377.8.12	chr1	-	72858222	PolyA_DB v3		60	137	264	92	82
ENSMUST00000027377.8.13	chr1	-	72858296	PolyA_DB v3		325	562	1394	380	266
ENSMUST00000027377.8.14	chr1	-	72858307	PolyASite 2.0		19	41	72	26	19
ENSMUST00000027377.8.15	chr1	-	72858383	PolyASite 2.0		100	203	426	124	97
ENSMUST00000027377.8.16	chr1	-	72858430	PolyASite 2.0		72	123	252	99	64
ENSMUST00000027377.8.17	chr1	-	72858565	PolyASite 2.0		46	87	243	105	71
ENSMUST00000027377.8.18	chr1	-	72858598	PolyASite 2.0		1	1	18	6	14
ENSMUST00000027377.8.19	chr1	-	72858698	PolyASite 2.0		16	13	41	25	13
ENSMUST00000027377.8.20	chr1	-	72858847	PolyA_DB v3		13	23	85	27	24
ENSMUST00000027377.8.21	chr1	-	72859147	PolyASite 2.0		141	244	500	282	172
ENSMUST00000027377.8.22	chr1	-	72859979	PolyASite 2.0		295	492	1338	788	573
ENSMUST00000027377.8.23	chr1	-	72860096	PolyASite 2.0		60	138	392	179	127
ENSMUST00000027377.8.24	chr1	-	72860126	PolyASite 2.0		8	8	22	20	7
ENSMUST00000027377.8.25	chr1	-	72860632	PolyA_DB v3		16	12	60	25	20
ENSMUST00000027377.8.26	chr1	-	72860728	PolyA_DB v3		1	6	12	7	3
ENSMUST00000027377.8.27	chr1	-	72860784	PolyA_DB v3		46	92	349	274	242
ENSMUST00000027377.8.28	chr1	-	72860870	PolyA_DB v3		357	794	2056	1125	977
ENSMUST00000027377.8.29	chr1	-	72860913	PolyASite 2.0		18	53	118	51	34
ENSMUST00000027377.8.30	chr1	-	72860956	PolyA_DB v3		16	24	62	22	20
ENSMUST00000027377.8.31	chr1	-	72861023	PolyASite 2.0		15	16	44	20	10
ENSMUST00000027377.8.32	chr1	-	72861086	PolyA_DB v3		61	69	187	90	61
ENSMUST00000027377.8.33	chr1	-	72861326	PolyASite 2.0		0	0	0	0	0
ENSMUST00000027377.8.34	chr1	-	72861341	PolyA_DB v3		209	315	821	360	213
ENSMUST00000027377.8.35	chr1	-	72861454	PolyASite 2.0		0	0	0	0	0
ENSMUST00000027377.8.36	chr1	-	72861648	PolyASite 2.0		19	29	50	14	13
ENSMUST00000027377.8.37	chr1	-	72861690	PolyASite 2.0		6	6	27	9	7
ENSMUST00000027377.8.38	chr1	-	72861711	PolyA_DB v3		5	2	5	3	1
ENSMUST00000027377.8.39	chr1	-	72861722	PolyASite 2.0		2	6	20	15	6
ENSMUST00000027377.8.40	chr1	-	72861740	PolyA_DB v3		1006	1903	4882	2778	2376
ENSMUST00000027377.8.41	chr1	-	72861896	PolyA_DB v3		422	793	1925	941	707
ENSMUST00000027377.8.42	chr1	-	72861969	PolyASite 2.0		2489	4784	13071	8093	6074
ENSMUST00000027377.8.43	chr1	-	72862059	PolyASite 2.0		137	243	633	349	207
ENSMUST00000027377.8.44	chr1	-	72862252	PolyASite 2.0		55	97	287	121	95
ENSMUST00000027374.6.0	chr1	-	73015074	PolyA_DB v3		0	1	1	3	2
ENSMUST00000027374.6.1	chr1	-	73015102	PolyA_DB v3		0	0	0	0	0
ENSMUST00000027374.6.2	chr1	-	73015152	PolyA_DB v3		0	0	0	0	0
ENSMUST00000027374.6.3	chr1	-	73015201	PolyA_DB v3		0	0	0	0	0
ENSMUST00000027374.6.4	chr1	-	73015239	PolyA_DB v3		0	0	0	0	0
ENSMUST00000169786.7.0	chr1	-	73910188	PolyASite 2.0		0	0	8	5	5
ENSMUST00000169786.7.1	chr1	-	73910239	PolyASite 2.0		531	1524	2960	1895	1885
ENSMUST00000169786.7.2	chr1	-	73910266	PolyASite 2.0		3	18	33	10	25
ENSMUST00000169786.7.3	chr1	-	73910344	PolyASite 2.0		11	31	56	21	26
ENSMUST00000169786.7.4	chr1	-	73910393	PolyA_DB v3		0	3	4	3	2
ENSMUST00000169786.7.5	chr1	-	73911450	PolyA_DB v3		0	1	2	0	1
ENSMUST00000169786.7.6	chr1	-	73911759	PolyA_DB v3		0	1	2	1	2
ENSMUST00000169786.7.7	chr1	-	73911887	PolyASite 2.0		13	25	53	20	27
ENSMUST00000169786.7.8	chr1	-	73912446	PolyASite 2.0		5	7	10	12	9
ENSMUST00000169786.7.9	chr1	-	73912508	PolyASite 2.0		0	0	0	0	1
ENSMUST00000169786.7.10	chr1	-	73912911	PolyASite 2.0		1020	3329	6272	4158	3881
ENSMUST00000169786.7.11	chr1	-	73912966	PolyASite 2.0		49	139	254	105	91
ENSMUST00000169786.7.12	chr1	-	73912978	PolyA_DB v3		2	6	18	7	2
ENSMUST00000169786.7.13	chr1	-	73913072	PolyA_DB v3		27	109	150	71	71
ENSMUST00000169786.7.14	chr1	-	73913630	PolyASite 2.0		5	22	33	21	21
ENSMUST00000169786.7.15	chr1	-	73913724	PolyA_DB v3		5	9	21	13	16
ENSMUST00000169786.7.16	chr1	-	73913911	PolyASite 2.0		208	430	643	315	329
ENSMUST00000169786.7.17	chr1	-	73913973	PolyASite 2.0		5	8	7	3	3
ENSMUST00000169786.7.18	chr1	-	73914007	PolyA_DB v3		1	2	0	0	0
ENSMUST00000169786.7.19	chr1	-	73914051	PolyASite 2.0		0	0	0	0	0
ENSMUST00000169786.7.20	chr1	-	73914071	PolyASite 2.0		0	0	0	0	0
ENSMUST00000169786.7.21	chr1	-	73914093	Gencode M25		0	0	0	0	0
ENSMUST00000169786.7.22	chr1	-	73914117	Gencode M25		0	0	0	0	0
ENSMUST00000169786.7.23	chr1	-	73914302	PolyA_DB v3		17	66	134	92	72
ENSMUST00000169786.7.24	chr1	-	73914381	PolyASite 2.0		0	0	0	0	0
ENSMUST00000169786.7.25	chr1	-	73914460	PolyA_DB v3		0	0	0	0	0
ENSMUST00000169786.7.26	chr1	-	73914530	Gencode M25		0	0	0	0	0
ENSMUST00000190313.1.0	chr1	-	74191788	PolyASite 2.0		0	0	0	0	0
ENSMUST00000006462.13.0	chr1	-	74279847	PolyASite 2.0		2084	4083	6807	4622	4649
ENSMUST00000006462.13.1	chr1	-	74279875	PolyA_DB v3		19	35	76	28	24
ENSMUST00000006462.13.2	chr1	-	74279928	PolyA_DB v3		29	64	101	47	38
ENSMUST00000006462.13.3	chr1	-	74280103	PolyA_DB v3		10	10	22	4	11
ENSMUST00000016309.15.0	chr1	-	74287678	PolyASite 2.0		52	119	191	92	94
ENSMUST00000016309.15.1	chr1	-	74288251	PolyASite 2.0		427	828	1407	1025	1175
ENSMUST00000016309.15.2	chr1	-	74288286	PolyASite 2.0		4	4	10	5	8
ENSMUST00000016309.15.3	chr1	-	74288297	PolyA_DB v3		1	1	5	1	0
ENSMUST00000016309.15.4	chr1	-	74288444	PolyA_DB v3		5	14	16	14	12
ENSMUST00000016309.15.5	chr1	-	74288509	PolyA_DB v3		1	0	10	1	1
ENSMUST00000016309.15.6	chr1	-	74288597	PolyASite 2.0		3	4	7	5	2
ENSMUST00000016309.15.7	chr1	-	74288948	PolyASite 2.0		10	34	49	28	27
ENSMUST00000016309.15.8	chr1	-	74289125	PolyASite 2.0		2	0	1	1	1
ENSMUST00000016309.15.9	chr1	-	74289158	PolyA_DB v3		0	0	0	0	0
ENSMUST00000016309.15.10	chr1	-	74289300	Gencode M25		0	0	0	0	0
ENSMUST00000044260.10.0	chr1	-	74435511	PolyASite 2.0		582	1140	1721	946	857
ENSMUST00000044260.10.1	chr1	-	74435554	PolyASite 2.0		2	8	17	4	7
ENSMUST00000044260.10.2	chr1	-	74436050	PolyASite 2.0		5	10	14	6	5
ENSMUST00000044260.10.3	chr1	-	74436326	PolyASite 2.0		11	33	60	16	24
ENSMUST00000044260.10.4	chr1	-	74436745	PolyASite 2.0		5	25	20	14	11
ENSMUST00000044260.10.5	chr1	-	74436934	PolyASite 2.0		144	220	352	174	156
ENSMUST00000044260.10.6	chr1	-	74437022	PolyA_DB v3		10	9	26	19	10
ENSMUST00000044260.10.7	chr1	-	74437191	PolyASite 2.0		7	14	21	8	5
ENSMUST00000044260.10.8	chr1	-	74437571	PolyASite 2.0		0	0	0	0	0
ENSMUST00000044260.10.9	chr1	-	74437587	PolyA_DB v3		1556	2979	4823	2625	2135
ENSMUST00000044260.10.10	chr1	-	74437731	PolyASite 2.0		54	106	163	53	43
ENSMUST00000044260.10.11	chr1	-	74437756	PolyA_DB v3		2	4	0	1	0
ENSMUST00000044260.10.12	chr1	-	74437780	PolyASite 2.0		4	2	8	1	0
ENSMUST00000044260.10.13	chr1	-	74438512	PolyA_DB v3		5	1	3	0	0
ENSMUST00000044260.10.14	chr1	-	74438580	PolyA_DB v3		1	0	1	0	0
ENSMUST00000044260.10.15	chr1	-	74438646	PolyA_DB v3		29	59	72	30	19
ENSMUST00000044260.10.16	chr1	-	74438697	PolyA_DB v3		0	0	1	1	2
ENSMUST00000044260.10.17	chr1	-	74438796	PolyASite 2.0		2	1	3	2	1
ENSMUST00000044260.10.18	chr1	-	74438833	PolyA_DB v3		0	0	0	0	0
ENSMUST00000044260.10.19	chr1	-	74439013	PolyA_DB v3		0	0	0	0	0
ENSMUST00000044260.10.20	chr1	-	74439076	PolyA_DB v3		0	0	1	1	0
ENSMUST00000044260.10.21	chr1	-	74439111	PolyA_DB v3		28	50	76	39	25
ENSMUST00000044260.10.22	chr1	-	74439179	PolyASite 2.0		0	0	0	0	0
ENSMUST00000044260.10.23	chr1	-	74439204	PolyA_DB v3		0	0	0	0	0
ENSMUST00000044260.10.24	chr1	-	74439242	PolyA_DB v3		0	0	0	0	0
ENSMUST00000113737.7.0	chr1	-	74565128	PolyASite 2.0		34	52	103	44	34
ENSMUST00000113737.7.1	chr1	-	74566297	PolyA_DB v3		1	0	0	0	2
ENSMUST00000113737.7.2	chr1	-	74566332	PolyASite 2.0		2	5	22	13	12
ENSMUST00000113737.7.3	chr1	-	74566382	PolyASite 2.0		0	4	7	2	4
ENSMUST00000113737.7.4	chr1	-	74566415	PolyA_DB v3		0	1	2	2	0
ENSMUST00000113737.7.5	chr1	-	74566426	Gencode M25		0	3	0	4	3
[truncated: 192,427 more rows]
