# Supplementary material for: The landscape of alternative polyadenylation in single cells of the developing mouse embryo
Source: Nat Commun. 2021 Aug 24;12:5101. doi: 10.1038/s41467-021-25388-8 (PMC8385098; doi:10.1038/s41467-021-25388-8)
Supplement: Supplementary file 6 — Supplementary Data 4 [file 41467_2021_25388_MOESM6_ESM.xlsx]

## Sheet: TableS2
Note: A gene was considered significant if it's q-value exceeded 1.301 [-log10(0.05)]
Transcript ID	Gene ID	Gene name	q-value (-log10)
ENSMUST00000070533.4	ENSMUSG00000051951.5	Xkr4	Not Tested
ENSMUST00000027032.5	ENSMUSG00000025900.13	Rp1	Not Tested
ENSMUST00000027035.9	ENSMUSG00000025902.13	Sox17	Not Tested
ENSMUST00000146665.2	ENSMUSG00000033845.13	Mrpl15	Not Tested
ENSMUST00000150971.7	ENSMUSG00000025903.14	Lypla1	Not Tested
ENSMUST00000165720.2	ENSMUSG00000033813.15	Tcea1	Not Tested
ENSMUST00000002533.14	ENSMUSG00000002459.17	Rgs20	Not Tested
ENSMUST00000044369.12	ENSMUSG00000033793.12	Atp6v1h	Not Tested
ENSMUST00000160777.7	ENSMUSG00000025905.14	Oprk1	Not Tested
ENSMUST00000044180.4	ENSMUSG00000033774.4	Npbwr1	Not Tested
ENSMUST00000027040.12	ENSMUSG00000025907.14	Rb1cc1	Not Tested
ENSMUST00000133144.3	ENSMUSG00000087247.3	Alkal1	Not Tested
ENSMUST00000131494.7	ENSMUSG00000033740.17	St18	Not Tested
ENSMUST00000061280.16	ENSMUSG00000051285.17	Pcmtd1	Not Tested
ENSMUST00000132064.7	ENSMUSG00000025909.16	Sntg1	Not Tested
ENSMUST00000072079.8	ENSMUSG00000061024.8	Rrs1	Not Tested
ENSMUST00000144177.7	ENSMUSG00000025911.14	Adhfe1	Not Tested
ENSMUST00000088666.3	ENSMUSG00000067879.3	Vxn	Not Tested
ENSMUST00000088658.10	ENSMUSG00000025912.16	Mybl1	Not Tested
ENSMUST00000057438.6	ENSMUSG00000045210.8	Vcpip1	Not Tested
ENSMUST00000168907.7	ENSMUSG00000025915.14	Sgk3	Not Tested
ENSMUST00000171802.7	ENSMUSG00000046101.16	Mcmdc2	Not Tested
ENSMUST00000185184.1	ENSMUSG00000099032.2	Tcf24	Not Tested
ENSMUST00000027049.9	ENSMUSG00000025916.10	Ppp1r42	Not Tested
ENSMUST00000027050.9	ENSMUSG00000025917.9	Cops5	Not Tested
ENSMUST00000122156.7	ENSMUSG00000056763.16	Cspp1	Not Tested
ENSMUST00000088615.10	ENSMUSG00000067851.11	Arfgef1	Not Tested
ENSMUST00000035577.6	ENSMUSG00000042501.12	Cpa6	Not Tested
ENSMUST00000027056.11	ENSMUSG00000048960.13	Prex2	Not Tested
ENSMUST00000135014.7	ENSMUSG00000057715.13	A830018L16Rik	Not Tested
ENSMUST00000177608.7	ENSMUSG00000016918.15	Sulf1	Not Tested
ENSMUST00000188454.6	ENSMUSG00000025938.16	Slco5a1	Not Tested
ENSMUST00000047577.6	ENSMUSG00000042414.7	Prdm14	Not Tested
ENSMUST00000081713.10	ENSMUSG00000005886.14	Ncoa2	Not Tested
ENSMUST00000027068.10	ENSMUSG00000025935.10	Tram1	23.9645
ENSMUST00000027071.6	ENSMUSG00000025937.6	Lactb2	Not Tested
ENSMUST00000088542.3	ENSMUSG00000067813.3	Xkr9	Not Tested
ENSMUST00000027066.12	ENSMUSG00000025932.14	Eya1	Not Tested
ENSMUST00000027062.6	ENSMUSG00000025930.6	Msc	Not Tested
ENSMUST00000041447.4	ENSMUSG00000032769.5	Trpa1	Not Tested
ENSMUST00000170146.2	ENSMUSG00000092083.4	Kcnb2	Not Tested
ENSMUST00000188371.6	ENSMUSG00000025925.14	Terf1	Not Tested
ENSMUST00000040695.4	ENSMUSG00000032719.4	Sbspon	Not Tested
ENSMUST00000115367.7	ENSMUSG00000067795.13	4930444P10Rik	Not Tested
ENSMUST00000058437.13	ENSMUSG00000043716.13	Rpl7	Not Tested
ENSMUST00000027053.7	ENSMUSG00000025921.7	Rdh10	Not Tested
ENSMUST00000159558.7	ENSMUSG00000025920.19	Stau2	Not Tested
ENSMUST00000117146.8	ENSMUSG00000025939.19	Ube2w	Not Tested
ENSMUST00000188641.6	ENSMUSG00000079658.9	Eloc	Not Tested
ENSMUST00000065373.5	ENSMUSG00000025940.6	Tmem70	Not Tested
ENSMUST00000026881.10	ENSMUSG00000025779.10	Ly96	Not Tested
ENSMUST00000038382.4	ENSMUSG00000042686.5	Jph1	Not Tested
ENSMUST00000026879.7	ENSMUSG00000025777.8	Gdap1	Not Tested
ENSMUST00000088476.3	ENSMUSG00000067780.3	Pi15	Not Tested
ENSMUST00000095075.4	ENSMUSG00000025776.13	Crispld1	Not Tested
ENSMUST00000026876.12	ENSMUSG00000025774.14	Crisp4	Not Tested
ENSMUST00000097818.1	ENSMUSG00000073735.1	Defb18	Not Tested
ENSMUST00000088463.1	ENSMUSG00000067773.6	Defb41	Not Tested
ENSMUST00000037294.7	ENSMUSG00000042596.7	Tfap2d	Not Tested
ENSMUST00000027059.10	ENSMUSG00000025927.13	Tfap2b	Not Tested
ENSMUST00000088448.11	ENSMUSG00000043760.16	Pkhd1	Not Tested
ENSMUST00000027061.4	ENSMUSG00000025929.4	Il17a	Not Tested
ENSMUST00000039046.9	ENSMUSG00000041872.9	Il17f	Not Tested
ENSMUST00000053266.10	ENSMUSG00000041859.10	Mcm3	Not Tested
ENSMUST00000189400.6	ENSMUSG00000025931.15	Paqr8	Not Tested
ENSMUST00000038447.5	ENSMUSG00000041809.5	Efhc1	Not Tested
ENSMUST00000037998.5	ENSMUSG00000041779.5	Tram2	Not Tested
ENSMUST00000027064.7	ENSMUSG00000025933.15	Tmem14a	Not Tested
ENSMUST00000027067.14	ENSMUSG00000025934.15	Gsta3	Not Tested
ENSMUST00000088407.3	ENSMUSG00000067750.3	Khdc1a	Not Tested
ENSMUST00000070223.5	ENSMUSG00000041722.7	Khdc1c	Not Tested
ENSMUST00000147615.1	ENSMUSG00000085079.3	Khdc1b	Not Tested
ENSMUST00000029667.12	ENSMUSG00000028033.16	Kcnq5	Not Tested
ENSMUST00000081544.12	ENSMUSG00000041670.17	Rims1	Not Tested
ENSMUST00000073179.5	ENSMUSG00000073730.2	Ppp1r14bl	Not Tested
ENSMUST00000027343.5	ENSMUSG00000026158.11	Ogfrl1	Not Tested
ENSMUST00000063663.5	ENSMUSG00000026156.8	B3gat2	Not Tested
ENSMUST00000027339.13	ENSMUSG00000026155.13	Smap1	Not Tested
ENSMUST00000027338.3	ENSMUSG00000026154.4	Sdhaf4	Not Tested
ENSMUST00000187752.6	ENSMUSG00000026153.15	Fam135a	Not Tested
ENSMUST00000054588.14	ENSMUSG00000026147.16	Col9a1	Not Tested
ENSMUST00000115244.8	ENSMUSG00000026141.13	Col19a1	Not Tested
ENSMUST00000095062.9	ENSMUSG00000073725.8	Lmbrd1	14.4731
ENSMUST00000126626.7	ENSMUSG00000033569.17	Adgrb3	Not Tested
ENSMUST00000097801.3	ENSMUSG00000073722.3	4931408C20Rik	Not Tested
ENSMUST00000059937.4	ENSMUSG00000048411.4	Gm597	Not Tested
ENSMUST00000186733.6	ENSMUSG00000048874.15	Phf3	Not Tested
ENSMUST00000232841.1	ENSMUSG00000026064.16	Ptp4a1	Not Tested
ENSMUST00000233506.1	ENSMUSG00000117310.2	Ptp4a1	Not Tested
ENSMUST00000178317.3	ENSMUSG00000117091.1	Gm5698	Not Tested
ENSMUST00000233331.1	ENSMUSG00000086727.8	4931428L18Rik	Not Tested
ENSMUST00000062560.13	ENSMUSG00000050217.13	Lgsn	Not Tested
ENSMUST00000027230.2	ENSMUSG00000026063.4	Pih1d3	Not Tested
ENSMUST00000189878.1	ENSMUSG00000026058.11	Khdrbs2	Not Tested
ENSMUST00000171322.2	ENSMUSG00000091318.2	Gm5415	Not Tested
ENSMUST00000027312.10	ENSMUSG00000026134.11	Prim2	Not Tested
ENSMUST00000088287.9	ENSMUSG00000004768.14	Rab23	Not Tested
ENSMUST00000044691.8	ENSMUSG00000042215.8	Bag2	Not Tested
ENSMUST00000044455.7	ENSMUSG00000042197.13	Zfp451	4.82947
ENSMUST00000115161.7	ENSMUSG00000042182.16	Bend6	Not Tested
ENSMUST00000097785.9	ENSMUSG00000026131.20	Dst	2.90635
ENSMUST00000042493.9	ENSMUSG00000042111.9	Ccdc115	Not Tested
ENSMUST00000027303.13	ENSMUSG00000026127.13	Imp4	Not Tested
ENSMUST00000027302.13	ENSMUSG00000026126.15	Ptpn18	Not Tested
ENSMUST00000027299.9	ENSMUSG00000026125.9	Prss39	Not Tested
ENSMUST00000027298.4	ENSMUSG00000026124.4	Cfc1	Not Tested
ENSMUST00000047840.8	ENSMUSG00000037529.13	Prss40	Not Tested
ENSMUST00000052670.10	ENSMUSG00000045174.10	Amer3	Not Tested
ENSMUST00000047664.15	ENSMUSG00000037509.21	Arhgef4	Not Tested
ENSMUST00000211073.1	ENSMUSG00000118272.1	Arhgef4	Not Tested
ENSMUST00000167518.7	ENSMUSG00000037503.12	Fam168b	7.80603
ENSMUST00000156687.7	ENSMUSG00000026123.11	Plekhb2	Not Tested
ENSMUST00000088174.3	ENSMUSG00000045216.7	Hs6st1	3.39644
ENSMUST00000046875.13	ENSMUSG00000037470.14	Uggt1	175.74
ENSMUST00000188666.2	ENSMUSG00000047180.8	Neurl3	Not Tested
ENSMUST00000137906.1	ENSMUSG00000037447.16	Arid5a	Not Tested
ENSMUST00000185912.6	ENSMUSG00000010453.12	Kansl3	Not Tested
ENSMUST00000179162.6	ENSMUSG00000037432.15	Fer1l5	Not Tested
ENSMUST00000125304.7	ENSMUSG00000001143.13	Lman2l	1.18758
ENSMUST00000153128.1	ENSMUSG00000037408.10	Cnnm4	Not Tested
ENSMUST00000097776.3	ENSMUSG00000001138.13	Cnnm3	Not Tested
ENSMUST00000193083.5	ENSMUSG00000067653.12	Ankrd23	Not Tested
ENSMUST00000191849.5	ENSMUSG00000109510.1	Gm42417	Not Tested
ENSMUST00000194894.3	ENSMUSG00000079610.9	Ankrd39	Not Tested
ENSMUST00000191677.5	ENSMUSG00000026121.13	Sema4c	Not Tested
ENSMUST00000170295.7	ENSMUSG00000046337.17	Fam178b	Not Tested
ENSMUST00000081180.6	ENSMUSG00000061518.11	Cox5b	Not Tested
ENSMUST00000043951.9	ENSMUSG00000037351.9	Actr1b	Not Tested
ENSMUST00000208994.1	ENSMUSG00000102416.4	4933424G06Rik	Not Tested
ENSMUST00000027291.6	ENSMUSG00000026117.10	Zap70	Not Tested
ENSMUST00000027290.11	ENSMUSG00000026116.11	Tmem131	Not Tested
ENSMUST00000169057.2	ENSMUSG00000050122.19	Vwa3b	Not Tested
ENSMUST00000027288.9	ENSMUSG00000026114.14	Cnga3	Not Tested
ENSMUST00000027287.10	ENSMUSG00000026113.17	Inpp4a	Not Tested
ENSMUST00000027286.6	ENSMUSG00000026112.7	Coa5	Not Tested
ENSMUST00000027285.12	ENSMUSG00000026111.15	Unc50	Not Tested
ENSMUST00000042161.14	ENSMUSG00000026110.15	Mgat4a	Not Tested
ENSMUST00000162875.7	ENSMUSG00000026090.16	2010300C02Rik	Not Tested
ENSMUST00000123082.8	ENSMUSG00000060771.15	Tsga10	Not Tested
ENSMUST00000041621.4	ENSMUSG00000037216.5	Lipt1	Not Tested
ENSMUST00000027257.9	ENSMUSG00000026088.15	Mitd1	Not Tested
ENSMUST00000027256.11	ENSMUSG00000026087.11	Mrpl30	Not Tested
ENSMUST00000078307.6	ENSMUSG00000061584.6	Lyg2	Not Tested
ENSMUST00000027254.9	ENSMUSG00000026085.11	Lyg1	Not Tested
ENSMUST00000193832.5	ENSMUSG00000058407.12	Txndc9	Not Tested
ENSMUST00000027252.7	ENSMUSG00000026083.12	Eif5b	Not Tested
ENSMUST00000027251.11	ENSMUSG00000026082.11	Rev1	Not Tested
ENSMUST00000095027.8	ENSMUSG00000037138.18	Aff3	Not Tested
ENSMUST00000147695.8	ENSMUSG00000048814.11	Lonrf2	Not Tested
ENSMUST00000193441.5	ENSMUSG00000026080.13	Chst10	Not Tested
ENSMUST00000088029.7	ENSMUSG00000067604.8	Nms	Not Tested
ENSMUST00000027247.10	ENSMUSG00000026078.10	Pdcl3	Not Tested
ENSMUST00000056815.8	ENSMUSG00000026077.15	Npas2	Not Tested
ENSMUST00000194746.5	ENSMUSG00000073702.11	Rpl31	Not Tested
ENSMUST00000054462.10	ENSMUSG00000003134.10	Tbc1d8	Not Tested
ENSMUST00000161515.7	ENSMUSG00000003135.15	Cnot11	Not Tested
ENSMUST00000062525.10	ENSMUSG00000048234.13	Rnf149	3.42753
ENSMUST00000053355.5	ENSMUSG00000050967.5	Creg2	Not Tested
ENSMUST00000151913.2	ENSMUSG00000057173.8	Rfx8	Not Tested
ENSMUST00000171319.3	ENSMUSG00000091937.3	Gm3646	Not Tested
ENSMUST00000168431.6	ENSMUSG00000026074.15	Map4k4	69.1353
ENSMUST00000027243.12	ENSMUSG00000026073.13	Il1r2	Not Tested
ENSMUST00000027241.10	ENSMUSG00000026072.12	Il1r1	Not Tested
ENSMUST00000194296.5	ENSMUSG00000070942.8	Il1rl2	Not Tested
ENSMUST00000173514.7	ENSMUSG00000026069.15	Il1rl1	Not Tested
ENSMUST00000195684.5	ENSMUSG00000026070.15	Il18r1	Not Tested
ENSMUST00000027237.11	ENSMUSG00000026068.11	Il18rap	Not Tested
ENSMUST00000027233.8	ENSMUSG00000026065.8	Slc9a4	Not Tested
ENSMUST00000027231.12	ENSMUSG00000026062.12	Slc9a2	Not Tested
ENSMUST00000039672.5	ENSMUSG00000041945.12	Mfsd9	Not Tested
ENSMUST00000114765.3	ENSMUSG00000079588.3	Tmem182	Not Tested
ENSMUST00000239323.1	ENSMUSG00000045515.4	Pou3f3	9.00308
ENSMUST00000057208.12	ENSMUSG00000060679.14	Mrps9	Not Tested
ENSMUST00000179766.2	ENSMUSG00000041907.9	Gpr45	Not Tested
ENSMUST00000095014.7	ENSMUSG00000070939.9	Tgfbrap1	Not Tested
ENSMUST00000010434.7	ENSMUSG00000010290.7	AI597479	Not Tested
ENSMUST00000008280.13	ENSMUSG00000008136.14	Fhl2	Not Tested
ENSMUST00000086421.8	ENSMUSG00000066877.11	Nck2	Not Tested
ENSMUST00000027217.8	ENSMUSG00000026051.8	Ecrg4	Not Tested
ENSMUST00000126008.7	ENSMUSG00000057363.12	Uxs1	Not Tested
ENSMUST00000188313.6	ENSMUSG00000041763.14	Tpp2	Not Tested
ENSMUST00000061421.3	ENSMUSG00000047343.4	Mettl21c	Not Tested
ENSMUST00000238662.1	ENSMUSG00000091844.2	Gm8251	Not Tested
ENSMUST00000027215.11	ENSMUSG00000026049.11	Tex30	Not Tested
ENSMUST00000065767.8	ENSMUSG00000026047.13	Poglut2	Not Tested
ENSMUST00000114709.2	ENSMUSG00000041684.11	Bivm	Not Tested
ENSMUST00000027214.3	ENSMUSG00000026048.16	Ercc5	Not Tested
ENSMUST00000054801.3	ENSMUSG00000046828.3	Mettl21e	Not Tested
ENSMUST00000162600.1	ENSMUSG00000056870.9	Gulp1	Not Tested
ENSMUST00000087883.12	ENSMUSG00000026043.18	Col3a1	4.94029
ENSMUST00000086430.4	ENSMUSG00000026042.16	Col5a2	1.82553
ENSMUST00000027139.14	ENSMUSG00000025995.16	Wdr75	Not Tested
ENSMUST00000183590.1	ENSMUSG00000098549.1	Gm5269	Not Tested
ENSMUST00000027137.10	ENSMUSG00000025993.10	Slc40a1	Not Tested
ENSMUST00000069293.9	ENSMUSG00000041144.12	Dnah7b	Not Tested
ENSMUST00000189749.6	ENSMUSG00000101337.6	Dnah7c	Not Tested
ENSMUST00000027131.5	ENSMUSG00000025986.6	Slc39a10	Not Tested
ENSMUST00000081851.3	ENSMUSG00000026109.14	Tmeff2	Not Tested
ENSMUST00000051572.7	ENSMUSG00000045954.7	Cavin2	Not Tested
ENSMUST00000027279.11	ENSMUSG00000026107.11	Nabp1	Not Tested
ENSMUST00000046390.13	ENSMUSG00000018417.14	Myo1b	Not Tested
ENSMUST00000168302.7	ENSMUSG00000062939.11	Stat4	Not Tested
ENSMUST00000186574.6	ENSMUSG00000026104.14	Stat1	Not Tested
ENSMUST00000114510.7	ENSMUSG00000026103.14	Gls	Not Tested
ENSMUST00000186764.6	ENSMUSG00000002881.14	Nab1	Not Tested
ENSMUST00000165859.7	ENSMUSG00000043015.15	Nemp2	Not Tested
ENSMUST00000156876.7	ENSMUSG00000041439.15	Mfsd6	Not Tested
ENSMUST00000027271.8	ENSMUSG00000026102.9	Inpp1	Not Tested
ENSMUST00000159352.7	ENSMUSG00000041426.12	Hibch	Not Tested
ENSMUST00000050567.10	ENSMUSG00000043629.12	1700019D03Rik	Not Tested
ENSMUST00000191197.1	ENSMUSG00000026100.6	Mstn	Not Tested
ENSMUST00000072235.9	ENSMUSG00000060715.9	1700019A02Rik	Not Tested
ENSMUST00000027267.13	ENSMUSG00000026098.13	Pms1	Not Tested
ENSMUST00000027266.3	ENSMUSG00000026097.9	Ormdl1	Not Tested
ENSMUST00000114484.7	ENSMUSG00000026096.14	Osgepl1	Not Tested
ENSMUST00000027264.9	ENSMUSG00000026095.15	Asnsd1	Not Tested
ENSMUST00000236737.1	ENSMUSG00000117809.1	Gm50478	Not Tested
ENSMUST00000094964.6	ENSMUSG00000096141.2	Dnah7a	Not Tested
ENSMUST00000027263.13	ENSMUSG00000026094.14	Stk17b	Not Tested
ENSMUST00000120904.7	ENSMUSG00000042807.15	Hecw2	Not Tested
ENSMUST00000027128.10	ENSMUSG00000025983.11	Ccdc150	Not Tested
ENSMUST00000041638.7	ENSMUSG00000041303.7	Gtf3c3	Not Tested
ENSMUST00000210156.1	ENSMUSG00000109809.1	Gm34066	Not Tested
ENSMUST00000097739.4	ENSMUSG00000073678.4	Pgap1	Not Tested
ENSMUST00000179030.7	ENSMUSG00000052331.14	Ankrd44	Not Tested
ENSMUST00000027127.13	ENSMUSG00000025982.13	Sf3b1	2.15895
ENSMUST00000027125.6	ENSMUSG00000025981.13	Coq10b	Not Tested
ENSMUST00000027123.14	ENSMUSG00000025980.14	Hspd1	Not Tested
ENSMUST00000075242.6	ENSMUSG00000073676.4	Hspe1	Not Tested
ENSMUST00000162364.7	ENSMUSG00000025979.13	Mob4	Not Tested
ENSMUST00000027121.14	ENSMUSG00000025978.14	Rftn2	Not Tested
ENSMUST00000061334.9	ENSMUSG00000046994.9	Mars2	Not Tested
ENSMUST00000159398.1	ENSMUSG00000025977.15	Boll	Not Tested
ENSMUST00000042986.9	ENSMUSG00000038349.10	Plcl1	Not Tested
ENSMUST00000062085.5	ENSMUSG00000045336.5	Hsfy2	Not Tested
ENSMUST00000042857.13	ENSMUSG00000038331.15	Satb2	Not Tested
ENSMUST00000042734.2	ENSMUSG00000038323.3	1700066M21Rik	Not Tested
ENSMUST00000162686.7	ENSMUSG00000048495.16	Tyw5	Not Tested
ENSMUST00000027114.5	ENSMUSG00000025971.6	Maip1	Not Tested
ENSMUST00000167085.7	ENSMUSG00000038305.15	Spats2l	Not Tested
ENSMUST00000164963.7	ENSMUSG00000054770.16	Kctd18	Not Tested
ENSMUST00000027202.8	ENSMUSG00000026039.9	Sgo2a	Not Tested
ENSMUST00000001027.6	ENSMUSG00000063558.4	Aox1	Not Tested
ENSMUST00000040999.13	ENSMUSG00000064294.12	Aox3	Not Tested
ENSMUST00000040442.5	ENSMUSG00000038242.12	Aox4	Not Tested
ENSMUST00000114366.2	ENSMUSG00000079554.2	Aox2	Not Tested
ENSMUST00000050552.14	ENSMUSG00000051223.14	Bzw1	Not Tested
ENSMUST00000034868.13	ENSMUSG00000026034.17	Clk1	Not Tested
ENSMUST00000117069.7	ENSMUSG00000026035.15	Ppil3	Not Tested
ENSMUST00000087521.12	ENSMUSG00000026036.17	Nif3l1	Not Tested
ENSMUST00000027198.11	ENSMUSG00000026037.14	Orc2	Not Tested
ENSMUST00000161600.7	ENSMUSG00000038174.14	Fam126b	Not Tested
ENSMUST00000027193.8	ENSMUSG00000026032.8	Ndufb3	Not Tested
ENSMUST00000055313.13	ENSMUSG00000047528.13	Flacc1	Not Tested
ENSMUST00000114313.7	ENSMUSG00000026031.15	Cflar	Not Tested
ENSMUST00000027189.14	ENSMUSG00000026029.14	Casp8	Not Tested
ENSMUST00000174120.1	ENSMUSG00000026028.12	Trak2	Not Tested
ENSMUST00000027185.10	ENSMUSG00000026027.13	Stradb	Not Tested
ENSMUST00000238601.1	ENSMUSG00000072295.7	C2cd6	Not Tested
ENSMUST00000094917.9	ENSMUSG00000038079.14	Tmem237	Not Tested
ENSMUST00000191200.6	ENSMUSG00000079550.9	Mpp4	Not Tested
ENSMUST00000027178.12	ENSMUSG00000026024.14	Als2	Not Tested
ENSMUST00000160662.7	ENSMUSG00000026023.16	Cdk15	Not Tested
ENSMUST00000114246.3	ENSMUSG00000041075.8	Fzd7	Not Tested
ENSMUST00000114243.7	ENSMUSG00000047361.16	Gm973	Not Tested
ENSMUST00000091374.8	ENSMUSG00000026021.15	Sumo1	Not Tested
ENSMUST00000191142.6	ENSMUSG00000026020.9	Nop58	Not Tested
ENSMUST00000087435.6	ENSMUSG00000067336.6	Bmpr2	15.6547
ENSMUST00000036540.11	ENSMUSG00000041040.12	Fam117b	Not Tested
ENSMUST00000027172.12	ENSMUSG00000026018.12	Ica1l	Not Tested
ENSMUST00000027173.14	ENSMUSG00000026019.15	Wdr12	Not Tested
ENSMUST00000187978.6	ENSMUSG00000026017.13	Carf	Not Tested
ENSMUST00000160834.7	ENSMUSG00000073664.11	Nbeal1	Not Tested
ENSMUST00000060608.12	ENSMUSG00000049439.13	Cyp20a1	Not Tested
ENSMUST00000052332.14	ENSMUSG00000026782.15	Abi2	1.37763
ENSMUST00000140485.7	ENSMUSG00000026014.15	Raph1	2.21767
ENSMUST00000027165.2	ENSMUSG00000026012.2	Cd28	Not Tested
ENSMUST00000027164.8	ENSMUSG00000026011.13	Ctla4	Not Tested
ENSMUST00000102827.3	ENSMUSG00000026009.14	Icos	Not Tested
ENSMUST00000075374.9	ENSMUSG00000052062.14	Pard3b	Not Tested
ENSMUST00000114155.7	ENSMUSG00000025969.15	Nrp2	1.07823
ENSMUST00000165066.7	ENSMUSG00000040865.15	Ino80d	Not Tested
ENSMUST00000027111.14	ENSMUSG00000025968.16	Ndufs1	Not Tested
ENSMUST00000129339.7	ENSMUSG00000025967.16	Eef1b2	Not Tested
ENSMUST00000050536.13	ENSMUSG00000046856.13	Gpr1	Not Tested
ENSMUST00000239483.1	ENSMUSG00000027520.16	Zdbf2	Not Tested
ENSMUST00000087374.9	ENSMUSG00000025964.15	Adam23	Not Tested
ENSMUST00000226288.1	ENSMUSG00000115378.1	Gm39653	Not Tested
ENSMUST00000090313.4	ENSMUSG00000069085.5	Dytn	Not Tested
ENSMUST00000114094.2	ENSMUSG00000025963.5	Mdh1b	Not Tested
ENSMUST00000027103.6	ENSMUSG00000025962.15	Fastkd2	Not Tested
ENSMUST00000027102.1	ENSMUSG00000025961.1	4933402D24Rik	Not Tested
ENSMUST00000114086.7	ENSMUSG00000025959.13	Klf7	8.6694
ENSMUST00000087366.10	ENSMUSG00000025958.14	Creb1	1.70063
ENSMUST00000114079.8	ENSMUSG00000025956.10	Mettl21a	Not Tested
ENSMUST00000114077.7	ENSMUSG00000070871.10	Ccnyl1	Not Tested
ENSMUST00000063982.6	ENSMUSG00000045005.9	Fzd5	Not Tested
ENSMUST00000097713.1	ENSMUSG00000051344.13	Plekhm3	Not Tested
ENSMUST00000162800.7	ENSMUSG00000025955.13	Akr1cl	Not Tested
ENSMUST00000161960.1	ENSMUSG00000070870.6	Cryge	Not Tested
ENSMUST00000045028.14	ENSMUSG00000067299.11	Crygd	Not Tested
ENSMUST00000027089.14	ENSMUSG00000025952.15	Crygc	Not Tested
ENSMUST00000027090.8	ENSMUSG00000073658.4	Crygb	Not Tested
ENSMUST00000061497.8	ENSMUSG00000044429.8	Cryga	Not Tested
ENSMUST00000144760.2	ENSMUSG00000100846.1	Gm28845	Not Tested
ENSMUST00000050047.3	ENSMUSG00000044816.10	D630023F18Rik	Not Tested
ENSMUST00000097709.10	ENSMUSG00000025950.16	Idh1	Not Tested
ENSMUST00000081154.13	ENSMUSG00000025949.16	Pikfyve	Not Tested
ENSMUST00000027083.6	ENSMUSG00000025946.13	Pth2r	Not Tested
ENSMUST00000114027.2	ENSMUSG00000025945.11	Crygf	Not Tested
ENSMUST00000114015.7	ENSMUSG00000015222.18	Map2	0.527052
ENSMUST00000061620.16	ENSMUSG00000055567.18	Unc80	Not Tested
ENSMUST00000027157.9	ENSMUSG00000026005.15	Rpe	Not Tested
ENSMUST00000068168.9	ENSMUSG00000026004.15	Kansl1l	Not Tested
ENSMUST00000027153.5	ENSMUSG00000026003.5	Acadl	Not Tested
ENSMUST00000186202.6	ENSMUSG00000061816.15	Myl1	Not Tested
ENSMUST00000027149.11	ENSMUSG00000026000.16	Lancl1	Not Tested
ENSMUST00000027144.7	ENSMUSG00000025991.8	Cps1	Not Tested
ENSMUST00000119142.7	ENSMUSG00000062209.15	Erbb4	Not Tested
ENSMUST00000027146.8	ENSMUSG00000025997.13	Ikzf2	Not Tested
ENSMUST00000113940.3	ENSMUSG00000053153.14	Spag16	Not Tested
ENSMUST00000161937.1	ENSMUSG00000045648.15	Vwc2l	Not Tested
ENSMUST00000027393.7	ENSMUSG00000026196.7	Bard1	Not Tested
ENSMUST00000087268.6	ENSMUSG00000050296.14	Abca12	Not Tested
ENSMUST00000027384.5	ENSMUSG00000026192.13	Atic	Not Tested
ENSMUST00000188894.6	ENSMUSG00000026193.15	Fn1	7.86722
ENSMUST00000048860.8	ENSMUSG00000039395.8	Mreg	Not Tested
ENSMUST00000097698.4	ENSMUSG00000026189.13	Pecr	Not Tested
ENSMUST00000027380.11	ENSMUSG00000026188.11	Tmem169	Not Tested
ENSMUST00000027379.9	ENSMUSG00000026187.9	Xrcc5	Not Tested
ENSMUST00000047786.5	ENSMUSG00000039372.5	Marchf4	Not Tested
ENSMUST00000047615.14	ENSMUSG00000039354.16	Smarcal1	Not Tested
ENSMUST00000212573.1	ENSMUSG00000039342.5	Ankar	Not Tested
ENSMUST00000059980.10	ENSMUSG00000046330.10	Rpl37a	Not Tested
ENSMUST00000047328.10	ENSMUSG00000039323.18	Igfbp2	Not Tested
ENSMUST00000027377.8	ENSMUSG00000026185.8	Igfbp5	51.9642
ENSMUST00000027374.6	ENSMUSG00000026182.6	Tnp1	Not Tested
ENSMUST00000169786.7	ENSMUSG00000055322.16	Tns1	2.75961
ENSMUST00000080167.10	ENSMUSG00000061815.11	Rufy4	Not Tested
ENSMUST00000027372.7	ENSMUSG00000026180.8	Cxcr2	Not Tested
ENSMUST00000190313.1	ENSMUSG00000048480.5	Cxcr1	Not Tested
ENSMUST00000113820.8	ENSMUSG00000006304.14	Arpc2	0.137691
ENSMUST00000077985.3	ENSMUSG00000064272.3	Gpbar1	Not Tested
ENSMUST00000006462.13	ENSMUSG00000006299.13	Aamp	Not Tested
ENSMUST00000087226.10	ENSMUSG00000026179.14	Pnkd	Not Tested
ENSMUST00000016309.15	ENSMUSG00000006301.17	Tmbim1	Not Tested
ENSMUST00000097697.7	ENSMUSG00000073650.8	Catip	Not Tested
ENSMUST00000027368.5	ENSMUSG00000026177.11	Slc11a1	Not Tested
ENSMUST00000027367.13	ENSMUSG00000026176.13	Ctdsp1	Not Tested
ENSMUST00000027366.12	ENSMUSG00000026175.12	Vil1	Not Tested
ENSMUST00000044260.10	ENSMUSG00000033364.13	Usp37	Not Tested
ENSMUST00000087215.6	ENSMUSG00000026174.9	Cnot9	Not Tested
ENSMUST00000113749.7	ENSMUSG00000026173.15	Plcd4	Not Tested
ENSMUST00000113737.7	ENSMUSG00000026135.17	Zfp142	Not Tested
ENSMUST00000027358.10	ENSMUSG00000026172.12	Bcs1l	Not Tested
ENSMUST00000027357.11	ENSMUSG00000026171.12	Rnf25	Not Tested
ENSMUST00000087183.10	ENSMUSG00000033276.18	Stk36	Not Tested
ENSMUST00000042125.14	ENSMUSG00000033257.14	Ttll4	Not Tested
ENSMUST00000027356.6	ENSMUSG00000026170.6	Cyp27a1	Not Tested
ENSMUST00000188073.6	ENSMUSG00000006542.13	Prkag3	Not Tested
ENSMUST00000006716.7	ENSMUSG00000033227.7	Wnt6	Not Tested
ENSMUST00000006718.14	ENSMUSG00000026167.14	Wnt10a	Not Tested
ENSMUST00000160379.3	ENSMUSG00000090071.4	Cdk5r2	Not Tested
ENSMUST00000068631.3	ENSMUSG00000055197.4	Fev	Not Tested
ENSMUST00000006721.2	ENSMUSG00000006546.3	Cryba2	Not Tested
ENSMUST00000094844.3	ENSMUSG00000047021.14	Cfap65	Not Tested
ENSMUST00000164097.3	ENSMUSG00000006538.12	Ihh	Not Tested
ENSMUST00000152855.1	ENSMUSG00000026162.7	Nhej1	Not Tested
ENSMUST00000027405.5	ENSMUSG00000026205.8	Slc23a3	Not Tested
ENSMUST00000168720.7	ENSMUSG00000033159.14	Cnppd1	Not Tested
ENSMUST00000097694.10	ENSMUSG00000049339.16	Retreg2	Not Tested
ENSMUST00000160439.7	ENSMUSG00000026197.12	Zfand2b	Not Tested
ENSMUST00000027396.14	ENSMUSG00000026198.15	Abcb6	Not Tested
ENSMUST00000189702.6	ENSMUSG00000033124.16	Atg9a	Not Tested
ENSMUST00000152233.8	ENSMUSG00000026199.17	Ankzf1	Not Tested
ENSMUST00000113623.7	ENSMUSG00000026200.13	Glb1l	Not Tested
ENSMUST00000027401.10	ENSMUSG00000026201.12	Stk16	Not Tested
ENSMUST00000186213.6	ENSMUSG00000026202.13	Tuba4a	Not Tested
ENSMUST00000179573.1	ENSMUSG00000096094.2	A630095N17Rik	Not Tested
ENSMUST00000188931.6	ENSMUSG00000026203.16	Dnajb2	Not Tested
ENSMUST00000027404.11	ENSMUSG00000026204.15	Ptprn	Not Tested
ENSMUST00000039534.10	ENSMUSG00000033061.15	Resp18	Not Tested
ENSMUST00000185419.6	ENSMUSG00000026209.15	Dnpep	Not Tested
ENSMUST00000027409.9	ENSMUSG00000026208.9	Des	Not Tested
ENSMUST00000113590.7	ENSMUSG00000026207.16	Speg	Not Tested
ENSMUST00000037796.13	ENSMUSG00000033021.16	Gmppa	Not Tested
ENSMUST00000037708.9	ENSMUSG00000033007.15	Asic4	Not Tested
ENSMUST00000079205.13	ENSMUSG00000032997.16	Chpf	Not Tested
ENSMUST00000113565.2	ENSMUSG00000026211.17	Obsl1	Not Tested
ENSMUST00000050899.6	ENSMUSG00000051703.14	Tmem198	Not Tested
ENSMUST00000037330.4	ENSMUSG00000032968.4	Inha	Not Tested
ENSMUST00000027414.15	ENSMUSG00000026213.15	Stk11ip	Not Tested
ENSMUST00000124341.7	ENSMUSG00000006576.16	Slc4a3	Not Tested
ENSMUST00000027451.12	ENSMUSG00000026235.14	Epha4	18.4129
ENSMUST00000087086.6	ENSMUSG00000004872.15	Pax3	Not Tested
ENSMUST00000036172.9	ENSMUSG00000032908.9	Sgpp2	Not Tested
ENSMUST00000170217.7	ENSMUSG00000026245.16	Farsb	Not Tested
ENSMUST00000170511.2	ENSMUSG00000090486.2	BC035947	Not Tested
ENSMUST00000012331.6	ENSMUSG00000012187.13	Mogat1	Not Tested
ENSMUST00000035779.14	ENSMUSG00000032883.15	Acsl3	Not Tested
ENSMUST00000053760.11	ENSMUSG00000079470.8	Utp14b	Not Tested
ENSMUST00000057262.7	ENSMUSG00000047330.8	Kcne4	Not Tested
ENSMUST00000185234.1	ENSMUSG00000050711.7	Scg2	Not Tested
ENSMUST00000162342.7	ENSMUSG00000054702.14	Ap1s3	Not Tested
ENSMUST00000113512.7	ENSMUSG00000073643.11	Wdfy1	Not Tested
ENSMUST00000027464.8	ENSMUSG00000026248.9	Mrpl44	Not Tested
ENSMUST00000027467.10	ENSMUSG00000026249.10	Serpine2	4.12663
ENSMUST00000058748.1	ENSMUSG00000043230.2	Fam124b	Not Tested
ENSMUST00000163119.7	ENSMUSG00000004364.14	Cul3	8.20899
ENSMUST00000211023.1	ENSMUSG00000110100.1	Gm45261	Not Tested
ENSMUST00000077946.11	ENSMUSG00000038608.15	Dock10	Not Tested
ENSMUST00000068275.11	ENSMUSG00000054976.14	Nyap2	Not Tested
ENSMUST00000069799.2	ENSMUSG00000055980.2	Irs1	Not Tested
ENSMUST00000023262.5	ENSMUSG00000022591.5	Gm9747	Not Tested
ENSMUST00000027322.13	ENSMUSG00000026142.15	Rhbdd1	Not Tested
ENSMUST00000087050.6	ENSMUSG00000067158.9	Col4a4	Not Tested
ENSMUST00000113457.8	ENSMUSG00000079465.8	Col4a3	Not Tested
ENSMUST00000162003.7	ENSMUSG00000026150.14	Mff	Not Tested
ENSMUST00000027331.2	ENSMUSG00000026149.2	Tm4sf20	Not Tested
ENSMUST00000223838.1	ENSMUSG00000114299.1	Gm47791	Not Tested
ENSMUST00000189220.6	ENSMUSG00000026159.13	Agfg1	2.94717
ENSMUST00000220768.1	ENSMUSG00000113880.1	A030005L19Rik	Not Tested
ENSMUST00000223400.1	ENSMUSG00000113973.1	A030014E15Rik	Not Tested
ENSMUST00000222182.1	ENSMUSG00000113846.1	Gm6217	Not Tested
ENSMUST00000222600.1	ENSMUSG00000113084.1	A030003K21Rik	Not Tested
ENSMUST00000222426.1	ENSMUSG00000113925.1	Gm7544	Not Tested
ENSMUST00000223536.1	ENSMUSG00000114011.1	Gm47955	Not Tested
ENSMUST00000223439.1	ENSMUSG00000113097.1	Gm47959	Not Tested
ENSMUST00000045560.14	ENSMUSG00000038496.16	Slc19a3	Not Tested
ENSMUST00000188323.1	ENSMUSG00000100190.1	Krtap28-10	Not Tested
ENSMUST00000222567.1	ENSMUSG00000113267.1	Gm47969	Not Tested
ENSMUST00000193762.1	ENSMUSG00000104423.1	A030005K14Rik	Not Tested
ENSMUST00000188005.1	ENSMUSG00000101315.1	Krtap28-13	Not Tested
ENSMUST00000027351.12	ENSMUSG00000026166.14	Ccl20	Not Tested
ENSMUST00000065403.6	ENSMUSG00000053161.16	Daw1	Not Tested
ENSMUST00000160953.7	ENSMUSG00000026163.17	Sphkap	Not Tested
ENSMUST00000177458.1	ENSMUSG00000045658.16	Pid1	Not Tested
ENSMUST00000049126.12	ENSMUSG00000036766.12	Dner	Not Tested
ENSMUST00000027421.12	ENSMUSG00000026219.14	Trip12	27.1187
ENSMUST00000097672.3	ENSMUSG00000073633.9	Fbxo36	Not Tested
ENSMUST00000027422.6	ENSMUSG00000026220.6	Slc16a14	Not Tested
ENSMUST00000239195.1	ENSMUSG00000118590.1	AC167036.1	Not Tested
ENSMUST00000093506.11	ENSMUSG00000052477.15	C130026I21Rik	Not Tested
ENSMUST00000239185.1	ENSMUSG00000118640.1	AC167036.2	Not Tested
ENSMUST00000161724.7	ENSMUSG00000089844.7	A530032D15Rik	Not Tested
ENSMUST00000113402.3	ENSMUSG00000079457.11	Gm7609	Not Tested
ENSMUST00000239361.1	ENSMUSG00000118591.1	AC147806.1	Not Tested
ENSMUST00000239236.1	ENSMUSG00000118607.1	AC147806.2	Not Tested
ENSMUST00000178024.1	ENSMUSG00000094127.1	G530012D18Rik	Not Tested
ENSMUST00000093508.6	ENSMUSG00000070034.13	Sp110	Not Tested
ENSMUST00000080204.10	ENSMUSG00000070031.11	Sp140	Not Tested
ENSMUST00000054279.14	ENSMUSG00000026222.16	Sp100	Not Tested
ENSMUST00000159122.7	ENSMUSG00000052760.16	A630001G21Rik	Not Tested
ENSMUST00000113360.7	ENSMUSG00000036707.16	Cab39	0.238898
ENSMUST00000027425.15	ENSMUSG00000026223.15	Itm2c	Not Tested
ENSMUST00000027426.10	ENSMUSG00000026224.11	4933407L21Rik	Not Tested
ENSMUST00000086975.5	ENSMUSG00000049608.8	Gpr55	Not Tested
ENSMUST00000052854.12	ENSMUSG00000026226.16	Spata3	Not Tested
ENSMUST00000165824.2	ENSMUSG00000026227.11	2810459M11Rik	Not Tested
ENSMUST00000027432.8	ENSMUSG00000026229.17	Psmd1	Not Tested
ENSMUST00000027431.6	ENSMUSG00000026228.6	Htr2b	Not Tested
ENSMUST00000027434.14	ENSMUSG00000062590.13	Armc9	Not Tested
ENSMUST00000113306.3	ENSMUSG00000079445.3	B3gnt7	Not Tested
ENSMUST00000027438.7	ENSMUSG00000026234.12	Ncl	156.113
ENSMUST00000212541.1	ENSMUSG00000026237.6	Nmur1	Not Tested
ENSMUST00000046004.5	ENSMUSG00000036574.5	Tex44	Not Tested
ENSMUST00000186255.6	ENSMUSG00000026238.14	Ptma	Not Tested
ENSMUST00000027444.14	ENSMUSG00000026239.14	Pde6d	Not Tested
ENSMUST00000121534.7	ENSMUSG00000026240.12	Cops7b	Not Tested
ENSMUST00000027449.5	ENSMUSG00000026241.5	Nppc	Not Tested
ENSMUST00000168237.7	ENSMUSG00000053333.15	Dis3l2	Not Tested
ENSMUST00000027455.12	ENSMUSG00000026246.12	Alppl2	Not Tested
ENSMUST00000113270.2	ENSMUSG00000079440.2	Alpi	Not Tested
ENSMUST00000044878.3	ENSMUSG00000036500.4	Akp3	Not Tested
ENSMUST00000161002.7	ENSMUSG00000026247.13	Ecel1	Not Tested
ENSMUST00000044533.8	ENSMUSG00000036480.9	Prss56	Not Tested
ENSMUST00000073252.8	ENSMUSG00000026251.13	Chrnd	Not Tested
ENSMUST00000027470.13	ENSMUSG00000026253.14	Chrng	Not Tested
ENSMUST00000113233.7	ENSMUSG00000026254.17	Eif4e2	Not Tested
ENSMUST00000027472.6	ENSMUSG00000026255.15	Efhd1	Not Tested
ENSMUST00000027475.14	ENSMUSG00000048000.15	Gigyf2	Not Tested
ENSMUST00000113212.3	ENSMUSG00000079436.3	Kcnj13	Not Tested
ENSMUST00000027476.5	ENSMUSG00000026258.5	Snorc	Not Tested
ENSMUST00000027477.14	ENSMUSG00000026259.14	Ngef	Not Tested
ENSMUST00000164128.1	ENSMUSG00000079434.8	Neu2	Not Tested
ENSMUST00000169754.7	ENSMUSG00000026288.14	Inpp5d	Not Tested
ENSMUST00000027512.12	ENSMUSG00000026289.15	Atg16l1	Not Tested
ENSMUST00000077772.11	ENSMUSG00000056055.13	Sag	Not Tested
ENSMUST00000027517.13	ENSMUSG00000070738.10	Dgkd	Not Tested
ENSMUST00000040783.10	ENSMUSG00000005501.14	Usp40	Not Tested
ENSMUST00000113142.9	ENSMUSG00000090165.8	Ugt1a10	Not Tested
ENSMUST00000073772.4	ENSMUSG00000090175.1	Ugt1a9	Not Tested
ENSMUST00000113139.1	ENSMUSG00000089675.1	Ugt1a8	Not Tested
ENSMUST00000058237.13	ENSMUSG00000090124.7	Ugt1a7c	Not Tested
ENSMUST00000113138.7	ENSMUSG00000090145.7	Ugt1a6b	Not Tested
ENSMUST00000113134.7	ENSMUSG00000054545.17	Ugt1a6a	Not Tested
ENSMUST00000097659.4	ENSMUSG00000089943.1	Ugt1a5	Not Tested
ENSMUST00000049289.8	ENSMUSG00000090171.1	Ugt1a2	Not Tested
ENSMUST00000119972.3	ENSMUSG00000081984.3	Dnajb3	Not Tested
ENSMUST00000073049.6	ENSMUSG00000089960.1	Ugt1a1	Not Tested
ENSMUST00000061013.12	ENSMUSG00000079429.9	Mroh2a	Not Tested
ENSMUST00000054674.14	ENSMUSG00000044783.16	Hjurp	70.0926
ENSMUST00000040210.13	ENSMUSG00000036251.16	Trpm8	Not Tested
ENSMUST00000027518.11	ENSMUSG00000026295.12	Spp2	Not Tested
ENSMUST00000067625.8	ENSMUSG00000062310.7	Glrp1	Not Tested
ENSMUST00000159814.1	ENSMUSG00000049866.12	Arl4c	Not Tested
ENSMUST00000066279.10	ENSMUSG00000036206.12	Sh3bp4	Not Tested
ENSMUST00000027521.14	ENSMUSG00000055013.16	Agap1	13.9087
ENSMUST00000036954.8	ENSMUSG00000034486.8	Gbx2	Not Tested
ENSMUST00000238685.1	ENSMUSG00000067081.13	Asb18	Not Tested
ENSMUST00000113094.8	ENSMUSG00000026301.16	Iqca	Not Tested
ENSMUST00000065587.4	ENSMUSG00000044337.5	Ackr3	Not Tested
ENSMUST00000036153.11	ENSMUSG00000034432.11	Cops8	Not Tested
ENSMUST00000097653.10	ENSMUSG00000048126.16	Col6a3	Not Tested
ENSMUST00000027528.6	ENSMUSG00000026303.6	Mlph	Not Tested
ENSMUST00000166281.2	ENSMUSG00000090550.2	Prlh	Not Tested
ENSMUST00000027529.11	ENSMUSG00000026304.13	Rab17	Not Tested
ENSMUST00000068167.12	ENSMUSG00000026305.15	Lrrfip1	Not Tested
ENSMUST00000094698.1	ENSMUSG00000070732.2	Rbm44	Not Tested
ENSMUST00000097648.5	ENSMUSG00000034353.14	Ramp1	Not Tested
ENSMUST00000171165.7	ENSMUSG00000034343.14	Ube2f	Not Tested
ENSMUST00000027532.12	ENSMUSG00000026307.12	Scly	Not Tested
ENSMUST00000088904.9	ENSMUSG00000049515.12	Espnl	Not Tested
ENSMUST00000027533.8	ENSMUSG00000026308.8	Klhl30	Not Tested
ENSMUST00000086861.11	ENSMUSG00000047443.14	Erfe	Not Tested
ENSMUST00000027534.12	ENSMUSG00000026309.14	Ilkap	Not Tested
ENSMUST00000086851.1	ENSMUSG00000067071.8	Hes6	Not Tested
ENSMUST00000069620.9	ENSMUSG00000055866.9	Per2	Not Tested
ENSMUST00000047242.8	ENSMUSG00000034292.13	Traf3ip1	Not Tested
ENSMUST00000027538.8	ENSMUSG00000026311.16	Asb1	Not Tested
ENSMUST00000007949.3	ENSMUSG00000007805.4	Twist2	Not Tested
ENSMUST00000097644.8	ENSMUSG00000026313.16	Hdac4	2.3795
ENSMUST00000027478.6	ENSMUSG00000026260.12	Ndufa10	1.7379
ENSMUST00000214928.2	ENSMUSG00000067064.4	Olfr1416	Not Tested
ENSMUST00000204766.1	ENSMUSG00000057464.4	Olfr1415	Not Tested
ENSMUST00000062353.11	ENSMUSG00000042849.11	Olfr1414	Not Tested
ENSMUST00000214239.1	ENSMUSG00000058904.3	Olfr1413	Not Tested
ENSMUST00000190505.2	ENSMUSG00000046300.4	Olfr1412	Not Tested
ENSMUST00000190844.2	ENSMUSG00000062497.3	Olfr1411	Not Tested
ENSMUST00000217316.1	ENSMUSG00000063583.6	Olfr1410	Not Tested
ENSMUST00000213247.1	ENSMUSG00000061616.5	Olfr12	Not Tested
ENSMUST00000112999.7	ENSMUSG00000073616.10	Cops9	Not Tested
ENSMUST00000053144.3	ENSMUSG00000044055.5	Otos	Not Tested
ENSMUST00000045970.7	ENSMUSG00000034220.7	Gpc1	0.000315993
ENSMUST00000160548.7	ENSMUSG00000034212.14	Ankmy1	Not Tested
ENSMUST00000060913.7	ENSMUSG00000047067.7	Dusp28	Not Tested
ENSMUST00000027487.14	ENSMUSG00000026269.14	Rnpepl1	Not Tested
ENSMUST00000117814.7	ENSMUSG00000026270.11	Capn10	Not Tested
ENSMUST00000169198.2	ENSMUSG00000026271.15	Gpr35	Not Tested
ENSMUST00000059676.4	ENSMUSG00000045091.4	Aqp12	Not Tested
ENSMUST00000171796.7	ENSMUSG00000014602.15	Kif1a	Not Tested
ENSMUST00000027491.6	ENSMUSG00000026272.6	Agxt	Not Tested
ENSMUST00000043718.11	ENSMUSG00000034159.12	Mab21l4	Not Tested
ENSMUST00000138595.2	ENSMUSG00000084989.3	Crocc2	Not Tested
ENSMUST00000062202.13	ENSMUSG00000047793.13	Sned1	58.0554
ENSMUST00000027492.13	ENSMUSG00000026273.13	Mterf4	Not Tested
ENSMUST00000027493.3	ENSMUSG00000026274.11	Pask	Not Tested
ENSMUST00000027494.10	ENSMUSG00000026275.13	Ppp1r7	Not Tested
ENSMUST00000058682.10	ENSMUSG00000034107.10	Ano7	Not Tested
ENSMUST00000170883.7	ENSMUSG00000034088.15	Hdlbp	38.3274
ENSMUST00000027495.14	ENSMUSG00000026276.20	Septin2	0.770727
ENSMUST00000179353.7	ENSMUSG00000116048.1	Septin2	0.770727
ENSMUST00000122402.2	ENSMUSG00000034066.13	Farp2	Not Tested
ENSMUST00000027498.13	ENSMUSG00000026277.14	Stk25	Not Tested
ENSMUST00000027499.12	ENSMUSG00000026278.14	Bok	Not Tested
ENSMUST00000190116.6	ENSMUSG00000026279.14	Thap4	Not Tested
ENSMUST00000027502.15	ENSMUSG00000026280.17	Atg4b	Not Tested
ENSMUST00000027503.13	ENSMUSG00000026281.15	Dtymk	0.00278294
ENSMUST00000027505.12	ENSMUSG00000026283.13	Ing5	Not Tested
ENSMUST00000097633.9	ENSMUSG00000073609.9	D2hgdh	Not Tested
ENSMUST00000094663.3	ENSMUSG00000094651.2	Gal3st2	Not Tested
ENSMUST00000178757.7	ENSMUSG00000093805.7	Gal3st2b	Not Tested
ENSMUST00000097632.4	ENSMUSG00000073608.4	Gal3st2c	Not Tested
ENSMUST00000050890.7	ENSMUSG00000034000.15	Neu4	Not Tested
ENSMUST00000027507.7	ENSMUSG00000026285.7	Pdcd1	Not Tested
ENSMUST00000059975.7	ENSMUSG00000051185.9	Fam174a	Not Tested
ENSMUST00000043336.10	ENSMUSG00000040710.10	St8sia4	Not Tested
ENSMUST00000071985.5	ENSMUSG00000040693.7	Slco4c1	Not Tested
ENSMUST00000027569.13	ENSMUSG00000026331.13	Slco6c1	Not Tested
ENSMUST00000053033.13	ENSMUSG00000044768.16	D1Ertd622e	Not Tested
ENSMUST00000042509.12	ENSMUSG00000040648.14	Ppip5k2	Not Tested
ENSMUST00000112842.7	ENSMUSG00000026333.14	Gin1	Not Tested
ENSMUST00000058762.14	ENSMUSG00000026335.16	Pam	Not Tested
ENSMUST00000027575.12	ENSMUSG00000026336.13	Slco6d1	Not Tested
ENSMUST00000086738.9	ENSMUSG00000067028.11	Cntnap5b	Not Tested
ENSMUST00000062528.8	ENSMUSG00000050840.8	Cdh20	Not Tested
ENSMUST00000058688.6	ENSMUSG00000047496.6	Rnf152	Not Tested
ENSMUST00000070699.14	ENSMUSG00000056536.14	Pign	Not Tested
ENSMUST00000086721.9	ENSMUSG00000026319.13	Relch	Not Tested
ENSMUST00000027559.7	ENSMUSG00000026321.7	Tnfrsf11a	Not Tested
ENSMUST00000119166.7	ENSMUSG00000038866.15	Zcchc2	Not Tested
ENSMUST00000061047.6	ENSMUSG00000044340.7	Phlpp1	Not Tested
ENSMUST00000189999.1	ENSMUSG00000057329.7	Bcl2	Not Tested
ENSMUST00000010049.5	ENSMUSG00000009905.5	Kdsr	Not Tested
ENSMUST00000094646.5	ENSMUSG00000009907.17	Vps4b	Not Tested
ENSMUST00000086701.12	ENSMUSG00000067006.12	Serpinb5	Not Tested
ENSMUST00000081277.8	ENSMUSG00000059956.14	Serpinb12	Not Tested
ENSMUST00000027564.7	ENSMUSG00000048775.10	Serpinb13	Not Tested
ENSMUST00000027567.13	ENSMUSG00000044594.14	Serpinb3a	Not Tested
ENSMUST00000023861.4	ENSMUSG00000058017.6	Serpinb3d	Not Tested
ENSMUST00000086694.10	ENSMUSG00000073602.10	Serpinb3b	Not Tested
ENSMUST00000027565.4	ENSMUSG00000073601.2	Serpinb3c	Not Tested
ENSMUST00000027566.2	ENSMUSG00000026327.8	Serpinb11	Not Tested
ENSMUST00000086690.5	ENSMUSG00000067001.11	Serpinb7	Not Tested
ENSMUST00000009356.10	ENSMUSG00000062345.10	Serpinb2	Not Tested
ENSMUST00000182198.7	ENSMUSG00000092572.7	Serpinb10	Not Tested
ENSMUST00000112706.3	ENSMUSG00000026315.13	Serpinb8	Not Tested
ENSMUST00000146282.2	ENSMUSG00000026312.17	Cdh7	Not Tested
ENSMUST00000094626.4	ENSMUSG00000047216.8	Cdh19	Not Tested
ENSMUST00000035462.6	ENSMUSG00000038702.6	Dsel	Not Tested
ENSMUST00000043725.8	ENSMUSG00000070695.4	Cntnap5a	Not Tested
ENSMUST00000179777.2	ENSMUSG00000094429.2	Gm19965	Not Tested
ENSMUST00000188801.1	ENSMUSG00000101303.1	B020011L13Rik	Not Tested
ENSMUST00000187455.1	ENSMUSG00000100305.1	Gm28360	Not Tested
ENSMUST00000191265.1	ENSMUSG00000101415.1	Gm28168	Not Tested
ENSMUST00000185381.1	ENSMUSG00000100617.1	Gm7145	Not Tested
ENSMUST00000186264.1	ENSMUSG00000102030.1	Gm29106	Not Tested
ENSMUST00000027623.8	ENSMUSG00000026374.14	Tsn	8.51771
ENSMUST00000027626.12	ENSMUSG00000026377.12	Nifk	Not Tested
ENSMUST00000188710.6	ENSMUSG00000064302.13	Clasp1	5.97904
ENSMUST00000027629.9	ENSMUSG00000026380.10	Tfcp2l1	Not Tested
ENSMUST00000062483.14	ENSMUSG00000048402.14	Gli2	Not Tested
ENSMUST00000038765.5	ENSMUSG00000037035.5	Inhbb	Not Tested
ENSMUST00000004565.14	ENSMUSG00000004451.14	Ralb	Not Tested
ENSMUST00000183952.1	ENSMUSG00000098923.1	Tmem185b	Not Tested
ENSMUST00000052404.12	ENSMUSG00000026383.14	Epb41l5	Not Tested
ENSMUST00000064091.11	ENSMUSG00000026384.13	Ptpn4	Not Tested
ENSMUST00000037906.5	ENSMUSG00000036975.5	Tmem177	Not Tested
ENSMUST00000174370.7	ENSMUSG00000036962.12	Cfap221	Not Tested
ENSMUST00000072886.10	ENSMUSG00000026387.15	Sctr	Not Tested
ENSMUST00000056089.7	ENSMUSG00000050777.7	Tmem37	Not Tested
ENSMUST00000027634.12	ENSMUSG00000026385.16	Dbi	Not Tested
ENSMUST00000112644.8	ENSMUSG00000026388.15	3110009E18Rik	Not Tested
ENSMUST00000112641.7	ENSMUSG00000026389.16	Steap3	Not Tested
ENSMUST00000037286.9	ENSMUSG00000036907.9	C1ql2	Not Tested
ENSMUST00000027639.7	ENSMUSG00000026390.7	Marco	Not Tested
ENSMUST00000079721.8	ENSMUSG00000058665.8	En1	Not Tested
ENSMUST00000003818.13	ENSMUSG00000003721.14	Insig2	Not Tested
ENSMUST00000036025.15	ENSMUSG00000026339.18	Ccdc93	Not Tested
ENSMUST00000055884.7	ENSMUSG00000050534.8	Htr5b	Not Tested
ENSMUST00000001724.11	ENSMUSG00000001674.11	Ddx18	Not Tested
ENSMUST00000112606.7	ENSMUSG00000036815.17	Dpp10	Not Tested
ENSMUST00000027579.16	ENSMUSG00000026341.16	Actr3	0.277328
ENSMUST00000027580.10	ENSMUSG00000026342.10	Slc35f5	Not Tested
ENSMUST00000027581.6	ENSMUSG00000026343.6	Gpr39	Not Tested
ENSMUST00000159417.1	ENSMUSG00000026344.9	Lypd1	Not Tested
ENSMUST00000094609.9	ENSMUSG00000049690.15	Nckap5	Not Tested
ENSMUST00000038361.10	ENSMUSG00000036155.13	Mgat5	Not Tested
ENSMUST00000160616.7	ENSMUSG00000026347.13	Tmem163	Not Tested
ENSMUST00000038006.7	ENSMUSG00000026348.7	Acmsd	Not Tested
ENSMUST00000112570.1	ENSMUSG00000026349.14	Ccnt2	6.4785
ENSMUST00000208183.2	ENSMUSG00000051590.10	Map3k19	Not Tested
ENSMUST00000037649.5	ENSMUSG00000036104.12	Rab3gap1	Not Tested
ENSMUST00000086614.11	ENSMUSG00000036086.16	Zranb3	Not Tested
ENSMUST00000187900.6	ENSMUSG00000056211.13	R3hdm1	Not Tested
ENSMUST00000027592.5	ENSMUSG00000026353.9	Ubxn4	9.69353
ENSMUST00000073490.6	ENSMUSG00000026354.8	Lct	Not Tested
ENSMUST00000190495.1	ENSMUSG00000026355.11	Mcm6	Not Tested
ENSMUST00000027602.14	ENSMUSG00000026356.15	Dars	Not Tested
ENSMUST00000052172.6	ENSMUSG00000045382.6	Cxcr4	Not Tested
ENSMUST00000073527.12	ENSMUSG00000042581.14	Thsd7b	Not Tested
ENSMUST00000119432.1	ENSMUSG00000026401.15	Cd55b	Not Tested
ENSMUST00000027650.12	ENSMUSG00000026399.12	Cd55	Not Tested
ENSMUST00000039862.10	ENSMUSG00000042554.10	Zp3r	Not Tested
ENSMUST00000027657.13	ENSMUSG00000026405.14	C4bp	Not Tested
ENSMUST00000066863.12	ENSMUSG00000026409.14	Pfkfb2	Not Tested
ENSMUST00000049813.5	ENSMUSG00000046404.5	Yod1	Not Tested
ENSMUST00000039323.7	ENSMUSG00000042510.7	AA986860	Not Tested
ENSMUST00000027670.3	ENSMUSG00000026415.11	Fcamr	Not Tested
ENSMUST00000027675.13	ENSMUSG00000026417.13	Pigr	Not Tested
ENSMUST00000038829.6	ENSMUSG00000042474.6	Fcmr	Not Tested
ENSMUST00000187650.6	ENSMUSG00000026420.16	Il24	Not Tested
ENSMUST00000027673.10	ENSMUSG00000026416.12	Il20	Not Tested
ENSMUST00000187410.6	ENSMUSG00000016524.12	Il19	Not Tested
ENSMUST00000016673.5	ENSMUSG00000016529.5	Il10	Not Tested
ENSMUST00000016672.10	ENSMUSG00000016528.10	Mapkapk2	Not Tested
ENSMUST00000016670.8	ENSMUSG00000016526.8	Dyrk3	Not Tested
ENSMUST00000068805.13	ENSMUSG00000026427.16	Eif2d	Not Tested
ENSMUST00000112442.1	ENSMUSG00000026430.16	Rassf5	Not Tested
ENSMUST00000062108.9	ENSMUSG00000042349.13	Ikbke	Not Tested
ENSMUST00000097588.8	ENSMUSG00000026425.15	Srgap2	Not Tested
ENSMUST00000068613.4	ENSMUSG00000055184.4	Fam72a	Not Tested
ENSMUST00000027690.6	ENSMUSG00000026432.7	Avpr1b	Not Tested
ENSMUST00000073350.12	ENSMUSG00000004552.16	Ctse	Not Tested
ENSMUST00000064679.8	ENSMUSG00000052688.12	Rab7b	Not Tested
ENSMUST00000049027.9	ENSMUSG00000042268.10	Slc26a9	Not Tested
ENSMUST00000112393.8	ENSMUSG00000042251.12	Pm20d1	Not Tested
ENSMUST00000086559.6	ENSMUSG00000013275.9	Slc41a1	Not Tested
ENSMUST00000027693.7	ENSMUSG00000026433.13	Rab29	Not Tested
ENSMUST00000062264.7	ENSMUSG00000026434.12	Nucks1	0.767774
ENSMUST00000177943.7	ENSMUSG00000026435.15	Slc45a3	Not Tested
ENSMUST00000086556.11	ENSMUSG00000026436.15	Elk4	Not Tested
ENSMUST00000112365.8	ENSMUSG00000059149.17	Mfsd4a	Not Tested
ENSMUST00000027697.11	ENSMUSG00000026437.11	Cdk18	Not Tested
ENSMUST00000189062.1	ENSMUSG00000079330.9	Lemd1	Not Tested
ENSMUST00000188175.1	ENSMUSG00000118219.1	Gm29695	Not Tested
ENSMUST00000086544.4	ENSMUSG00000066936.4	Gm10188	Not Tested
ENSMUST00000046071.4	ENSMUSG00000042115.4	Klhdc8a	Not Tested
ENSMUST00000082125.5	ENSMUSG00000009772.15	Nuak2	Not Tested
ENSMUST00000045473.15	ENSMUSG00000042066.16	Tmcc2	Not Tested
ENSMUST00000045110.13	ENSMUSG00000042046.15	Dstyk	Not Tested
ENSMUST00000027700.14	ENSMUSG00000026439.14	Rbbp5	Not Tested
ENSMUST00000058167.2	ENSMUSG00000048174.2	Tmem81	Not Tested
ENSMUST00000086521.10	ENSMUSG00000053024.14	Cntn2	3.43322
ENSMUST00000094569.10	ENSMUSG00000026442.14	Nfasc	93.3449
ENSMUST00000027706.3	ENSMUSG00000026443.3	Lrrn2	Not Tested
ENSMUST00000188090.6	ENSMUSG00000054387.13	Mdm4	34.3336
ENSMUST00000077730.6	ENSMUSG00000026447.17	Pik3c2b	Not Tested
ENSMUST00000052529.3	ENSMUSG00000046062.5	Ppp1r15b	1.15689
ENSMUST00000105082.8	ENSMUSG00000041757.17	Plekha6	Not Tested
ENSMUST00000094557.6	ENSMUSG00000103421.1	Golt1a	Not Tested
ENSMUST00000194044.5	ENSMUSG00000115958.1	Gm28040	Not Tested
ENSMUST00000184603.7	ENSMUSG00000098306.9	Gm28040	Not Tested
ENSMUST00000007433.4	ENSMUSG00000116158.1	Kiss1	Not Tested
ENSMUST00000094556.2	ENSMUSG00000070645.5	Ren1	Not Tested
ENSMUST00000135222.8	ENSMUSG00000070644.13	Etnk2	Not Tested
ENSMUST00000144386.7	ENSMUSG00000070643.11	Sox13	Not Tested
ENSMUST00000166291.7	ENSMUSG00000090553.8	Snrpe	Not Tested
ENSMUST00000191896.5	ENSMUSG00000102976.6	Zc3h11a	1.47662
ENSMUST00000027736.12	ENSMUSG00000116275.1	Zc3h11a	1.47662
ENSMUST00000179598.3	ENSMUSG00000094410.8	Gm38394	33.5094
ENSMUST00000169295.7	ENSMUSG00000051998.14	Lax1	Not Tested
ENSMUST00000143567.7	ENSMUSG00000026463.17	Atp2b4	5.97904
ENSMUST00000124051.8	ENSMUSG00000010311.15	Optc	Not Tested
ENSMUST00000048432.5	ENSMUSG00000041577.5	Prelp	Not Tested
ENSMUST00000048183.7	ENSMUSG00000041559.7	Fmod	Not Tested
ENSMUST00000020692.6	ENSMUSG00000020423.6	Btg2	5.26762
ENSMUST00000159963.7	ENSMUSG00000026450.14	Chit1	Not Tested
ENSMUST00000153856.7	ENSMUSG00000064246.10	Chil1	Not Tested
ENSMUST00000038445.12	ENSMUSG00000042451.12	Mybph	Not Tested
ENSMUST00000169927.1	ENSMUSG00000042429.8	Adora1	Not Tested
ENSMUST00000027730.5	ENSMUSG00000026459.5	Myog	Not Tested
ENSMUST00000168515.7	ENSMUSG00000026458.13	Ppfia4	Not Tested
ENSMUST00000049470.10	ENSMUSG00000042305.12	Tmem183a	Not Tested
ENSMUST00000162187.1	ENSMUSG00000050526.5	Mgat4f	Not Tested
ENSMUST00000027726.13	ENSMUSG00000026456.18	Cyb5r1	Not Tested
ENSMUST00000027727.14	ENSMUSG00000026457.14	Adipor1	Not Tested
ENSMUST00000027725.10	ENSMUSG00000026455.14	Klhl12	Not Tested
ENSMUST00000047978.8	ENSMUSG00000042229.9	Rabif	Not Tested
ENSMUST00000172898.1	ENSMUSG00000046367.10	Mgat4e	Not Tested
ENSMUST00000112198.2	ENSMUSG00000042207.17	Kdm5b	15.5902
ENSMUST00000121990.1	ENSMUSG00000026452.15	Syt2	Not Tested
ENSMUST00000112163.1	ENSMUSG00000073557.12	Ppp1r12b	Not Tested
ENSMUST00000027687.7	ENSMUSG00000026429.9	Ube2t	Not Tested
ENSMUST00000044828.13	ENSMUSG00000042793.13	Lgr6	Not Tested
ENSMUST00000049449.10	ENSMUSG00000031506.11	Ptpn7	Not Tested
ENSMUST00000027684.10	ENSMUSG00000026426.10	Arl8a	Not Tested
ENSMUST00000027682.8	ENSMUSG00000026424.8	Gpr37l1	Not Tested
ENSMUST00000003135.13	ENSMUSG00000003051.13	Elf3	Not Tested
ENSMUST00000077340.13	ENSMUSG00000041926.15	Rnpep	Not Tested
ENSMUST00000081104.9	ENSMUSG00000062580.9	Timm17a	21.7731
ENSMUST00000059352.2	ENSMUSG00000048096.7	Lmod1	Not Tested
ENSMUST00000041240.3	ENSMUSG00000041889.7	Shisa4	Not Tested
ENSMUST00000041023.13	ENSMUSG00000041879.13	Ipo9	11.0289
ENSMUST00000040599.14	ENSMUSG00000009418.16	Nav1	239.109
ENSMUST00000097561.8	ENSMUSG00000026421.14	Csrp1	Not Tested
ENSMUST00000038945.5	ENSMUSG00000041801.5	Phlda3	Not Tested
ENSMUST00000152208.7	ENSMUSG00000026418.16	Tnni1	Not Tested
ENSMUST00000038760.9	ENSMUSG00000041782.14	Lad1	Not Tested
ENSMUST00000188028.6	ENSMUSG00000026414.13	Tnnt2	Not Tested
ENSMUST00000027667.12	ENSMUSG00000026413.12	Pkp1	Not Tested
ENSMUST00000166193.8	ENSMUSG00000051985.12	Igfn1	Not Tested
ENSMUST00000063719.14	ENSMUSG00000026411.17	Tmem9	Not Tested
ENSMUST00000180436.1	ENSMUSG00000097918.1	Ascl5	Not Tested
ENSMUST00000112064.7	ENSMUSG00000026407.17	Cacna1s	Not Tested
ENSMUST00000075164.10	ENSMUSG00000041642.18	Kif21b	Not Tested
ENSMUST00000212798.1	ENSMUSG00000087230.10	Mroh3	Not Tested
ENSMUST00000120339.7	ENSMUSG00000041605.16	Inava	Not Tested
ENSMUST00000086395.6	ENSMUSG00000052759.7	Gpr25	Not Tested
ENSMUST00000048309.11	ENSMUSG00000041570.14	Camsap2	Not Tested
ENSMUST00000027655.7	ENSMUSG00000026404.12	Ddx59	Not Tested
ENSMUST00000189413.6	ENSMUSG00000041498.13	Kif14	Not Tested
ENSMUST00000047734.14	ENSMUSG00000041483.14	Zfp281	0.851947
ENSMUST00000027649.13	ENSMUSG00000026398.14	Nr5a2	Not Tested
ENSMUST00000182283.7	ENSMUSG00000026395.16	Ptprc	Not Tested
ENSMUST00000027643.5	ENSMUSG00000026394.5	Atp6v1g3	Not Tested
ENSMUST00000186017.6	ENSMUSG00000026393.10	Nek7	Not Tested
ENSMUST00000046870.12	ENSMUSG00000019230.14	Lhx9	Not Tested
ENSMUST00000112025.2	ENSMUSG00000079283.2	2310009B15Rik	Not Tested
ENSMUST00000168527.7	ENSMUSG00000056268.15	Dennd1b	Not Tested
ENSMUST00000059825.11	ENSMUSG00000063681.14	Crb1	Not Tested
ENSMUST00000039867.9	ENSMUSG00000033964.12	Zbtb41	Not Tested
ENSMUST00000053364.11	ENSMUSG00000033952.14	Aspm	Not Tested
ENSMUST00000027615.6	ENSMUSG00000026368.6	F13b	Not Tested
ENSMUST00000023965.7	ENSMUSG00000057037.8	Cfhr1	Not Tested
ENSMUST00000111986.7	ENSMUSG00000070594.10	Gm4788	Not Tested
ENSMUST00000239380.1	ENSMUSG00000033898.17	Cfhr2	Not Tested
ENSMUST00000192880.5	ENSMUSG00000026365.15	Cfh	Not Tested
ENSMUST00000120709.7	ENSMUSG00000052726.16	Kcnt2	Not Tested
ENSMUST00000018337.8	ENSMUSG00000026361.9	Cdc73	Not Tested
ENSMUST00000038252.3	ENSMUSG00000033849.3	B3galt2	Not Tested
ENSMUST00000129653.2	ENSMUSG00000018196.18	Glrx2	Not Tested
ENSMUST00000159879.1	ENSMUSG00000018199.9	Ro60	Not Tested
ENSMUST00000018333.12	ENSMUSG00000018189.12	Uchl5	Not Tested
ENSMUST00000127206.7	ENSMUSG00000026360.9	Rgs2	Not Tested
ENSMUST00000052375.7	ENSMUSG00000051079.8	Rgs13	Not Tested
ENSMUST00000189061.6	ENSMUSG00000026358.13	Rgs1	Not Tested
ENSMUST00000184189.2	ENSMUSG00000098509.2	Rgs21	Not Tested
ENSMUST00000027603.3	ENSMUSG00000026357.3	Rgs18	Not Tested
ENSMUST00000166814.7	ENSMUSG00000035131.14	Brinp3	Not Tested
ENSMUST00000070200.14	ENSMUSG00000056220.14	Pla2g4a	Not Tested
ENSMUST00000035065.8	ENSMUSG00000032487.8	Ptgs2	Not Tested
ENSMUST00000185698.1	ENSMUSG00000006007.14	Pdc	Not Tested
ENSMUST00000111913.8	ENSMUSG00000006010.14	Odr4	Not Tested
ENSMUST00000119161.8	ENSMUSG00000006005.18	Tpr	Not Tested
ENSMUST00000006171.15	ENSMUSG00000006014.16	Prg4	Not Tested
ENSMUST00000074783.11	ENSMUSG00000066842.18	Hmcn1	Not Tested
ENSMUST00000225278.1	ENSMUSG00000114212.1	Gm47985	Not Tested
ENSMUST00000224330.1	ENSMUSG00000114943.1	Gm8947	Not Tested
ENSMUST00000225273.1	ENSMUSG00000114694.1	Gm47995	Not Tested
ENSMUST00000224012.1	ENSMUSG00000114582.1	3110040M04Rik	Not Tested
ENSMUST00000224757.1	ENSMUSG00000114591.1	Gm47996	Not Tested
ENSMUST00000023918.12	ENSMUSG00000023150.14	Ivns1abp	67.4862
ENSMUST00000064771.11	ENSMUSG00000052748.14	Swt1	Not Tested
ENSMUST00000065625.11	ENSMUSG00000053286.11	Trmt1l	Not Tested
ENSMUST00000187048.6	ENSMUSG00000026484.13	Rnf2	Not Tested
ENSMUST00000148810.7	ENSMUSG00000026483.13	Fam129a	Not Tested
ENSMUST00000059498.11	ENSMUSG00000043019.12	Edem3	Not Tested
ENSMUST00000044581.13	ENSMUSG00000032666.16	1700025G04Rik	Not Tested
ENSMUST00000015124.14	ENSMUSG00000014980.14	Tsen15	Not Tested
ENSMUST00000044311.8	ENSMUSG00000032649.14	Colgalt2	Not Tested
ENSMUST00000111859.7	ENSMUSG00000026482.13	Rgl1	Not Tested
ENSMUST00000068875.4	ENSMUSG00000055547.4	Apobec4	Not Tested
ENSMUST00000077755.10	ENSMUSG00000008475.13	Arpc5	0.0617476
ENSMUST00000186568.6	ENSMUSG00000026480.12	Ncf2	Not Tested
ENSMUST00000073441.12	ENSMUSG00000042772.15	Smg7	Not Tested
ENSMUST00000043313.14	ENSMUSG00000042751.14	Nmnat2	Not Tested
ENSMUST00000185356.6	ENSMUSG00000026479.13	Lamc2	Not Tested
ENSMUST00000027752.14	ENSMUSG00000026478.14	Lamc1	Not Tested
ENSMUST00000042373.11	ENSMUSG00000042708.12	Shcbp1l	Not Tested
ENSMUST00000186380.6	ENSMUSG00000042699.11	Dhx9	Not Tested
ENSMUST00000041874.8	ENSMUSG00000042684.8	Npl	Not Tested
ENSMUST00000041776.11	ENSMUSG00000042671.12	Rgs8	Not Tested
ENSMUST00000027748.7	ENSMUSG00000026475.7	Rgs16	Not Tested
ENSMUST00000182538.2	ENSMUSG00000066800.11	Rnasel	Not Tested
ENSMUST00000141249.7	ENSMUSG00000042641.19	Rgsl1	Not Tested
ENSMUST00000059607.7	ENSMUSG00000045968.7	Teddm2	Not Tested
ENSMUST00000055314.3	ENSMUSG00000043282.3	Teddm1b	Not Tested
ENSMUST00000050660.5	ENSMUSG00000047053.5	Teddm1a	Not Tested
ENSMUST00000086199.11	ENSMUSG00000026473.16	Glul	Not Tested
ENSMUST00000086195.6	ENSMUSG00000066797.6	Zfp648	Not Tested
ENSMUST00000187541.6	ENSMUSG00000004110.17	Cacna1e	Not Tested
ENSMUST00000055322.5	ENSMUSG00000056708.5	Ier5	Not Tested
ENSMUST00000027744.9	ENSMUSG00000026471.14	Mr1	Not Tested
ENSMUST00000027743.12	ENSMUSG00000026470.14	Stx6	Not Tested
ENSMUST00000186156.6	ENSMUSG00000033722.9	BC034090	Not Tested
ENSMUST00000027741.11	ENSMUSG00000026469.14	Xpr1	9.91035
ENSMUST00000035560.8	ENSMUSG00000033701.13	Acbd6	Not Tested
ENSMUST00000027740.13	ENSMUSG00000026468.14	Lhx4	Not Tested
ENSMUST00000035325.14	ENSMUSG00000033684.14	Qsox1	0.340186
ENSMUST00000138762.7	ENSMUSG00000033671.18	Cep350	Not Tested
ENSMUST00000169241.7	ENSMUSG00000026466.16	Tor1aip1	13.2175
ENSMUST00000111757.9	ENSMUSG00000050565.16	Tor1aip2	Not Tested
ENSMUST00000015628.3	ENSMUSG00000015484.3	Fam163a	Not Tested
ENSMUST00000121146.9	ENSMUSG00000060985.15	Tdrd5	Not Tested
ENSMUST00000027896.9	ENSMUSG00000026602.9	Nphs2	Not Tested
ENSMUST00000213088.1	ENSMUSG00000026601.14	Axdnd1	Not Tested
ENSMUST00000102782.3	ENSMUSG00000078193.2	Gm2000	Not Tested
ENSMUST00000189661.6	ENSMUSG00000026600.12	Soat1	10.087
ENSMUST00000166172.8	ENSMUSG00000026596.13	Abl2	Not Tested
ENSMUST00000188964.6	ENSMUSG00000060519.11	Tor3a	Not Tested
ENSMUST00000122424.7	ENSMUSG00000033557.17	Fam20b	2.276
ENSMUST00000172057.7	ENSMUSG00000026594.14	Ralgps2	Not Tested
ENSMUST00000027885.7	ENSMUSG00000033544.6	Angptl1	Not Tested
ENSMUST00000118207.7	ENSMUSG00000026592.13	Tex35	Not Tested
ENSMUST00000078308.12	ENSMUSG00000070565.11	Rasal2	Not Tested
ENSMUST00000119891.6	ENSMUSG00000033488.11	Cryzl2	Not Tested
ENSMUST00000027881.14	ENSMUSG00000026589.14	Sec16b	Not Tested
ENSMUST00000004133.10	ENSMUSG00000004031.13	Brinp2	Not Tested
ENSMUST00000046110.15	ENSMUSG00000026587.15	Astn1	Not Tested
ENSMUST00000159861.8	ENSMUSG00000073530.11	Pappa2	Not Tested
ENSMUST00000076894.10	ENSMUSG00000040782.12	Cop1	Not Tested
ENSMUST00000192069.5	ENSMUSG00000015829.13	Tnr	Not Tested
ENSMUST00000163892.7	ENSMUSG00000090394.8	4930523C07Rik	Not Tested
ENSMUST00000039178.11	ENSMUSG00000026725.17	Tnn	Not Tested
ENSMUST00000135680.7	ENSMUSG00000058267.13	Mrps14	Not Tested
ENSMUST00000014370.10	ENSMUSG00000014226.10	Cacybp	Not Tested
ENSMUST00000028052.11	ENSMUSG00000026721.16	Rabgap1l	Not Tested
ENSMUST00000238289.1	ENSMUSG00000118401.1	Gpr52	Not Tested
ENSMUST00000161609.7	ENSMUSG00000040423.11	Rc3h1	Not Tested
ENSMUST00000064725.10	ENSMUSG00000026715.12	Serpinc1	Not Tested
ENSMUST00000162226.8	ENSMUSG00000043467.19	Zbtb37	Not Tested
ENSMUST00000035430.3	ENSMUSG00000026709.10	Dars2	Not Tested
ENSMUST00000028035.13	ENSMUSG00000026708.16	Cenpl	Not Tested
ENSMUST00000111611.7	ENSMUSG00000026705.16	Klhl20	Not Tested
ENSMUST00000111608.7	ENSMUSG00000044835.15	Ankrd45	Not Tested
ENSMUST00000135643.7	ENSMUSG00000049160.15	Tex50	Not Tested
ENSMUST00000071718.11	ENSMUSG00000026701.15	Prdx6	Not Tested
ENSMUST00000028024.4	ENSMUSG00000026700.4	Tnfsf4	Not Tested
ENSMUST00000086084.1	ENSMUSG00000066755.2	Tnfsf18	Not Tested
ENSMUST00000000834.3	ENSMUSG00000000817.10	Fasl	Not Tested
ENSMUST00000048377.10	ENSMUSG00000040297.12	Suco	0.127071
ENSMUST00000162676.1	ENSMUSG00000086277.2	4930558K02Rik	Not Tested
ENSMUST00000111594.2	ENSMUSG00000026698.8	Pigc	Not Tested
ENSMUST00000086074.11	ENSMUSG00000040265.16	Dnm3	Not Tested
ENSMUST00000028017.15	ENSMUSG00000026694.19	Eef1aknmt	Not Tested
ENSMUST00000135241.7	ENSMUSG00000026696.15	Vamp4	Not Tested
ENSMUST00000028020.10	ENSMUSG00000026697.10	Myoc	Not Tested
ENSMUST00000193898.1	ENSMUSG00000091060.2	Myocos	Not Tested
ENSMUST00000182149.7	ENSMUSG00000040225.15	Prrc2c	11.1168
ENSMUST00000111525.7	ENSMUSG00000026692.12	Fmo4	Not Tested
ENSMUST00000046049.13	ENSMUSG00000040181.14	Fmo1	Not Tested
ENSMUST00000045902.12	ENSMUSG00000040170.13	Fmo2	Not Tested
ENSMUST00000178465.2	ENSMUSG00000095576.5	Fmo6	Not Tested
ENSMUST00000028010.8	ENSMUSG00000026691.10	Fmo3	Not Tested
ENSMUST00000096608.4	ENSMUSG00000071890.4	Mroh9	Not Tested
ENSMUST00000075805.12	ENSMUSG00000026586.16	Prrx1	8.90605
ENSMUST00000045138.5	ENSMUSG00000040124.5	Gorab	Not Tested
ENSMUST00000159679.7	ENSMUSG00000040113.14	Mettl11b	Not Tested
ENSMUST00000077642.11	ENSMUSG00000026585.13	Kifap3	Not Tested
ENSMUST00000027876.10	ENSMUSG00000026584.14	Scyl3	Not Tested
ENSMUST00000045876.7	ENSMUSG00000041406.14	BC055324	Not Tested
ENSMUST00000045694.13	ENSMUSG00000041396.13	Mettl18	Not Tested
ENSMUST00000027874.5	ENSMUSG00000026582.6	Sele	Not Tested
ENSMUST00000192047.5	ENSMUSG00000026581.14	Sell	Not Tested
ENSMUST00000162746.1	ENSMUSG00000026580.16	Selp	Not Tested
ENSMUST00000086040.5	ENSMUSG00000026579.8	F5	Not Tested
ENSMUST00000044021.11	ENSMUSG00000040918.12	Slc19a2	Not Tested
ENSMUST00000027867.6	ENSMUSG00000026578.6	Ccdc181	Not Tested
ENSMUST00000027866.10	ENSMUSG00000026577.13	Blzf1	Not Tested
ENSMUST00000193683.5	ENSMUSG00000026575.15	Nme7	Not Tested
ENSMUST00000027863.12	ENSMUSG00000026576.12	Atp1b1	1.97169
ENSMUST00000027861.5	ENSMUSG00000026574.5	Dpt	Not Tested
ENSMUST00000027860.7	ENSMUSG00000026573.7	Xcl1	Not Tested
ENSMUST00000027859.11	ENSMUSG00000026572.11	Tbx19	Not Tested
ENSMUST00000043338.9	ENSMUSG00000040848.11	Sft2d2	Not Tested
ENSMUST00000043235.7	ENSMUSG00000040843.10	Tiprl	Not Tested
ENSMUST00000111450.2	ENSMUSG00000040836.15	Gpr161	Not Tested
ENSMUST00000027856.12	ENSMUSG00000026571.12	Dcaf6	Not Tested
ENSMUST00000027853.5	ENSMUSG00000026568.6	Mpc2	Not Tested
ENSMUST00000027852.14	ENSMUSG00000026567.16	Adcy10	Not Tested
ENSMUST00000068705.12	ENSMUSG00000026566.15	Mpzl1	Not Tested
ENSMUST00000097474.8	ENSMUSG00000040723.14	Rcsd1	Not Tested
ENSMUST00000111432.9	ENSMUSG00000040713.12	Creg1	13.4073
ENSMUST00000187313.6	ENSMUSG00000005763.15	Cd247	Not Tested
ENSMUST00000111427.8	ENSMUSG00000026565.18	Pou2f1	Not Tested
ENSMUST00000192369.5	ENSMUSG00000026564.9	Dusp27	Not Tested
ENSMUST00000166860.1	ENSMUSG00000000544.14	Gpa33	Not Tested
ENSMUST00000194057.5	ENSMUSG00000040629.8	Mael	Not Tested
ENSMUST00000111416.6	ENSMUSG00000040612.13	Ildr2	0.0850419
ENSMUST00000027846.7	ENSMUSG00000026563.13	Tada1	Not Tested
ENSMUST00000131487.7	ENSMUSG00000040596.15	Pogk	Not Tested
ENSMUST00000143922.1	ENSMUSG00000086056.1	Gm4846	Not Tested
ENSMUST00000046662.7	ENSMUSG00000051081.7	Gm4847	Not Tested
ENSMUST00000027843.10	ENSMUSG00000026560.13	Fmo9	Not Tested
ENSMUST00000165874.7	ENSMUSG00000060568.14	Fam78b	Not Tested
ENSMUST00000053686.8	ENSMUSG00000026558.13	Uck2	Not Tested
ENSMUST00000195015.5	ENSMUSG00000052428.10	Tmco1	Not Tested
ENSMUST00000028004.10	ENSMUSG00000026687.14	Aldh9a1	Not Tested
ENSMUST00000028005.2	ENSMUSG00000026688.5	Mgst3	Not Tested
ENSMUST00000036643.5	ENSMUSG00000040485.5	Lrrc52	Not Tested
ENSMUST00000015987.9	ENSMUSG00000015843.10	Rxrg	Not Tested
ENSMUST00000111377.7	ENSMUSG00000026686.14	Lmx1a	Not Tested
ENSMUST00000176790.7	ENSMUSG00000052534.15	Pbx1	23.4971
ENSMUST00000111368.7	ENSMUSG00000026683.14	Nuf2	Not Tested
ENSMUST00000027997.8	ENSMUSG00000026678.10	Rgs5	Not Tested
ENSMUST00000111357.1	ENSMUSG00000038530.11	Rgs4	Not Tested
ENSMUST00000094348.3	ENSMUSG00000070532.5	Ccdc190	Not Tested
ENSMUST00000027989.12	ENSMUSG00000026675.12	Hsd17b7	Not Tested
ENSMUST00000194690.5	ENSMUSG00000026674.9	Ddr2	3.0579
ENSMUST00000111350.9	ENSMUSG00000026670.15	Uap1	Not Tested
ENSMUST00000123399.1	ENSMUSG00000026667.14	Uhmk1	Not Tested
ENSMUST00000162752.1	ENSMUSG00000073494.5	Sh2d1b2	Not Tested
ENSMUST00000179976.2	ENSMUSG00000102418.1	Sh2d1b1	Not Tested
ENSMUST00000179801.2	ENSMUSG00000102752.1	Gm7694	Not Tested
ENSMUST00000160456.7	ENSMUSG00000038473.14	Nos1ap	Not Tested
ENSMUST00000056991.5	ENSMUSG00000042800.5	Spata46	Not Tested
ENSMUST00000046792.8	ENSMUSG00000038463.8	Olfml2b	Not Tested
ENSMUST00000027974.6	ENSMUSG00000026663.6	Atf6	Not Tested
ENSMUST00000027970.13	ENSMUSG00000026659.13	Dusp12	Not Tested
ENSMUST00000180542.1	ENSMUSG00000096968.1	Gm26620	Not Tested
ENSMUST00000094337.1	ENSMUSG00000070524.1	Fcrlb	Not Tested
ENSMUST00000046322.13	ENSMUSG00000038421.13	Fcrla	Not Tested
ENSMUST00000027966.13	ENSMUSG00000026656.15	Fcgr2b	Not Tested
ENSMUST00000078825.4	ENSMUSG00000059089.4	Fcgr4	Not Tested
ENSMUST00000164044.7	ENSMUSG00000059498.13	Fcgr3	Not Tested
ENSMUST00000027959.10	ENSMUSG00000026649.14	Cfap126	Not Tested
ENSMUST00000111336.9	ENSMUSG00000058076.12	Sdhc	Not Tested
ENSMUST00000070758.9	ENSMUSG00000056569.11	Mpz	Not Tested
ENSMUST00000111332.1	ENSMUSG00000038370.6	Pcp4l1	Not Tested
ENSMUST00000155126.7	ENSMUSG00000005677.14	Nr1i3	Not Tested
ENSMUST00000005817.8	ENSMUSG00000005674.9	Tomm40l	Not Tested
ENSMUST00000111321.7	ENSMUSG00000005681.12	Apoa2	Not Tested
ENSMUST00000193973.1	ENSMUSG00000058715.11	Fcer1g	Not Tested
ENSMUST00000013737.12	ENSMUSG00000013593.12	Ndufs2	Not Tested
ENSMUST00000111315.8	ENSMUSG00000006403.13	Adamts4	Not Tested
ENSMUST00000111313.9	ENSMUSG00000052423.14	B4galt3	Not Tested
ENSMUST00000073120.10	ENSMUSG00000062729.11	Ppox	Not Tested
ENSMUST00000065941.11	ENSMUSG00000053483.13	Usp21	Not Tested
ENSMUST00000080001.8	ENSMUSG00000062963.10	Ufc1	Not Tested
ENSMUST00000111300.7	ENSMUSG00000013973.12	Dedd	Not Tested
ENSMUST00000111289.7	ENSMUSG00000013997.10	Nit1	Not Tested
ENSMUST00000135941.7	ENSMUSG00000006412.10	Pfdn2	Not Tested
ENSMUST00000061878.4	ENSMUSG00000045259.4	Klhdc9	Not Tested
ENSMUST00000006578.9	ENSMUSG00000006411.12	Nectin4	Not Tested
ENSMUST00000056449.8	ENSMUSG00000048865.16	Arhgap30	Not Tested
ENSMUST00000161241.7	ENSMUSG00000026641.13	Usf1	Not Tested
ENSMUST00000171362.1	ENSMUSG00000103711.1	Tstd1	Not Tested
ENSMUST00000043839.4	ENSMUSG00000038235.4	F11r	Not Tested
ENSMUST00000081527.1	ENSMUSG00000060244.1	Alyref2	Not Tested
ENSMUST00000043094.12	ENSMUSG00000038209.12	Itln1	Not Tested
ENSMUST00000004829.12	ENSMUSG00000004709.14	Cd244a	Not Tested
ENSMUST00000068878.13	ENSMUSG00000004707.14	Ly9	Not Tested
ENSMUST00000192195.5	ENSMUSG00000038179.13	Slamf7	Not Tested
ENSMUST00000015499.13	ENSMUSG00000015355.13	Cd48	Not Tested
ENSMUST00000015460.4	ENSMUSG00000015316.11	Slamf1	Not Tested
ENSMUST00000135386.1	ENSMUSG00000038147.13	Cd84	Not Tested
ENSMUST00000097466.2	ENSMUSG00000073492.2	Gm10521	Not Tested
ENSMUST00000195656.5	ENSMUSG00000015314.10	Slamf6	Not Tested
ENSMUST00000027837.12	ENSMUSG00000026556.15	Vangl2	31.2049
ENSMUST00000059794.3	ENSMUSG00000051251.3	Nhlh1	Not Tested
ENSMUST00000003550.10	ENSMUSG00000003458.12	Ncstn	Not Tested
ENSMUST00000027833.11	ENSMUSG00000026553.17	Copa	7.16566e-07
ENSMUST00000111252.3	ENSMUSG00000003464.13	Pex19	Not Tested
ENSMUST00000074144.10	ENSMUSG00000026554.15	Dcaf8	11.693
ENSMUST00000013842.11	ENSMUSG00000013698.12	Pea15a	Not Tested
ENSMUST00000003554.10	ENSMUSG00000007122.11	Casq1	Not Tested
ENSMUST00000111243.1	ENSMUSG00000007107.6	Atp1a4	Not Tested
ENSMUST00000139528.7	ENSMUSG00000038034.15	Igsf8	Not Tested
ENSMUST00000085913.10	ENSMUSG00000007097.14	Atp1a2	Not Tested
ENSMUST00000062387.7	ENSMUSG00000038026.12	Kcnj9	Not Tested
ENSMUST00000056136.3	ENSMUSG00000044708.5	Kcnj10	Not Tested
ENSMUST00000052455.3	ENSMUSG00000050229.3	Pigm	2.69726
ENSMUST00000027830.4	ENSMUSG00000026548.4	Slamf9	Not Tested
ENSMUST00000111235.7	ENSMUSG00000037995.15	Igsf9	Not Tested
ENSMUST00000111230.7	ENSMUSG00000026547.15	Tagln2	Not Tested
ENSMUST00000085894.11	ENSMUSG00000026546.16	Cfap45	Not Tested
ENSMUST00000061835.9	ENSMUSG00000049598.9	Vsig8	Not Tested
ENSMUST00000065679.7	ENSMUSG00000053318.7	Slamf8	Not Tested
ENSMUST00000094303.5	ENSMUSG00000070504.9	Fcrl6	Not Tested
ENSMUST00000027826.6	ENSMUSG00000026544.6	Dusp23	Not Tested
ENSMUST00000038495.4	ENSMUSG00000037942.5	Crp	Not Tested
ENSMUST00000027824.6	ENSMUSG00000026542.6	Apcs	Not Tested
ENSMUST00000215254.1	ENSMUSG00000037924.6	Olfr16	Not Tested
ENSMUST00000200689.4	ENSMUSG00000062527.6	Olfr1408	Not Tested
ENSMUST00000215878.1	ENSMUSG00000058981.4	Olfr1406	Not Tested
ENSMUST00000216603.1	ENSMUSG00000046643.2	Olfr218	Not Tested
ENSMUST00000216556.1	ENSMUSG00000049456.3	Olfr1404	Not Tested
ENSMUST00000049706.10	ENSMUSG00000005339.10	Fcer1a	Not Tested
ENSMUST00000213420.1	ENSMUSG00000049605.3	Olfr418	Not Tested
ENSMUST00000111224.4	ENSMUSG00000079180.4	Mptx2	Not Tested
ENSMUST00000194046.1	ENSMUSG00000037872.5	Ackr1	Not Tested
ENSMUST00000111220.7	ENSMUSG00000005338.13	Cadm3	Not Tested
ENSMUST00000147604.7	ENSMUSG00000037860.15	Aim2	Not Tested
ENSMUST00000160565.3	ENSMUSG00000037849.8	Ifi206	Not Tested
ENSMUST00000139092.7	ENSMUSG00000070501.14	Ifi214	Not Tested
ENSMUST00000150649.8	ENSMUSG00000073491.11	Ifi213	Not Tested
ENSMUST00000056071.12	ENSMUSG00000043263.13	Ifi209	Not Tested
ENSMUST00000085876.11	ENSMUSG00000066677.12	Ifi208	Not Tested
ENSMUST00000042610.14	ENSMUSG00000073490.11	Ifi207	Not Tested
ENSMUST00000111214.3	ENSMUSG00000073489.6	Ifi204	Not Tested
ENSMUST00000186442.6	ENSMUSG00000090272.9	Mndal	Not Tested
ENSMUST00000009340.9	ENSMUSG00000026536.9	Ifi211	Not Tested
ENSMUST00000042228.14	ENSMUSG00000039997.16	Ifi203	Not Tested
ENSMUST00000000266.8	ENSMUSG00000026535.9	Ifi202b	Not Tested
ENSMUST00000059226.6	ENSMUSG00000054203.7	Ifi205	Not Tested
ENSMUST00000214690.1	ENSMUSG00000045381.6	Olfr433	Not Tested
ENSMUST00000213381.1	ENSMUSG00000047048.4	Olfr432	Not Tested
ENSMUST00000213425.1	ENSMUSG00000050134.7	Olfr430	Not Tested
ENSMUST00000216346.2	ENSMUSG00000049528.7	Olfr429	Not Tested
ENSMUST00000213832.1	ENSMUSG00000059371.4	Olfr427	Not Tested
ENSMUST00000214446.1	ENSMUSG00000046486.4	Olfr231	Not Tested
ENSMUST00000214751.1	ENSMUSG00000051528.4	Olfr424	Not Tested
ENSMUST00000213748.1	ENSMUSG00000055033.4	Olfr420	Not Tested
ENSMUST00000027817.7	ENSMUSG00000026532.7	Spta1	Not Tested
ENSMUST00000214725.1	ENSMUSG00000050788.5	Olfr419	Not Tested
ENSMUST00000027816.4	ENSMUSG00000026531.4	Mptx1	Not Tested
ENSMUST00000217962.1	ENSMUSG00000066672.2	Olfr417	Not Tested
ENSMUST00000075329.2	ENSMUSG00000059503.2	Olfr248	Not Tested
ENSMUST00000192358.2	ENSMUSG00000051509.6	Olfr414	Not Tested
ENSMUST00000194229.2	ENSMUSG00000066671.4	Olfr220	Not Tested
ENSMUST00000030039.12	ENSMUSG00000028354.13	Fmn2	Not Tested
ENSMUST00000055294.3	ENSMUSG00000050069.3	Grem2	Not Tested
ENSMUST00000194555.5	ENSMUSG00000026527.13	Rgs7	Not Tested
ENSMUST00000027810.13	ENSMUSG00000026526.14	Fh1	Not Tested
ENSMUST00000097458.3	ENSMUSG00000039783.15	Kmo	Not Tested
ENSMUST00000027809.7	ENSMUSG00000026525.9	Opn3	Not Tested
ENSMUST00000209720.1	ENSMUSG00000078185.3	Chml	Not Tested
ENSMUST00000094288.9	ENSMUSG00000026523.14	Wdr64	Not Tested
ENSMUST00000039725.11	ENSMUSG00000039748.11	Exo1	Not Tested
ENSMUST00000201297.1	ENSMUSG00000104158.2	Gm38100	Not Tested
ENSMUST00000065967.13	ENSMUSG00000055214.15	Pld5	Not Tested
ENSMUST00000104983.1	ENSMUSG00000078184.1	Rbm8a2	Not Tested
ENSMUST00000057037.12	ENSMUSG00000057335.11	Cep170	Not Tested
ENSMUST00000056773.14	ENSMUSG00000026504.17	Sdccag8	Not Tested
ENSMUST00000111160.8	ENSMUSG00000019699.16	Akt3	Not Tested
ENSMUST00000193480.1	ENSMUSG00000063659.11	Zbtb18	Not Tested
ENSMUST00000016106.5	ENSMUSG00000015962.5	1700016C15Rik	Not Tested
ENSMUST00000016105.8	ENSMUSG00000015961.8	Adss	1.33392
ENSMUST00000194528.2	ENSMUSG00000102483.2	Catspere1	Not Tested
ENSMUST00000239155.1	ENSMUSG00000091476.8	Catspere2	Not Tested
ENSMUST00000027783.13	ENSMUSG00000026502.13	Desi2	Not Tested
ENSMUST00000027781.6	ENSMUSG00000026500.6	Cox20	Not Tested
ENSMUST00000037748.8	ENSMUSG00000039630.10	Hnrnpu	300
ENSMUST00000027775.8	ENSMUSG00000026495.8	Efcab2	Not Tested
ENSMUST00000161017.7	ENSMUSG00000026494.12	Kif26b	Not Tested
ENSMUST00000128302.7	ENSMUSG00000055067.15	Smyd3	Not Tested
ENSMUST00000027769.5	ENSMUSG00000026492.11	Tfb2m	Not Tested
ENSMUST00000040706.8	ENSMUSG00000038949.8	Cnst	Not Tested
ENSMUST00000040538.9	ENSMUSG00000038936.13	Sccpdh	Not Tested
ENSMUST00000131716.3	ENSMUSG00000087236.3	Kif28	Not Tested
ENSMUST00000027768.13	ENSMUSG00000026491.13	Ahctf1	Not Tested
ENSMUST00000111117.7	ENSMUSG00000026490.18	Cdc42bpa	Not Tested
ENSMUST00000170472.7	ENSMUSG00000026489.13	Coq8a	Not Tested
ENSMUST00000111106.7	ENSMUSG00000010609.15	Psen2	Not Tested
ENSMUST00000070181.6	ENSMUSG00000038855.10	Itpkb	Not Tested
ENSMUST00000136521.1	ENSMUSG00000053963.7	Stum	Not Tested
ENSMUST00000027777.11	ENSMUSG00000026496.11	Parp1	Not Tested
ENSMUST00000192561.5	ENSMUSG00000058729.13	Lin9	Not Tested
ENSMUST00000027778.7	ENSMUSG00000026497.7	Mixl1	Not Tested
ENSMUST00000027780.5	ENSMUSG00000026499.5	Acbd3	Not Tested
ENSMUST00000161308.7	ENSMUSG00000060743.12	H3f3a	Not Tested
ENSMUST00000038091.7	ENSMUSG00000038806.7	Sde2	Not Tested
ENSMUST00000085797.5	ENSMUSG00000066652.5	Lefty2	Not Tested
ENSMUST00000027802.8	ENSMUSG00000026520.8	Pycr2	Not Tested
ENSMUST00000037361.8	ENSMUSG00000038793.8	Lefty1	Not Tested
ENSMUST00000027800.14	ENSMUSG00000026519.16	Tmem63a	Not Tested
ENSMUST00000036928.11	ENSMUSG00000038776.13	Ephx1	Not Tested
ENSMUST00000036819.6	ENSMUSG00000038768.8	9130409I23Rik	Not Tested
ENSMUST00000027797.8	ENSMUSG00000026516.8	Nvl	Not Tested
ENSMUST00000134115.7	ENSMUSG00000062169.13	Cnih4	Not Tested
ENSMUST00000162819.8	ENSMUSG00000038733.14	Wdr26	18.6277
ENSMUST00000027795.13	ENSMUSG00000026514.14	Cnih3	Not Tested
ENSMUST00000058825.4	ENSMUSG00000050625.4	Ccdc121	Not Tested
ENSMUST00000208001.1	ENSMUSG00000047369.17	Dnah14	Not Tested
ENSMUST00000005003.11	ENSMUSG00000004880.11	Lbr	6.38851
ENSMUST00000193703.5	ENSMUSG00000022995.16	Enah	98.4414
ENSMUST00000027792.5	ENSMUSG00000026511.7	Srp9	Not Tested
ENSMUST00000227629.1	ENSMUSG00000091013.3	Vmn1r1	Not Tested
ENSMUST00000035295.5	ENSMUSG00000038633.5	Degs1	Not Tested
ENSMUST00000051431.9	ENSMUSG00000047539.9	Fbxo28	Not Tested
ENSMUST00000117245.1	ENSMUSG00000026510.10	Trp53bp2	Not Tested
ENSMUST00000068505.9	ENSMUSG00000026509.15	Capn2	Not Tested
ENSMUST00000168514.6	ENSMUSG00000038599.14	Capn8	Not Tested
ENSMUST00000060041.6	ENSMUSG00000043429.7	Ccdc185	Not Tested
ENSMUST00000085724.4	ENSMUSG00000038576.15	Susd4	Not Tested
ENSMUST00000110997.6	ENSMUSG00000079164.8	Tlr5	Not Tested
ENSMUST00000171366.6	ENSMUSG00000030768.12	Disp1	Not Tested
ENSMUST00000057062.11	ENSMUSG00000046836.13	Brox	Not Tested
ENSMUST00000109166.7	ENSMUSG00000042901.10	Aida	Not Tested
ENSMUST00000109158.8	ENSMUSG00000056050.13	Mia3	1.07823
ENSMUST00000097043.10	ENSMUSG00000072258.10	Taf1a	Not Tested
ENSMUST00000192527.1	ENSMUSG00000053461.9	Hhipl2	Not Tested
ENSMUST00000048655.7	ENSMUSG00000039384.8	Dusp10	Not Tested
ENSMUST00000050306.7	ENSMUSG00000044854.7	1700056E22Rik	Not Tested
ENSMUST00000048572.6	ENSMUSG00000039377.7	Hlx	Not Tested
ENSMUST00000048462.12	ENSMUSG00000026621.13	Mtarc1	Not Tested
ENSMUST00000068725.9	ENSMUSG00000073481.9	Mtarc2	Not Tested
ENSMUST00000048308.5	ENSMUSG00000039349.5	C130074G19Rik	Not Tested
ENSMUST00000027929.9	ENSMUSG00000026620.11	Mark1	Not Tested
ENSMUST00000069652.7	ENSMUSG00000039318.12	Rab3gap2	Not Tested
ENSMUST00000027921.10	ENSMUSG00000026618.11	Iars2	Not Tested
ENSMUST00000027916.12	ENSMUSG00000026617.16	Bpnt1	Not Tested
ENSMUST00000046514.12	ENSMUSG00000026615.14	Eprs	Not Tested
ENSMUST00000061093.6	ENSMUSG00000026614.7	Slc30a10	Not Tested
ENSMUST00000045388.7	ENSMUSG00000039246.8	Lyplal1	Not Tested
ENSMUST00000045288.13	ENSMUSG00000039239.14	Tgfb2	0.439946
ENSMUST00000001339.5	ENSMUSG00000001305.5	Rrp15	Not Tested
ENSMUST00000045108.1	ENSMUSG00000039224.1	D1Pas1	Not Tested
ENSMUST00000183819.7	ENSMUSG00000026611.17	Spata17	Not Tested
ENSMUST00000110943.8	ENSMUSG00000039210.16	Gpatch2	Not Tested
ENSMUST00000027906.12	ENSMUSG00000026610.13	Esrrg	Not Tested
ENSMUST00000060479.13	ENSMUSG00000026609.15	Ush2a	Not Tested
ENSMUST00000085678.7	ENSMUSG00000026608.13	Kctd3	Not Tested
ENSMUST00000194172.5	ENSMUSG00000037624.15	Kcnk2	Not Tested
ENSMUST00000171929.7	ENSMUSG00000026605.14	Cenpf	Not Tested
ENSMUST00000097442.8	ENSMUSG00000026604.17	Ptpn14	Not Tested
ENSMUST00000027897.7	ENSMUSG00000026603.13	Smyd2	Not Tested
ENSMUST00000175916.7	ENSMUSG00000010175.13	Prox1	Not Tested
ENSMUST00000061611.14	ENSMUSG00000089872.10	Rps6kc1	Not Tested
ENSMUST00000027947.12	ENSMUSG00000026634.16	Angel2	1.80789
ENSMUST00000166139.6	ENSMUSG00000037568.12	Vash2	Not Tested
ENSMUST00000085635.5	ENSMUSG00000066595.9	Flvcr1	Not Tested
ENSMUST00000077889.7	ENSMUSG00000057072.11	Spata45	Not Tested
ENSMUST00000085633.11	ENSMUSG00000026632.17	Tatdn3	Not Tested
ENSMUST00000078259.7	ENSMUSG00000062510.12	Nsl1	Not Tested
ENSMUST00000027943.5	ENSMUSG00000026630.9	Batf3	Not Tested
ENSMUST00000171798.1	ENSMUSG00000091017.1	Fam71a	Not Tested
ENSMUST00000027941.13	ENSMUSG00000026628.13	Atf3	Not Tested
ENSMUST00000046770.9	ENSMUSG00000037499.9	Nenf	Not Tested
ENSMUST00000027940.5	ENSMUSG00000026627.7	Pacc1	Not Tested
ENSMUST00000067976.8	ENSMUSG00000026626.11	Ppp2r5a	Not Tested
ENSMUST00000027933.10	ENSMUSG00000037474.13	Dtl	Not Tested
ENSMUST00000045450.6	ENSMUSG00000037461.10	Ints7	Not Tested
ENSMUST00000110855.7	ENSMUSG00000026623.16	Lpgat1	5.52213
ENSMUST00000027931.7	ENSMUSG00000026622.15	Nek2	Not Tested
ENSMUST00000044954.6	ENSMUSG00000037434.7	Slc30a1	Not Tested
ENSMUST00000181512.7	ENSMUSG00000049353.17	Rd3	Not Tested
ENSMUST00000085573.11	ENSMUSG00000026637.13	Traf5	Not Tested
ENSMUST00000110849.9	ENSMUSG00000037395.15	Rcor3	Not Tested
ENSMUST00000078470.11	ENSMUSG00000058248.12	Kcnh1	Not Tested
ENSMUST00000044190.11	ENSMUSG00000037375.16	Hhat	Not Tested
ENSMUST00000155579.7	ENSMUSG00000016262.14	Sertad4	Not Tested
ENSMUST00000215093.1	ENSMUSG00000016200.14	Syt14	Not Tested
ENSMUST00000085555.6	ENSMUSG00000016181.9	Utp25	Not Tested
ENSMUST00000076521.6	ENSMUSG00000026638.15	Irf6	Not Tested
ENSMUST00000160822.2	ENSMUSG00000079144.7	A130010J15Rik	Not Tested
ENSMUST00000192020.5	ENSMUSG00000037318.10	Traf3ip3	Not Tested
ENSMUST00000194677.5	ENSMUSG00000026639.18	Lamb3	Not Tested
ENSMUST00000016338.14	ENSMUSG00000016194.14	Hsd11b1	Not Tested
ENSMUST00000009777.3	ENSMUSG00000009633.3	G0s2	Not Tested
ENSMUST00000016323.10	ENSMUSG00000016179.11	Camk1g	Not Tested
ENSMUST00000027952.11	ENSMUSG00000026640.12	Plxna2	4.48967
ENSMUST00000110815.8	ENSMUSG00000016494.9	Cd34	Not Tested
ENSMUST00000162650.7	ENSMUSG00000016493.13	Cd46	Not Tested
ENSMUST00000193094.5	ENSMUSG00000016481.15	Cr1l	Not Tested
ENSMUST00000195120.5	ENSMUSG00000026616.16	Cr2	Not Tested
ENSMUST00000091505.10	ENSMUSG00000050530.14	Fam171a1	1.10107
ENSMUST00000081932.12	ENSMUSG00000026643.16	Nmt2	Not Tested
ENSMUST00000062672.6	ENSMUSG00000049950.6	Rpp38	Not Tested
ENSMUST00000115089.1	ENSMUSG00000026644.7	Acbd7	Not Tested
ENSMUST00000027955.10	ENSMUSG00000026645.11	Olah	Not Tested
ENSMUST00000115084.7	ENSMUSG00000026650.15	Meig1	Not Tested
ENSMUST00000102988.9	ENSMUSG00000026648.18	Dclre1c	Not Tested
ENSMUST00000027956.8	ENSMUSG00000026646.16	Suv39h2	Not Tested
ENSMUST00000027961.11	ENSMUSG00000109865.1	Hspa14	Not Tested
ENSMUST00000124331.7	ENSMUSG00000051396.15	Gm45902	Not Tested
ENSMUST00000036350.2	ENSMUSG00000039496.8	Cdnf	Not Tested
ENSMUST00000226435.1	ENSMUSG00000026655.15	Fam107b	Not Tested
ENSMUST00000075767.13	ENSMUSG00000026657.17	Frmd4a	7.92481
ENSMUST00000035721.13	ENSMUSG00000039449.14	Prpf18	Not Tested
ENSMUST00000056914.6	ENSMUSG00000048186.14	Bend7	Not Tested
ENSMUST00000027973.13	ENSMUSG00000026662.13	Sephs1	4.8568
ENSMUST00000027975.7	ENSMUSG00000026664.7	Phyh	Not Tested
ENSMUST00000167607.7	ENSMUSG00000026668.10	Ucma	Not Tested
ENSMUST00000102985.7	ENSMUSG00000026669.14	Mcm10	Not Tested
ENSMUST00000027986.4	ENSMUSG00000026672.11	Optn	Not Tested
ENSMUST00000027988.7	ENSMUSG00000026676.7	Ccdc3	Not Tested
ENSMUST00000044009.13	ENSMUSG00000039145.16	Camk1d	Not Tested
ENSMUST00000043864.8	ENSMUSG00000039128.13	Cdc123	Not Tested
ENSMUST00000026927.9	ENSMUSG00000025817.12	Nudt5	Not Tested
ENSMUST00000071016.2	ENSMUSG00000056718.2	Gm13199	Not Tested
ENSMUST00000102981.9	ENSMUSG00000025816.15	Sec61a2	Not Tested
ENSMUST00000095147.8	ENSMUSG00000025815.13	Dhtkd1	Not Tested
ENSMUST00000060092.12	ENSMUSG00000043241.14	Upf2	Not Tested
ENSMUST00000114942.8	ENSMUSG00000045319.13	Proser2	Not Tested
ENSMUST00000042658.4	ENSMUSG00000039063.5	Echdc3	Not Tested
ENSMUST00000238876.1	ENSMUSG00000118578.1	AL845275.1	Not Tested
ENSMUST00000114937.7	ENSMUSG00000039046.15	Usp6nl	Not Tested
ENSMUST00000170438.7	ENSMUSG00000002107.18	Celf2	42.8062
ENSMUST00000102976.3	ENSMUSG00000015619.10	Gata3	Not Tested
ENSMUST00000026889.1	ENSMUSG00000025783.2	4930412O13Rik	Not Tested
ENSMUST00000114915.2	ENSMUSG00000079602.2	9230102O04Rik	Not Tested
ENSMUST00000026888.10	ENSMUSG00000025782.12	Taf3	Not Tested
ENSMUST00000114896.7	ENSMUSG00000025781.14	Atp5c1	Not Tested
ENSMUST00000042512.7	ENSMUSG00000037262.7	Kin	Not Tested
ENSMUST00000042290.13	ENSMUSG00000037254.18	Itih2	Not Tested
ENSMUST00000026886.7	ENSMUSG00000025780.7	Itih5	Not Tested
ENSMUST00000041105.6	ENSMUSG00000061186.15	Sfmbt2	Not Tested
ENSMUST00000028118.8	ENSMUSG00000026778.13	Prkcq	Not Tested
ENSMUST00000028114.12	ENSMUSG00000026773.19	Pfkfb3	Not Tested
ENSMUST00000040314.11	ENSMUSG00000037197.11	Rbm17	Not Tested
ENSMUST00000028111.5	ENSMUSG00000026770.5	Il2ra	Not Tested
ENSMUST00000148748.7	ENSMUSG00000023206.16	Il15ra	Not Tested
ENSMUST00000071564.13	ENSMUSG00000058594.15	Fbh1	Not Tested
ENSMUST00000056108.11	ENSMUSG00000047909.11	Ankrd16	Not Tested
ENSMUST00000028106.10	ENSMUSG00000026768.10	Itga8	Not Tested
ENSMUST00000028105.12	ENSMUSG00000026767.12	Mindy3	Not Tested
ENSMUST00000028063.6	ENSMUSG00000026730.12	Pter	Not Tested
ENSMUST00000061545.6	ENSMUSG00000049630.6	C1ql3	Not Tested
ENSMUST00000191959.5	ENSMUSG00000026727.10	Rsu1	Not Tested
ENSMUST00000091436.6	ENSMUSG00000026726.10	Cubn	Not Tested
ENSMUST00000124488.6	ENSMUSG00000026723.10	Trdmt1	Not Tested
ENSMUST00000193675.1	ENSMUSG00000026728.9	Vim	0.185861
ENSMUST00000003509.9	ENSMUSG00000003418.11	St8sia6	Not Tested
ENSMUST00000091429.11	ENSMUSG00000063275.15	Hacd1	Not Tested
ENSMUST00000102960.10	ENSMUSG00000026718.17	Stam	Not Tested
ENSMUST00000077517.8	ENSMUSG00000061531.8	Tmem236	Not Tested
ENSMUST00000028045.3	ENSMUSG00000026712.3	Mrc1	Not Tested
ENSMUST00000082290.7	ENSMUSG00000036949.16	Slc39a12	Not Tested
ENSMUST00000114723.8	ENSMUSG00000057914.15	Cacnb2	Not Tested
ENSMUST00000028034.14	ENSMUSG00000026707.15	Nsun6	Not Tested
ENSMUST00000069870.10	ENSMUSG00000017418.14	Arl5b	2.82653
ENSMUST00000146205.2	ENSMUSG00000075520.5	Malrd1	Not Tested
ENSMUST00000028081.12	ENSMUSG00000026748.13	Plxdc2	Not Tested
ENSMUST00000028080.11	ENSMUSG00000053702.16	Nebl	Not Tested
ENSMUST00000105001.3	ENSMUSG00000062651.4	H2al2a	Not Tested
ENSMUST00000066163.2	ENSMUSG00000054057.2	A930004D18Rik	Not Tested
ENSMUST00000091420.5	ENSMUSG00000054074.9	Skida1	5.03425
ENSMUST00000114671.7	ENSMUSG00000026743.16	Mllt10	Not Tested
ENSMUST00000166495.7	ENSMUSG00000026740.12	Dnajc1	Not Tested
ENSMUST00000061158.4	ENSMUSG00000051154.11	Commd3	Not Tested
ENSMUST00000028071.12	ENSMUSG00000026739.13	Bmi1	Not Tested
ENSMUST00000095132.9	ENSMUSG00000037708.16	Spag6	Not Tested
ENSMUST00000181515.1	ENSMUSG00000097638.1	Carlr	Not Tested
ENSMUST00000006912.11	ENSMUSG00000026737.12	Pip4k2a	Not Tested
ENSMUST00000114640.8	ENSMUSG00000037683.14	Armc3	Not Tested
ENSMUST00000023856.8	ENSMUSG00000023094.14	Msrb2	Not Tested
ENSMUST00000028068.2	ENSMUSG00000026735.2	Ptf1a	Not Tested
ENSMUST00000062060.4	ENSMUSG00000026734.9	4921504E06Rik	Not Tested
ENSMUST00000052168.5	ENSMUSG00000043415.5	Otud1	Not Tested
ENSMUST00000114610.7	ENSMUSG00000036617.17	Etl4	Not Tested
ENSMUST00000154230.8	ENSMUSG00000036591.16	Arhgap21	Not Tested
ENSMUST00000027992.2	ENSMUSG00000026679.3	Enkur	Not Tested
ENSMUST00000054591.9	ENSMUSG00000048550.17	Thnsl1	Not Tested
ENSMUST00000055946.7	ENSMUSG00000045967.11	Gpr158	Not Tested
ENSMUST00000044749.13	ENSMUSG00000025716.14	Myo3a	Not Tested
ENSMUST00000028123.3	ENSMUSG00000026787.3	Gad2	Not Tested
ENSMUST00000014290.14	ENSMUSG00000026786.14	Apbb1ip	Not Tested
ENSMUST00000053729.13	ENSMUSG00000026784.14	Pdss1	Not Tested
ENSMUST00000126112.7	ENSMUSG00000058835.14	Abi1	Not Tested
ENSMUST00000228050.1	ENSMUSG00000026781.17	Acbd5	Not Tested
ENSMUST00000028119.6	ENSMUSG00000026779.6	Mastl	Not Tested
ENSMUST00000028117.3	ENSMUSG00000026775.9	Yme1l1	1.58117
ENSMUST00000028113.9	ENSMUSG00000026774.11	Potegl	Not Tested
ENSMUST00000102945.1	ENSMUSG00000069132.3	Nxph2	Not Tested
ENSMUST00000132484.6	ENSMUSG00000026771.14	Spopl	Not Tested
ENSMUST00000051416.11	ENSMUSG00000026986.14	Hnmt	Not Tested
ENSMUST00000080453.7	ENSMUSG00000061809.8	Tbpl2	Not Tested
ENSMUST00000028363.1	ENSMUSG00000026985.1	Il1f8	Not Tested
ENSMUST00000057567.2	ENSMUSG00000044103.4	Il1f9	Not Tested
ENSMUST00000028361.4	ENSMUSG00000026984.4	Il1f6	Not Tested
ENSMUST00000028360.7	ENSMUSG00000026983.10	Il1f5	Not Tested
ENSMUST00000058056.1	ENSMUSG00000046845.1	Il1f10	Not Tested
ENSMUST00000114487.8	ENSMUSG00000026981.15	Il1rn	Not Tested
ENSMUST00000102942.7	ENSMUSG00000026979.16	Psd4	Not Tested
ENSMUST00000153601.7	ENSMUSG00000026976.15	Pax8	Not Tested
ENSMUST00000070864.13	ENSMUSG00000004113.18	Cacna1b	Not Tested
ENSMUST00000147147.7	ENSMUSG00000036893.17	Ehmt1	3.94756
ENSMUST00000102935.9	ENSMUSG00000026972.15	Arrdc1	Not Tested
ENSMUST00000028350.8	ENSMUSG00000026974.11	Zmynd19	Not Tested
ENSMUST00000028351.8	ENSMUSG00000026975.10	Dph7	Not Tested
ENSMUST00000045604.3	ENSMUSG00000036850.4	Mrpl41	Not Tested
ENSMUST00000045295.13	ENSMUSG00000036833.16	Pnpla7	Not Tested
ENSMUST00000100334.10	ENSMUSG00000006476.19	Nsmf	Not Tested
ENSMUST00000044078.9	ENSMUSG00000036813.11	Entpd8	Not Tested
ENSMUST00000114373.7	ENSMUSG00000036805.13	Noxa1	Not Tested
ENSMUST00000104999.3	ENSMUSG00000078202.3	Nrarp	Not Tested
ENSMUST00000081869.6	ENSMUSG00000059555.6	Tor4a	Not Tested
ENSMUST00000059849.14	ENSMUSG00000013465.19	Nelfb	Not Tested
ENSMUST00000043774.10	ENSMUSG00000036770.11	Stpg3	Not Tested
ENSMUST00000028346.3	ENSMUSG00000026969.3	Fam166a	Not Tested
ENSMUST00000043584.4	ENSMUSG00000036752.4	Tubb4b	Not Tested
ENSMUST00000006638.7	ENSMUSG00000006469.13	Slc34a3	Not Tested
ENSMUST00000091318.4	ENSMUSG00000089953.3	Rnf224	Not Tested
ENSMUST00000043379.4	ENSMUSG00000036731.7	Cysrt1	Not Tested
ENSMUST00000060818.1	ENSMUSG00000044628.5	Rnf208	Not Tested
ENSMUST00000228627.2	ENSMUSG00000115018.2	Ndor1	Not Tested
ENSMUST00000100329.9	ENSMUSG00000006471.18	Ndor1	Not Tested
ENSMUST00000228052.1	ENSMUSG00000115074.1	Ndor1	Not Tested
ENSMUST00000104998.4	ENSMUSG00000078201.5	Tmem203	Not Tested
ENSMUST00000114336.3	ENSMUSG00000048707.9	Tprn	Not Tested
ENSMUST00000028342.6	ENSMUSG00000026966.6	Ssna1	Not Tested
ENSMUST00000028341.10	ENSMUSG00000026965.12	Anapc2	Not Tested
ENSMUST00000028340.3	ENSMUSG00000026963.4	Tmem210	Not Tested
ENSMUST00000028337.6	ENSMUSG00000026961.6	Lrrc26	Not Tested
ENSMUST00000114310.9	ENSMUSG00000026959.13	Grin1	Not Tested
ENSMUST00000042390.4	ENSMUSG00000036646.13	Man1b1	0.163918
ENSMUST00000028332.7	ENSMUSG00000026958.13	Dpp7	Not Tested
ENSMUST00000102925.3	ENSMUSG00000026956.15	Uap1l1	Not Tested
ENSMUST00000028329.12	ENSMUSG00000026955.13	Sapcd2	Not Tested
ENSMUST00000028328.2	ENSMUSG00000015085.8	Entpd2	Not Tested
ENSMUST00000071442.11	ENSMUSG00000015094.16	Npdc1	Not Tested
ENSMUST00000114278.8	ENSMUSG00000036587.13	Fut7	Not Tested
ENSMUST00000102919.3	ENSMUSG00000026944.18	Abca2	Not Tested
ENSMUST00000114261.8	ENSMUSG00000047617.11	Paxx	Not Tested
ENSMUST00000114265.8	ENSMUSG00000015093.15	Clic3	Not Tested
ENSMUST00000015234.12	ENSMUSG00000015090.13	Ptgds	Not Tested
ENSMUST00000028312.12	ENSMUSG00000026943.12	Lcn12	Not Tested
ENSMUST00000040042.10	ENSMUSG00000015083.11	C8g	Not Tested
ENSMUST00000015239.9	ENSMUSG00000015095.12	Fbxw5	Not Tested
ENSMUST00000028311.12	ENSMUSG00000026942.13	Traf2	Not Tested
ENSMUST00000015236.3	ENSMUSG00000015092.9	Edf1	Not Tested
ENSMUST00000095117.9	ENSMUSG00000026941.16	Mamdc4	Not Tested
ENSMUST00000039156.6	ENSMUSG00000036504.6	Phpt1	Not Tested
ENSMUST00000114217.2	ENSMUSG00000029419.8	Ajm1	Not Tested
ENSMUST00000058137.8	ENSMUSG00000015087.14	Rabl6	Not Tested
ENSMUST00000028309.3	ENSMUSG00000026940.3	Ccdc183	Not Tested
ENSMUST00000142087.1	ENSMUSG00000026939.12	Tmem141	Not Tested
ENSMUST00000028307.8	ENSMUSG00000026938.10	Fcna	Not Tested
ENSMUST00000038482.6	ENSMUSG00000036449.6	Lcn8	Not Tested
ENSMUST00000100313.3	ENSMUSG00000026937.12	Lcn5	Not Tested
ENSMUST00000114199.7	ENSMUSG00000045684.10	Lcn6	Not Tested
ENSMUST00000058912.2	ENSMUSG00000047356.2	Lcn10	Not Tested
ENSMUST00000077667.3	ENSMUSG00000062061.3	Obp2a	Not Tested
ENSMUST00000061483.8	ENSMUSG00000049086.8	Bmyc	Not Tested
ENSMUST00000114192.1	ENSMUSG00000079539.2	Obp2b	Not Tested
ENSMUST00000239498.1	ENSMUSG00000026936.4	Lcn3	Not Tested
ENSMUST00000091278.5	ENSMUSG00000069080.5	Lcn11	Not Tested
ENSMUST00000211245.1	ENSMUSG00000085484.2	Gm13539	Not Tested
ENSMUST00000038010.4	ENSMUSG00000036401.5	Glt6d1	Not Tested
ENSMUST00000023978.2	ENSMUSG00000023210.2	Lcn9	Not Tested
ENSMUST00000076989.6	ENSMUSG00000059625.6	Sohlh1	Not Tested
ENSMUST00000037580.12	ENSMUSG00000058740.14	Kcnt1	Not Tested
ENSMUST00000114167.8	ENSMUSG00000026933.17	Camsap1	4.38401
ENSMUST00000036509.13	ENSMUSG00000036352.16	Ubac1	Not Tested
ENSMUST00000114159.8	ENSMUSG00000026932.14	Nacc2	Not Tested
ENSMUST00000133808.1	ENSMUSG00000087679.2	Tmem250-ps	Not Tested
ENSMUST00000054099.15	ENSMUSG00000026934.15	Lhx3	Not Tested
ENSMUST00000091263.11	ENSMUSG00000036327.18	Qsox2	Not Tested
ENSMUST00000217256.1	ENSMUSG00000048038.8	Ccdc187	Not Tested
ENSMUST00000066936.8	ENSMUSG00000026930.15	Gpsm1	Not Tested
ENSMUST00000028295.8	ENSMUSG00000075467.4	Dnlz	Not Tested
ENSMUST00000100303.9	ENSMUSG00000026928.14	Card9	Not Tested
ENSMUST00000114115.8	ENSMUSG00000036281.13	Snapc4	Not Tested
ENSMUST00000114100.9	ENSMUSG00000026927.17	Entr1	Not Tested
ENSMUST00000076431.12	ENSMUSG00000026926.14	Pmpca	Not Tested
ENSMUST00000114090.7	ENSMUSG00000026925.16	Inpp5e	Not Tested
ENSMUST00000114082.8	ENSMUSG00000026924.17	Sec16a	Not Tested
ENSMUST00000028288.4	ENSMUSG00000026923.15	Notch1	3.98703
ENSMUST00000166920.9	ENSMUSG00000026921.20	Egfl7	Not Tested
ENSMUST00000028286.11	ENSMUSG00000026922.13	Agpat2	Not Tested
ENSMUST00000074240.3	ENSMUSG00000036186.5	Dipk1b	Not Tested
ENSMUST00000028283.1	ENSMUSG00000026919.1	Lcn4	Not Tested
ENSMUST00000114045.8	ENSMUSG00000015787.15	Abo	Not Tested
ENSMUST00000047632.13	ENSMUSG00000036160.13	Surf6	Not Tested
ENSMUST00000102899.9	ENSMUSG00000015776.12	Med22	Not Tested
ENSMUST00000102898.4	ENSMUSG00000062647.16	Rpl7a	Not Tested
ENSMUST00000015934.12	ENSMUSG00000015790.16	Surf1	Not Tested
ENSMUST00000015017.7	ENSMUSG00000014873.15	Surf2	Not Tested
ENSMUST00000015011.9	ENSMUSG00000014867.9	Surf4	41.3587
ENSMUST00000055406.8	ENSMUSG00000049897.14	Stkld1	Not Tested
ENSMUST00000064244.10	ENSMUSG00000052406.14	Rexo4	Not Tested
ENSMUST00000102891.3	ENSMUSG00000014852.16	Adamts13	Not Tested
ENSMUST00000114007.7	ENSMUSG00000015488.14	Cacfd1	0.239356
ENSMUST00000102890.10	ENSMUSG00000036067.12	Slc2a6	Not Tested
ENSMUST00000149378.1	ENSMUSG00000087364.1	Gm13398	Not Tested
ENSMUST00000009358.8	ENSMUSG00000009214.9	Mymk	Not Tested
ENSMUST00000091233.6	ENSMUSG00000036040.14	Adamtsl2	Not Tested
ENSMUST00000151224.2	ENSMUSG00000009216.7	Fam163b	Not Tested
ENSMUST00000000910.6	ENSMUSG00000000889.8	Dbh	Not Tested
ENSMUST00000102886.9	ENSMUSG00000009614.16	Sardh	Not Tested
ENSMUST00000056176.7	ENSMUSG00000009621.18	Vav2	Not Tested
ENSMUST00000209765.1	ENSMUSG00000109946.1	Brd3os	Not Tested
ENSMUST00000164296.7	ENSMUSG00000026918.16	Brd3	12.833
ENSMUST00000113952.9	ENSMUSG00000026917.15	Wdr5	Not Tested
ENSMUST00000077257.11	ENSMUSG00000015846.15	Rxra	Not Tested
ENSMUST00000028280.13	ENSMUSG00000026837.16	Col5a1	1.82453
ENSMUST00000028179.14	ENSMUSG00000026835.15	Fcnb	Not Tested
ENSMUST00000100244.9	ENSMUSG00000026833.18	Olfm1	6.21948
ENSMUST00000040324.13	ENSMUSG00000035829.13	Ppp1r26	Not Tested
ENSMUST00000086370.10	ENSMUSG00000026831.16	1700007K13Rik	Not Tested
ENSMUST00000038600.3	ENSMUSG00000035772.11	Mrps2	Not Tested
ENSMUST00000163121.7	ENSMUSG00000026829.9	Gbgt1	Not Tested
ENSMUST00000238699.1	ENSMUSG00000026821.16	Ralgds	Not Tested
ENSMUST00000028161.5	ENSMUSG00000026818.5	Cel	Not Tested
ENSMUST00000113889.8	ENSMUSG00000026816.14	Gtf3c5	Not Tested
ENSMUST00000164290.7	ENSMUSG00000026815.14	Gfi1b	Not Tested
ENSMUST00000028155.11	ENSMUSG00000026812.16	Tsc1	Not Tested
ENSMUST00000102877.7	ENSMUSG00000026809.15	Spaca9	Not Tested
ENSMUST00000074156.6	ENSMUSG00000026807.8	Ak8	Not Tested
ENSMUST00000171404.7	ENSMUSG00000035666.14	Gtf3c4	Not Tested
ENSMUST00000113853.2	ENSMUSG00000026806.15	Ddx31	Not Tested
ENSMUST00000050776.8	ENSMUSG00000026805.14	Barhl1	Not Tested
ENSMUST00000189711.6	ENSMUSG00000079502.8	Cfap77	Not Tested
ENSMUST00000100237.3	ENSMUSG00000026803.17	Ttf1	Not Tested
ENSMUST00000061578.8	ENSMUSG00000043535.13	Setx	Not Tested
ENSMUST00000177689.7	ENSMUSG00000035513.19	Ntng2	Not Tested
ENSMUST00000028139.10	ENSMUSG00000026799.15	Med27	Not Tested
ENSMUST00000102872.10	ENSMUSG00000039844.20	Rapgef1	Not Tested
ENSMUST00000129574.2	ENSMUSG00000079497.4	Gm13420	Not Tested
ENSMUST00000113810.8	ENSMUSG00000075425.10	Gm13547	Not Tested
ENSMUST00000048044.11	ENSMUSG00000039826.13	Trub2	Not Tested
ENSMUST00000028137.9	ENSMUSG00000026798.10	Coq4	Not Tested
ENSMUST00000080065.2	ENSMUSG00000059316.2	Slc27a4	Not Tested
ENSMUST00000091142.3	ENSMUSG00000069020.9	Urm1	Not Tested
ENSMUST00000047521.6	ENSMUSG00000039787.13	Cercam	Not Tested
ENSMUST00000046571.13	ENSMUSG00000026790.19	Odf2	Not Tested
ENSMUST00000019859.8	ENSMUSG00000019715.14	Gle1	Not Tested
ENSMUST00000113717.7	ENSMUSG00000057738.14	Sptan1	Not Tested
ENSMUST00000113711.2	ENSMUSG00000039715.8	Wdr34	Not Tested
ENSMUST00000102866.9	ENSMUSG00000054766.13	Set	43.0991
ENSMUST00000045246.7	ENSMUSG00000026785.14	Pkn3	Not Tested
ENSMUST00000102865.10	ENSMUSG00000015335.16	Zdhhc12	Not Tested
ENSMUST00000044751.13	ENSMUSG00000039686.14	Zer1	Not Tested
ENSMUST00000044556.11	ENSMUSG00000039678.12	Tbc1d13	Not Tested
ENSMUST00000015481.5	ENSMUSG00000015337.5	Endog	Not Tested
ENSMUST00000100220.4	ENSMUSG00000039660.16	Spout1	Not Tested
ENSMUST00000044038.9	ENSMUSG00000039648.14	Kyat1	Not Tested
ENSMUST00000095078.2	ENSMUSG00000007476.18	Lrrc8a	Not Tested
ENSMUST00000091132.12	ENSMUSG00000079484.12	Phyhd1	Not Tested
ENSMUST00000100219.4	ENSMUSG00000075419.4	Dolk	Not Tested
ENSMUST00000064447.11	ENSMUSG00000052533.14	Nup188	Not Tested
ENSMUST00000100215.10	ENSMUSG00000026860.16	Sh3glb2	Not Tested
ENSMUST00000077977.13	ENSMUSG00000026858.18	Miga2	Not Tested
ENSMUST00000028209.14	ENSMUSG00000026856.14	Dolpp1	Not Tested
ENSMUST00000102855.7	ENSMUSG00000026853.15	Crat	Not Tested
ENSMUST00000113601.9	ENSMUSG00000039515.11	Ptpa	Not Tested
ENSMUST00000065134.3	ENSMUSG00000089762.3	Ier5l	Not Tested
ENSMUST00000102853.3	ENSMUSG00000047363.4	Cstad	Not Tested
ENSMUST00000050003.8	ENSMUSG00000044320.14	1700001O22Rik	Not Tested
ENSMUST00000041830.9	ENSMUSG00000026857.9	Ntmt1	Not Tested
ENSMUST00000041726.3	ENSMUSG00000039483.10	Asb6	Not Tested
ENSMUST00000041659.6	ENSMUSG00000039476.13	Prrx2	Not Tested
ENSMUST00000102852.5	ENSMUSG00000050737.13	Ptges	Not Tested
ENSMUST00000028199.11	ENSMUSG00000026848.14	Tor1b	5.0912
ENSMUST00000028200.8	ENSMUSG00000026849.18	Tor1a	Not Tested
ENSMUST00000028205.9	ENSMUSG00000026851.9	BC005624	Not Tested
ENSMUST00000102849.10	ENSMUSG00000026854.16	Usp20	Not Tested
ENSMUST00000073879.11	ENSMUSG00000075415.13	Fnbp1	65.7058
ENSMUST00000056433.6	ENSMUSG00000000194.13	Gpr107	Not Tested
ENSMUST00000000199.7	ENSMUSG00000062661.6	Ncs1	Not Tested
ENSMUST00000113532.8	ENSMUSG00000055632.18	Hmcn2	Not Tested
ENSMUST00000102840.4	ENSMUSG00000076441.9	Ass1	Not Tested
ENSMUST00000055244.12	ENSMUSG00000026843.15	Fubp3	Not Tested
ENSMUST00000113470.2	ENSMUSG00000079466.2	Prdm12	Not Tested
ENSMUST00000038474.13	ENSMUSG00000039356.15	Exosc2	Not Tested
ENSMUST00000028190.12	ENSMUSG00000026842.16	Abl1	0.924245
ENSMUST00000239231.1	ENSMUSG00000118600.1	AL929275.1	Not Tested
ENSMUST00000057407.2	ENSMUSG00000043102.2	Qrfp	Not Tested
ENSMUST00000028188.7	ENSMUSG00000026841.7	Fibcd1	Not Tested
ENSMUST00000028187.6	ENSMUSG00000026840.14	Lamc3	Not Tested
ENSMUST00000001920.12	ENSMUSG00000001864.13	Aif1l	Not Tested
ENSMUST00000065398.12	ENSMUSG00000001855.15	Nup214	Not Tested
ENSMUST00000056406.6	ENSMUSG00000050592.8	Fam78a	Not Tested
ENSMUST00000057423.5	ENSMUSG00000051373.5	Plpp7	Not Tested
ENSMUST00000036691.13	ENSMUSG00000039262.16	Prrc2b	22.3802
ENSMUST00000036473.15	ENSMUSG00000039254.16	Pomt1	Not Tested
ENSMUST00000002625.14	ENSMUSG00000002550.16	Uck1	Not Tested
ENSMUST00000113395.7	ENSMUSG00000044627.11	Swi5	Not Tested
ENSMUST00000239447.1	ENSMUSG00000002546.17	Golga2	Not Tested
ENSMUST00000078352.11	ENSMUSG00000026825.17	Dnm1	Not Tested
ENSMUST00000113332.7	ENSMUSG00000039205.16	Ciz1	Not Tested
ENSMUST00000146423.1	ENSMUSG00000039195.4	1110008P14Rik	Not Tested
ENSMUST00000050785.13	ENSMUSG00000026822.14	Lcn2	Not Tested
ENSMUST00000028162.4	ENSMUSG00000026820.5	Ptges2	Not Tested
ENSMUST00000052119.13	ENSMUSG00000026819.15	Slc25a25	Not Tested
ENSMUST00000048431.2	ENSMUSG00000039164.2	Naif1	Not Tested
ENSMUST00000048375.5	ENSMUSG00000039157.12	Fam102a	Not Tested
ENSMUST00000140592.7	ENSMUSG00000026810.12	Dpm2	Not Tested
ENSMUST00000055304.13	ENSMUSG00000046854.16	Pip5kl1	Not Tested
ENSMUST00000102818.10	ENSMUSG00000079442.12	St6galnac4	Not Tested
ENSMUST00000095044.9	ENSMUSG00000026811.18	St6galnac6	Not Tested
ENSMUST00000113278.8	ENSMUSG00000026817.14	Ak1	Not Tested
ENSMUST00000113272.7	ENSMUSG00000026814.16	Eng	Not Tested
ENSMUST00000028148.10	ENSMUSG00000009566.12	Fpgs	Not Tested
ENSMUST00000009699.15	ENSMUSG00000009555.16	Cdk9	Not Tested
ENSMUST00000113242.4	ENSMUSG00000059013.12	Sh2d3c	Not Tested
ENSMUST00000009695.2	ENSMUSG00000009551.2	6330409D20Rik	Not Tested
ENSMUST00000066478.8	ENSMUSG00000039021.15	Ttc16	Not Tested
ENSMUST00000009707.13	ENSMUSG00000009563.16	Tor2a	Not Tested
ENSMUST00000066352.5	ENSMUSG00000053746.8	Ptrh1	Not Tested
ENSMUST00000102813.1	ENSMUSG00000038987.8	Cfap157	Not Tested
ENSMUST00000077458.6	ENSMUSG00000026797.16	Stxbp1	Not Tested
ENSMUST00000028135.14	ENSMUSG00000026796.16	Fam129b	Not Tested
ENSMUST00000028132.13	ENSMUSG00000026792.16	Lrsam1	Not Tested
ENSMUST00000126610.1	ENSMUSG00000038900.17	Rpl12	Not Tested
ENSMUST00000153484.6	ENSMUSG00000026791.14	Slc2a8	Not Tested
ENSMUST00000102810.9	ENSMUSG00000038860.15	Garnl3	Not Tested
ENSMUST00000131298.6	ENSMUSG00000038831.16	Ralgps1	Not Tested
ENSMUST00000004208.6	ENSMUSG00000004105.8	Angptl2	Not Tested
ENSMUST00000091037.2	ENSMUSG00000068966.10	Zbtb34	Not Tested
ENSMUST00000095035.2	ENSMUSG00000026788.13	Zbtb43	Not Tested
ENSMUST00000041730.11	ENSMUSG00000038765.14	Lmx1b	Not Tested
ENSMUST00000041555.9	ENSMUSG00000038740.9	Mvb12b	Not Tested
ENSMUST00000113132.8	ENSMUSG00000038718.15	Pbx3	Not Tested
ENSMUST00000113126.2	ENSMUSG00000038696.14	Mapkap1	Not Tested
ENSMUST00000102800.7	ENSMUSG00000026867.18	Gapvd1	3.0225
ENSMUST00000028222.12	ENSMUSG00000026864.13	Hspa5	9.23761
ENSMUST00000145903.7	ENSMUSG00000070953.13	Rabepk	Not Tested
ENSMUST00000028220.9	ENSMUSG00000035949.15	Fbxw2	Not Tested
ENSMUST00000201786.3	ENSMUSG00000107167.3	Gm34653	Not Tested
ENSMUST00000028225.11	ENSMUSG00000026869.12	Psmd5	Not Tested
ENSMUST00000047447.12	ENSMUSG00000026870.19	Cutal	Not Tested
ENSMUST00000028232.6	ENSMUSG00000026873.9	Phf19	Not Tested
ENSMUST00000172159.7	ENSMUSG00000026875.14	Traf1	Not Tested
ENSMUST00000028233.6	ENSMUSG00000026874.10	Hc	Not Tested
ENSMUST00000226631.1	ENSMUSG00000035875.15	AI182371	Not Tested
ENSMUST00000028237.14	ENSMUSG00000057110.15	Cntrl	Not Tested
ENSMUST00000028238.14	ENSMUSG00000026878.17	Rab14	3.44207
ENSMUST00000028239.7	ENSMUSG00000026879.14	Gsn	Not Tested
ENSMUST00000028241.6	ENSMUSG00000026880.11	Stom	Not Tested
ENSMUST00000028243.1	ENSMUSG00000026882.1	4930568D16Rik	Not Tested
ENSMUST00000113010.8	ENSMUSG00000079421.8	4930402F06Rik	Not Tested
ENSMUST00000079424.10	ENSMUSG00000035778.17	Ggta1	Not Tested
ENSMUST00000112987.7	ENSMUSG00000026883.17	Dab2ip	Not Tested
ENSMUST00000028248.10	ENSMUSG00000026885.13	Ttll11	Not Tested
ENSMUST00000070112.5	ENSMUSG00000026895.7	Ndufa8	Not Tested
ENSMUST00000028256.4	ENSMUSG00000026894.4	Morn5	Not Tested
ENSMUST00000112961.9	ENSMUSG00000026890.19	Lhx6	Not Tested
ENSMUST00000122456.7	ENSMUSG00000026889.12	Rbm18	Not Tested
ENSMUST00000028250.8	ENSMUSG00000026887.9	Mrrf	Not Tested
ENSMUST00000062069.5	ENSMUSG00000047250.13	Ptgs1	Not Tested
ENSMUST00000072114.3	ENSMUSG00000068950.3	Olfr338	Not Tested
ENSMUST00000216645.1	ENSMUSG00000094464.2	Olfr339	Not Tested
ENSMUST00000072854.1	ENSMUSG00000094266.1	Olfr340	Not Tested
ENSMUST00000213300.1	ENSMUSG00000075387.2	Olfr341	Not Tested
ENSMUST00000216275.1	ENSMUSG00000111869.1	Olfr342	Not Tested
ENSMUST00000215879.1	ENSMUSG00000096822.2	Olfr344	Not Tested
ENSMUST00000076850.1	ENSMUSG00000059251.1	Olfr345	Not Tested
ENSMUST00000213258.1	ENSMUSG00000094764.2	Olfr346	Not Tested
ENSMUST00000216882.1	ENSMUSG00000111863.2	Olfr347	Not Tested
ENSMUST00000213498.1	ENSMUSG00000049315.4	Olfr348	Not Tested
ENSMUST00000216753.2	ENSMUSG00000111021.2	Olfr50	Not Tested
ENSMUST00000213988.1	ENSMUSG00000075384.2	Olfr3	Not Tested
ENSMUST00000215100.1	ENSMUSG00000050015.3	Olfr350	Not Tested
ENSMUST00000213676.1	ENSMUSG00000075383.4	Olfr351	Not Tested
ENSMUST00000217325.1	ENSMUSG00000053146.2	Olfr352	Not Tested
ENSMUST00000217215.2	ENSMUSG00000075382.3	Olfr353	Not Tested
ENSMUST00000217479.1	ENSMUSG00000055088.5	Olfr354	Not Tested
ENSMUST00000213574.1	ENSMUSG00000075380.2	Olfr355	Not Tested
ENSMUST00000095021.1	ENSMUSG00000070943.3	Olfr356	Not Tested
ENSMUST00000213218.1	ENSMUSG00000055838.4	Olfr357	Not Tested
ENSMUST00000216437.1	ENSMUSG00000075379.4	Olfr358	Not Tested
ENSMUST00000216706.2	ENSMUSG00000083361.4	Olfr360	Not Tested
ENSMUST00000216663.1	ENSMUSG00000075378.2	Olfr361	Not Tested
ENSMUST00000213817.1	ENSMUSG00000075377.2	Olfr362	Not Tested
ENSMUST00000217298.1	ENSMUSG00000078198.2	Olfr364-ps1	Not Tested
ENSMUST00000213969.1	ENSMUSG00000059429.3	Olfr365	Not Tested
ENSMUST00000214897.1	ENSMUSG00000068947.2	Olfr366	Not Tested
ENSMUST00000217299.2	ENSMUSG00000049018.8	Olfr368	Not Tested
ENSMUST00000009174.14	ENSMUSG00000009030.14	Pdcl	Not Tested
ENSMUST00000100143.9	ENSMUSG00000075376.10	Rc3h2	12.8864
ENSMUST00000053098.5	ENSMUSG00000066798.3	Zbtb6	Not Tested
ENSMUST00000067043.4	ENSMUSG00000050714.9	Zbtb26	Not Tested
ENSMUST00000066055.9	ENSMUSG00000035437.15	Rabgap1	Not Tested
ENSMUST00000028279.9	ENSMUSG00000026915.16	Strbp	10.3846
ENSMUST00000065441.6	ENSMUSG00000053164.6	Gpr21	Not Tested
ENSMUST00000050372.9	ENSMUSG00000035403.10	Crb2	Not Tested
ENSMUST00000102787.9	ENSMUSG00000035392.17	Dennd1a	Not Tested
ENSMUST00000000253.5	ENSMUSG00000000247.11	Lhx2	1.82047
ENSMUST00000054234.9	ENSMUSG00000026749.11	Nek6	Not Tested
ENSMUST00000028083.5	ENSMUSG00000026750.6	Psmb7	Not Tested
ENSMUST00000112883.7	ENSMUSG00000026751.14	Nr5a1	Not Tested
ENSMUST00000168098.7	ENSMUSG00000063972.13	Nr6a1	Not Tested
ENSMUST00000057279.5	ENSMUSG00000046618.7	Olfml2a	Not Tested
ENSMUST00000112872.1	ENSMUSG00000035295.10	Wdr38	Not Tested
ENSMUST00000080861.5	ENSMUSG00000062997.6	Rpl35	Not Tested
ENSMUST00000112862.6	ENSMUSG00000026755.14	Arpc5l	Not Tested
ENSMUST00000039165.14	ENSMUSG00000026754.16	Golga1	Not Tested
ENSMUST00000038874.11	ENSMUSG00000035236.17	Scai	2.52538
ENSMUST00000028087.5	ENSMUSG00000026753.5	Ppp6c	Not Tested
ENSMUST00000142688.1	ENSMUSG00000049252.17	Lrp1b	Not Tested
ENSMUST00000028223.8	ENSMUSG00000026866.16	Kynu	Not Tested
ENSMUST00000055776.7	ENSMUSG00000049744.15	Arhgap15	Not Tested
ENSMUST00000112810.7	ENSMUSG00000036890.13	Gtdc1	Not Tested
ENSMUST00000176438.8	ENSMUSG00000026872.18	Zeb2	Not Tested
ENSMUST00000063886.3	ENSMUSG00000052155.5	Acvr2a	9.94762
ENSMUST00000028098.10	ENSMUSG00000026761.12	Orc4	Not Tested
ENSMUST00000112745.7	ENSMUSG00000036792.12	Mbd5	Not Tested
ENSMUST00000092123.10	ENSMUSG00000069495.12	Epc2	Not Tested
ENSMUST00000028102.13	ENSMUSG00000026764.15	Kif5c	Not Tested
ENSMUST00000028103.12	ENSMUSG00000026765.12	Lypd6b	Not Tested
ENSMUST00000112712.9	ENSMUSG00000050447.15	Lypd6	Not Tested
ENSMUST00000102769.10	ENSMUSG00000026766.16	Mmadhc	Not Tested
ENSMUST00000154545.1	ENSMUSG00000017144.8	Rnd3	83.7366
ENSMUST00000070028.2	ENSMUSG00000056115.2	Tas2r134	Not Tested
ENSMUST00000102767.7	ENSMUSG00000036249.16	Rbm43	Not Tested
ENSMUST00000028314.8	ENSMUSG00000026946.9	Nmi	Not Tested
ENSMUST00000065927.5	ENSMUSG00000053475.5	Tnfaip6	Not Tested
ENSMUST00000112693.9	ENSMUSG00000036202.16	Rif1	Not Tested
ENSMUST00000036934.11	ENSMUSG00000026950.18	Neb	Not Tested
ENSMUST00000036541.7	ENSMUSG00000036093.7	Arl5a	Not Tested
ENSMUST00000178799.7	ENSMUSG00000017412.15	Cacnb4	Not Tested
ENSMUST00000102759.7	ENSMUSG00000055371.17	Stam2	Not Tested
ENSMUST00000155586.8	ENSMUSG00000036053.17	Fmnl2	Not Tested
ENSMUST00000210789.2	ENSMUSG00000061136.16	Prpf40a	18.5426
ENSMUST00000028336.6	ENSMUSG00000026960.6	Arl6ip6	0.693253
ENSMUST00000100089.2	ENSMUSG00000075334.2	Rprm	Not Tested
ENSMUST00000112636.7	ENSMUSG00000060988.12	Galnt13	Not Tested
ENSMUST00000112632.1	ENSMUSG00000026824.11	Kcnj3	Not Tested
ENSMUST00000028166.8	ENSMUSG00000026826.13	Nr4a2	Not Tested
ENSMUST00000169687.7	ENSMUSG00000026827.12	Gpd2	Not Tested
ENSMUST00000112616.7	ENSMUSG00000026828.11	Galnt5	Not Tested
ENSMUST00000090940.5	ENSMUSG00000026830.9	Ermn	Not Tested
ENSMUST00000028175.6	ENSMUSG00000026832.12	Cytip	Not Tested
ENSMUST00000028178.13	ENSMUSG00000026834.13	Acvr1c	Not Tested
ENSMUST00000112599.7	ENSMUSG00000026836.15	Acvr1	Not Tested
ENSMUST00000229923.1	ENSMUSG00000026839.17	Upp2	Not Tested
ENSMUST00000226455.1	ENSMUSG00000036641.9	Ccdc148	Not Tested
ENSMUST00000037903.14	ENSMUSG00000026991.20	Pkp4	Not Tested
ENSMUST00000028369.5	ENSMUSG00000026989.5	Dapl1	Not Tested
ENSMUST00000037526.10	ENSMUSG00000035168.16	Tanc1	Not Tested
ENSMUST00000028368.13	ENSMUSG00000026988.15	Wdsub1	Not Tested
ENSMUST00000112550.7	ENSMUSG00000026987.16	Baz2b	Not Tested
ENSMUST00000102748.10	ENSMUSG00000026977.17	Marchf7	1.06257
ENSMUST00000028356.8	ENSMUSG00000060703.12	Cd302	Not Tested
ENSMUST00000112533.7	ENSMUSG00000026980.15	Ly75	Not Tested
ENSMUST00000112525.4	ENSMUSG00000054580.14	Pla2r1	Not Tested
ENSMUST00000059888.14	ENSMUSG00000026971.15	Itgb6	Not Tested
ENSMUST00000028347.12	ENSMUSG00000026970.16	Rbms1	23.0833
ENSMUST00000112502.7	ENSMUSG00000064289.15	Tank	Not Tested
ENSMUST00000028278.13	ENSMUSG00000026914.15	Psmd14	Not Tested
ENSMUST00000048934.14	ENSMUSG00000035033.15	Tbr1	Not Tested
ENSMUST00000102735.9	ENSMUSG00000026904.17	Slc4a10	Not Tested
ENSMUST00000047812.7	ENSMUSG00000035000.8	Dpp4	Not Tested
ENSMUST00000102733.9	ENSMUSG00000000394.15	Gcg	Not Tested
ENSMUST00000102732.9	ENSMUSG00000000392.17	Fap	Not Tested
ENSMUST00000028259.11	ENSMUSG00000026896.14	Ifih1	Not Tested
ENSMUST00000028257.2	ENSMUSG00000026893.4	Gca	Not Tested
ENSMUST00000075052.9	ENSMUSG00000059742.10	Kcnh7	Not Tested
ENSMUST00000131615.8	ENSMUSG00000075324.13	Fign	4.89646
ENSMUST00000028252.13	ENSMUSG00000026888.14	Grb14	Not Tested
ENSMUST00000112429.8	ENSMUSG00000034903.18	Cobll1	Not Tested
ENSMUST00000112420.7	ENSMUSG00000061171.15	Slc38a11	Not Tested
ENSMUST00000066432.11	ENSMUSG00000057182.15	Scn3a	3.84491
ENSMUST00000028377.13	ENSMUSG00000075318.13	Scn2a	Not Tested
ENSMUST00000122912.7	ENSMUSG00000044647.16	Csrnp3	Not Tested
ENSMUST00000028378.3	ENSMUSG00000026994.9	Galnt3	Not Tested
ENSMUST00000125446.2	ENSMUSG00000034848.17	Ttc21b	Not Tested
ENSMUST00000112366.7	ENSMUSG00000064329.13	Scn1a	Not Tested
ENSMUST00000100064.8	ENSMUSG00000075316.11	Scn9a	Not Tested
ENSMUST00000042792.6	ENSMUSG00000034810.7	Scn7a	Not Tested
ENSMUST00000238912.1	ENSMUSG00000027022.14	Xirp2	Not Tested
ENSMUST00000112346.2	ENSMUSG00000034780.6	B3galt1	Not Tested
ENSMUST00000102715.3	ENSMUSG00000027030.15	Stk39	Not Tested
ENSMUST00000102713.10	ENSMUSG00000053896.14	4933409G03Rik	Not Tested
ENSMUST00000128259.8	ENSMUSG00000079324.11	4932414N04Rik	Not Tested
ENSMUST00000028426.8	ENSMUSG00000027035.10	Cers6	Not Tested
ENSMUST00000041865.7	ENSMUSG00000034738.8	Nostrin	Not Tested
ENSMUST00000112320.7	ENSMUSG00000005233.16	Spc25	Not Tested
ENSMUST00000112317.2	ENSMUSG00000005232.11	G6pc2	Not Tested
ENSMUST00000102710.9	ENSMUSG00000027048.15	Abcb11	Not Tested
ENSMUST00000063690.3	ENSMUSG00000027068.6	Dhrs9	Not Tested
ENSMUST00000080953.11	ENSMUSG00000027070.14	Lrp2	Not Tested
ENSMUST00000074963.8	ENSMUSG00000063145.10	Bbs5	Not Tested
ENSMUST00000100050.3	ENSMUSG00000075307.3	Klhl41	Not Tested
ENSMUST00000073152.12	ENSMUSG00000027086.16	Fastkd1	Not Tested
ENSMUST00000090858.9	ENSMUSG00000042133.16	Ppig	Not Tested
ENSMUST00000094942.3	ENSMUSG00000070883.3	Ccdc173	Not Tested
ENSMUST00000028494.8	ENSMUSG00000027088.10	Phospho2	Not Tested
ENSMUST00000053087.3	ENSMUSG00000042155.3	Klhl23	Not Tested
ENSMUST00000166411.7	ENSMUSG00000068882.13	Ssb	9.19449
ENSMUST00000060447.12	ENSMUSG00000051730.15	Mettl5	Not Tested
ENSMUST00000055758.15	ENSMUSG00000044308.17	Ubr3	Not Tested
ENSMUST00000112243.7	ENSMUSG00000042064.13	Myo3b	Not Tested
ENSMUST00000100043.2	ENSMUSG00000075304.2	Sp5	Not Tested
ENSMUST00000100041.8	ENSMUSG00000075302.10	Erich2	Not Tested
ENSMUST00000094934.10	ENSMUSG00000070880.10	Gad1	Not Tested
ENSMUST00000028509.10	ENSMUSG00000014959.12	Gorasp2	Not Tested
ENSMUST00000038584.8	ENSMUSG00000041997.16	Tlk1	Not Tested
ENSMUST00000121586.7	ENSMUSG00000041975.17	Mettl8	Not Tested
ENSMUST00000154704.7	ENSMUSG00000041966.18	Dcaf17	Not Tested
ENSMUST00000028403.2	ENSMUSG00000027015.4	Cybrd1	Not Tested
ENSMUST00000112140.7	ENSMUSG00000027012.15	Dync1i2	Not Tested
ENSMUST00000151937.7	ENSMUSG00000027010.16	Slc25a12	Not Tested
ENSMUST00000112122.8	ENSMUSG00000027018.11	Hat1	Not Tested
ENSMUST00000037210.8	ENSMUSG00000041921.16	Metap1d	Not Tested
ENSMUST00000037119.3	ENSMUSG00000041911.3	Dlx1	Not Tested
ENSMUST00000024159.7	ENSMUSG00000023391.8	Dlx2	Not Tested
ENSMUST00000028522.9	ENSMUSG00000027111.16	Itga6	2.52223
ENSMUST00000006669.5	ENSMUSG00000006494.11	Pdk1	Not Tested
ENSMUST00000090826.11	ENSMUSG00000049044.16	Rapgef4	Not Tested
ENSMUST00000135469.7	ENSMUSG00000004085.14	Map3k20	Not Tested
ENSMUST00000102691.10	ENSMUSG00000055612.15	Cdca7	Not Tested
ENSMUST00000102689.9	ENSMUSG00000027109.16	Sp3	0.815479
ENSMUST00000028517.12	ENSMUSG00000027108.15	Ola1	Not Tested
ENSMUST00000090813.5	ENSMUSG00000068859.5	Sp9	Not Tested
ENSMUST00000058615.9	ENSMUSG00000041777.12	Cir1	Not Tested
ENSMUST00000090811.10	ENSMUSG00000008226.14	Scrn3	Not Tested
ENSMUST00000076463.11	ENSMUSG00000041762.16	Gpr155	Not Tested
ENSMUST00000094681.10	ENSMUSG00000075284.10	Wipf1	Not Tested
ENSMUST00000028515.3	ENSMUSG00000027107.3	Chrna1	Not Tested
ENSMUST00000112024.9	ENSMUSG00000056486.18	Chn1	Not Tested
ENSMUST00000112010.8	ENSMUSG00000027104.18	Atf2	2.22528
ENSMUST00000111996.7	ENSMUSG00000018770.9	Atp5g3	Not Tested
ENSMUST00000111993.8	ENSMUSG00000009207.15	Lnpk	11.0089
ENSMUST00000001867.12	ENSMUSG00000001815.15	Evx2	Not Tested
ENSMUST00000001872.4	ENSMUSG00000001819.4	Hoxd13	Not Tested
ENSMUST00000001878.5	ENSMUSG00000001823.5	Hoxd12	Not Tested
ENSMUST00000142312.2	ENSMUSG00000042499.13	Hoxd11	Not Tested
ENSMUST00000061745.4	ENSMUSG00000050368.4	Hoxd10	Not Tested
ENSMUST00000059272.9	ENSMUSG00000043342.9	Hoxd9	Not Tested
ENSMUST00000019749.3	ENSMUSG00000027102.4	Hoxd8	Not Tested
ENSMUST00000111983.8	ENSMUSG00000079277.9	Hoxd3	30.4101
ENSMUST00000047904.3	ENSMUSG00000101174.8	Hoxd4	11.7673
ENSMUST00000047793.5	ENSMUSG00000042448.5	Hoxd1	Not Tested
ENSMUST00000028511.7	ENSMUSG00000027099.9	Mtx2	Not Tested
ENSMUST00000111962.7	ENSMUSG00000059005.13	Hnrnpa3	Not Tested
ENSMUST00000102672.4	ENSMUSG00000015839.6	Nfe2l2	Not Tested
ENSMUST00000047232.13	ENSMUSG00000042410.16	Agps	1.1727
ENSMUST00000099996.4	ENSMUSG00000075273.4	Ttc30b	Not Tested
ENSMUST00000099995.4	ENSMUSG00000075272.4	Ttc30a2	Not Tested
ENSMUST00000099994.4	ENSMUSG00000075271.4	Ttc30a1	Not Tested
ENSMUST00000099992.9	ENSMUSG00000075270.11	Pde11a	Not Tested
ENSMUST00000028430.5	ENSMUSG00000056436.4	Cyct	Not Tested
ENSMUST00000046389.4	ENSMUSG00000042369.8	Rbm45	Not Tested
ENSMUST00000111929.7	ENSMUSG00000042359.18	Osbpl6	Not Tested
ENSMUST00000002808.6	ENSMUSG00000002731.6	Prkra	Not Tested
ENSMUST00000099986.2	ENSMUSG00000075267.9	Pjvk	Not Tested
ENSMUST00000002809.13	ENSMUSG00000002732.14	Fkbp7	Not Tested
ENSMUST00000111920.1	ENSMUSG00000002733.8	Plekha3	Not Tested
ENSMUST00000011934.12	ENSMUSG00000051747.15	Ttn	Not Tested
ENSMUST00000049544.13	ENSMUSG00000044033.16	Ccdc141	Not Tested
ENSMUST00000102660.7	ENSMUSG00000042272.17	Sestd1	Not Tested
ENSMUST00000111830.8	ENSMUSG00000027016.17	Zfp385b	Not Tested
ENSMUST00000111821.8	ENSMUSG00000027014.14	Cwc22	Not Tested
ENSMUST00000028398.13	ENSMUSG00000027011.14	Ube2e3	Not Tested
ENSMUST00000099972.4	ENSMUSG00000027009.18	Itga4	Not Tested
ENSMUST00000143974.1	ENSMUSG00000075256.9	Cerkl	Not Tested
ENSMUST00000041099.4	ENSMUSG00000034701.9	Neurod1	Not Tested
ENSMUST00000111785.8	ENSMUSG00000027007.16	Itprid2	Not Tested
ENSMUST00000090760.8	ENSMUSG00000034683.12	Ppp1r1c	Not Tested
ENSMUST00000102654.10	ENSMUSG00000059173.19	Pde1a	Not Tested
ENSMUST00000057072.5	ENSMUSG00000050114.7	Prdx6b	Not Tested
ENSMUST00000028392.7	ENSMUSG00000027006.13	Dnajc10	5.84713
ENSMUST00000028389.3	ENSMUSG00000027004.3	Frzb	Not Tested
ENSMUST00000028386.11	ENSMUSG00000027002.13	Nckap1	Not Tested
ENSMUST00000028384.4	ENSMUSG00000027001.10	Dusp19	Not Tested
ENSMUST00000028382.12	ENSMUSG00000026999.14	Nup35	Not Tested
ENSMUST00000047527.7	ENSMUSG00000070866.4	Zfp804a	Not Tested
ENSMUST00000143764.8	ENSMUSG00000075249.12	Fsip2	Not Tested
ENSMUST00000081591.6	ENSMUSG00000027091.14	Zc3h15	Not Tested
ENSMUST00000028499.10	ENSMUSG00000027087.11	Itgav	Not Tested
ENSMUST00000051454.3	ENSMUSG00000048388.3	Fam171b	0.024466
ENSMUST00000038223.7	ENSMUSG00000034552.8	Zswim2	Not Tested
ENSMUST00000179192.1	ENSMUSG00000094125.1	Gm13698	Not Tested
ENSMUST00000178960.1	ENSMUSG00000094336.1	Gm13693	Not Tested
ENSMUST00000099951.2	ENSMUSG00000096729.1	Gm13695	Not Tested
ENSMUST00000180347.1	ENSMUSG00000096484.1	Gm13696	Not Tested
ENSMUST00000178533.1	ENSMUSG00000096337.1	Gm13694	Not Tested
ENSMUST00000099948.2	ENSMUSG00000095824.1	Gm13697	Not Tested
ENSMUST00000099947.2	ENSMUSG00000079247.2	Gm13691	Not Tested
ENSMUST00000099944.3	ENSMUSG00000059588.13	Calcrl	Not Tested
ENSMUST00000111722.7	ENSMUSG00000027082.15	Tfpi	Not Tested
ENSMUST00000111696.7	ENSMUSG00000034101.14	Ctnnd1	Not Tested
ENSMUST00000189772.1	ENSMUSG00000101645.1	Gm28635	Not Tested
ENSMUST00000133437.2	ENSMUSG00000086598.9	Btbd18	Not Tested
ENSMUST00000117299.8	ENSMUSG00000076437.10	Selenoh	Not Tested
ENSMUST00000111664.7	ENSMUSG00000050043.16	Tmx2	Not Tested
ENSMUST00000102645.3	ENSMUSG00000027080.6	Med19	Not Tested
ENSMUST00000035840.5	ENSMUSG00000034075.10	Zdhhc5	4.52208
ENSMUST00000165219.7	ENSMUSG00000027079.15	Clp1	Not Tested
ENSMUST00000238573.1	ENSMUSG00000034059.14	Ypel4	Not Tested
ENSMUST00000181711.1	ENSMUSG00000097187.1	Gm19426	Not Tested
ENSMUST00000111641.1	ENSMUSG00000023224.12	Serping1	Not Tested
ENSMUST00000102642.8	ENSMUSG00000027078.14	Ube2l6	Not Tested
ENSMUST00000028471.5	ENSMUSG00000027077.7	Smtnl1	Not Tested
ENSMUST00000028470.9	ENSMUSG00000027076.10	Timm10	Not Tested
ENSMUST00000111625.1	ENSMUSG00000027075.16	Slc43a1	Not Tested
ENSMUST00000054514.5	ENSMUSG00000050896.12	Rtn4rl2	Not Tested
ENSMUST00000090726.5	ENSMUSG00000027074.14	Slc43a3	7.65722
ENSMUST00000028467.5	ENSMUSG00000027073.5	Prg2	Not Tested
ENSMUST00000028466.11	ENSMUSG00000027072.13	Prg3	Not Tested
ENSMUST00000028465.13	ENSMUSG00000027071.14	P2rx3	Not Tested
ENSMUST00000168266.7	ENSMUSG00000027067.16	Ssrp1	Not Tested
ENSMUST00000111605.8	ENSMUSG00000033955.13	Tnks1bp1	Not Tested
ENSMUST00000057019.8	ENSMUSG00000044338.9	Aplnr	Not Tested
ENSMUST00000234267.2	ENSMUSG00000075224.10	Lrrc55	Not Tested
ENSMUST00000216347.1	ENSMUSG00000075223.4	Olfr987	Not Tested
ENSMUST00000111597.2	ENSMUSG00000075222.5	Olfr988	Not Tested
ENSMUST00000214895.2	ENSMUSG00000075221.3	Olfr992	Not Tested
ENSMUST00000099926.1	ENSMUSG00000075220.1	Olfr993	Not Tested
ENSMUST00000214679.1	ENSMUSG00000075219.3	Olfr994	Not Tested
ENSMUST00000216933.1	ENSMUSG00000075218.3	Olfr995	Not Tested
ENSMUST00000099923.1	ENSMUSG00000075217.1	Fads2b	Not Tested
ENSMUST00000077075.4	ENSMUSG00000111179.1	Olfr996	Not Tested
ENSMUST00000215083.2	ENSMUSG00000111454.2	Olfr998	Not Tested
ENSMUST00000216571.1	ENSMUSG00000075215.2	Olfr1000	Not Tested
ENSMUST00000215548.2	ENSMUSG00000075214.3	Olfr1002	Not Tested
ENSMUST00000099918.4	ENSMUSG00000075212.5	Olfr154	Not Tested
ENSMUST00000216084.1	ENSMUSG00000075211.4	Olfr1006	Not Tested
ENSMUST00000054868.1	ENSMUSG00000050603.1	Olfr1008	Not Tested
ENSMUST00000216443.2	ENSMUSG00000043226.5	Olfr1009	Not Tested
ENSMUST00000214255.1	ENSMUSG00000075210.4	Olfr1012	Not Tested
ENSMUST00000216397.2	ENSMUSG00000053287.4	Olfr1013	Not Tested
ENSMUST00000213453.2	ENSMUSG00000059379.3	Olfr1014	Not Tested
ENSMUST00000215945.1	ENSMUSG00000033850.5	Olfr1015	Not Tested
ENSMUST00000217410.2	ENSMUSG00000075209.3	Olfr1016	Not Tested
ENSMUST00000214416.1	ENSMUSG00000043892.3	Olfr1018	Not Tested
ENSMUST00000213515.1	ENSMUSG00000075208.6	Olfr1019	Not Tested
ENSMUST00000215347.2	ENSMUSG00000046975.7	Olfr1020	Not Tested
ENSMUST00000054736.3	ENSMUSG00000057761.1	Olfr1022	Not Tested
ENSMUST00000213441.2	ENSMUSG00000050128.5	Olfr1023	Not Tested
ENSMUST00000099912.1	ENSMUSG00000075206.1	Olfr1024	Not Tested
ENSMUST00000213474.2	ENSMUSG00000058884.6	Olfr1025-ps1	Not Tested
ENSMUST00000219615.1	ENSMUSG00000042863.5	Olfr1026	Not Tested
ENSMUST00000080698.2	ENSMUSG00000057207.2	Olfr1028	Not Tested
ENSMUST00000217244.1	ENSMUSG00000059873.4	Olfr1029	Not Tested
ENSMUST00000056849.2	ENSMUSG00000044923.4	Olfr1030	Not Tested
ENSMUST00000216807.1	ENSMUSG00000043267.3	Olfr1031	Not Tested
ENSMUST00000111589.2	ENSMUSG00000042796.2	Olfr1032	Not Tested
ENSMUST00000218397.1	ENSMUSG00000045392.8	Olfr1033	Not Tested
ENSMUST00000213496.1	ENSMUSG00000102091.2	Olfr1034	Not Tested
ENSMUST00000164985.3	ENSMUSG00000099820.2	Olfr1036	Not Tested
ENSMUST00000216886.1	ENSMUSG00000075205.5	Olfr1037	Not Tested
ENSMUST00000149775.2	ENSMUSG00000050577.8	Olfr1038-ps	Not Tested
ENSMUST00000216566.2	ENSMUSG00000075204.3	Olfr1039	Not Tested
ENSMUST00000099909.1	ENSMUSG00000075203.1	Olfr1040	Not Tested
ENSMUST00000099908.5	ENSMUSG00000075202.5	Olfr1042	Not Tested
ENSMUST00000213949.1	ENSMUSG00000075201.2	Olfr1043	Not Tested
ENSMUST00000215171.1	ENSMUSG00000075200.2	Olfr1044	Not Tested
ENSMUST00000215138.2	ENSMUSG00000075199.3	Olfr52	Not Tested
ENSMUST00000215763.1	ENSMUSG00000075198.2	Olfr1045	Not Tested
ENSMUST00000213987.2	ENSMUSG00000075197.3	Olfr1046	Not Tested
ENSMUST00000216056.1	ENSMUSG00000075196.3	Olfr1047	Not Tested
ENSMUST00000215607.2	ENSMUSG00000075195.3	Olfr1048	Not Tested
ENSMUST00000216185.2	ENSMUSG00000075194.3	Olfr1049	Not Tested
ENSMUST00000217294.1	ENSMUSG00000075193.2	Olfr1051	Not Tested
ENSMUST00000217166.1	ENSMUSG00000047149.5	Olfr1052	Not Tested
ENSMUST00000099897.4	ENSMUSG00000075192.4	Olfr1053	Not Tested
ENSMUST00000213205.1	ENSMUSG00000075190.2	Olfr1054	Not Tested
ENSMUST00000099894.4	ENSMUSG00000075189.5	Olfr1055	Not Tested
ENSMUST00000216547.1	ENSMUSG00000075188.4	Olfr1056	Not Tested
ENSMUST00000217435.1	ENSMUSG00000075187.2	Olfr1057	Not Tested
ENSMUST00000213998.1	ENSMUSG00000075186.4	Olfr1058	Not Tested
ENSMUST00000099889.1	ENSMUSG00000075185.1	Olfr1061	Not Tested
ENSMUST00000217481.1	ENSMUSG00000090059.4	Olfr1062	Not Tested
ENSMUST00000216162.2	ENSMUSG00000111306.2	Olfr1065	Not Tested
ENSMUST00000099885.1	ENSMUSG00000075181.1	Olfr1066	Not Tested
ENSMUST00000217292.2	ENSMUSG00000111772.2	Olfr228	Not Tested
ENSMUST00000076263.1	ENSMUSG00000060742.1	Olfr1076	Not Tested
ENSMUST00000216480.1	ENSMUSG00000075179.3	Olfr1079	Not Tested
ENSMUST00000213185.1	ENSMUSG00000110912.1	Olfr1080	Not Tested
ENSMUST00000215600.1	ENSMUSG00000111689.1	Olfr1082	Not Tested
ENSMUST00000216851.1	ENSMUSG00000110804.1	Olfr1084	Not Tested
ENSMUST00000213279.1	ENSMUSG00000075176.3	Olfr1085	Not Tested
ENSMUST00000213198.1	ENSMUSG00000075175.2	Olfr1086	Not Tested
ENSMUST00000214141.1	ENSMUSG00000075174.2	Olfr1087	Not Tested
ENSMUST00000214317.1	ENSMUSG00000111711.1	Olfr1089	Not Tested
ENSMUST00000215991.1	ENSMUSG00000075172.3	Olfr1090	Not Tested
ENSMUST00000213354.1	ENSMUSG00000047969.5	Olfr1093	Not Tested
ENSMUST00000216117.1	ENSMUSG00000078420.6	Olfr141	Not Tested
ENSMUST00000217509.1	ENSMUSG00000044213.4	Olfr1094	Not Tested
ENSMUST00000099874.1	ENSMUSG00000075171.3	Olfr1095	Not Tested
ENSMUST00000130722.2	ENSMUSG00000086338.2	Gm13723	Not Tested
ENSMUST00000111576.2	ENSMUSG00000075170.4	Olfr1097	Not Tested
ENSMUST00000111574.2	ENSMUSG00000075169.5	Olfr1098	Not Tested
ENSMUST00000213456.1	ENSMUSG00000075168.4	Olfr1099	Not Tested
ENSMUST00000117211.2	ENSMUSG00000070875.5	Olfr1100	Not Tested
ENSMUST00000214411.2	ENSMUSG00000075167.3	Olfr1101	Not Tested
ENSMUST00000214002.1	ENSMUSG00000049843.6	Olfr1102	Not Tested
ENSMUST00000214857.1	ENSMUSG00000075166.2	Olfr1104	Not Tested
ENSMUST00000215978.2	ENSMUSG00000075165.3	Olfr1105	Not Tested
ENSMUST00000213781.1	ENSMUSG00000075164.2	Olfr1106	Not Tested
ENSMUST00000214049.1	ENSMUSG00000075163.5	Olfr1107	Not Tested
ENSMUST00000217066.2	ENSMUSG00000075161.3	Olfr1109	Not Tested
ENSMUST00000215828.2	ENSMUSG00000075160.3	Olfr259	Not Tested
ENSMUST00000152758.3	ENSMUSG00000075159.5	Olfr1110	Not Tested
ENSMUST00000214492.2	ENSMUSG00000075158.5	Olfr1111	Not Tested
ENSMUST00000216772.1	ENSMUSG00000044487.2	Olfr1112	Not Tested
ENSMUST00000215611.1	ENSMUSG00000070857.4	Olfr1113	Not Tested
ENSMUST00000214119.1	ENSMUSG00000070856.5	Olfr1115	Not Tested
ENSMUST00000216364.3	ENSMUSG00000070855.8	Olfr1116	Not Tested
ENSMUST00000216396.2	ENSMUSG00000083706.3	Olfr1118	Not Tested
ENSMUST00000215163.2	ENSMUSG00000081234.3	Olfr1120	Not Tested
ENSMUST00000213792.1	ENSMUSG00000070852.2	Olfr1121	Not Tested
ENSMUST00000215371.1	ENSMUSG00000047594.4	Olfr1122	Not Tested
ENSMUST00000216208.2	ENSMUSG00000043274.4	Olfr1123	Not Tested
ENSMUST00000215909.1	ENSMUSG00000050772.2	Olfr1124	Not Tested
ENSMUST00000213366.2	ENSMUSG00000058194.3	Olfr1126	Not Tested
ENSMUST00000026957.3	ENSMUSG00000025839.3	Pramel7	Not Tested
ENSMUST00000111572.7	ENSMUSG00000025838.12	Pramel6	Not Tested
ENSMUST00000217113.1	ENSMUSG00000061520.4	Olfr153	Not Tested
ENSMUST00000102624.1	ENSMUSG00000075156.4	Olfr1128	Not Tested
ENSMUST00000213315.1	ENSMUSG00000062272.4	Olfr1129	Not Tested
ENSMUST00000213103.2	ENSMUSG00000059205.5	Olfr1130	Not Tested
ENSMUST00000216756.2	ENSMUSG00000068819.3	Olfr1131	Not Tested
ENSMUST00000216082.1	ENSMUSG00000068818.5	Olfr1132	Not Tested
ENSMUST00000099855.1	ENSMUSG00000075155.2	Olfr1133	Not Tested
ENSMUST00000135875.3	ENSMUSG00000111747.2	Olfr1134	Not Tested
ENSMUST00000213835.1	ENSMUSG00000075153.2	Olfr1135	Not Tested
ENSMUST00000077471.4	ENSMUSG00000075151.6	Olfr1136	Not Tested
ENSMUST00000214209.1	ENSMUSG00000075150.2	Olfr1137	Not Tested
ENSMUST00000214573.1	ENSMUSG00000075149.2	Olfr1138	Not Tested
ENSMUST00000214723.1	ENSMUSG00000068817.5	Olfr1140	Not Tested
ENSMUST00000099846.1	ENSMUSG00000075148.1	Olfr1141	Not Tested
ENSMUST00000105210.2	ENSMUSG00000068816.3	Olfr152	Not Tested
ENSMUST00000111568.4	ENSMUSG00000068815.3	Olfr1143	Not Tested
ENSMUST00000090707.1	ENSMUSG00000068814.2	Olfr1145	Not Tested
ENSMUST00000215230.1	ENSMUSG00000061875.2	Olfr1148	Not Tested
ENSMUST00000121186.3	ENSMUSG00000070853.5	Olfr1150-ps1	Not Tested
ENSMUST00000217376.1	ENSMUSG00000047039.4	Olfr1151	Not Tested
ENSMUST00000213308.2	ENSMUSG00000045225.4	Olfr1152	Not Tested
ENSMUST00000217436.1	ENSMUSG00000048197.4	Olfr1153	Not Tested
ENSMUST00000215862.1	ENSMUSG00000075146.2	Olfr1154	Not Tested
ENSMUST00000214641.1	ENSMUSG00000075145.2	Olfr1155	Not Tested
ENSMUST00000216726.1	ENSMUSG00000075144.5	Olfr1156	Not Tested
ENSMUST00000099841.3	ENSMUSG00000075143.5	Olfr1157	Not Tested
ENSMUST00000099840.1	ENSMUSG00000075142.1	Olfr74	Not Tested
ENSMUST00000102622.1	ENSMUSG00000062793.6	Olfr1158	Not Tested
ENSMUST00000215457.1	ENSMUSG00000075141.5	Olfr1160	Not Tested
ENSMUST00000214438.1	ENSMUSG00000045150.5	Olfr1161	Not Tested
ENSMUST00000129056.2	ENSMUSG00000075140.4	Olfr73	Not Tested
ENSMUST00000183862.2	ENSMUSG00000075139.3	Olfr1162	Not Tested
ENSMUST00000215268.1	ENSMUSG00000075137.4	Olfr1163	Not Tested
ENSMUST00000099834.4	ENSMUSG00000075136.4	Olfr1164	Not Tested
ENSMUST00000217575.2	ENSMUSG00000101078.3	Olfr1166	Not Tested
ENSMUST00000216951.1	ENSMUSG00000100899.2	Olfr1167	Not Tested
ENSMUST00000215996.1	ENSMUSG00000061342.5	Olfr1168	Not Tested
ENSMUST00000214386.1	ENSMUSG00000075133.2	Olfr1170	Not Tested
ENSMUST00000216887.1	ENSMUSG00000075132.2	Olfr1173	Not Tested
ENSMUST00000213348.1	ENSMUSG00000080713.3	Olfr1174	Not Tested
ENSMUST00000214207.1	ENSMUSG00000083855.6	Olfr1175	Not Tested
ENSMUST00000213778.1	ENSMUSG00000050023.4	Olfr1176	Not Tested
ENSMUST00000216713.1	ENSMUSG00000075128.7	Olfr1177-ps	Not Tested
ENSMUST00000214040.2	ENSMUSG00000056995.3	Olfr1178	Not Tested
ENSMUST00000213157.1	ENSMUSG00000075127.2	Olfr1179	Not Tested
ENSMUST00000217320.2	ENSMUSG00000081836.3	Olfr1180	Not Tested
ENSMUST00000213190.1	ENSMUSG00000075125.2	Olfr1181	Not Tested
ENSMUST00000179450.8	ENSMUSG00000090097.8	Olfr1182	Not Tested
ENSMUST00000219871.1	ENSMUSG00000049372.11	Olfr1183	Not Tested
ENSMUST00000216675.1	ENSMUSG00000051424.2	Olfr1184	Not Tested
ENSMUST00000075025.6	ENSMUSG00000057735.6	Olfr1185-ps1	Not Tested
ENSMUST00000216978.1	ENSMUSG00000082882.2	Olfr1186	Not Tested
ENSMUST00000217131.1	ENSMUSG00000068809.4	Olfr1188	Not Tested
ENSMUST00000213679.1	ENSMUSG00000068808.2	Olfr1189	Not Tested
ENSMUST00000217379.1	ENSMUSG00000081948.4	Olfr1191-ps1	Not Tested
ENSMUST00000120518.3	ENSMUSG00000111590.2	Olfr1192-ps1	Not Tested
ENSMUST00000216767.1	ENSMUSG00000060827.2	Olfr1193	Not Tested
ENSMUST00000213545.1	ENSMUSG00000075121.2	Olfr1195	Not Tested
ENSMUST00000216928.1	ENSMUSG00000075120.4	Olfr1196	Not Tested
ENSMUST00000213118.1	ENSMUSG00000075119.2	Olfr1197	Not Tested
ENSMUST00000215179.2	ENSMUSG00000075117.3	Olfr1198	Not Tested
ENSMUST00000131038.3	ENSMUSG00000089892.3	Olfr1199	Not Tested
ENSMUST00000217588.2	ENSMUSG00000075115.3	Olfr1200	Not Tested
ENSMUST00000216213.1	ENSMUSG00000059023.2	Olfr1201	Not Tested
ENSMUST00000214703.1	ENSMUSG00000064084.2	Olfr1202	Not Tested
[truncated: 19,556 more rows]
