# Supplementary material for: The landscape of alternative polyadenylation in single cells of the developing mouse embryo
Source: Nat Commun. 2021 Aug 24;12:5101. doi: 10.1038/s41467-021-25388-8 (PMC8385098; doi:10.1038/s41467-021-25388-8)
Supplement: Supplementary file 7 — Supplementary Data 5 [file 41467_2021_25388_MOESM7_ESM.xlsx]

## Sheet: Fig5SD1
Note: each Transcript ID terminates with ".0", ".1", etc. to indicate the unique PAS associated with the transcript. For instance, the transcript ENSMUST00000027035.9 has 6 annotated PASs (.0 to .5) associated with it.
Transcript ID	Chrom	Strand	Position	Source		Cardiac_muscle_lineages	Cholinergic_neurons	Chondroctye_progenitors	Chondrocytes_and_osteoblasts	Connective_tissue_progenitors	Definitive_erythroid_lineage	Early_mesenchyme	Endothelial_cells	Ependymal_cell	Epithelial_cells	Excitatory_neurons	Granule_neurons	Hepatocytes	Inhibitory_interneurons	Inhibitory_neuron_progenitors	Inhibitory_neurons	Intermediate_Mesoderm	Isthmic_organizer_cells	Jaw_and_tooth_progenitors	Lens	Limb_mesenchyme	Megakaryocytes	Melanocytes	Myocytes	Neural_progenitor_cells	Neural_Tube	Neutrophils	Notochord_cells	Oligodendrocyte_Progenitors	Osteoblasts	Postmitotic_premature_neurons	Premature_oligodendrocyte	Primitive_erythroid_lineage	Radial_glia	Schwann_cell_precursor	Sensory_neurons	Stromal_cells	White_blood_cells
ENSMUST00000070533.4.0	chr1	-	3214489	PolyASite 2.0		1	2	0	0	0	1	0	0	0	1	10	0	3	3	5	5	2	1	0	0	0	0	0	2	0	0	0	0	0	1	5	0	0	0	0	2	0	0
ENSMUST00000208660.1.0	chr1	-	3999557	Gencode M25		0	0	0	0	0	0	0	0	0	0	0	0	0	0	0	0	0	0	0	0	0	0	0	0	0	0	0	0	0	0	0	0	0	0	0	0	0	0
ENSMUST00000027032.5.0	chr1	-	4344150	PolyASite 2.0		1	0	0	0	0	0	0	2	0	0	0	0	1	0	0	0	0	0	0	0	0	0	0	0	0	0	0	10	0	0	0	0	0	0	0	1	0	0
ENSMUST00000027035.9.0	chr1	-	4490932	PolyASite 2.0		2	0	3	3	5	7	10	217	1	9	5	0	3	1	5	2	8	6	4	1	1	2	0	7	3	3	0	3	4	6	0	3	2	2	0	2	2	0
ENSMUST00000027035.9.1	chr1	-	4491005	PolyASite 2.0		0	0	0	0	0	0	0	4	0	0	1	0	0	0	0	0	0	0	0	0	0	0	0	0	0	0	0	0	0	0	0	0	1	0	0	0	0	0
ENSMUST00000027035.9.2	chr1	-	4491056	PolyASite 2.0		0	0	0	0	0	0	0	0	0	0	0	0	0	0	0	0	0	0	0	0	0	0	0	0	0	0	0	0	0	0	0	0	0	0	0	0	0	0
ENSMUST00000027035.9.3	chr1	-	4491336	PolyA_DB v3		0	0	0	0	0	0	0	0	0	0	0	0	0	0	0	0	0	0	0	0	0	0	0	0	0	0	0	0	0	0	0	0	0	0	0	0	0	0
ENSMUST00000027035.9.4	chr1	-	4491387	PolyASite 2.0		3	1	7	13	8	11	9	530	1	12	10	3	3	0	10	2	15	7	9	1	2	0	1	4	10	4	0	1	5	23	13	1	3	8	2	6	8	2
ENSMUST00000027035.9.5	chr1	-	4491713	Gencode M25		0	0	0	1	0	0	0	2	0	0	0	0	0	0	0	0	0	0	0	0	0	0	0	0	0	0	0	0	0	0	0	0	0	0	0	0	0	0
ENSMUST00000130201.7.0	chr1	-	4773211	PolyASite 2.0		1	5	3	16	12	13	18	2	0	18	9	3	9	3	4	7	21	13	16	0	6	3	0	17	14	15	0	2	12	7	10	7	4	14	8	7	5	4
ENSMUST00000130201.7.1	chr1	-	4773929	PolyA_DB v3		1	0	4	13	6	6	8	2	0	10	5	1	2	2	1	0	7	5	12	0	4	1	1	6	4	10	0	1	6	2	3	3	2	4	3	4	4	1
ENSMUST00000130201.7.2	chr1	-	4774303	PolyASite 2.0		3	4	22	48	42	42	61	31	6	41	31	2	10	8	17	9	58	31	47	2	16	3	2	27	30	50	0	12	43	26	35	13	26	33	15	11	24	6
ENSMUST00000130201.7.3	chr1	-	4774372	PolyASite 2.0		0	0	0	0	0	0	0	0	0	0	0	0	0	0	0	0	0	0	0	0	0	0	0	0	0	0	0	0	0	0	0	0	0	0	0	0	0	0
ENSMUST00000130201.7.4	chr1	-	4774436	PolyASite 2.0		0	0	0	0	0	0	0	0	0	0	0	0	0	0	0	0	0	0	0	0	0	0	0	0	0	0	0	0	0	0	0	0	0	0	0	0	0	0
ENSMUST00000156816.6.0	chr1	-	4773211	PolyASite 2.0		1	5	3	16	12	13	18	2	0	18	9	3	9	3	4	7	21	13	16	0	6	3	0	17	14	15	0	2	12	7	10	7	4	14	8	7	5	4
ENSMUST00000156816.6.1	chr1	-	4773929	PolyA_DB v3		1	0	4	13	6	6	8	2	0	10	5	1	2	2	1	0	7	5	12	0	4	1	1	6	4	10	0	1	6	2	3	3	2	4	3	4	4	1
ENSMUST00000156816.6.2	chr1	-	4774303	PolyASite 2.0		8	16	63	156	127	109	147	66	14	119	100	18	31	27	52	50	148	79	123	7	46	6	6	79	89	121	0	28	110	58	83	47	47	116	40	47	69	19
ENSMUST00000156816.6.3	chr1	-	4774372	PolyASite 2.0		1	0	1	12	9	3	7	5	0	7	2	0	2	1	3	3	9	5	5	0	2	0	1	5	5	8	0	3	8	3	2	4	6	9	5	2	3	1
ENSMUST00000156816.6.4	chr1	-	4774436	PolyASite 2.0		4	0	0	3	2	4	3	1	0	5	2	0	3	0	3	1	4	1	1	0	1	0	1	1	1	4	0	1	2	0	1	1	2	1	0	0	0	0
ENSMUST00000156816.6.5	chr1	-	4775222	PolyASite 2.0		1	0	2	15	12	13	12	6	0	11	10	4	5	2	1	1	21	1	14	1	5	0	0	8	8	13	0	1	10	4	3	3	4	3	4	6	7	1
ENSMUST00000156816.6.6	chr1	-	4776234	PolyASite 2.0		51	19	113	342	273	291	303	201	23	353	275	46	105	44	122	150	345	223	254	5	93	22	11	283	187	250	3	80	249	189	204	127	113	251	104	150	151	58
ENSMUST00000156816.6.7	chr1	-	4776318	PolyA_DB v3		0	0	0	0	0	0	0	0	0	0	0	0	0	0	0	0	0	0	0	0	0	0	0	0	0	0	0	0	0	0	0	0	0	0	0	0	0	0
ENSMUST00000156816.6.8	chr1	-	4776381	PolyASite 2.0		0	0	0	0	0	0	0	0	0	0	0	0	0	0	0	0	0	0	0	0	0	0	0	0	0	0	0	0	0	0	0	0	0	0	0	0	0	0
ENSMUST00000156816.6.9	chr1	-	4776416	PolyASite 2.0		0	0	0	0	0	0	0	0	0	0	0	0	0	0	0	0	0	0	0	0	0	0	0	0	0	0	0	0	0	0	0	0	0	0	0	0	0	0
ENSMUST00000156816.6.10	chr1	-	4776432	PolyA_DB v3		0	0	0	0	0	0	0	0	0	0	0	0	0	0	0	0	0	0	0	0	0	0	0	0	0	0	0	0	0	0	0	0	0	0	0	0	0	0
ENSMUST00000146665.2.0	chr1	-	4779802	PolyASite 2.0		6	24	84	278	206	251	293	88	19	229	189	40	135	27	91	101	238	143	203	5	101	9	5	164	163	190	2	50	154	40	113	94	67	190	98	106	120	31
ENSMUST00000146665.2.1	chr1	-	4780584	PolyASite 2.0		1	0	1	3	6	3	7	1	0	4	4	0	2	2	3	3	6	2	2	0	0	0	0	0	4	2	0	1	4	2	4	6	2	3	3	0	3	0
ENSMUST00000146665.2.2	chr1	-	4781221	Gencode M25		0	0	0	0	0	0	1	0	0	0	0	0	0	0	0	0	0	0	1	0	0	0	0	0	0	0	0	0	0	0	0	0	0	0	0	0	0	0
ENSMUST00000146665.2.3	chr1	-	4781249	PolyASite 2.0		12	9	28	120	98	80	107	36	11	95	95	18	33	21	37	41	112	50	90	7	42	6	4	78	67	83	0	22	86	34	76	40	18	82	61	45	45	21
ENSMUST00000002533.14.0	chr1	-	4905100	PolyASite 2.0		0	0	0	0	0	0	0	0	0	1	1	2	0	0	0	0	0	0	0	0	0	0	0	1	1	0	0	0	0	0	0	1	0	2	1	0	0	0
ENSMUST00000002533.14.1	chr1	-	4905130	PolyA_DB v3		0	0	0	0	0	0	0	0	0	0	0	0	0	0	0	0	0	0	0	0	0	0	0	0	0	0	0	0	0	0	0	0	0	0	0	0	0	0
ENSMUST00000002533.14.2	chr1	-	4905221	PolyA_DB v3		0	1	1	1	0	3	0	1	0	1	7	2	0	0	1	2	0	1	0	0	0	0	0	1	2	4	0	0	4	1	5	8	0	5	0	3	0	0
ENSMUST00000002533.14.3	chr1	-	4905602	PolyASite 2.0		0	0	2	0	1	4	0	1	1	0	4	0	0	0	2	4	0	2	1	0	0	0	0	2	8	1	0	0	6	0	7	3	0	13	1	3	0	0
ENSMUST00000002533.14.4	chr1	-	4909543	PolyA_DB v3		0	0	0	0	2	0	0	0	0	0	0	0	0	0	0	0	0	0	0	0	0	0	0	0	0	0	0	0	0	0	0	0	0	0	0	0	0	0
ENSMUST00000002533.14.5	chr1	-	4909556	PolyASite 2.0		0	0	0	0	0	0	0	0	0	0	0	0	0	0	0	0	0	0	0	0	0	0	0	0	0	0	0	0	0	0	0	0	0	0	0	0	0	0
ENSMUST00000002533.14.6	chr1	-	4909573	PolyA_DB v3		0	3	5	5	11	16	2	6	3	5	38	11	3	5	17	22	10	26	14	0	4	0	0	20	40	32	0	5	57	14	20	54	1	94	4	25	6	2
ENSMUST00000002533.14.7	chr1	-	4910014	PolyA_DB v3		0	0	0	0	0	0	0	0	1	1	2	1	0	0	0	0	2	0	0	0	0	0	0	1	4	3	0	0	5	0	0	4	0	5	0	3	0	1
ENSMUST00000002533.14.8	chr1	-	4910057	PolyASite 2.0		0	2	0	1	6	1	0	1	3	4	15	3	3	3	8	8	4	9	3	0	0	0	0	13	27	9	0	0	27	3	7	20	0	38	2	16	1	0
ENSMUST00000002533.14.9	chr1	-	4910310	PolyASite 2.0		0	2	5	6	8	19	4	5	4	3	36	9	2	3	10	9	6	18	3	1	0	0	2	18	43	26	0	3	49	13	37	64	0	92	2	22	3	1
ENSMUST00000002533.14.10	chr1	-	4910402	Gencode M25		0	0	0	0	0	0	0	0	0	0	0	0	0	0	0	0	0	0	0	0	0	0	0	0	0	0	0	0	0	0	0	0	0	0	0	0	0	0
ENSMUST00000002533.14.11	chr1	-	4910474	Gencode M25		0	0	0	0	0	0	0	0	0	0	0	0	0	0	0	0	0	0	0	0	0	0	0	0	0	0	0	0	0	0	0	0	0	0	0	0	0	0
ENSMUST00000044180.4.0	chr1	-	5913708	PolyASite 2.0		0	0	1	2	1	1	5	0	0	2	8	0	0	0	1	3	32	8	1	0	0	0	0	3	3	2	0	0	6	1	0	0	0	1	0	1	2	0
ENSMUST00000132064.7.0	chr1	-	8359736	PolyASite 2.0		1	1	0	2	1	1	0	0	0	0	38	2	1	4	5	25	6	0	2	0	0	1	0	2	1	0	0	0	2	0	9	0	0	0	0	1	1	0
ENSMUST00000132064.7.1	chr1	-	8359822	PolyASite 2.0		0	0	0	0	0	0	0	0	0	0	4	0	0	0	0	0	0	0	0	0	0	0	0	0	0	0	0	0	0	0	0	0	0	0	0	0	0	0
ENSMUST00000132064.7.2	chr1	-	8359892	PolyASite 2.0		0	0	0	0	0	0	0	0	0	0	2	0	0	0	0	1	0	0	0	0	0	0	0	0	0	0	0	0	1	0	0	0	0	0	0	0	0	0
ENSMUST00000132064.7.3	chr1	-	8361475	Gencode M25		0	2	1	0	1	2	0	0	0	3	30	0	0	2	1	19	2	1	0	0	0	0	0	0	0	0	0	1	1	0	10	0	0	0	0	1	0	0
ENSMUST00000132064.7.4	chr1	-	8362658	PolyA_DB v3		0	0	0	1	0	1	1	0	0	0	9	1	0	0	0	6	1	0	0	0	0	0	0	0	0	1	0	2	0	2	2	0	0	0	1	0	1	0
ENSMUST00000132064.7.5	chr1	-	8362678	Gencode M25		0	0	0	0	0	0	0	0	0	0	0	0	0	0	0	0	0	0	0	0	0	0	0	0	0	0	0	0	0	0	0	0	0	0	0	0	0	0
ENSMUST00000132064.7.6	chr1	-	8362876	PolyA_DB v3		0	0	0	0	0	0	0	0	0	0	4	0	0	2	1	3	0	0	0	0	0	0	0	0	0	0	0	0	0	0	1	0	0	0	0	0	0	0
ENSMUST00000132064.7.7	chr1	-	8363048	PolyA_DB v3		1	1	0	3	3	4	0	3	0	3	83	6	1	12	6	51	17	4	1	0	0	0	0	3	2	0	0	0	7	3	39	1	0	0	0	3	0	0
ENSMUST00000132064.7.8	chr1	-	8363174	PolyASite 2.0		0	0	0	0	1	1	0	0	0	0	8	2	0	1	0	6	0	0	0	0	0	0	0	0	1	0	0	0	0	0	2	0	0	0	0	0	0	0
ENSMUST00000132064.7.9	chr1	-	8363475	Gencode M25		0	0	0	0	0	0	0	0	0	0	0	0	0	0	0	0	0	0	0	0	0	0	0	0	0	0	0	0	0	0	0	0	0	0	0	0	0	0
ENSMUST00000088658.10.0	chr1	-	9667413	PolyASite 2.0		3	14	59	193	134	94	161	58	27	166	87	28	20	24	53	26	172	103	168	4	59	9	5	100	724	168	2	35	162	56	72	108	19	161	54	75	46	15
ENSMUST00000088658.10.1	chr1	-	9667484	PolyA_DB v3		0	0	0	1	0	0	1	0	0	0	0	0	0	0	0	0	0	0	0	0	0	0	0	0	3	0	0	0	0	0	0	0	0	0	0	1	0	0
ENSMUST00000088658.10.2	chr1	-	9668678	PolyASite 2.0		0	0	0	0	0	0	0	0	0	0	0	0	0	0	0	0	0	0	0	0	0	0	0	0	0	0	0	0	0	0	0	0	0	0	0	0	0	0
ENSMUST00000088658.10.3	chr1	-	9668692	PolyA_DB v3		0	0	1	0	0	0	0	0	0	0	0	0	0	0	0	0	0	0	0	0	0	0	0	0	0	0	0	0	1	0	0	0	0	0	0	0	0	0
ENSMUST00000088658.10.4	chr1	-	9668732	PolyA_DB v3		0	0	2	7	6	1	9	0	1	7	4	1	0	1	0	0	5	2	5	0	4	0	0	4	34	6	0	1	6	3	1	1	1	3	0	3	0	0
ENSMUST00000088658.10.5	chr1	-	9668865	PolyASite 2.0		0	0	0	0	1	1	0	1	0	2	0	0	0	0	0	1	1	1	0	0	0	0	0	1	0	1	0	0	0	0	0	0	0	0	1	1	0	0
ENSMUST00000088658.10.6	chr1	-	9669537	Gencode M25		1	2	5	17	22	10	16	6	1	9	1	2	2	0	0	1	18	13	26	0	11	2	0	10	77	21	0	4	18	4	3	8	7	20	5	10	3	0
ENSMUST00000088658.10.7	chr1	-	9669770	PolyA_DB v3		0	0	2	1	2	2	1	1	1	1	1	0	0	0	0	1	1	0	2	0	3	0	0	0	7	7	0	0	0	1	0	1	0	2	1	1	0	0
ENSMUST00000088658.10.8	chr1	-	9669815	PolyA_DB v3		0	0	0	0	0	0	0	0	0	0	0	0	0	0	0	0	0	0	0	0	0	0	0	0	0	0	0	0	0	0	0	0	0	0	0	0	0	0
ENSMUST00000088658.10.9	chr1	-	9669856	PolyA_DB v3		0	0	0	0	0	0	0	0	0	0	0	0	0	0	0	0	0	0	0	0	0	0	0	0	0	0	0	0	0	0	0	0	0	0	0	0	0	0
ENSMUST00000057438.6.0	chr1	-	9718622	Gencode M25		0	3	4	13	11	13	11	11	6	14	26	3	0	7	7	20	16	7	19	1	9	1	0	13	7	5	0	3	11	10	20	1	3	8	8	14	8	3
ENSMUST00000057438.6.1	chr1	-	9718632	PolyASite 2.0		0	0	0	0	1	0	0	0	0	0	0	0	0	0	0	0	0	0	0	0	0	0	0	0	0	0	0	0	0	0	0	0	0	1	0	0	0	0
ENSMUST00000057438.6.2	chr1	-	9718738	PolyASite 2.0		0	0	0	0	0	0	0	2	0	0	4	0	0	0	0	1	0	0	0	0	0	0	0	0	0	0	0	0	1	1	0	0	1	1	1	0	0	1
ENSMUST00000057438.6.3	chr1	-	9718945	PolyA_DB v3		0	0	0	1	0	0	0	0	0	1	2	0	0	0	0	0	0	0	1	0	0	1	0	0	0	0	0	0	0	0	2	0	0	0	0	0	0	0
ENSMUST00000057438.6.4	chr1	-	9719237	PolyASite 2.0		1	0	1	4	1	2	3	1	0	3	2	0	0	0	0	0	5	3	4	0	0	1	0	2	6	2	0	0	0	1	3	0	0	1	1	0	1	0
ENSMUST00000057438.6.5	chr1	-	9719486	PolyASite 2.0		5	7	19	52	61	33	42	33	2	50	73	11	9	12	33	37	55	28	39	0	9	5	4	29	37	26	1	7	28	21	31	16	21	30	18	27	28	14
ENSMUST00000057438.6.6	chr1	-	9719795	PolyASite 2.0		6	13	33	114	88	77	74	45	13	85	112	25	18	19	46	52	108	37	101	2	26	5	2	53	71	49	1	17	61	28	96	35	28	59	37	48	65	13
ENSMUST00000057438.6.7	chr1	-	9719934	PolyASite 2.0		1	1	1	1	2	1	1	2	0	2	3	1	0	0	1	1	1	2	1	0	0	1	0	1	1	0	0	0	2	2	3	2	1	1	3	0	1	1
ENSMUST00000057438.6.8	chr1	-	9720153	PolyASite 2.0		2	1	5	14	13	8	7	7	2	19	19	4	4	4	5	17	8	5	14	0	3	0	1	11	12	8	0	1	5	6	17	6	7	14	9	5	6	4
ENSMUST00000057438.6.9	chr1	-	9720412	PolyASite 2.0		4	5	11	25	34	44	29	18	3	31	54	6	15	7	20	29	44	17	28	0	9	3	2	26	21	22	1	3	29	14	36	11	12	27	14	21	15	10
ENSMUST00000057438.6.10	chr1	-	9720460	PolyASite 2.0		2	3	4	20	18	27	13	7	4	21	29	5	5	1	9	14	20	15	19	1	7	1	0	12	14	9	0	6	16	17	20	7	3	10	8	8	9	4
ENSMUST00000057438.6.11	chr1	-	9720539	PolyASite 2.0		22	35	88	222	212	285	208	114	24	264	333	40	47	43	109	150	250	137	200	11	58	23	9	187	205	151	0	57	150	109	207	90	103	184	107	108	139	58
ENSMUST00000057438.6.12	chr1	-	9720568	PolyASite 2.0		2	2	5	11	15	10	11	5	0	13	15	6	2	2	3	8	12	4	13	1	5	0	2	9	11	11	1	6	6	2	13	1	6	8	9	4	9	5
ENSMUST00000057438.6.13	chr1	-	9720625	PolyA_DB v3		1	5	8	27	16	20	22	19	1	29	23	5	6	7	15	11	29	25	24	2	5	1	1	14	37	17	0	7	26	19	19	7	5	22	18	14	19	3
ENSMUST00000057438.6.14	chr1	-	9720687	PolyASite 2.0		0	0	0	0	0	0	0	0	0	0	0	0	0	0	0	0	0	0	0	0	0	0	0	0	0	0	0	0	0	0	0	0	0	0	0	0	0	0
ENSMUST00000057438.6.15	chr1	-	9720712	PolyASite 2.0		0	1	4	3	4	3	6	5	2	10	9	2	0	1	2	6	3	2	5	0	2	0	1	6	7	7	0	3	7	6	7	1	3	5	2	2	5	3
ENSMUST00000057438.6.16	chr1	-	9721280	PolyASite 2.0		1	1	2	7	4	5	7	4	0	6	14	2	0	1	2	7	4	6	6	0	2	0	0	5	7	6	0	3	5	3	11	3	3	9	5	2	4	0
ENSMUST00000057438.6.17	chr1	-	9722052	PolyASite 2.0		1	2	2	13	17	8	8	10	2	8	13	2	2	4	5	10	17	7	15	0	4	1	0	12	7	3	0	3	5	6	12	4	4	14	1	5	2	2
ENSMUST00000057438.6.18	chr1	-	9722426	PolyA_DB v3		1	0	0	7	4	5	3	2	1	6	7	2	3	0	2	8	6	6	4	0	2	0	1	5	1	3	0	1	2	2	7	1	0	7	0	3	1	1
ENSMUST00000057438.6.19	chr1	-	9722697	PolyASite 2.0		0	1	6	10	16	7	13	4	1	16	16	1	2	0	10	4	11	6	11	0	2	0	0	5	16	6	0	3	9	10	9	5	6	10	2	5	8	2
ENSMUST00000057438.6.20	chr1	-	9722920	PolyA_DB v3		0	0	0	1	5	2	3	0	0	7	6	0	1	0	2	4	5	4	6	0	2	0	0	1	4	2	0	3	3	0	6	0	2	7	2	1	3	0
ENSMUST00000057438.6.21	chr1	-	9723156	PolyASite 2.0		0	0	0	0	0	0	0	0	0	0	1	0	0	0	0	0	0	0	0	0	0	0	0	0	0	0	0	0	0	0	0	0	0	1	0	0	1	0
ENSMUST00000057438.6.22	chr1	-	9723174	PolyASite 2.0		0	0	0	1	0	0	1	0	0	0	0	0	0	0	0	0	0	0	0	0	0	0	0	0	0	0	0	0	1	0	0	0	0	1	0	0	0	0
ENSMUST00000057438.6.23	chr1	-	9723192	PolyA_DB v3		24	30	70	223	220	201	205	156	24	200	248	28	45	58	115	91	245	114	200	6	53	18	13	184	187	160	1	45	149	98	201	78	76	172	84	112	124	55
ENSMUST00000057438.6.24	chr1	-	9723235	PolyASite 2.0		2	0	0	4	5	1	4	0	1	3	2	0	0	0	1	0	1	1	2	0	0	0	0	1	1	0	0	0	2	3	3	0	0	5	1	2	1	0
ENSMUST00000057438.6.25	chr1	-	9723293	PolyASite 2.0		4	0	3	5	10	5	8	2	1	6	15	0	0	1	5	5	19	6	8	0	2	1	1	3	8	8	0	4	4	3	7	2	2	8	0	4	0	0
ENSMUST00000057438.6.26	chr1	-	9723334	PolyA_DB v3		1	1	2	4	2	5	7	3	0	5	6	0	2	0	3	0	12	0	5	0	1	0	0	1	3	5	0	1	5	1	6	3	2	6	1	2	3	0
ENSMUST00000057438.6.27	chr1	-	9723375	PolyASite 2.0		0	0	1	1	2	1	1	1	0	0	0	0	0	0	0	0	0	1	0	0	0	0	0	1	0	0	0	0	0	1	1	1	0	2	0	1	0	0
ENSMUST00000057438.6.28	chr1	-	9723437	PolyASite 2.0		0	0	1	2	1	3	0	1	0	4	1	0	2	0	0	1	0	3	0	0	0	0	0	2	1	2	0	0	0	2	0	1	1	2	0	1	1	1
ENSMUST00000057438.6.29	chr1	-	9723531	PolyASite 2.0		0	0	0	0	0	0	0	0	0	0	0	0	0	0	0	0	0	0	0	0	0	0	0	0	0	0	0	0	0	0	0	0	0	0	0	0	0	0
ENSMUST00000057438.6.30	chr1	-	9723562	PolyA_DB v3		0	2	3	9	10	7	12	6	0	16	19	2	2	5	13	9	16	1	13	0	6	0	3	18	12	4	0	4	8	7	16	3	13	11	4	4	4	3
ENSMUST00000057438.6.31	chr1	-	9723675	PolyASite 2.0		1	1	3	6	8	6	2	7	1	6	4	0	0	1	5	4	2	3	3	0	0	0	0	4	7	2	0	1	4	2	4	1	3	6	1	3	4	0
ENSMUST00000057438.6.32	chr1	-	9724285	PolyA_DB v3		0	3	5	11	8	24	13	7	1	12	8	3	1	3	6	4	16	3	11	0	5	0	0	5	13	7	0	5	7	3	10	4	5	13	4	7	4	4
ENSMUST00000057438.6.33	chr1	-	9724348	PolyA_DB v3		0	0	0	0	0	0	0	0	0	0	0	0	0	0	0	0	0	0	0	0	0	0	0	0	0	0	0	0	0	0	0	0	0	0	0	0	0	0
ENSMUST00000057438.6.34	chr1	-	9724376	PolyA_DB v3		0	0	0	0	0	0	0	0	0	0	0	0	0	0	0	0	0	0	0	0	0	0	0	0	0	0	0	0	0	0	0	0	0	0	0	0	0	0
ENSMUST00000057438.6.35	chr1	-	9724443	PolyASite 2.0		0	0	0	0	0	0	0	0	0	0	0	0	0	0	0	0	0	0	0	0	0	0	0	0	0	0	0	0	0	0	0	0	0	0	0	0	0	0
ENSMUST00000097824.2.0	chr1	-	9960163	PolyA_DB v3		2	0	5	4	62	8	9	4	0	6	37	3	8	1	3	5	27	2	64	1	7	2	0	6	2	1	2	1	7	13	38	0	2	0	2	4	7	12
ENSMUST00000185184.1.0	chr1	-	9960163	PolyA_DB v3		2	0	5	4	62	8	9	4	0	6	37	3	8	1	3	5	27	2	64	1	7	2	0	6	2	1	2	1	7	13	38	0	2	0	2	4	7	12
ENSMUST00000185184.1.1	chr1	-	9961125	Gencode M25		0	1	0	0	0	0	0	0	0	0	0	0	0	0	2	0	0	0	1	0	0	0	0	0	0	0	0	0	0	0	0	0	0	0	0	0	0	0
ENSMUST00000185184.1.2	chr1	-	9963251	PolyA_DB v3		0	0	0	2	11	3	0	1	0	2	12	0	2	1	1	0	5	1	13	1	0	0	0	1	1	1	0	0	0	2	7	1	0	3	0	2	1	8
ENSMUST00000027049.9.0	chr1	-	9968613	PolyASite 2.0		0	0	1	1	1	1	1	1	4	1	7	0	1	0	1	3	2	0	0	0	0	0	0	1	0	3	0	1	0	3	4	0	0	1	1	0	1	0
ENSMUST00000027049.9.1	chr1	-	9968624	PolyA_DB v3		0	0	0	0	0	0	0	0	0	0	0	0	0	0	0	0	0	0	0	0	0	0	0	0	0	0	0	0	0	0	0	0	0	0	0	0	0	0
ENSMUST00000027049.9.2	chr1	-	9968689	PolyA_DB v3		0	0	0	0	0	0	0	0	0	0	0	0	0	0	0	0	0	0	0	0	0	0	0	0	0	0	0	0	0	0	0	0	0	0	0	0	0	0
ENSMUST00000027049.9.3	chr1	-	9968745	PolyA_DB v3		0	0	0	0	0	0	0	0	0	0	0	0	0	0	0	0	0	0	0	0	0	0	0	0	0	0	0	0	0	0	0	0	0	0	0	0	0	0
ENSMUST00000027049.9.4	chr1	-	9968819	PolyA_DB v3		0	0	0	0	0	0	0	0	0	0	0	0	0	0	0	0	0	0	0	0	0	0	0	0	0	0	0	0	0	0	0	0	0	0	0	0	0	0
ENSMUST00000027050.9.0	chr1	-	10024602	PolyASite 2.0		2	4	8	25	22	10	18	9	2	23	13	4	3	4	6	11	17	10	19	0	8	0	0	14	22	17	1	3	17	15	9	11	4	19	4	6	8	2
ENSMUST00000027050.9.1	chr1	-	10024698	PolyA_DB v3		170	147	530	1331	1173	920	1216	697	120	1154	973	188	269	196	486	486	1356	756	1033	45	342	89	51	904	814	809	11	238	787	650	766	386	358	826	413	514	572	190
ENSMUST00000027050.9.2	chr1	-	10024833	PolyASite 2.0		0	0	0	0	0	0	0	0	0	0	0	0	0	0	0	0	0	0	0	0	0	0	0	0	0	0	0	0	0	0	0	0	0	0	0	0	0	0
ENSMUST00000027050.9.3	chr1	-	10024843	Gencode M25		0	0	0	0	0	0	0	0	0	0	0	0	0	0	0	0	0	0	0	0	0	0	0	0	0	0	0	0	0	0	0	0	0	0	0	0	0	0
ENSMUST00000027050.9.4	chr1	-	10024862	PolyASite 2.0		0	0	0	0	0	0	0	0	0	0	0	0	0	0	0	0	0	0	0	0	0	0	0	0	0	0	0	0	0	0	0	0	0	0	0	0	0	0
ENSMUST00000027050.9.5	chr1	-	10024891	PolyASite 2.0		0	0	0	0	0	0	0	0	0	0	0	0	0	0	0	0	0	0	0	0	0	0	0	0	0	0	0	0	0	0	0	0	0	0	0	0	0	0
ENSMUST00000027050.9.6	chr1	-	10024907	PolyA_DB v3		0	0	0	0	0	0	0	0	0	0	0	0	0	0	0	0	0	0	0	0	0	0	0	0	0	0	0	0	0	0	0	0	0	0	0	0	0	0
ENSMUST00000027050.9.7	chr1	-	10024941	PolyASite 2.0		0	0	0	0	0	0	0	0	0	0	0	0	0	0	0	0	0	0	0	0	0	0	0	0	0	0	0	0	0	0	0	0	0	0	0	0	0	0
ENSMUST00000027050.9.8	chr1	-	10024960	PolyASite 2.0		0	0	0	0	0	0	0	0	0	0	0	0	0	0	0	0	0	0	0	0	0	0	0	0	0	0	0	0	0	0	0	0	0	0	0	0	0	0
ENSMUST00000088615.10.0	chr1	-	10137516	PolyASite 2.0		3	5	9	12	29	5	16	5	2	7	25	3	2	1	6	10	12	4	8	0	5	1	2	18	10	7	0	3	7	4	14	5	1	8	3	7	4	3
ENSMUST00000088615.10.1	chr1	-	10137570	PolyA_DB v3		0	0	1	3	2	2	0	1	0	2	1	0	0	0	2	2	1	1	3	0	0	0	0	1	1	1	0	1	0	0	2	0	0	0	0	0	0	1
ENSMUST00000088615.10.2	chr1	-	10137588	PolyASite 2.0		99	115	291	1017	1015	576	649	516	64	938	1168	155	171	167	442	550	1044	354	796	20	253	62	30	960	599	442	12	186	452	458	822	217	135	496	268	569	250	114
ENSMUST00000088615.10.3	chr1	-	10137657	PolyASite 2.0		1	0	3	4	8	4	10	1	0	3	8	3	1	1	3	4	10	2	8	0	5	0	0	3	5	6	0	1	3	1	10	1	2	1	3	1	2	1
ENSMUST00000088615.10.4	chr1	-	10137841	PolyA_DB v3		1	2	7	32	25	19	27	20	2	28	27	2	3	2	13	9	28	15	28	1	7	0	0	15	14	13	0	6	14	12	19	6	3	15	4	19	8	6
ENSMUST00000088615.10.5	chr1	-	10137969	PolyASite 2.0		0	0	0	0	0	0	0	0	0	0	0	0	0	0	0	0	0	0	0	0	0	0	0	0	0	0	0	0	0	0	0	0	0	0	0	0	0	0
ENSMUST00000088615.10.6	chr1	-	10138164	PolyA_DB v3		0	0	1	6	4	4	1	1	0	5	3	0	0	0	3	0	4	2	2	0	0	0	0	3	1	2	0	2	3	4	1	2	1	5	0	0	1	0
ENSMUST00000088615.10.7	chr1	-	10138266	PolyASite 2.0		8	4	16	48	50	37	36	26	5	64	53	5	8	10	22	24	35	20	43	0	14	7	1	38	50	21	0	13	24	24	32	17	9	26	12	28	17	1
ENSMUST00000088615.10.8	chr1	-	10138401	PolyASite 2.0		0	0	7	19	11	7	7	6	3	8	13	2	2	2	7	4	12	5	6	0	4	0	0	6	9	5	0	3	4	3	9	2	3	10	5	5	5	3
ENSMUST00000088615.10.9	chr1	-	10138737	PolyA_DB v3		0	0	0	8	4	1	1	2	1	2	7	0	1	0	0	1	8	3	6	0	1	1	0	5	1	1	0	0	1	1	3	0	1	4	0	3	2	0
ENSMUST00000088615.10.10	chr1	-	10138827	PolyA_DB v3		0	0	0	0	0	0	0	0	0	0	0	0	0	0	0	0	0	0	0	0	0	0	0	0	0	0	0	0	0	0	0	0	0	0	0	0	0	0
ENSMUST00000131556.1.0	chr1	-	10173076	PolyASite 2.0		0	4	0	4	1	4	6	2	0	3	1	0	1	0	3	2	5	1	5	0	1	0	0	0	2	4	0	0	3	0	3	3	1	3	0	3	1	3
ENSMUST00000035577.6.0	chr1	-	10324719	PolyASite 2.0		0	0	1	27	27	6	1	2	0	3	8	0	1	0	2	0	21	1	0	0	0	0	1	0	1	1	0	1	1	7	3	2	0	1	0	2	0	1
ENSMUST00000035577.6.1	chr1	-	10324798	PolyA_DB v3		0	0	0	0	0	0	0	0	0	0	0	0	0	0	0	0	0	0	0	0	0	0	0	0	0	0	0	0	0	1	0	0	0	0	0	0	0	0
ENSMUST00000188454.6.0	chr1	-	12866552	PolyASite 2.0		5	114	20	192	109	165	74	38	19	112	1017	195	40	209	600	669	113	114	96	4	20	11	7	120	515	185	5	84	175	87	1189	68	5	189	35	413	51	23
ENSMUST00000188454.6.1	chr1	-	12866620	PolyASite 2.0		1	5	0	3	0	2	1	0	0	3	9	4	0	2	18	13	3	4	1	0	0	0	0	2	8	3	1	4	2	2	16	2	0	3	0	9	0	0
ENSMUST00000188454.6.2	chr1	-	12868096	PolyA_DB v3		0	0	0	2	0	1	0	1	0	1	5	2	1	1	1	6	2	0	1	0	0	0	0	1	1	3	0	1	1	0	5	0	0	0	0	1	0	0
ENSMUST00000188454.6.3	chr1	-	12868321	PolyA_DB v3		3	28	2	77	31	39	28	18	4	50	313	70	15	51	207	197	37	55	26	3	4	4	2	22	160	73	0	29	57	22	377	33	3	73	8	118	8	8
ENSMUST00000188454.6.4	chr1	-	12870850	PolyA_DB v3		0	8	1	23	6	12	8	3	2	17	73	9	2	12	41	50	8	8	11	1	1	0	0	4	37	14	0	9	19	7	85	7	0	14	4	26	2	0
ENSMUST00000188454.6.5	chr1	-	12871341	PolyA_DB v3		0	2	1	0	0	0	3	1	0	1	11	0	0	1	5	2	0	0	0	0	1	0	0	2	7	6	0	0	1	2	11	0	0	3	0	4	0	1
ENSMUST00000188454.6.6	chr1	-	12871798	PolyASite 2.0		0	1	0	0	0	0	0	0	0	1	0	0	0	2	1	1	0	0	0	0	0	0	0	0	0	0	0	0	1	0	3	1	0	0	0	0	0	0
ENSMUST00000115402.7.0	chr1	-	12868096	PolyA_DB v3		0	0	0	2	0	1	0	1	0	1	5	2	1	1	1	6	2	0	1	0	0	0	0	1	1	3	0	1	1	0	5	0	0	0	0	1	0	0
ENSMUST00000115402.7.1	chr1	-	12868321	PolyA_DB v3		3	28	2	77	31	39	28	18	4	50	313	70	15	51	207	197	37	55	26	3	4	4	2	22	160	73	0	29	57	22	377	33	3	73	8	118	8	8
ENSMUST00000115402.7.2	chr1	-	12870850	PolyA_DB v3		0	8	1	23	6	12	8	3	2	17	73	9	2	12	41	50	8	8	11	1	1	0	0	4	37	14	0	9	19	7	85	7	0	14	4	26	2	0
ENSMUST00000115402.7.3	chr1	-	12871341	PolyA_DB v3		0	2	1	0	0	0	3	1	0	1	11	0	0	1	5	2	0	0	0	0	1	0	0	2	7	6	0	0	1	2	11	0	0	3	0	4	0	1
ENSMUST00000115402.7.4	chr1	-	12871798	PolyASite 2.0		0	1	0	0	1	0	0	0	0	1	0	0	0	3	2	1	0	0	0	0	0	0	0	0	2	0	0	2	1	0	5	1	0	0	0	1	0	0
ENSMUST00000136197.7.0	chr1	-	12878595	Gencode M25		12	171	13	394	143	189	131	61	44	284	1315	218	37	220	659	781	183	179	110	8	29	10	11	143	740	368	3	152	263	74	1355	130	5	287	36	541	41	27
ENSMUST00000136197.7.1	chr1	-	12878627	PolyA_DB v3		0	2	0	4	0	3	1	0	1	5	9	1	0	1	5	3	3	2	0	0	0	0	0	2	6	1	0	2	3	0	8	1	0	2	0	1	0	0
ENSMUST00000136197.7.2	chr1	-	12879683	Gencode M25		0	1	0	0	0	0	0	0	0	0	1	0	0	0	0	1	0	0	0	0	0	0	0	0	3	0	0	2	2	0	1	0	0	1	0	1	0	0
ENSMUST00000146763.7.0	chr1	-	12879683	Gencode M25		0	1	0	0	0	0	0	0	0	0	1	0	0	0	0	1	0	0	0	0	0	0	0	0	3	0	0	2	2	0	1	0	0	1	0	1	0	0
ENSMUST00000146763.7.1	chr1	-	12894427	Gencode M25		0	0	0	0	0	0	0	0	0	0	1	0	0	0	0	0	0	0	0	0	0	0	0	0	1	0	0	0	0	0	0	0	0	1	0	1	0	0
ENSMUST00000147606.2.0	chr1	-	12879683	Gencode M25		0	1	0	0	0	0	0	0	0	0	1	0	0	0	0	1	0	0	0	0	0	0	0	0	3	0	0	2	2	0	1	0	0	1	0	1	0	0
ENSMUST00000047577.6.0	chr1	-	13113428	PolyASite 2.0		0	0	0	1	1	0	0	0	0	0	1	0	0	1	0	1	1	0	0	0	0	0	0	0	0	1	0	1	0	0	0	0	0	0	0	0	2	0
ENSMUST00000047577.6.1	chr1	-	13113457	Gencode M25		0	0	0	0	0	0	0	0	0	0	0	0	0	0	0	0	0	0	0	0	0	0	0	0	0	0	0	0	0	0	0	0	0	0	0	0	0	0
ENSMUST00000081713.10.0	chr1	-	13139091	PolyASite 2.0		0	0	0	0	0	0	0	0	0	0	1	0	0	1	0	0	1	0	0	0	0	0	0	0	0	0	0	0	0	0	1	0	0	0	0	0	0	0
ENSMUST00000081713.10.1	chr1	-	13139105	Gencode M25		0	0	0	1	0	0	0	0	0	0	0	0	0	0	0	1	1	0	0	0	0	0	0	0	0	0	0	0	0	0	1	0	0	0	0	0	0	0
ENSMUST00000081713.10.2	chr1	-	13139126	PolyASite 2.0		42	53	165	465	534	270	330	177	39	492	479	101	83	104	172	262	554	252	352	6	122	33	12	413	220	277	3	84	285	203	327	135	62	324	171	257	122	63
ENSMUST00000081713.10.3	chr1	-	13139158	PolyA_DB v3		1	2	2	13	15	7	7	4	1	11	5	2	2	0	4	4	14	5	7	0	3	0	1	10	3	5	0	3	4	3	8	6	1	7	4	4	7	1
ENSMUST00000081713.10.4	chr1	-	13139236	PolyASite 2.0		2	1	3	12	13	7	21	6	0	12	12	2	1	2	10	11	25	9	10	1	3	2	0	16	7	11	0	2	7	5	12	3	3	13	6	6	1	0
ENSMUST00000081713.10.5	chr1	-	13139389	PolyA_DB v3		2	3	3	10	12	10	12	5	1	12	7	0	4	0	4	8	17	7	13	0	3	1	1	16	3	6	0	1	7	10	6	3	4	13	2	6	2	3
ENSMUST00000081713.10.6	chr1	-	13141281	PolyASite 2.0		10	9	23	63	63	42	47	25	9	90	41	9	16	7	20	27	92	31	43	2	16	11	3	61	37	48	0	19	33	31	35	15	11	41	23	25	11	12
ENSMUST00000081713.10.7	chr1	-	13141488	PolyASite 2.0		0	0	3	4	4	2	3	3	2	3	2	1	0	0	2	0	4	1	2	0	0	0	0	4	4	2	0	1	3	1	6	1	2	4	3	1	1	1
ENSMUST00000081713.10.8	chr1	-	13141578	PolyASite 2.0		0	0	2	9	1	0	0	0	0	4	3	0	0	0	1	0	2	4	2	0	1	0	0	0	0	1	0	1	3	0	3	1	0	3	0	1	2	1
ENSMUST00000081713.10.9	chr1	-	13141604	PolyA_DB v3		0	0	0	0	0	0	0	0	0	0	0	0	0	0	0	0	0	0	0	0	0	0	0	0	0	0	0	0	0	0	0	0	0	0	0	0	0	0
ENSMUST00000081713.10.10	chr1	-	13142294	PolyA_DB v3		0	2	12	24	19	4	16	18	5	26	20	5	6	4	10	5	25	15	16	0	14	0	1	29	20	18	0	3	10	16	11	7	9	23	9	10	5	1
ENSMUST00000081713.10.11	chr1	-	13142385	PolyA_DB v3		0	0	1	3	1	0	0	0	0	1	0	0	0	0	0	0	1	0	0	0	2	0	0	0	0	0	0	0	1	0	0	0	0	1	0	0	0	0
ENSMUST00000081713.10.12	chr1	-	13142419	PolyASite 2.0		0	0	0	1	0	0	0	0	0	0	0	0	0	0	0	0	2	0	0	0	0	0	0	0	0	0	0	0	0	0	0	0	0	0	0	0	0	0
ENSMUST00000081713.10.13	chr1	-	13142475	Gencode M25		0	0	0	0	0	1	0	0	0	0	0	0	0	0	0	0	0	0	0	0	0	0	0	0	0	0	0	0	0	0	0	0	0	0	0	0	0	0
ENSMUST00000027068.10.0	chr1	-	13561933	PolyASite 2.0		0	0	17	15	21	8	11	4	2	8	11	0	0	1	3	6	14	11	5	0	4	3	0	8	7	14	0	4	11	4	4	3	3	8	5	4	9	7
ENSMUST00000027068.10.1	chr1	-	13564689	PolyASite 2.0		19	8	80	267	204	118	246	127	20	218	90	17	67	19	42	38	308	191	229	1	61	14	8	129	72	206	3	54	199	86	68	83	49	237	89	35	73	38
ENSMUST00000027068.10.2	chr1	-	13564781	PolyASite 2.0		161	88	936	2320	1876	1997	2188	1567	194	2122	757	119	555	189	333	349	2507	1502	1928	53	653	257	94	1111	744	1738	19	479	1735	872	592	746	1145	1800	742	404	822	558
ENSMUST00000027068.10.3	chr1	-	13564812	PolyASite 2.0		1	2	13	39	25	30	43	28	4	37	7	2	11	5	5	2	47	41	34	1	11	0	1	24	17	35	1	4	32	13	7	11	20	44	20	7	13	9
ENSMUST00000027068.10.4	chr1	-	13564829	PolyA_DB v3		1	0	8	20	9	19	23	10	2	17	2	0	3	1	0	1	14	14	16	1	7	2	1	15	2	19	0	6	13	9	6	4	8	16	2	4	12	0
ENSMUST00000027068.10.5	chr1	-	13564858	PolyASite 2.0		1	2	17	45	42	26	49	31	5	49	9	2	15	1	5	7	47	32	36	1	14	4	1	15	11	46	1	17	36	14	4	20	17	36	5	5	15	6
ENSMUST00000027068.10.6	chr1	-	13565104	PolyASite 2.0		30	26	200	613	567	535	436	383	44	542	234	36	171	59	89	106	596	380	488	5	155	59	14	301	193	359	8	100	416	277	141	187	268	390	196	103	161	152
ENSMUST00000027068.10.7	chr1	-	13565714	PolyASite 2.0		54	20	255	666	434	428	611	386	63	567	227	60	145	55	97	76	684	400	519	16	180	42	17	315	210	495	2	134	472	256	149	214	212	544	208	131	177	125
ENSMUST00000027068.10.8	chr1	-	13565781	PolyASite 2.0		1	1	1	16	2	6	13	5	2	5	1	1	2	1	1	0	11	4	5	0	2	1	1	5	0	4	0	1	3	1	2	0	4	7	3	1	2	1
ENSMUST00000027068.10.9	chr1	-	13565965	PolyA_DB v3		0	0	0	0	0	0	0	0	0	0	0	0	0	0	0	0	0	0	0	0	0	0	0	0	0	0	0	0	0	0	0	0	0	0	0	0	0	0
ENSMUST00000027068.10.10	chr1	-	13566046	PolyA_DB v3		14	6	87	193	127	129	200	116	23	159	68	10	50	18	37	21	200	131	149	4	61	13	11	124	88	159	1	49	146	60	57	82	95	185	56	41	68	19
ENSMUST00000027068.10.11	chr1	-	13566219	PolyASite 2.0		0	0	0	0	0	0	0	0	0	0	0	0	0	0	0	0	0	0	0	0	0	0	0	0	0	0	0	0	0	0	0	0	0	0	0	0	0	0
ENSMUST00000027068.10.12	chr1	-	13566244	PolyASite 2.0		0	0	0	0	0	0	0	0	0	0	0	0	0	0	0	0	0	0	0	0	0	0	0	0	0	0	0	0	0	0	0	0	0	0	0	0	0	0
ENSMUST00000027071.6.0	chr1	-	13622085	PolyASite 2.0		0	0	4	9	8	2	3	1	1	2	7	1	1	0	2	1	6	2	13	0	2	0	0	1	2	2	0	3	2	0	2	3	1	3	2	9	0	2
ENSMUST00000027071.6.1	chr1	-	13623338	PolyASite 2.0		0	0	1	4	3	0	4	1	0	4	6	0	4	0	2	1	5	3	0	0	0	0	0	0	0	6	0	2	2	2	4	2	3	3	1	3	1	1
ENSMUST00000027071.6.2	chr1	-	13624844	PolyASite 2.0		17	14	80	188	172	162	137	90	15	169	89	16	134	9	23	34	149	75	121	5	48	5	6	89	55	93	1	38	94	57	53	38	64	113	51	89	39	42
ENSMUST00000027071.6.3	chr1	-	13624957	PolyASite 2.0		0	0	0	0	0	0	0	0	0	0	0	0	0	0	0	0	0	0	0	0	0	0	0	0	0	0	0	0	0	0	0	0	0	0	0	0	0	0
ENSMUST00000027071.6.4	chr1	-	13624994	PolyASite 2.0		5	5	52	82	60	86	88	38	8	66	33	6	74	3	6	12	76	44	51	2	18	3	5	42	19	47	0	9	42	17	25	23	31	43	25	43	17	14
ENSMUST00000027071.6.5	chr1	-	13625479	PolyASite 2.0		0	0	8	9	5	6	9	3	1	9	6	0	4	0	2	0	12	2	9	0	3	1	0	4	3	9	0	1	5	4	0	3	4	6	4	2	1	3
ENSMUST00000027071.6.6	chr1	-	13625880	PolyASite 2.0		0	0	0	0	2	0	1	0	0	0	0	0	0	0	0	0	0	0	0	0	0	0	0	1	0	0	0	0	0	0	0	0	0	0	0	0	0	0
ENSMUST00000027071.6.7	chr1	-	13625935	PolyASite 2.0		1	0	0	8	5	2	6	3	1	9	1	2	5	1	3	0	4	4	5	0	4	0	0	5	0	10	0	0	4	2	4	0	9	4	4	6	3	2
ENSMUST00000027071.6.8	chr1	-	13626022	PolyASite 2.0		0	0	0	2	1	1	1	1	0	1	0	0	0	0	0	0	0	0	0	0	2	0	0	1	0	3	0	0	1	0	0	0	0	1	1	0	0	0
ENSMUST00000027071.6.9	chr1	-	13626077	PolyASite 2.0		0	0	0	0	0	0	0	0	0	0	0	0	0	1	0	0	0	0	0	0	0	0	0	0	0	0	0	0	0	0	0	0	0	0	0	0	0	0
ENSMUST00000027071.6.10	chr1	-	13626468	PolyA_DB v3		10	2	41	52	64	71	62	30	8	60	26	4	72	5	6	17	63	30	44	0	18	7	4	38	19	35	2	11	31	20	6	23	27	33	14	30	12	18
ENSMUST00000027071.6.11	chr1	-	13626563	PolyASite 2.0		2	1	6	7	11	16	17	3	1	16	4	2	12	2	1	1	14	15	13	0	1	1	2	8	2	14	1	4	11	6	3	3	20	10	3	7	4	3
ENSMUST00000027071.6.12	chr1	-	13626585	PolyA_DB v3		0	0	0	0	0	0	0	0	0	0	0	0	0	0	0	0	0	0	0	0	0	0	0	0	0	0	0	0	0	0	0	0	0	0	0	0	0	0
ENSMUST00000027071.6.13	chr1	-	13626645	PolyA_DB v3		0	0	0	0	0	0	0	0	0	0	0	0	0	0	0	0	0	0	0	0	0	0	0	0	0	0	0	0	0	0	0	0	0	0	0	0	0	0
ENSMUST00000027071.6.14	chr1	-	13626693	PolyASite 2.0		0	0	0	0	0	0	0	0	0	0	0	0	0	0	0	0	0	0	0	0	0	0	0	0	0	0	0	0	0	0	0	0	0	0	0	0	0	0
ENSMUST00000027071.6.15	chr1	-	13626754	PolyASite 2.0		0	0	0	0	0	0	0	0	0	0	0	0	0	0	0	0	0	0	0	0	0	0	0	0	0	0	0	0	0	0	0	0	0	0	0	0	0	0
ENSMUST00000027071.6.16	chr1	-	13626823	PolyASite 2.0		0	0	0	0	0	0	0	0	0	0	0	0	0	0	0	0	0	0	0	0	0	0	0	0	0	0	0	0	0	0	0	0	0	0	0	0	0	0
ENSMUST00000027066.12.0	chr1	-	14168954	PolyASite 2.0		16	18	126	391	204	83	388	62	13	439	222	12	15	19	56	46	172	59	352	6	19	9	14	351	106	73	0	61	63	129	93	48	20	51	39	141	98	15
ENSMUST00000027066.12.1	chr1	-	14168997	PolyASite 2.0		1	2	4	5	3	1	5	1	0	12	3	0	0	1	0	1	2	1	8	0	0	0	1	5	3	1	0	2	2	3	4	3	1	0	1	3	1	1
ENSMUST00000027066.12.2	chr1	-	14169182	PolyA_DB v3		0	0	10	45	11	7	36	0	2	29	16	0	1	1	4	3	13	2	33	0	2	0	0	23	9	7	0	1	4	11	11	6	2	5	8	12	4	1
ENSMUST00000027066.12.3	chr1	-	14169659	PolyA_DB v3		1	5	20	73	25	13	66	11	3	70	27	2	3	1	10	2	25	8	63	0	7	2	1	54	12	11	0	6	10	17	18	11	1	16	6	29	7	3
ENSMUST00000027066.12.4	chr1	-	14169685	PolyA_DB v3		0	0	1	1	1	1	1	0	0	2	0	0	0	0	0	0	0	0	1	0	0	0	0	1	1	0	0	0	1	0	1	0	0	0	0	1	0	0
ENSMUST00000027066.12.5	chr1	-	14169974	PolyA_DB v3		0	1	2	8	4	0	8	1	1	4	0	1	0	2	1	1	4	1	7	1	1	0	0	10	3	2	0	0	0	1	3	1	0	3	1	4	2	1
ENSMUST00000027066.12.6	chr1	-	14170277	PolyASite 2.0		0	0	0	1	0	0	0	0	0	1	0	0	0	0	0	0	1	0	0	0	0	0	0	1	0	1	0	0	0	1	0	0	0	0	1	1	0	0
ENSMUST00000027066.12.7	chr1	-	14170297	PolyA_DB v3		2	2	52	130	33	30	108	12	4	105	50	4	4	10	13	9	51	15	106	1	7	4	3	103	20	15	1	14	10	36	16	11	2	21	9	45	15	4
ENSMUST00000027066.12.8	chr1	-	14170643	Gencode M25		0	2	10	18	10	8	16	5	0	22	4	0	2	1	3	2	11	2	19	1	1	0	0	16	3	2	0	2	5	8	5	5	1	0	2	6	1	0
ENSMUST00000027062.6.0	chr1	-	14753350	PolyASite 2.0		2	1	14	49	104	110	25	31	4	37	94	13	17	10	29	30	104	19	36	5	9	9	4	1381	17	9	2	12	18	64	28	15	6	21	21	184	30	12
ENSMUST00000027062.6.1	chr1	-	14753746	Gencode M25		0	0	0	2	1	1	0	2	0	1	0	0	0	0	0	0	0	0	4	0	0	0	0	15	2	0	0	0	0	2	0	0	0	0	0	0	1	1
ENSMUST00000041447.4.0	chr1	-	14872648	PolyASite 2.0		0	0	10	2	2	2	5	1	1	5	2	0	0	2	0	0	2	4	8	0	0	0	1	2	0	0	0	0	1	2	0	3	0	1	1	1	1	0
ENSMUST00000041447.4.1	chr1	-	14873506	Gencode M25		0	0	0	0	0	0	0	0	0	0	0	0	0	0	0	0	0	0	1	0	0	0	0	1	0	0	0	0	0	0	0	0	0	0	0	0	0	1
ENSMUST00000040695.4.0	chr1	-	15853862	Gencode M25		0	1	0	3	2	1	0	0	0	2	3	0	1	2	0	0	3	2	4	0	0	0	0	1	2	1	0	0	1	1	2	2	0	1	1	0	1	0
ENSMUST00000040695.4.1	chr1	-	15855328	PolyA_DB v3		0	2	18	48	48	11	7	6	3	43	18	6	2	2	7	6	62	10	40	0	7	0	1	7	4	4	0	4	7	17	5	1	1	5	3	1	6	1
ENSMUST00000040695.4.2	chr1	-	15855346	PolyASite 2.0		0	0	0	0	1	0	0	0	0	0	0	0	0	0	0	0	0	0	1	0	0	0	0	0	0	0	0	0	0	0	0	0	0	0	0	0	0	0
ENSMUST00000040695.4.3	chr1	-	15855357	PolyA_DB v3		0	0	0	1	1	0	0	0	0	0	0	0	0	0	0	0	1	0	1	0	0	0	0	0	0	0	0	0	0	0	0	0	0	0	0	0	0	0
ENSMUST00000115367.7.0	chr1	-	16065976	PolyASite 2.0		0	5	3	22	14	10	4	5	7	6	88	16	5	9	33	65	17	4	14	1	1	0	1	7	15	3	1	4	7	5	64	2	0	2	0	8	1	0
ENSMUST00000058437.13.0	chr1	-	16100459	PolyASite 2.0		1	0	1	1	2	2	2	0	0	2	1	0	1	1	0	0	2	1	1	0	0	0	2	1	0	2	0	0	2	1	2	1	0	3	0	0	1	0
ENSMUST00000058437.13.1	chr1	-	16100568	PolyA_DB v3		0	0	0	0	0	1	0	0	0	0	0	0	0	0	0	1	0	0	0	0	0	0	0	0	0	0	0	0	0	0	0	0	0	0	0	0	1	0
ENSMUST00000058437.13.2	chr1	-	16100611	PolyA_DB v3		0	0	0	0	0	0	0	0	0	0	0	0	0	0	0	0	0	0	0	0	0	0	0	0	0	0	0	0	0	0	0	0	0	0	0	0	0	0
ENSMUST00000058437.13.3	chr1	-	16100637	PolyASite 2.0		0	0	0	0	0	0	0	0	0	0	0	0	0	0	0	0	0	0	0	0	0	0	0	0	0	0	0	0	0	0	0	0	0	0	0	0	0	0
ENSMUST00000058437.13.4	chr1	-	16101105	PolyA_DB v3		6	10	36	116	85	121	128	51	7	121	71	15	32	13	29	27	109	71	96	4	27	5	1	73	53	80	0	15	93	25	46	52	30	62	52	35	45	25
ENSMUST00000058437.13.5	chr1	-	16101125	PolyASite 2.0		0	0	0	0	0	0	0	0	0	0	0	0	0	0	0	0	0	0	0	0	0	0	0	0	0	0	0	0	0	0	0	0	0	0	0	0	0	0
ENSMUST00000058437.13.6	chr1	-	16101294	PolyASite 2.0		0	0	0	0	0	0	0	0	0	0	0	0	0	0	0	0	0	0	0	0	0	0	0	0	0	0	0	0	0	0	0	0	0	0	0	0	0	0
ENSMUST00000058437.13.7	chr1	-	16101727	Gencode M25		0	0	0	1	0	1	1	0	0	0	3	0	0	0	0	0	0	1	1	0	0	0	0	0	1	0	0	0	0	0	0	0	0	0	0	0	0	0
ENSMUST00000162751.7.0	chr1	-	16226332	PolyASite 2.0		1	0	0	1	1	0	0	0	0	0	1	0	0	0	1	0	0	0	1	0	0	0	0	0	0	0	0	0	0	1	1	0	0	0	0	2	0	0
ENSMUST00000162751.7.1	chr1	-	16227427	PolyA_DB v3		0	0	0	0	1	0	0	0	0	0	1	1	0	0	1	0	0	1	1	0	0	0	0	1	0	0	0	0	0	0	0	1	0	0	0	0	0	0
ENSMUST00000162751.7.2	chr1	-	16228421	PolyASite 2.0		0	0	1	3	0	0	0	1	0	1	4	0	0	0	0	0	0	2	1	0	0	0	0	2	0	0	0	0	1	0	3	0	0	0	0	0	0	0
ENSMUST00000162751.7.3	chr1	-	16228614	PolyA_DB v3		0	0	0	1	0	0	0	0	0	0	1	0	0	0	0	1	0	0	0	0	0	0	0	0	0	0	0	0	0	0	0	1	0	0	0	0	0	0
ENSMUST00000162751.7.4	chr1	-	16228677	PolyASite 2.0		0	0	0	1	2	0	3	0	0	1	2	0	1	1	0	2	2	0	0	0	1	0	0	1	1	0	0	0	1	1	2	1	0	0	1	0	0	0
ENSMUST00000162751.7.5	chr1	-	16228809	PolyASite 2.0		4	12	31	83	95	37	37	25	11	63	151	18	21	25	33	89	77	28	70	0	20	7	4	47	24	21	4	7	34	31	71	29	4	41	21	24	21	4
ENSMUST00000162751.7.6	chr1	-	16228904	PolyA_DB v3		0	0	4	10	11	5	3	3	4	3	20	6	2	0	4	20	17	3	11	0	2	1	0	5	4	2	0	2	7	6	13	8	0	10	1	4	2	0
ENSMUST00000162751.7.7	chr1	-	16229175	PolyA_DB v3		0	4	7	11	11	3	2	3	1	7	24	1	4	4	2	8	14	6	10	0	3	1	0	4	3	1	0	2	8	4	13	7	1	5	1	3	2	2
ENSMUST00000162751.7.8	chr1	-	16229328	PolyA_DB v3		0	2	2	9	7	2	5	2	1	2	18	3	2	1	3	14	10	1	5	2	1	0	0	3	4	5	0	1	1	8	8	1	0	3	2	5	0	0
ENSMUST00000162751.7.9	chr1	-	16229366	PolyASite 2.0		0	0	0	1	0	0	0	0	0	0	2	0	0	0	0	0	1	0	0	0	0	0	0	0	0	0	0	0	0	1	1	0	0	0	0	0	0	0
ENSMUST00000162751.7.10	chr1	-	16229455	PolyA_DB v3		0	0	0	1	2	1	0	0	0	1	2	0	0	1	1	0	1	0	1	0	1	0	0	0	1	0	0	0	0	0	1	1	0	0	1	0	0	0
ENSMUST00000162751.7.11	chr1	-	16229573	PolyA_DB v3		0	0	0	0	0	0	0	0	0	0	0	0	0	0	0	0	0	0	0	0	0	0	0	0	0	0	0	0	0	0	0	0	0	0	0	0	0	0
ENSMUST00000159558.7.0	chr1	-	16343259	PolyA_DB v3		1	0	2	22	16	6	16	4	1	15	24	3	4	2	11	18	22	7	16	0	4	0	0	10	6	6	1	2	5	1	16	3	0	11	5	1	5	1
ENSMUST00000159558.7.1	chr1	-	16343407	Gencode M25		1	0	1	3	4	1	2	2	0	6	4	0	1	0	1	2	2	0	0	0	3	0	0	1	3	0	0	0	3	1	3	1	0	1	1	1	1	0
ENSMUST00000159558.7.2	chr1	-	16343486	Gencode M25		0	0	0	0	1	0	0	0	0	2	2	0	0	0	0	0	2	1	1	0	0	0	0	0	0	0	0	0	1	0	1	0	0	1	0	0	1	0
ENSMUST00000159558.7.3	chr1	-	16343571	PolyA_DB v3		0	0	0	0	0	0	0	0	0	1	0	0	0	0	0	0	0	0	0	0	0	0	0	0	0	1	0	0	0	0	1	0	0	0	0	0	0	0
ENSMUST00000159558.7.4	chr1	-	16344197	PolyA_DB v3		16	19	59	175	187	83	146	52	21	155	294	26	35	44	83	140	187	84	169	7	47	4	11	136	86	69	6	30	104	98	169	59	14	104	53	79	45	22
ENSMUST00000159558.7.5	chr1	-	16344276	PolyASite 2.0		0	5	5	14	12	6	10	3	1	17	21	0	1	1	9	11	12	3	9	0	5	2	0	10	8	10	0	2	6	8	14	8	1	13	7	11	4	0
ENSMUST00000159558.7.6	chr1	-	16344291	PolyA_DB v3		0	0	0	0	1	0	0	0	0	0	1	0	0	0	0	0	0	1	1	0	1	0	0	0	0	0	0	0	0	0	1	0	0	0	0	0	0	0
ENSMUST00000159558.7.7	chr1	-	16344353	PolyA_DB v3		0	2	1	7	1	0	3	1	0	3	3	1	1	0	0	7	4	3	1	0	1	0	0	3	0	3	0	1	3	0	4	3	0	0	0	4	0	0
ENSMUST00000159558.7.8	chr1	-	16344527	PolyA_DB v3		0	0	3	1	6	2	5	0	0	0	3	0	1	1	4	2	5	2	3	0	0	0	0	1	1	3	0	2	4	0	7	0	0	1	1	3	2	0
ENSMUST00000159558.7.9	chr1	-	16345594	Gencode M25		13	24	88	278	270	87	171	61	32	236	394	57	42	52	112	201	252	107	232	7	58	5	9	108	106	92	0	41	146	84	222	76	5	126	52	83	38	18
ENSMUST00000159558.7.10	chr1	-	16345650	PolyA_DB v3		0	0	0	0	0	0	0	0	0	0	0	0	0	0	0	0	0	0	0	0	0	0	0	0	0	0	0	0	0	0	0	0	0	0	0	0	0	0
ENSMUST00000159558.7.11	chr1	-	16345683	PolyA_DB v3		0	0	0	0	0	0	0	0	0	0	0	0	0	0	0	0	0	0	0	0	0	0	0	0	0	0	0	0	0	0	0	0	0	0	0	0	0	0
ENSMUST00000115359.9.0	chr1	-	16459721	PolyASite 2.0		2	6	42	115	118	18	62	13	9	101	122	30	11	17	35	74	84	36	97	1	29	3	3	41	44	22	1	8	53	25	89	37	4	51	16	45	18	12
ENSMUST00000115359.9.1	chr1	-	16460104	Gencode M25		1	0	2	2	3	1	1	1	1	5	7	1	0	0	1	2	6	2	5	1	2	0	0	0	1	1	0	0	0	0	2	1	1	3	0	5	1	0
ENSMUST00000115359.9.2	chr1	-	16460213	Gencode M25		0	0	0	0	0	0	0	0	0	0	0	0	0	0	0	0	0	0	0	0	0	0	0	0	0	0	0	0	0	0	0	0	0	0	0	0	0	0
ENSMUST00000182554.8.0	chr1	-	16540790	PolyASite 2.0		2	4	8	16	25	17	19	14	4	15	31	4	3	7	14	19	26	7	22	0	7	1	2	21	9	18	0	2	12	4	31	9	5	12	6	22	10	7
ENSMUST00000117146.8.0	chr1	-	16560629	PolyA_DB v3		0	1	12	35	30	14	24	17	1	27	47	7	9	6	14	11	26	14	32	1	10	2	2	20	14	13	0	2	19	9	24	6	0	14	7	17	5	7
ENSMUST00000117146.8.1	chr1	-	16563657	PolyA_DB v3		1	6	7	37	38	16	26	8	7	21	46	6	1	2	17	22	31	13	23	0	9	3	3	14	14	14	1	4	20	10	18	6	5	20	6	14	10	1
ENSMUST00000117146.8.2	chr1	-	16564330	PolyASite 2.0		1	3	10	25	27	12	14	2	3	16	41	3	6	4	14	24	18	4	26	3	11	3	1	12	17	6	0	5	13	3	28	9	2	12	9	14	7	8
ENSMUST00000117146.8.3	chr1	-	16565813	PolyASite 2.0		2	7	17	32	42	18	35	13	1	41	41	6	6	2	16	25	43	22	34	0	10	3	0	18	19	20	0	5	27	8	35	16	4	19	14	28	9	2
ENSMUST00000117146.8.4	chr1	-	16565885	PolyA_DB v3		0	0	1	4	2	1	5	2	0	2	4	0	0	0	1	1	5	0	2	0	0	1	0	0	3	1	0	0	2	0	4	1	0	0	0	1	0	0
ENSMUST00000117146.8.5	chr1	-	16566820	PolyASite 2.0		4	5	21	62	71	23	40	17	7	50	62	13	15	6	32	37	49	27	62	2	20	3	3	31	38	18	0	10	35	32	32	27	9	25	15	24	14	8
ENSMUST00000117146.8.6	chr1	-	16567131	PolyA_DB v3		0	3	4	7	3	4	3	1	1	4	14	1	2	2	4	2	2	6	3	0	1	0	0	2	3	0	0	3	5	2	0	0	1	0	2	4	1	1
ENSMUST00000117146.8.7	chr1	-	16568005	PolyASite 2.0		0	3	3	24	26	7	14	6	3	19	28	5	2	5	6	15	16	8	28	0	8	1	1	9	14	6	0	5	9	5	10	7	1	11	5	4	7	0
ENSMUST00000117146.8.8	chr1	-	16568601	PolyA_DB v3		0	0	1	0	0	0	0	0	0	1	0	0	0	1	0	0	0	0	1	0	0	0	0	0	1	1	0	0	0	0	0	1	0	1	0	0	0	0
ENSMUST00000117146.8.9	chr1	-	16568672	PolyASite 2.0		7	27	76	232	206	93	148	83	24	192	195	35	35	28	69	110	167	69	218	3	59	5	4	109	91	84	1	36	91	35	128	54	12	104	58	106	59	30
ENSMUST00000117146.8.10	chr1	-	16569263	PolyA_DB v3		1	0	16	27	20	11	17	11	0	28	23	4	5	6	5	10	20	10	19	1	4	1	1	16	7	5	0	1	11	8	15	8	1	12	6	3	7	5
ENSMUST00000117146.8.11	chr1	-	16569348	PolyASite 2.0		0	1	1	2	8	0	4	0	2	5	3	0	1	1	2	2	6	5	7	0	4	0	0	2	5	6	0	0	2	3	3	1	0	5	4	1	0	0
ENSMUST00000117146.8.12	chr1	-	16569382	PolyASite 2.0		0	0	0	1	3	0	1	0	0	4	3	0	0	0	0	0	2	2	3	0	1	1	0	0	2	1	0	0	2	2	2	0	0	1	0	0	1	0
ENSMUST00000117146.8.13	chr1	-	16569400	PolyA_DB v3		0	1	0	3	1	2	3	1	0	1	0	1	0	0	1	0	0	0	0	0	1	0	0	0	2	0	0	0	1	0	1	1	1	2	0	1	0	0
ENSMUST00000117146.8.14	chr1	-	16569427	PolyASite 2.0		9	39	119	368	321	164	249	104	29	297	371	51	52	43	133	159	327	152	303	9	107	19	14	173	186	149	1	59	176	94	203	78	29	172	94	173	90	46
ENSMUST00000117146.8.15	chr1	-	16569462	PolyASite 2.0		0	1	6	6	16	4	9	5	1	10	15	3	3	2	6	8	11	3	15	0	2	0	0	5	7	5	0	2	4	5	4	2	0	6	4	7	1	2
ENSMUST00000117146.8.16	chr1	-	16569573	PolyASite 2.0		7	10	9	48	54	23	29	19	6	47	66	9	5	4	23	28	52	28	37	1	12	0	1	21	29	29	0	8	33	17	40	23	5	19	11	25	13	3
ENSMUST00000117146.8.17	chr1	-	16569589	PolyASite 2.0		1	2	3	3	5	2	3	2	0	8	7	0	2	0	3	4	1	1	3	0	0	0	0	2	2	3	0	1	5	0	4	2	0	5	2	2	2	1
ENSMUST00000117146.8.18	chr1	-	16569634	PolyA_DB v3		0	2	1	9	8	5	9	4	2	8	8	0	1	3	3	2	2	7	7	0	3	0	0	4	5	4	0	0	4	1	7	7	1	4	2	4	2	0
ENSMUST00000117146.8.19	chr1	-	16569667	PolyASite 2.0		0	0	0	0	0	0	0	0	0	0	0	0	0	0	0	0	0	0	0	0	0	0	0	0	0	0	0	0	0	0	0	0	0	0	0	0	0	0
ENSMUST00000117146.8.20	chr1	-	16569719	PolyA_DB v3		0	0	0	0	0	0	0	0	0	0	0	0	0	0	0	0	0	0	0	0	0	0	0	0	0	0	0	0	0	0	0	0	0	0	0	0	0	0
ENSMUST00000117146.8.21	chr1	-	16569749	PolyA_DB v3		0	0	0	0	0	0	0	0	0	0	0	0	0	0	0	0	0	0	0	0	0	0	0	0	0	0	0	0	0	0	0	0	0	0	0	0	0	0
ENSMUST00000117146.8.22	chr1	-	16569784	PolyASite 2.0		0	0	0	0	0	0	0	0	0	0	0	0	0	0	0	0	0	0	0	0	0	0	0	0	0	0	0	0	0	0	0	0	0	0	0	0	0	0
ENSMUST00000117146.8.23	chr1	-	16569871	PolyASite 2.0		0	1	1	4	3	2	2	3	1	5	8	1	2	2	5	4	7	3	7	0	1	1	0	2	5	4	0	2	5	0	4	1	1	8	0	1	1	1
ENSMUST00000117146.8.24	chr1	-	16570082	PolyASite 2.0		1	0	1	7	8	7	6	3	0	5	8	0	1	0	5	2	8	2	2	0	3	0	1	5	4	1	1	0	5	2	8	1	1	4	1	4	3	0
ENSMUST00000117146.8.25	chr1	-	16570133	PolyA_DB v3		0	0	0	0	0	0	0	0	0	0	0	0	0	0	0	0	0	0	0	0	0	0	0	0	0	0	0	0	0	0	0	0	0	0	0	0	0	0
ENSMUST00000117146.8.26	chr1	-	16570152	PolyASite 2.0		31	22	103	281	317	152	207	153	27	270	194	46	41	40	102	102	286	138	246	11	73	12	10	174	157	148	7	54	152	111	138	96	41	165	84	89	62	35
ENSMUST00000117146.8.27	chr1	-	16570221	PolyA_DB v3		2	0	8	21	20	10	12	7	1	17	11	0	3	1	9	4	15	6	11	0	3	0	0	13	15	7	0	0	8	9	12	3	2	10	10	5	7	5
ENSMUST00000117146.8.28	chr1	-	16570254	PolyASite 2.0		1	1	3	3	2	4	5	3	0	4	4	1	3	0	3	0	2	2	6	0	1	0	0	3	2	3	0	1	3	0	2	0	0	7	2	3	1	1
ENSMUST00000117146.8.29	chr1	-	16570310	PolyASite 2.0		1	3	5	8	14	6	9	4	3	10	10	3	2	2	10	10	10	2	5	1	2	1	1	6	7	5	0	2	4	5	6	3	1	3	3	13	1	7
ENSMUST00000117146.8.30	chr1	-	16570443	PolyA_DB v3		0	5	7	12	23	10	16	16	2	8	23	6	7	3	9	14	16	9	20	3	4	2	1	8	12	13	0	0	13	9	17	4	0	6	3	16	2	5
ENSMUST00000117146.8.31	chr1	-	16570558	PolyASite 2.0		0	1	1	2	5	3	0	2	1	3	9	1	1	5	3	4	7	4	4	0	1	0	0	2	3	2	0	0	6	3	2	2	0	3	0	3	1	3
ENSMUST00000117146.8.32	chr1	-	16570690	PolyA_DB v3		0	0	0	3	1	0	2	0	0	0	3	0	0	0	1	0	1	2	2	0	2	0	0	2	1	0	0	0	1	2	2	0	0	4	0	0	1	1
ENSMUST00000117146.8.33	chr1	-	16570772	PolyA_DB v3		0	0	0	0	0	1	0	2	0	2	1	1	0	0	0	0	2	0	1	0	0	0	0	2	1	0	0	0	0	1	0	0	0	0	0	0	0	0
ENSMUST00000117146.8.34	chr1	-	16570884	PolyA_DB v3		0	0	1	0	0	0	1	0	0	1	0	0	0	0	0	0	2	0	0	0	0	0	0	0	0	0	0	0	0	0	0	0	0	0	0	0	0	0
ENSMUST00000117146.8.35	chr1	-	16570916	PolyASite 2.0		0	0	0	0	0	0	0	0	0	0	0	0	0	0	0	0	0	0	0	0	0	0	0	1	0	0	0	0	0	0	0	0	0	0	0	0	0	0
ENSMUST00000117146.8.36	chr1	-	16570939	PolyASite 2.0		0	0	0	0	0	0	0	0	0	0	0	0	0	0	0	0	0	0	0	0	0	0	0	0	0	0	0	0	0	0	0	0	0	1	0	0	0	0
ENSMUST00000117146.8.37	chr1	-	16571030	PolyA_DB v3		0	0	0	1	0	0	0	0	0	0	0	0	0	1	0	0	0	0	0	0	0	0	0	0	0	0	0	0	0	0	0	0	0	0	0	0	0	0
ENSMUST00000117146.8.38	chr1	-	16571139	PolyASite 2.0		0	0	0	0	0	0	0	0	0	0	0	0	0	0	0	0	0	0	0	0	0	0	0	0	0	0	0	0	0	0	0	0	0	0	0	0	0	0
ENSMUST00000188641.6.0	chr1	-	16638481	PolyASite 2.0		0	1	2	4	8	1	4	2	0	3	4	1	1	1	1	7	3	3	5	0	1	0	0	3	4	2	0	1	2	1	0	1	0	3	6	2	7	2
ENSMUST00000188641.6.1	chr1	-	16639227	PolyASite 2.0		2	2	8	13	11	12	11	8	1	18	15	3	2	1	13	17	16	9	15	1	5	0	0	12	7	8	0	7	9	10	13	9	3	9	2	5	15	4
ENSMUST00000188641.6.2	chr1	-	16639550	PolyASite 2.0		1	0	1	3	4	0	4	1	0	2	14	0	0	1	3	3	2	1	6	0	2	1	0	4	3	4	0	0	3	3	5	0	2	5	0	3	4	1
ENSMUST00000188641.6.3	chr1	-	16639753	PolyASite 2.0		0	0	0	1	0	0	0	0	0	0	0	0	0	0	0	0	0	0	0	0	0	0	0	0	0	1	0	0	0	0	1	0	0	0	0	1	0	0
ENSMUST00000188641.6.4	chr1	-	16640557	PolyASite 2.0		0	0	0	1	0	0	0	0	0	0	0	0	0	0	0	0	0	0	0	0	0	0	0	0	0	0	0	1	0	0	0	0	0	0	0	0	0	0
ENSMUST00000188641.6.5	chr1	-	16640975	PolyA_DB v3		0	1	1	1	3	1	0	0	0	2	2	0	0	1	0	1	1	0	1	0	2	0	0	0	0	2	0	0	0	2	1	0	0	0	0	0	4	0
ENSMUST00000188641.6.6	chr1	-	16641511	PolyA_DB v3		3	0	2	4	2	1	1	0	0	5	1	0	0	0	0	0	2	0	0	0	0	0	0	0	1	0	0	0	0	1	1	0	0	0	1	0	1	0
ENSMUST00000188641.6.7	chr1	-	16641592	PolyA_DB v3		2	0	0	2	1	1	3	2	0	4	2	0	0	1	2	1	2	3	4	0	0	1	0	3	1	0	0	0	3	2	2	2	0	2	0	1	1	1
ENSMUST00000188641.6.8	chr1	-	16641733	PolyASite 2.0		27	31	52	227	143	141	168	80	15	158	224	30	34	34	81	105	170	82	142	6	51	14	5	135	107	116	1	40	124	99	170	56	38	134	65	82	59	24
ENSMUST00000188641.6.9	chr1	-	16641838	PolyA_DB v3		0	1	0	5	1	2	1	4	0	3	7	0	4	0	1	2	6	2	1	0	3	0	0	2	2	1	0	0	6	5	2	2	0	1	0	3	0	0
ENSMUST00000188641.6.10	chr1	-	16641880	PolyASite 2.0		0	0	0	2	1	1	1	2	0	1	1	0	1	0	2	1	3	0	1	0	0	0	0	1	0	2	0	0	1	1	3	0	2	0	1	2	0	0
ENSMUST00000188641.6.11	chr1	-	16641990	PolyA_DB v3		1	0	1	7	2	4	5	2	0	3	2	1	0	0	2	0	2	2	3	1	0	0	0	0	2	2	0	0	0	1	1	3	1	3	1	1	2	0
ENSMUST00000188641.6.12	chr1	-	16642233	PolyA_DB v3		0	0	1	2	1	2	7	1	1	1	4	0	0	0	2	2	1	1	4	0	1	0	0	4	3	5	0	0	1	2	1	2	1	5	0	2	1	0
ENSMUST00000188641.6.13	chr1	-	16642594	PolyASite 2.0		1	0	1	10	6	1	4	1	0	2	5	0	0	0	1	3	7	2	3	0	1	1	0	3	3	3	0	2	4	0	3	0	1	3	0	0	2	2
ENSMUST00000188641.6.14	chr1	-	16642707	PolyA_DB v3		0	0	0	3	1	2	0	0	0	4	0	1	0	1	1	1	0	0	0	0	0	0	0	0	0	0	0	0	2	0	2	1	2	0	1	1	1	0
ENSMUST00000188641.6.15	chr1	-	16642766	PolyASite 2.0		7	8	8	35	28	25	35	22	1	30	26	7	4	6	10	12	31	23	26	1	12	0	1	24	15	20	1	8	16	16	26	16	6	22	7	7	22	4
ENSMUST00000188641.6.16	chr1	-	16642805	PolyA_DB v3		30	10	43	129	105	83	117	57	11	117	109	23	25	21	39	48	155	78	108	4	34	6	2	103	70	88	0	26	96	76	77	46	33	84	41	48	61	18
ENSMUST00000188641.6.17	chr1	-	16642949	PolyA_DB v3		5	0	8	19	7	13	19	6	1	13	12	2	2	2	6	7	23	12	16	0	6	1	0	11	10	18	0	1	9	10	8	4	3	12	3	7	6	4
ENSMUST00000188641.6.18	chr1	-	16643039	PolyASite 2.0		82	51	206	637	444	417	532	252	46	495	457	81	113	80	218	245	669	334	467	12	170	36	16	399	323	341	10	100	367	302	326	167	141	381	175	201	241	75
ENSMUST00000188641.6.19	chr1	-	16643061	PolyA_DB v3		0	0	0	0	0	0	0	0	0	0	0	0	0	0	0	0	0	0	0	0	0	0	0	0	0	0	0	0	0	0	0	0	0	0	0	0	0	0
ENSMUST00000188641.6.20	chr1	-	16643142	Gencode M25		0	0	0	0	0	0	0	0	0	0	0	0	0	0	0	0	0	0	0	0	0	0	0	0	0	0	0	0	0	0	0	0	0	0	0	0	0	0
ENSMUST00000188641.6.21	chr1	-	16643163	PolyA_DB v3		0	0	0	0	0	0	0	0	0	0	0	0	0	0	0	0	0	0	0	0	0	0	0	0	0	0	0	0	0	0	0	0	0	0	0	0	0	0
ENSMUST00000188641.6.22	chr1	-	16643191	Gencode M25		0	0	0	0	0	0	0	0	0	0	0	0	0	0	0	0	0	0	0	0	0	0	0	0	0	0	0	0	0	0	0	0	0	0	0	0	0	0
ENSMUST00000188641.6.23	chr1	-	16643246	PolyASite 2.0		0	0	0	0	0	0	0	0	0	0	0	0	0	0	0	0	0	0	0	0	0	0	0	0	0	0	0	0	0	0	0	0	0	0	0	0	0	0
ENSMUST00000188641.6.24	chr1	-	16643278	PolyA_DB v3		0	0	0	0	0	0	0	0	0	0	0	0	0	0	0	0	0	0	0	0	0	0	0	0	0	0	0	0	0	0	0	0	0	0	0	0	0	0
ENSMUST00000038382.4.0	chr1	-	16994938	PolyA_DB v3		16	7	72	175	171	83	132	145	80	179	76	27	32	15	20	32	149	144	254	3	45	13	14	426	33	53	2	13	214	69	40	366	5	52	37	119	27	19
ENSMUST00000038382.4.1	chr1	-	16995005	PolyA_DB v3		0	0	4	5	4	3	4	2	2	6	1	4	2	1	0	0	10	10	6	0	1	0	1	9	1	0	0	0	6	2	1	20	0	5	2	5	2	0
ENSMUST00000038382.4.2	chr1	-	16995049	PolyA_DB v3		0	0	0	0	0	0	0	0	0	0	0	0	0	0	0	0	0	0	0	0	0	0	0	0	0	0	0	0	0	0	0	0	0	0	0	0	0	0
ENSMUST00000038382.4.3	chr1	-	16995082	PolyASite 2.0		0	0	1	1	2	0	4	2	0	0	0	0	0	0	0	0	0	2	4	0	0	0	0	5	1	0	0	0	2	3	1	2	0	0	0	3	0	0
ENSMUST00000038382.4.4	chr1	-	16995232	PolyASite 2.0		1	0	0	0	1	0	1	0	0	1	0	1	0	0	0	0	1	0	1	0	0	0	0	0	0	0	0	0	0	1	0	1	0	0	1	0	0	0
ENSMUST00000038382.4.5	chr1	-	16995995	PolyA_DB v3		2	0	4	6	8	1	5	8	0	9	5	1	0	1	0	2	8	4	8	0	2	0	3	15	1	0	0	1	7	1	1	16	0	3	2	10	3	0
ENSMUST00000038382.4.6	chr1	-	16996193	PolyA_DB v3		4	0	6	9	10	5	12	9	8	12	4	1	1	0	1	2	9	9	18	0	3	0	1	24	3	3	1	1	11	1	3	16	0	2	2	7	0	0
ENSMUST00000038382.4.7	chr1	-	16996439	PolyA_DB v3		0	0	1	3	2	2	2	2	1	1	1	0	0	0	2	0	4	2	2	0	0	0	0	2	1	2	0	0	0	0	2	7	0	3	1	1	0	0
ENSMUST00000038382.4.8	chr1	-	16997464	Gencode M25		0	0	0	0	0	0	0	0	0	0	0	0	0	0	0	0	0	0	0	0	0	0	0	0	0	0	0	0	0	0	0	0	0	0	0	1	0	0
ENSMUST00000026876.12.0	chr1	-	18115191	Gencode M25		0	0	0	0	0	0	0	0	0	0	0	0	0	0	0	0	0	0	0	0	0	0	0	0	0	0	0	0	0	0	0	0	0	0	0	0	0	0
ENSMUST00000026876.12.1	chr1	-	18115204	Gencode M25		0	0	0	0	0	0	0	0	0	0	0	0	0	0	0	0	0	0	0	0	0	0	0	0	0	0	0	0	0	0	0	0	0	1	0	0	0	0
ENSMUST00000026876.12.2	chr1	-	18115600	Gencode M25		0	0	0	0	0	0	0	0	0	0	0	0	0	0	0	0	0	0	0	0	0	0	0	0	0	0	0	0	0	0	0	0	0	0	0	0	0	0
ENSMUST00000097818.1.0	chr1	-	18236402	PolyASite 2.0		0	0	0	0	0	0	0	0	0	0	0	0	0	0	0	0	0	0	0	0	0	0	0	0	0	0	0	0	0	0	0	0	0	0	0	0	0	0
ENSMUST00000097818.1.1	chr1	-	18236473	Gencode M25		0	0	0	0	0	0	0	0	0	0	0	0	0	0	0	0	0	0	0	0	0	0	0	0	0	0	0	0	0	0	0	0	0	0	0	0	0	0
ENSMUST00000088463.1.0	chr1	-	18250980	PolyASite 2.0		0	0	0	0	0	0	1	0	0	0	0	0	0	0	0	0	0	0	0	0	0	0	0	0	0	0	0	0	0	0	0	0	0	0	0	0	0	0
ENSMUST00000097817.3.0	chr1	-	18260390	PolyASite 2.0		0	0	0	0	0	0	0	0	0	0	0	0	0	0	0	0	0	0	0	0	0	0	0	0	0	0	0	0	0	0	0	0	0	0	0	0	0	0
ENSMUST00000097817.3.1	chr1	-	18260524	Gencode M25		0	0	0	0	0	0	0	0	0	0	0	0	0	0	0	0	0	0	0	0	0	0	0	0	0	0	0	0	0	0	0	0	0	0	0	0	0	0
ENSMUST00000088448.11.0	chr1	-	20057780	PolyASite 2.0		0	0	0	0	1	0	1	0	0	7	0	0	1	0	0	1	0	1	0	0	0	0	0	2	0	0	0	0	0	1	1	0	0	0	1	1	0	0
ENSMUST00000039046.9.0	chr1	-	20777146	Gencode M25		1	0	2	8	7	4	12	5	1	8	3	1	1	4	0	0	8	12	5	0	3	0	0	6	7	13	0	3	18	2	1	9	0	21	0	3	2	2
ENSMUST00000053266.10.0	chr1	-	20800567	PolyASite 2.0		0	1	3	24	18	12	23	11	4	8	5	1	1	2	1	1	22	11	22	0	7	1	1	9	6	15	1	7	21	10	3	5	6	17	7	3	30	2
ENSMUST00000053266.10.1	chr1	-	20802558	PolyASite 2.0		2	0	11	27	24	23	42	16	4	36	18	1	4	2	3	5	37	21	37	1	11	1	3	12	15	31	0	11	24	15	9	13	13	26	13	7	22	3
ENSMUST00000053266.10.2	chr1	-	20802958	PolyASite 2.0		0	0	0	0	0	0	0	0	0	0	0	0	0	0	0	0	0	0	0	0	0	0	0	0	0	0	0	0	0	0	0	0	0	0	0	0	0	0
ENSMUST00000053266.10.3	chr1	-	20802972	PolyA_DB v3		0	0	0	1	1	2	0	0	0	2	0	0	0	0	0	0	1	1	2	0	0	0	0	1	1	0	0	0	2	0	1	1	1	1	2	0	0	0
ENSMUST00000053266.10.4	chr1	-	20803007	PolyASite 2.0		193	60	431	1489	1048	1366	1572	1035	132	1415	463	108	240	119	212	183	1628	1118	1217	30	468	114	53	909	564	1489	16	299	1228	928	352	624	534	1174	481	235	903	267
ENSMUST00000053266.10.5	chr1	-	20803058	PolyASite 2.0		4	0	2	15	5	9	20	6	0	9	2	0	1	1	2	1	14	7	12	0	1	1	1	4	3	18	0	1	6	9	3	8	6	9	4	0	4	1
ENSMUST00000053266.10.6	chr1	-	20803241	PolyA_DB v3		2	0	4	13	10	16	17	7	0	16	7	0	0	1	0	2	16	5	6	0	3	3	0	5	5	13	0	6	15	13	3	7	5	12	3	1	8	2
ENSMUST00000037998.5.0	chr1	-	20996301	PolyASite 2.0		25	4	184	510	435	119	312	305	46	258	89	10	55	13	45	33	484	218	408	8	93	22	14	228	68	182	2	143	243	168	42	85	15	304	152	37	127	35
ENSMUST00000037998.5.1	chr1	-	20996354	PolyA_DB v3		0	0	5	20	16	3	19	9	0	14	0	2	0	0	2	1	13	8	10	0	3	0	0	8	3	9	0	1	6	8	6	3	0	11	3	0	3	0
ENSMUST00000037998.5.2	chr1	-	20996472	PolyA_DB v3		0	0	0	0	0	0	0	0	0	0	0	0	0	0	0	0	0	0	0	0	0	0	0	0	0	0	0	0	0	0	0	0	0	0	0	0	0	0
ENSMUST00000037998.5.3	chr1	-	20996528	PolyA_DB v3		0	0	0	0	0	0	0	0	0	0	0	0	0	0	0	0	0	0	0	0	0	0	0	0	0	0	0	0	0	0	0	0	0	0	0	0	0	0
ENSMUST00000037998.5.4	chr1	-	20996671	PolyA_DB v3		0	0	6	10	3	3	10	8	0	9	2	0	1	0	0	0	5	7	12	0	2	0	0	1	1	7	0	3	9	1	2	3	1	6	7	1	4	0
ENSMUST00000037998.5.5	chr1	-	20996939	PolyA_DB v3		41	9	315	830	616	204	544	510	63	426	137	20	96	32	65	33	756	338	673	9	164	40	19	325	98	320	8	243	304	225	94	159	22	402	250	63	134	77
ENSMUST00000037998.5.6	chr1	-	20999356	PolyA_DB v3		0	0	0	2	0	0	1	0	0	0	0	0	0	0	0	0	0	3	1	0	0	0	0	0	1	0	0	0	0	1	0	0	1	4	0	0	1	0
ENSMUST00000037998.5.7	chr1	-	20999436	PolyA_DB v3		0	0	0	0	0	0	0	0	0	0	0	0	0	0	0	0	0	0	0	0	0	0	0	0	0	0	0	0	0	0	0	0	0	0	0	0	0	0
ENSMUST00000037998.5.8	chr1	-	20999490	PolyA_DB v3		0	0	0	1	0	0	1	0	0	0	0	0	0	0	0	0	0	0	0	0	0	0	0	1	1	0	0	0	0	0	0	0	0	1	0	0	0	0
ENSMUST00000037998.5.9	chr1	-	20999820	PolyA_DB v3		1	1	5	4	6	4	8	0	0	3	0	0	0	0	0	0	4	2	8	0	1	0	0	1	2	7	0	0	2	3	1	1	0	5	2	0	1	0
ENSMUST00000037998.5.10	chr1	-	20999867	PolyASite 2.0		0	0	0	0	2	0	1	1	1	0	1	0	0	0	0	0	0	0	1	0	1	0	0	0	0	0	0	0	0	0	0	0	1	3	0	0	0	0
ENSMUST00000037998.5.11	chr1	-	20999955	PolyASite 2.0		0	0	0	0	0	0	1	2	0	1	0	0	1	0	0	0	0	0	1	0	0	0	0	0	2	2	0	0	1	0	0	0	0	2	1	0	0	0
ENSMUST00000037998.5.12	chr1	-	21000116	PolyA_DB v3		0	0	0	0	0	0	0	0	0	0	0	0	0	0	0	0	0	0	0	0	0	0	0	0	0	0	0	0	0	0	0	0	0	0	0	0	0	0
ENSMUST00000037998.5.13	chr1	-	21000138	PolyASite 2.0		0	0	0	1	0	0	1	0	0	0	0	0	0	0	0	0	0	0	1	0	0	0	0	0	0	0	0	0	0	0	0	0	0	2	0	0	0	0
ENSMUST00000037998.5.14	chr1	-	21000362	PolyASite 2.0		0	0	0	0	0	0	0	0	0	0	0	0	0	0	0	0	0	0	0	0	0	0	0	0	0	0	0	0	0	0	0	0	0	0	0	0	0	0
ENSMUST00000037998.5.15	chr1	-	21000373	PolyA_DB v3		1	0	3	3	4	0	1	2	1	3	2	0	1	0	0	0	4	3	3	0	1	0	0	3	2	3	0	2	1	3	0	1	0	5	0	2	2	2
ENSMUST00000037998.5.16	chr1	-	21001379	PolyASite 2.0		4	0	39	131	109	28	62	74	4	57	14	3	19	3	10	5	117	40	80	1	15	7	2	48	8	46	1	34	45	41	10	17	3	68	20	6	19	5
ENSMUST00000029667.12.0	chr1	-	21398405	PolyA_DB v3		14	1	16	55	30	14	33	10	3	53	39	6	6	2	4	16	151	13	47	0	3	0	7	25	9	17	0	15	16	22	10	8	2	17	12	46	13	5
ENSMUST00000029667.12.1	chr1	-	21401688	PolyASite 2.0		4	0	3	9	8	3	1	2	2	9	6	0	1	0	0	2	29	0	6	0	0	0	0	4	0	0	0	3	1	2	5	2	0	2	1	11	1	0
ENSMUST00000029667.12.2	chr1	-	21401808	PolyA_DB v3		0	0	0	2	0	0	0	0	0	0	0	0	0	0	0	0	2	0	0	0	0	0	0	0	0	0	0	0	0	1	0	0	0	0	0	1	0	0
ENSMUST00000029667.12.3	chr1	-	21402163	Gencode M25		0	0	0	0	0	0	0	0	0	0	0	0	0	0	0	0	2	0	0	0	0	0	0	0	0	0	0	0	0	0	0	0	0	0	0	0	0	0
ENSMUST00000081544.12.0	chr1	-	22285975	PolyASite 2.0		1	6	5	13	26	23	6	4	1	12	314	10	4	3	25	139	27	15	22	0	1	2	2	12	13	8	1	0	11	15	110	8	2	15	8	57	5	2
ENSMUST00000081544.12.1	chr1	-	22286251	PolyASite 2.0		0	6	6	8	14	10	6	5	2	9	122	6	3	6	19	65	14	5	12	0	0	1	0	12	5	5	0	1	5	10	33	2	0	4	3	26	2	2
ENSMUST00000081544.12.2	chr1	-	22286283	PolyASite 2.0		0	0	0	0	0	0	0	0	0	0	0	0	0	0	0	0	2	0	0	0	0	0	0	0	0	0	0	0	0	0	1	0	0	0	0	1	0	0
ENSMUST00000081544.12.3	chr1	-	22286610	PolyASite 2.0		0	0	1	0	1	0	0	0	0	0	6	0	0	0	2	8	2	0	1	0	0	0	0	0	0	0	0	0	1	0	1	0	0	0	1	1	0	0
ENSMUST00000081544.12.4	chr1	-	22286915	Gencode M25		3	19	7	27	48	22	11	17	1	24	655	35	10	18	84	343	50	20	54	6	2	0	1	18	6	16	2	3	14	30	193	2	2	16	15	132	9	5
ENSMUST00000081544.12.5	chr1	-	22288422	Gencode M25		0	0	1	0	0	0	0	0	0	0	1	0	0	1	1	0	0	0	0	0	0	0	0	0	0	0	0	0	0	0	0	0	0	1	0	0	0	0
ENSMUST00000073179.5.0	chr1	-	23100505	PolyASite 2.0		0	0	0	0	0	0	0	0	0	0	0	0	0	0	0	0	0	1	1	0	0	0	0	0	0	0	0	0	1	0	0	2	0	0	0	3	0	0
ENSMUST00000073179.5.1	chr1	-	23100536	PolyASite 2.0		0	0	0	0	0	0	0	0	0	0	0	0	0	0	0	0	0	0	0	0	0	0	0	0	0	0	0	0	0	0	0	0	0	0	0	0	0	0
ENSMUST00000073179.5.2	chr1	-	23100632	PolyASite 2.0		0	0	0	0	0	0	0	0	0	0	0	0	0	0	0	0	0	0	0	0	0	0	0	0	0	0	0	0	0	0	0	0	0	0	0	0	0	0
ENSMUST00000073179.5.3	chr1	-	23100652	PolyA_DB v3		0	0	0	0	0	0	0	0	0	0	0	0	0	0	0	0	0	0	0	0	0	0	0	0	0	0	0	0	0	0	0	0	0	0	0	0	0	0
ENSMUST00000073179.5.4	chr1	-	23101548	PolyA_DB v3		0	0	0	0	0	0	0	0	0	0	0	0	0	0	0	0	0	0	0	0	0	0	0	0	0	0	0	0	0	0	0	0	0	0	0	0	0	0
ENSMUST00000027343.5.0	chr1	-	23364386	PolyASite 2.0		0	0	0	0	2	0	1	0	0	0	4	1	1	2	0	0	0	0	2	0	0	0	0	1	2	1	0	0	0	1	2	0	0	0	1	1	0	1
ENSMUST00000027343.5.1	chr1	-	23366216	PolyASite 2.0		0	0	0	0	0	0	0	0	0	0	0	0	0	0	2	0	0	0	0	0	0	0	0	0	0	0	0	0	1	0	0	0	0	0	0	0	0	0
ENSMUST00000027343.5.2	chr1	-	23366306	PolyASite 2.0		0	0	0	0	0	0	1	0	0	0	0	0	0	1	0	1	0	0	1	0	0	0	0	0	0	0	0	0	0	0	0	0	1	0	0	0	0	1
ENSMUST00000027343.5.3	chr1	-	23366424	PolyA_DB v3		0	0	0	0	0	0	0	0	0	0	0	0	0	0	0	0	0	0	0	0	0	0	0	0	0	0	0	0	0	0	0	0	0	0	0	0	0	0
ENSMUST00000027343.5.4	chr1	-	23366437	PolyASite 2.0		0	0	0	2	0	1	0	1	0	0	3	0	0	0	0	2	1	1	2	0	0	0	0	2	0	0	0	0	1	0	0	1	0	0	0	0	0	0
ENSMUST00000027343.5.5	chr1	-	23366449	PolyA_DB v3		7	10	31	104	114	116	61	40	15	76	188	32	9	16	30	75	128	43	90	5	30	15	5	58	24	27	2	19	44	54	88	35	78	39	33	74	36	46
ENSMUST00000027343.5.6	chr1	-	23366492	PolyASite 2.0		0	0	0	3	5	2	2	0	1	3	7	0	1	0	4	4	4	0	2	0	0	0	0	1	0	0	0	1	2	0	3	2	5	2	0	2	3	0
ENSMUST00000027343.5.7	chr1	-	23366523	PolyASite 2.0		0	0	1	4	4	3	1	1	1	3	8	1	0	0	0	0	4	0	5	0	2	0	0	1	1	0	0	0	1	1	0	0	1	1	1	2	1	2
ENSMUST00000027343.5.8	chr1	-	23366581	PolyASite 2.0		0	0	2	0	0	2	1	1	0	2	1	0	0	0	2	1	0	0	5	0	1	0	0	1	1	0	0	0	1	0	2	2	3	0	0	1	0	0
ENSMUST00000027343.5.9	chr1	-	23366626	PolyASite 2.0		0	1	0	1	0	3	2	0	1	0	3	0	0	0	1	1	4	1	2	0	0	0	0	0	1	0	0	0	1	1	3	1	0	2	0	3	0	0
ENSMUST00000027343.5.10	chr1	-	23366871	PolyA_DB v3		1	1	1	2	0	1	0	2	0	0	0	0	0	1	0	0	2	1	3	0	0	2	0	0	0	0	0	0	0	0	3	0	3	1	2	1	1	0
ENSMUST00000027343.5.11	chr1	-	23368576	PolyASite 2.0		3	3	16	80	56	42	63	9	5	43	34	4	1	5	8	6	54	11	61	1	17	2	1	23	12	19	0	7	14	27	31	10	26	10	22	44	19	3
ENSMUST00000027343.5.12	chr1	-	23368614	PolyA_DB v3		0	0	0	0	0	0	0	0	0	0	0	0	0	0	0	0	0	0	0	0	0	0	0	0	0	0	0	0	0	0	0	0	0	0	0	0	0	0
ENSMUST00000027343.5.13	chr1	-	23368938	PolyASite 2.0		3	17	50	125	86	115	65	35	10	76	155	27	10	18	36	58	98	35	99	3	27	17	0	61	24	32	0	16	43	61	94	20	84	37	26	64	24	33
ENSMUST00000027343.5.14	chr1	-	23368996	PolyA_DB v3		0	1	3	5	6	4	7	1	0	4	7	1	1	0	0	1	6	2	9	0	0	3	0	1	1	5	0	1	6	4	5	4	3	2	1	2	3	2
ENSMUST00000027343.5.15	chr1	-	23369072	PolyASite 2.0		1	0	1	5	4	3	6	3	1	3	4	0	0	1	4	0	4	0	6	0	3	0	0	2	0	1	0	0	3	2	3	1	1	1	1	3	1	1
ENSMUST00000027343.5.16	chr1	-	23369491	PolyASite 2.0		13	19	65	189	143	210	119	69	17	129	224	33	20	18	61	74	190	72	144	3	54	29	5	97	45	49	4	26	61	71	129	41	178	67	45	107	57	77
ENSMUST00000027343.5.17	chr1	-	23369533	PolyASite 2.0		0	0	0	0	0	0	0	0	0	0	0	0	0	0	0	0	0	0	0	0	0	0	0	0	0	0	0	0	0	0	0	0	0	0	0	0	0	0
ENSMUST00000027343.5.18	chr1	-	23369545	PolyA_DB v3		0	0	0	0	0	0	0	0	0	0	0	0	0	0	0	0	0	0	0	0	0	0	0	0	0	0	0	0	0	0	0	0	0	0	0	0	0	0
ENSMUST00000027343.5.19	chr1	-	23369690	PolyASite 2.0		0	0	0	0	0	0	0	0	0	0	0	0	0	0	0	0	0	0	0	0	0	0	0	0	0	0	0	0	0	0	0	0	0	0	0	0	0	0
ENSMUST00000027343.5.20	chr1	-	23369700	PolyA_DB v3		0	0	0	0	0	0	0	0	0	0	0	0	0	0	0	0	0	0	0	0	0	0	0	0	0	0	0	0	0	0	0	0	0	0	0	0	0	0
ENSMUST00000027339.13.0	chr1	-	23845628	PolyASite 2.0		82	87	270	588	647	463	500	343	68	531	619	83	114	91	260	280	715	332	492	23	141	74	27	413	331	365	9	138	409	319	427	145	229	457	211	264	243	75
ENSMUST00000027339.13.1	chr1	-	23845665	PolyASite 2.0		0	1	4	15	9	7	8	15	0	14	12	0	3	2	1	5	14	8	4	0	2	5	1	11	6	8	0	5	10	10	15	3	5	7	4	11	9	1
ENSMUST00000027339.13.2	chr1	-	23845726	PolyA_DB v3		8	3	17	24	14	16	21	10	0	16	13	3	2	2	12	13	21	7	21	2	6	1	0	15	3	18	0	4	10	19	12	6	3	12	3	2	10	4
ENSMUST00000027339.13.3	chr1	-	23845844	PolyASite 2.0		0	5	18	27	21	23	25	17	3	10	19	2	6	2	15	8	24	17	20	0	6	3	1	22	8	14	2	9	20	11	18	5	8	20	10	10	10	4
ENSMUST00000027339.13.4	chr1	-	23845989	PolyASite 2.0		3	3	3	9	9	5	11	11	2	15	8	2	0	2	2	5	13	4	5	0	2	1	0	5	3	6	1	2	10	7	7	4	2	12	1	6	4	1
ENSMUST00000027339.13.5	chr1	-	23846257	PolyASite 2.0		0	0	0	5	3	6	2	2	0	4	1	0	0	0	1	0	3	1	6	0	1	0	0	2	5	0	0	3	3	0	0	1	1	2	2	0	1	3
ENSMUST00000027339.13.6	chr1	-	23846294	PolyASite 2.0		0	0	0	0	0	0	0	0	0	0	0	0	0	0	0	0	0	0	0	0	0	0	0	0	0	0	0	0	0	0	0	0	0	0	0	0	0	0
ENSMUST00000027339.13.7	chr1	-	23846332	PolyA_DB v3		0	0	0	0	0	0	0	0	0	0	0	0	0	0	0	0	0	0	0	0	0	0	0	0	0	0	0	0	0	0	0	0	0	0	0	0	0	0
ENSMUST00000027339.13.8	chr1	-	23846372	PolyA_DB v3		0	0	0	0	0	0	0	0	0	0	0	0	0	0	0	0	0	0	0	0	0	0	0	0	0	0	0	0	0	0	0	0	0	0	0	0	0	0
ENSMUST00000027338.3.0	chr1	-	23995104	PolyASite 2.0		0	0	4	16	16	7	6	8	1	10	20	3	7	3	5	9	11	4	8	0	0	1	0	4	6	5	0	2	10	6	2	4	0	7	6	10	6	2
ENSMUST00000027338.3.1	chr1	-	23995945	PolyASite 2.0		24	16	42	172	118	91	99	92	17	167	154	37	18	31	65	74	168	94	117	2	47	17	8	81	86	74	0	38	105	117	96	48	29	87	43	75	51	27
ENSMUST00000027338.3.2	chr1	-	23995973	PolyA_DB v3		0	0	0	2	0	1	1	0	0	0	0	0	0	0	0	1	0	0	0	0	0	0	0	0	0	0	0	0	0	0	0	0	0	0	0	0	0	0
ENSMUST00000027338.3.3	chr1	-	23995995	PolyASite 2.0		0	0	0	0	0	0	0	0	0	0	0	0	0	0	0	0	0	0	0	0	0	0	0	0	0	0	0	0	0	0	0	0	0	0	0	0	0	0
ENSMUST00000027338.3.4	chr1	-	23996009	PolyA_DB v3		0	0	0	0	0	0	0	0	0	0	0	0	0	0	0	0	0	0	0	0	0	0	0	0	0	0	0	0	0	0	0	0	0	0	0	0	0	0
ENSMUST00000187752.6.0	chr1	-	24010742	PolyASite 2.0		1	0	1	16	26	9	7	6	0	13	8	2	4	0	1	6	11	5	9	0	2	1	0	7	2	5	0	3	10	4	5	6	0	7	1	24	1	0
ENSMUST00000187752.6.1	chr1	-	24010887	PolyA_DB v3		1	3	2	9	8	5	10	6	1	3	7	1	2	0	4	6	14	7	8	0	4	0	0	6	2	5	0	1	3	1	5	4	0	9	0	13	2	1
ENSMUST00000187752.6.2	chr1	-	24011091	PolyASite 2.0		15	13	116	280	370	112	190	105	19	179	224	37	62	29	75	93	277	141	216	3	76	6	13	192	97	97	2	45	139	96	115	86	3	153	84	293	58	18
ENSMUST00000187752.6.3	chr1	-	24011135	PolyASite 2.0		0	0	3	1	0	1	2	0	0	2	0	0	0	0	1	2	2	0	0	0	1	0	1	0	0	1	0	0	1	0	1	0	0	2	1	0	0	0
ENSMUST00000187752.6.4	chr1	-	24011245	Gencode M25		0	0	0	0	0	0	0	0	0	0	0	0	0	0	0	0	0	0	0	0	0	0	0	0	0	0	0	0	0	0	0	0	0	0	0	0	0	0
ENSMUST00000187752.6.5	chr1	-	24011278	PolyA_DB v3		0	0	0	0	0	0	0	0	0	0	0	0	0	0	0	0	0	0	0	0	0	0	0	0	0	0	0	0	0	0	0	0	0	0	0	0	0	0
ENSMUST00000187752.6.6	chr1	-	24011334	PolyA_DB v3		0	0	0	0	0	0	0	0	0	0	0	0	0	0	0	0	0	0	0	0	0	0	0	0	0	0	0	0	0	0	0	0	0	0	0	0	0	0
ENSMUST00000187752.6.7	chr1	-	24011425	PolyA_DB v3		1	0	2	9	11	2	6	3	1	7	6	1	1	3	5	5	5	2	6	1	1	0	0	5	6	4	0	2	2	6	4	4	0	7	3	16	1	1
ENSMUST00000187752.6.8	chr1	-	24011480	PolyA_DB v3		3	1	7	41	35	15	40	13	3	24	21	5	11	4	3	5	37	19	38	0	11	0	2	24	23	18	0	6	18	9	14	8	1	27	8	45	5	3
ENSMUST00000187752.6.9	chr1	-	24011591	Gencode M25		0	0	1	2	0	0	0	0	0	0	0	0	0	0	0	1	1	0	2	0	0	0	0	1	0	0	0	0	0	0	1	2	0	1	1	0	1	0
ENSMUST00000187752.6.10	chr1	-	24011607	PolyASite 2.0		33	28	186	507	568	196	435	208	41	364	284	61	114	61	121	134	440	295	467	13	154	22	22	298	232	268	4	79	272	147	189	174	14	380	168	440	87	34
ENSMUST00000187752.6.11	chr1	-	24011687	PolyA_DB v3		4	6	26	47	53	14	32	25	5	33	26	3	13	1	7	12	41	24	40	1	12	1	4	43	31	28	0	6	39	15	18	23	0	38	16	45	15	4
ENSMUST00000187752.6.12	chr1	-	24011723	PolyA_DB v3		1	1	0	1	3	1	6	5	0	8	2	2	1	0	0	0	4	2	7	0	2	0	0	3	1	3	0	0	5	0	2	0	0	7	3	3	0	0
ENSMUST00000187752.6.13	chr1	-	24011787	PolyA_DB v3		0	0	3	4	4	1	6	1	0	3	1	0	0	0	1	1	4	5	2	0	2	0	0	6	1	4	0	2	2	3	2	3	0	2	1	5	2	0
ENSMUST00000187752.6.14	chr1	-	24011841	PolyASite 2.0		0	2	1	3	3	3	8	0	1	2	4	0	0	1	0	2	6	4	7	0	5	0	0	6	3	2	1	3	6	0	4	2	0	6	2	2	3	0
ENSMUST00000187752.6.15	chr1	-	24011882	PolyA_DB v3		0	0	4	6	2	0	4	1	0	3	3	0	0	0	1	0	1	5	6	0	0	1	0	2	0	3	0	0	2	1	0	1	1	3	1	1	0	0
ENSMUST00000187752.6.16	chr1	-	24012032	PolyA_DB v3		0	0	2	3	2	0	0	0	0	1	2	0	1	0	1	0	1	0	2	0	1	0	0	2	1	1	0	0	1	1	1	1	0	1	0	0	0	0
ENSMUST00000115244.8.0	chr1	-	24257691	PolyASite 2.0		0	0	2	15	29	14	3	6	1	54	28	3	2	1	7	15	21	5	11	1	1	0	0	276	2	2	0	0	0	7	7	1	2	4	22	3	3	1
ENSMUST00000115244.8.1	chr1	-	24257721	PolyASite 2.0		0	0	0	0	0	0	0	0	0	1	0	0	0	0	0	0	0	0	0	0	0	0	0	1	0	0	0	0	0	0	0	0	0	0	0	0	0	1
ENSMUST00000115244.8.2	chr1	-	24258579	PolyASite 2.0		0	0	0	7	9	8	6	1	0	31	13	2	2	3	1	2	9	4	10	0	1	0	0	112	2	3	0	0	3	5	5	2	0	1	7	1	3	0
ENSMUST00000115244.8.3	chr1	-	24259789	PolyASite 2.0		0	0	0	0	1	2	2	1	0	3	2	0	0	0	0	1	1	0	2	0	0	0	0	7	0	0	0	0	1	0	1	0	0	2	0	2	0	0
ENSMUST00000115244.8.4	chr1	-	24259963	PolyASite 2.0		0	0	2	5	12	2	0	1	3	16	13	1	5	1	0	1	7	0	3	0	0	0	0	55	2	1	0	0	1	1	1	0	0	1	1	0	1	0
ENSMUST00000115244.8.5	chr1	-	24260869	PolyASite 2.0		0	0	0	2	1	1	0	0	0	5	3	0	2	0	2	0	0	1	2	0	1	0	0	21	0	0	0	0	0	1	1	0	0	0	1	0	2	1
ENSMUST00000115244.8.6	chr1	-	24260883	PolyASite 2.0		0	0	0	0	0	0	0	0	0	0	0	0	0	0	0	0	0	0	0	0	0	0	0	0	0	0	0	0	0	0	0	0	0	0	0	0	0	0
ENSMUST00000115244.8.7	chr1	-	24262772	PolyA_DB v3		0	0	0	0	1	1	0	1	1	3	1	0	0	0	0	0	2	0	0	0	0	0	0	15	0	0	0	0	0	3	1	0	0	0	2	1	1	0
ENSMUST00000115244.8.8	chr1	-	24263004	PolyA_DB v3		0	0	0	0	0	1	0	0	0	4	2	0	0	0	0	0	0	0	0	0	0	0	0	9	0	0	0	1	0	0	0	0	0	0	1	0	0	0
ENSMUST00000115244.8.9	chr1	-	24263434	PolyA_DB v3		0	0	0	1	0	0	0	0	0	3	0	0	0	0	0	0	0	0	0	0	2	0	0	6	0	0	0	0	0	0	0	0	0	0	0	0	0	0
ENSMUST00000115244.8.10	chr1	-	24263994	Gencode M25		0	2	12	17	100	35	12	15	5	205	81	4	6	6	7	36	61	2	31	2	8	1	2	975	10	3	3	2	7	35	20	3	4	10	83	8	7	5
ENSMUST00000115244.8.11	chr1	-	24264257	PolyASite 2.0		0	0	0	2	1	6	0	2	1	11	2	0	0	0	1	0	4	0	2	0	1	0	0	63	0	0	0	0	1	0	1	0	1	0	2	0	0	1
ENSMUST00000051344.5.0	chr1	-	24279770	Gencode M25		0	0	0	0	0	1	0	0	0	0	0	0	0	0	0	0	0	0	0	0	0	0	0	0	0	0	0	0	0	0	0	0	0	0	0	0	0	0
ENSMUST00000126626.7.0	chr1	-	25067476	Gencode M25		0	0	0	1	0	0	0	0	0	0	3	1	0	0	0	1	0	0	0	0	0	0	0	0	1	0	0	0	0	0	0	2	0	0	0	0	0	0
ENSMUST00000126626.7.1	chr1	-	25067551	PolyASite 2.0		4	62	40	66	151	83	42	29	52	41	1039	108	29	96	188	606	72	204	103	4	6	4	6	101	123	86	3	43	228	52	603	110	3	187	49	99	37	11
ENSMUST00000126626.7.2	chr1	-	25067663	PolyA_DB v3		0	3	1	2	5	7	3	2	0	6	27	4	2	1	5	14	5	11	7	0	0	0	0	5	8	8	0	4	15	3	20	2	0	17	4	2	3	2
ENSMUST00000126626.7.3	chr1	-	25067687	PolyASite 2.0		0	0	0	1	0	0	0	0	0	0	0	0	0	0	0	0	0	0	0	0	0	0	0	0	0	0	0	0	0	0	0	1	0	0	1	1	0	0
ENSMUST00000097801.3.0	chr1	-	26681802	PolyASite 2.0		0	0	0	0	0	0	0	0	0	0	0	0	0	0	0	0	0	0	0	0	0	0	0	0	0	0	0	0	0	0	1	0	0	0	1	0	0	0
ENSMUST00000097801.3.1	chr1	-	26681814	Gencode M25		0	0	0	0	0	0	0	0	0	0	0	0	0	0	0	0	0	0	0	0	0	0	0	0	0	0	0	0	0	0	0	0	0	0	0	0	0	0
ENSMUST00000097801.3.2	chr1	-	26681833	PolyA_DB v3		0	0	0	0	0	0	0	0	0	0	0	0	0	0	0	0	0	0	0	0	0	0	0	0	0	0	0	0	0	0	0	0	0	0	0	0	0	0
ENSMUST00000059937.4.0	chr1	-	28776117	Gencode M25		0	0	0	0	0	0	0	0	0	0	0	0	0	0	0	0	1	0	0	0	0	0	0	0	0	0	0	0	0	0	0	0	0	0	0	0	0	0
ENSMUST00000059937.4.1	chr1	-	28776134	PolyA_DB v3		0	0	0	0	0	0	0	0	0	0	0	0	0	0	0	0	0	0	0	0	0	0	0	0	0	0	0	0	0	0	0	0	0	0	0	0	0	0
ENSMUST00000186733.6.0	chr1	-	30802343	PolyASite 2.0		19	19	74	201	158	112	212	87	18	194	176	36	18	30	76	88	222	119	170	4	60	7	11	120	108	171	1	51	151	82	108	60	42	162	64	62	80	14
ENSMUST00000186733.6.1	chr1	-	30802712	PolyA_DB v3		1	0	2	10	9	4	8	5	2	7	2	0	1	2	2	2	9	3	8	0	1	0	0	5	5	6	0	0	3	1	4	0	3	4	1	2	1	0
ENSMUST00000186733.6.2	chr1	-	30802821	PolyASite 2.0		2	1	2	6	14	8	9	1	1	9	7	0	2	2	2	3	17	5	4	0	1	1	1	4	6	7	0	1	7	7	3	1	1	7	3	4	4	3
ENSMUST00000186733.6.3	chr1	-	30803058	PolyASite 2.0		2	2	5	31	17	16	24	6	2	16	21	5	4	4	5	10	17	7	20	0	4	5	1	16	9	17	0	0	12	7	7	5	7	16	5	12	9	2
ENSMUST00000186733.6.4	chr1	-	30803104	PolyASite 2.0		54	47	259	712	734	456	690	306	73	632	621	114	122	135	251	302	787	408	575	22	200	45	33	459	393	520	2	145	450	341	435	251	148	499	230	247	246	83
ENSMUST00000186733.6.5	chr1	-	30803142	PolyA_DB v3		1	1	4	15	15	4	14	6	0	9	6	4	7	3	0	7	20	7	9	0	2	1	1	6	5	11	0	5	15	5	7	2	7	13	4	3	6	2
ENSMUST00000186733.6.6	chr1	-	30803157	PolyASite 2.0		0	0	0	2	2	0	2	0	0	1	0	0	0	0	3	0	1	3	1	0	1	1	0	2	1	3	0	0	1	2	1	1	0	1	0	1	1	0
ENSMUST00000186733.6.7	chr1	-	30803192	PolyA_DB v3		0	0	3	7	6	6	8	3	0	9	3	1	0	2	4	3	9	8	7	0	3	0	0	7	4	7	0	0	7	1	3	5	0	5	1	2	3	3
ENSMUST00000186733.6.8	chr1	-	30803487	PolyASite 2.0		8	6	36	84	85	70	112	49	6	94	55	5	9	6	22	28	85	54	73	4	22	8	5	72	35	86	0	20	54	36	49	29	40	56	21	27	37	10
ENSMUST00000186733.6.9	chr1	-	30803503	PolyA_DB v3		0	0	1	0	0	0	0	2	0	1	0	0	0	0	0	0	1	1	0	0	0	0	0	1	0	0	0	0	0	0	0	0	0	0	2	1	0	1
ENSMUST00000186733.6.10	chr1	-	30803534	PolyASite 2.0		0	0	0	0	0	0	0	0	0	0	0	0	0	0	0	0	0	0	0	0	0	0	0	0	0	0	0	0	0	0	0	0	0	0	0	0	0	0
ENSMUST00000186733.6.11	chr1	-	30803546	PolyA_DB v3		0	0	0	0	0	0	0	0	0	0	0	0	0	0	0	0	0	0	0	0	0	0	0	0	0	0	0	0	0	0	0	0	0	0	0	0	0	0
ENSMUST00000186733.6.12	chr1	-	30803614	PolyASite 2.0		0	0	0	0	0	0	0	0	0	0	0	0	0	0	0	0	0	0	0	0	0	0	0	0	0	0	0	0	0	0	0	0	0	0	0	0	0	0
ENSMUST00000232841.1.0	chr1	-	30940303	PolyASite 2.0		11	23	59	176	138	130	189	91	15	167	250	37	34	54	96	154	205	94	160	4	52	14	11	129	128	120	3	39	124	95	161	60	38	137	57	84	179	18
ENSMUST00000232841.1.1	chr1	-	30940342	PolyASite 2.0		0	0	1	0	5	2	1	3	0	2	4	0	0	0	0	2	6	3	4	0	1	0	0	5	2	2	0	0	3	1	3	0	0	1	0	2	2	2
ENSMUST00000232841.1.2	chr1	-	30940362	PolyASite 2.0		0	0	0	2	1	1	2	0	0	1	0	1	2	0	0	1	1	0	1	0	0	0	0	0	2	0	0	0	2	0	3	0	1	0	1	1	1	0
ENSMUST00000232841.1.3	chr1	-	30940382	PolyA_DB v3		0	0	0	0	0	0	1	0	0	0	0	0	0	0	0	0	0	0	1	0	0	0	0	0	0	0	0	0	0	0	1	0	0	1	0	0	0	0
ENSMUST00000232841.1.4	chr1	-	30940731	PolyASite 2.0		0	0	0	2	6	1	5	0	1	3	4	0	1	0	2	0	0	4	1	0	0	0	1	6	1	1	0	0	3	1	1	1	2	3	3	0	2	0
ENSMUST00000232841.1.5	chr1	-	30941196	PolyA_DB v3		0	0	0	0	1	0	1	0	0	0	4	0	0	0	1	1	0	1	3	0	0	0	0	0	1	1	0	0	0	0	1	0	0	0	0	0	2	0
ENSMUST00000232841.1.6	chr1	-	30941277	PolyASite 2.0		1	0	2	5	5	2	4	1	1	10	8	0	2	1	1	6	5	3	3	0	1	0	0	1	1	2	0	1	7	1	4	0	1	2	1	4	6	0
ENSMUST00000232841.1.7	chr1	-	30941375	PolyA_DB v3		0	0	0	0	0	0	0	0	0	0	0	0	0	0	0	0	0	0	0	0	0	0	0	0	0	0	0	0	0	0	0	0	0	0	0	0	0	0
ENSMUST00000232841.1.8	chr1	-	30941580	Gencode M25		0	0	0	0	0	0	0	0	0	0	0	0	0	0	0	0	0	0	0	0	0	0	0	0	0	0	0	0	0	0	0	0	0	0	0	0	0	0
ENSMUST00000232841.1.9	chr1	-	30941947	PolyASite 2.0		0	0	0	0	0	0	0	0	0	1	0	0	0	0	0	0	0	0	0	0	0	0	0	0	0	0	0	0	0	0	0	0	0	0	0	0	0	0
ENSMUST00000232841.1.10	chr1	-	30942625	PolyA_DB v3		0	1	0	1	0	0	1	0	0	2	1	0	0	1	0	3	2	1	1	0	0	0	0	1	0	0	0	0	1	0	0	1	0	0	0	0	1	0
ENSMUST00000027232.14.0	chr1	-	30940303	PolyASite 2.0		11	23	59	176	138	130	189	91	15	167	250	37	34	54	96	154	205	94	160	4	52	14	11	129	128	120	3	39	124	95	161	60	38	137	57	84	179	18
ENSMUST00000027232.14.1	chr1	-	30940342	PolyASite 2.0		0	0	1	0	5	2	1	3	0	2	4	0	0	0	0	2	6	3	4	0	1	0	0	5	2	2	0	0	3	1	3	0	0	1	0	2	2	2
ENSMUST00000027232.14.2	chr1	-	30940362	PolyASite 2.0		0	0	0	2	1	1	2	0	0	1	0	1	2	0	0	1	1	0	1	0	0	0	0	0	2	0	0	0	2	0	3	0	1	0	1	1	1	0
ENSMUST00000027232.14.3	chr1	-	30940382	PolyA_DB v3		0	0	0	0	0	0	1	0	0	0	0	0	0	0	0	0	0	0	1	0	0	0	0	0	0	0	0	0	0	0	1	0	0	1	0	0	0	0
ENSMUST00000027232.14.4	chr1	-	30940731	PolyASite 2.0		0	0	0	2	6	1	5	0	1	3	4	0	1	0	2	0	0	4	1	0	0	0	1	6	1	1	0	0	3	1	1	1	2	3	3	0	2	0
ENSMUST00000027232.14.5	chr1	-	30941196	PolyA_DB v3		0	0	0	0	1	0	1	0	0	0	4	0	0	0	1	1	0	1	3	0	0	0	0	0	1	1	0	0	0	0	1	0	0	0	0	0	2	0
ENSMUST00000027232.14.6	chr1	-	30941277	PolyASite 2.0		1	0	2	5	5	2	4	1	1	10	8	0	2	1	1	6	5	3	3	0	1	0	0	1	1	2	0	1	7	1	4	0	1	2	1	4	6	0
ENSMUST00000027232.14.7	chr1	-	30941375	PolyA_DB v3		0	0	0	0	0	0	0	0	0	0	0	0	0	0	0	0	0	0	0	0	0	0	0	0	0	0	0	0	0	0	0	0	0	0	0	0	0	0
ENSMUST00000027232.14.8	chr1	-	30941580	Gencode M25		0	0	0	0	0	0	0	0	0	0	0	0	0	0	0	0	0	0	0	0	0	0	0	0	0	0	0	0	0	0	0	0	0	0	0	0	0	0
ENSMUST00000027232.14.9	chr1	-	30941947	PolyASite 2.0		0	0	0	0	0	0	0	0	0	1	0	0	0	0	0	0	0	0	0	0	0	0	0	0	0	0	0	0	0	0	0	0	0	0	0	0	0	0
ENSMUST00000027232.14.10	chr1	-	30942625	PolyA_DB v3		0	1	0	1	0	0	1	0	0	2	1	0	0	1	0	3	2	1	1	0	0	0	0	1	0	0	0	0	1	0	0	1	0	0	0	0	1	0
ENSMUST00000233506.1.0	chr1	-	30940303	PolyASite 2.0		11	23	59	176	138	130	189	91	15	167	250	37	34	54	96	158	205	94	160	4	52	14	11	129	128	120	3	39	124	95	161	60	38	137	57	84	179	18
ENSMUST00000233506.1.1	chr1	-	30940342	PolyASite 2.0		0	0	1	0	5	2	1	3	0	2	4	0	0	0	0	2	6	3	4	0	1	0	0	5	2	2	0	0	3	1	3	0	0	1	0	2	2	2
ENSMUST00000233506.1.2	chr1	-	30940362	PolyASite 2.0		0	0	0	2	1	1	2	0	0	1	0	1	2	0	0	1	1	0	1	0	0	0	0	0	2	0	0	0	2	0	3	0	1	0	1	1	1	0
ENSMUST00000233506.1.3	chr1	-	30940382	PolyA_DB v3		0	0	0	0	0	0	1	0	0	0	0	0	0	0	0	0	0	0	1	0	0	0	0	0	0	0	0	0	0	0	1	0	0	1	0	0	0	0
ENSMUST00000233506.1.4	chr1	-	30940731	PolyASite 2.0		0	0	0	2	6	1	5	0	1	3	4	0	1	0	2	0	0	4	1	0	0	0	1	6	1	1	0	0	3	1	1	1	2	3	3	0	2	0
ENSMUST00000233506.1.5	chr1	-	30941196	PolyA_DB v3		0	0	0	0	1	0	1	0	0	0	4	0	0	0	1	1	0	1	3	0	0	0	0	0	1	1	0	0	0	0	1	0	0	0	0	0	2	0
ENSMUST00000233506.1.6	chr1	-	30941277	PolyASite 2.0		1	0	2	5	5	2	4	1	1	10	8	0	2	1	1	6	5	3	3	0	1	0	0	1	1	2	0	1	7	1	4	0	1	2	1	4	6	0
ENSMUST00000233506.1.7	chr1	-	30941375	PolyA_DB v3		0	0	0	0	0	0	0	0	0	0	0	0	0	0	0	0	0	0	0	0	0	0	0	0	0	0	0	0	0	0	0	0	0	0	0	0	0	0
ENSMUST00000233506.1.8	chr1	-	30941580	Gencode M25		0	0	0	0	0	0	0	0	0	0	0	0	0	0	0	0	0	0	0	0	0	0	0	0	0	0	0	0	0	0	0	0	0	0	0	0	0	0
ENSMUST00000233506.1.9	chr1	-	30941947	PolyASite 2.0		0	0	0	0	0	0	0	0	0	5	0	0	0	0	0	0	0	0	0	0	0	0	0	0	0	0	0	0	0	0	0	0	0	0	0	0	0	0
ENSMUST00000233506.1.10	chr1	-	30942625	PolyA_DB v3		0	1	0	1	0	0	1	0	0	2	1	0	0	1	0	3	2	1	1	0	0	0	0	1	0	0	0	0	1	0	0	1	0	0	0	0	1	0
ENSMUST00000233506.1.11	chr1	-	30943932	Gencode M25		0	0	1	3	1	0	5	2	1	2	4	1	1	0	1	2	2	4	1	0	0	0	0	0	3	5	0	0	0	1	0	1	0	1	0	1	4	0
ENSMUST00000233506.1.12	chr1	-	30944536	Gencode M25		0	0	0	0	0	0	0	0	0	0	1	0	0	0	0	0	0	0	0	0	0	0	0	0	0	0	0	0	0	0	0	0	0	1	0	0	0	0
ENSMUST00000233506.1.13	chr1	-	30944938	Gencode M25		0	0	0	0	0	1	0	0	0	0	0	0	0	0	0	0	1	0	1	0	0	0	0	0	0	0	0	0	0	0	0	0	0	0	0	0	1	0
ENSMUST00000233506.1.14	chr1	-	30946038	Gencode M25		0	0	0	1	0	0	1	0	1	2	1	0	0	0	0	0	1	2	2	0	0	0	0	0	0	1	0	0	0	0	0	2	0	0	0	0	0	0
ENSMUST00000233506.1.15	chr1	-	30946143	Gencode M25		0	0	0	0	0	0	0	0	0	0	0	0	0	0	0	0	0	0	0	0	0	0	0	0	0	0	0	0	0	0	0	0	0	0	0	0	0	0
ENSMUST00000238874.1.0	chr1	-	30949584	Gencode M25		0	0	0	0	0	0	0	0	0	0	0	0	0	0	0	0	0	0	0	0	0	0	0	0	0	0	0	0	0	0	0	0	0	0	0	0	0	0
ENSMUST00000178317.3.0	chr1	-	30977243	Gencode M25		0	0	0	0	0	0	0	0	0	0	0	0	0	0	0	0	0	0	0	0	0	0	0	0	0	0	0	0	0	0	0	0	0	0	0	0	0	0
ENSMUST00000233331.1.0	chr1	-	30996880	PolyASite 2.0		0	0	0	0	0	0	0	0	0	0	0	0	0	0	0	0	0	0	0	0	0	0	0	0	0	0	0	0	0	0	0	0	0	0	0	0	0	0
ENSMUST00000233331.1.1	chr1	-	30996978	PolyASite 2.0		0	0	0	0	0	0	0	0	0	0	0	0	0	0	0	0	0	0	0	0	0	0	0	0	0	0	0	0	0	0	0	0	0	0	0	0	0	0
ENSMUST00000171322.2.0	chr1	-	32543686	PolyASite 2.0		0	0	1	2	2	2	0	0	1	0	19	3	0	5	5	7	3	0	5	0	0	0	0	0	0	0	0	0	3	3	10	0	0	0	5	6	0	0
ENSMUST00000171322.2.1	chr1	-	32543929	PolyA_DB v3		1	1	2	15	16	3	6	0	4	2	52	5	1	4	4	31	17	6	8	1	0	0	0	2	1	1	1	0	3	4	18	2	0	1	6	18	0	0
ENSMUST00000171322.2.2	chr1	-	32544247	PolyA_DB v3		0	0	0	3	3	0	2	0	2	0	10	0	1	1	1	5	2	3	1	0	1	0	1	0	0	0	0	1	0	0	4	0	0	0	1	6	1	0
ENSMUST00000171322.2.3	chr1	-	32545098	PolyA_DB v3		0	0	0	0	0	0	0	0	0	0	0	0	0	0	0	1	1	0	0	0	0	0	0	0	0	0	0	0	0	0	0	0	0	0	0	0	0	0
ENSMUST00000027312.10.0	chr1	-	33453727	PolyASite 2.0		0	0	0	0	2	0	3	0	0	0	0	0	0	0	0	0	0	0	2	0	0	0	0	2	0	0	0	0	0	0	0	0	0	0	0	1	0	0
ENSMUST00000027312.10.1	chr1	-	33453811	PolyASite 2.0		29	24	143	436	324	381	411	197	47	347	191	49	60	43	82	84	484	302	343	8	141	27	14	230	156	304	0	69	331	199	141	162	114	365	164	88	126	74
ENSMUST00000027312.10.2	chr1	-	33453870	PolyA_DB v3		0	0	0	0	0	0	0	0	0	0	0	0	0	0	0	0	0	0	0	0	0	0	0	0	0	0	0	0	0	0	0	0	0	0	0	0	0	0
ENSMUST00000027312.10.3	chr1	-	33453881	PolyASite 2.0		0	0	0	0	0	0	0	0	0	0	0	0	0	0	0	0	0	0	0	0	0	0	0	0	0	0	0	0	0	0	0	0	0	0	0	0	0	0
ENSMUST00000044691.8.0	chr1	-	33745486	PolyASite 2.0		82	18	103	222	212	330	299	130	15	350	117	21	89	25	41	58	298	144	235	8	76	19	13	260	82	171	2	46	178	127	87	99	183	145	74	72	139	19
ENSMUST00000044691.8.1	chr1	-	33745532	PolyA_DB v3		0	0	0	2	3	3	4	0	0	0	1	0	0	1	0	0	0	0	0	0	0	1	0	1	0	1	0	0	1	5	1	1	1	2	0	0	0	0
ENSMUST00000044691.8.2	chr1	-	33745597	PolyASite 2.0		3	1	3	1	1	3	7	0	0	7	0	0	0	1	0	0	3	2	8	0	0	0	0	3	0	7	0	0	1	0	0	1	2	1	0	3	1	1
ENSMUST00000044691.8.3	chr1	-	33745647	PolyASite 2.0		0	0	0	0	3	1	8	2	0	4	0	0	0	0	1	0	3	4	0	0	0	0	1	0	0	1	0	1	0	0	2	1	4	2	0	3	2	1
ENSMUST00000044691.8.4	chr1	-	33746307	PolyASite 2.0		7	0	9	15	26	32	16	14	1	28	11	3	4	0	5	6	21	7	19	0	3	1	1	14	3	9	0	2	13	10	7	4	17	11	4	7	11	1
ENSMUST00000044691.8.5	chr1	-	33746357	PolyASite 2.0		0	0	0	0	0	0	0	0	0	0	0	0	0	0	0	0	0	0	0	0	0	0	0	0	0	0	0	0	0	0	0	0	0	0	0	0	0	0
ENSMUST00000187602.1.0	chr1	-	33746802	Gencode M25		0	1	2	5	1	5	5	0	1	10	3	0	1	0	1	1	7	3	6	0	4	0	0	3	2	5	0	1	5	1	0	2	3	1	2	2	1	0
ENSMUST00000019861.12.0	chr1	-	33760827	PolyA_DB v3		0	0	0	0	1	1	1	0	0	2	1	0	0	0	0	0	0	0	1	0	0	0	0	2	1	2	0	1	1	0	0	2	0	1	0	0	0	0
ENSMUST00000019861.12.1	chr1	-	33761065	PolyA_DB v3		0	0	1	2	0	0	0	1	0	2	0	0	0	0	0	0	0	0	0	0	0	0	0	0	0	1	0	1	0	0	0	0	0	1	0	0	0	0
ENSMUST00000019861.12.2	chr1	-	33761163	PolyASite 2.0		2	1	6	10	10	10	8	4	1	5	6	3	1	3	2	1	3	3	9	0	0	1	0	4	7	3	0	1	4	3	4	4	0	4	2	1	2	1
ENSMUST00000019861.12.3	chr1	-	33761424	PolyA_DB v3		0	0	0	4	5	2	9	1	0	3	3	0	1	3	5	4	7	1	9	0	4	0	0	5	6	5	0	0	2	0	4	2	0	2	2	1	1	0
ENSMUST00000019861.12.4	chr1	-	33761547	PolyASite 2.0		38	46	246	673	750	388	534	276	56	490	565	104	93	131	249	303	605	341	572	16	191	33	24	397	445	336	8	112	421	198	349	256	97	422	212	188	229	84
ENSMUST00000019861.12.5	chr1	-	33761701	PolyA_DB v3		4	4	22	95	76	39	63	37	2	56	43	14	10	17	28	30	72	42	67	2	28	2	3	49	55	36	1	12	59	29	32	37	20	62	26	17	16	7
ENSMUST00000019861.12.6	chr1	-	33761751	PolyASite 2.0		1	0	8	20	8	13	10	8	1	7	9	3	1	2	3	2	26	7	14	1	5	4	1	10	12	11	1	3	13	7	8	7	3	16	7	4	7	4
ENSMUST00000019861.12.7	chr1	-	33761838	PolyASite 2.0		0	1	11	28	10	14	11	12	1	8	13	1	4	6	7	3	24	14	9	0	3	0	0	11	9	13	0	0	14	8	14	3	8	13	8	7	3	0
ENSMUST00000019861.12.8	chr1	-	33761899	PolyA_DB v3		0	0	0	4	1	0	0	1	0	2	0	0	0	0	0	0	2	0	2	0	0	0	0	0	0	2	0	2	5	0	2	0	0	1	1	3	0	0
ENSMUST00000019861.12.9	chr1	-	33761934	PolyASite 2.0		0	0	0	0	0	0	0	0	0	0	0	0	0	0	0	0	0	0	0	0	0	0	0	0	0	0	0	0	0	0	0	0	0	0	0	0	0	0
ENSMUST00000019861.12.10	chr1	-	33761966	PolyASite 2.0		0	0	0	0	0	0	0	0	0	0	0	0	0	0	0	0	0	0	0	0	0	0	0	0	0	0	0	0	0	0	0	0	0	0	0	0	0	0
ENSMUST00000019861.12.11	chr1	-	33762027	PolyA_DB v3		0	0	0	0	0	0	0	0	0	0	0	0	0	0	0	0	0	0	0	0	0	0	0	0	0	0	0	0	0	0	0	0	0	0	0	0	0	0
ENSMUST00000044455.7.0	chr1	-	33792135	PolyASite 2.0		15	24	63	181	163	142	148	109	24	174	262	43	40	43	95	128	200	126	145	2	64	10	12	138	151	124	4	38	142	89	156	80	22	167	80	91	93	17
ENSMUST00000044455.7.1	chr1	-	33793685	PolyA_DB v3		1	5	10	30	23	15	18	13	2	22	20	5	2	3	6	14	19	11	27	0	15	2	1	18	16	21	0	4	15	6	15	12	1	21	5	9	6	4
ENSMUST00000044455.7.2	chr1	-	33795033	PolyA_DB v3		0	0	0	1	0	1	3	0	0	1	2	0	1	1	1	3	0	3	0	0	0	0	0	0	1	0	0	0	0	0	1	1	0	2	0	1	0	0
ENSMUST00000044455.7.3	chr1	-	33795114	PolyA_DB v3		55	108	421	1169	1026	627	961	479	86	791	1002	241	133	210	417	450	956	647	930	23	377	55	36	663	775	678	13	176	769	274	695	407	160	892	375	377	433	116
ENSMUST00000044455.7.4	chr1	-	33795851	PolyASite 2.0		0	0	0	0	0	0	1	0	0	0	0	0	0	0	0	0	0	0	0	0	0	0	0	0	0	0	0	0	0	0	0	0	0	0	1	0	0	0
ENSMUST00000044455.7.5	chr1	-	33795861	PolyA_DB v3		2	7	12	61	46	26	43	18	3	38	50	13	3	7	15	25	46	19	42	2	15	4	1	34	37	27	0	11	34	22	36	16	7	38	17	21	21	6
ENSMUST00000044455.7.6	chr1	-	33797684	PolyASite 2.0		15	17	62	177	153	97	140	82	18	135	182	23	25	25	76	83	177	94	110	4	35	9	8	105	98	113	1	22	100	93	130	49	19	103	55	73	59	26
ENSMUST00000044455.7.7	chr1	-	33797735	PolyASite 2.0		0	0	0	1	0	0	0	0	0	1	1	0	0	0	1	1	1	0	1	0	0	0	0	1	0	2	0	0	1	0	4	1	0	0	0	0	1	0
ENSMUST00000044455.7.8	chr1	-	33797762	PolyA_DB v3		0	0	1	1	2	1	2	0	1	2	3	0	0	0	0	0	0	0	0	0	1	0	0	2	1	2	0	1	0	2	0	0	1	0	0	0	1	0
ENSMUST00000044455.7.9	chr1	-	33797810	PolyASite 2.0		0	0	1	8	3	2	3	1	1	4	2	1	1	2	1	2	5	3	6	0	1	0	0	4	6	6	0	1	8	2	2	2	0	6	1	2	1	0
ENSMUST00000044455.7.10	chr1	-	33797878	PolyASite 2.0		1	0	4	10	5	1	9	5	1	7	2	1	3	0	5	4	13	4	8	1	2	0	0	4	14	3	1	1	6	0	4	3	4	8	0	5	0	1
ENSMUST00000044455.7.11	chr1	-	33798694	PolyASite 2.0		3	5	10	19	19	15	19	14	3	18	50	5	4	10	19	19	29	13	25	0	8	0	0	18	30	21	0	3	17	12	30	9	1	12	3	13	12	3
ENSMUST00000044455.7.12	chr1	-	33798893	PolyASite 2.0		0	0	0	0	3	2	0	1	0	1	1	1	0	0	2	1	2	2	0	0	0	0	0	0	0	0	0	0	1	0	2	1	0	1	0	0	0	0
ENSMUST00000044455.7.13	chr1	-	33798933	PolyASite 2.0		0	0	0	0	0	0	0	0	0	1	0	0	0	0	0	0	0	1	0	0	1	0	0	0	0	0	0	0	0	0	0	0	0	0	0	0	0	0
ENSMUST00000044455.7.14	chr1	-	33799586	PolyASite 2.0		37	79	282	858	621	366	714	307	76	532	674	155	86	146	313	377	758	455	632	19	263	28	21	426	592	457	2	131	555	239	536	288	107	608	281	296	261	68
ENSMUST00000044455.7.15	chr1	-	33799660	PolyASite 2.0		1	4	12	13	17	8	15	10	1	14	14	4	5	7	9	14	17	9	23	1	5	1	0	8	17	17	1	10	15	6	15	6	0	15	12	12	8	4
ENSMUST00000044455.7.16	chr1	-	33800225	PolyA_DB v3		0	0	3	2	3	1	1	2	0	3	3	1	1	0	0	0	2	2	3	0	0	0	0	0	2	2	0	1	2	0	1	1	0	3	1	2	0	2
ENSMUST00000044455.7.17	chr1	-	33800492	PolyA_DB v3		2	4	12	50	46	17	37	14	6	34	38	6	10	7	27	17	47	41	44	2	19	4	2	35	38	33	0	6	46	11	30	14	5	28	17	13	18	9
ENSMUST00000044455.7.18	chr1	-	33800814	PolyA_DB v3		2	2	9	23	16	14	24	10	0	11	10	6	3	4	9	7	22	13	15	0	7	0	0	8	16	16	0	9	21	6	13	5	4	17	10	10	5	2
ENSMUST00000044455.7.19	chr1	-	33800928	PolyA_DB v3		0	1	0	1	3	1	5	3	3	2	2	0	0	2	3	1	3	0	1	0	0	0	0	2	2	6	0	0	2	2	1	1	1	2	1	0	2	0
ENSMUST00000044455.7.20	chr1	-	33800940	PolyASite 2.0		0	0	0	0	0	0	0	0	0	1	0	0	0	0	0	0	0	0	0	0	0	0	0	1	0	0	0	0	0	0	0	0	0	0	0	0	0	0
ENSMUST00000044455.7.21	chr1	-	33800987	PolyASite 2.0		0	0	0	2	0	1	2	0	0	1	1	0	0	0	1	0	1	0	0	0	0	0	0	0	2	0	0	0	3	0	2	1	0	0	0	0	1	0
ENSMUST00000044455.7.22	chr1	-	33801046	PolyASite 2.0		0	0	1	0	0	0	0	0	0	1	0	0	0	0	0	0	0	0	1	0	1	0	0	1	1	0	0	0	0	1	0	1	0	1	1	0	0	0
ENSMUST00000044455.7.23	chr1	-	33801137	PolyASite 2.0		1	0	2	5	2	4	1	0	0	3	3	0	0	1	1	0	2	4	4	0	2	0	0	0	2	2	0	0	1	0	0	2	0	0	0	2	1	0
ENSMUST00000044455.7.24	chr1	-	33801411	PolyA_DB v3		57	72	341	962	696	446	879	397	69	671	633	119	104	173	292	312	875	522	707	27	303	44	24	482	605	553	4	164	581	274	592	277	117	642	296	280	284	85
ENSMUST00000044455.7.25	chr1	-	33801529	PolyASite 2.0		2	7	20	53	27	27	37	13	4	37	31	13	5	6	13	21	50	20	42	1	10	1	2	22	27	34	2	10	25	9	19	16	4	27	17	21	10	3
ENSMUST00000129464.7.0	chr1	-	33852054	PolyASite 2.0		4	2	16	10	23	14	9	8	3	11	79	12	20	3	6	49	12	4	6	0	1	1	0	7	4	8	0	6	13	12	14	10	0	16	7	11	7	0
ENSMUST00000129464.7.1	chr1	-	33852149	PolyASite 2.0		0	0	0	0	0	0	0	0	0	0	0	1	0	0	0	0	0	0	0	0	0	0	0	0	0	0	0	0	1	0	0	0	0	0	0	0	0	0
ENSMUST00000129464.7.2	chr1	-	33852460	PolyA_DB v3		1	2	6	5	13	10	6	8	0	14	78	15	21	2	5	30	18	8	12	0	1	1	0	8	4	10	0	3	10	4	15	12	0	11	5	15	2	3
ENSMUST00000129464.7.3	chr1	-	33852930	PolyA_DB v3		0	0	3	7	5	2	5	3	0	9	19	6	4	2	1	13	5	4	0	0	2	1	0	0	1	0	0	1	0	0	1	2	0	3	1	2	0	0
ENSMUST00000129464.7.4	chr1	-	33853036	PolyASite 2.0		0	0	0	0	0	0	0	0	0	1	0	0	0	0	0	1	0	0	0	0	0	0	0	0	0	0	0	0	0	0	0	0	0	0	0	0	0	0
ENSMUST00000115161.7.0	chr1	-	33852054	PolyASite 2.0		4	2	16	10	23	14	9	8	3	11	79	12	20	3	6	49	12	4	6	0	1	1	0	7	4	8	0	6	13	12	14	10	0	16	7	11	7	0
ENSMUST00000115161.7.1	chr1	-	33852149	PolyASite 2.0		0	0	0	0	0	0	0	0	0	0	0	1	0	0	0	0	0	0	0	0	0	0	0	0	0	0	0	0	1	0	0	0	0	0	0	0	0	0
ENSMUST00000115161.7.2	chr1	-	33852460	PolyA_DB v3		1	2	6	5	13	10	6	8	0	14	78	15	21	2	5	30	18	8	12	0	1	1	0	8	4	10	0	3	10	4	15	12	0	11	5	15	2	3
ENSMUST00000115161.7.3	chr1	-	33852930	PolyA_DB v3		0	0	3	7	5	2	5	3	0	9	19	6	4	2	1	13	5	4	0	0	2	1	0	0	1	0	0	1	0	0	1	2	0	3	1	2	0	0
ENSMUST00000115161.7.4	chr1	-	33853036	PolyASite 2.0		0	0	0	0	0	0	0	0	0	1	0	0	0	0	0	1	0	0	0	0	0	0	0	0	0	0	0	0	0	0	0	0	0	0	0	0	0	0
ENSMUST00000042493.9.0	chr1	-	34433300	PolyASite 2.0		2	0	4	4	3	3	1	1	1	3	3	1	1	0	1	2	2	1	4	0	1	0	0	4	5	1	0	0	1	1	4	1	0	3	1	2	2	0
ENSMUST00000042493.9.1	chr1	-	34434741	PolyASite 2.0		0	0	0	0	0	0	0	0	0	0	0	0	0	0	0	0	0	0	0	0	0	0	0	0	0	0	0	0	0	0	0	0	0	0	0	0	0	0
ENSMUST00000042493.9.2	chr1	-	34434803	PolyASite 2.0		0	0	0	0	0	0	0	0	0	0	0	0	0	0	0	0	0	0	0	0	0	0	0	0	0	0	0	0	0	0	0	0	0	0	0	0	0	0
ENSMUST00000042493.9.3	chr1	-	34434850	PolyA_DB v3		0	0	0	0	0	0	0	0	0	0	0	0	0	0	0	0	0	0	0	0	0	0	0	0	0	0	0	0	0	0	0	0	0	0	0	0	0	0
ENSMUST00000042493.9.4	chr1	-	34436665	PolyASite 2.0		0	0	0	0	0	0	0	0	0	0	0	0	0	0	0	0	0	0	0	0	0	0	0	0	0	0	0	0	0	0	0	0	0	0	0	0	0	0
ENSMUST00000042493.9.5	chr1	-	34436676	PolyA_DB v3		31	27	62	154	136	112	130	96	16	148	152	20	22	30	85	75	166	106	96	8	28	18	8	123	105	136	5	32	130	71	108	73	45	136	34	60	56	30
ENSMUST00000042493.9.6	chr1	-	34436708	PolyASite 2.0		2	3	5	12	7	4	9	10	3	11	13	5	4	2	7	9	12	16	14	0	5	1	0	11	9	5	0	4	12	8	10	3	7	13	5	9	5	7
ENSMUST00000042493.9.7	chr1	-	34436753	PolyASite 2.0		1	2	3	18	9	10	9	11	1	6	9	0	0	1	7	4	19	8	10	0	2	0	0	7	7	4	0	3	5	8	5	0	5	7	3	2	4	5
ENSMUST00000042493.9.8	chr1	-	34436849	PolyASite 2.0		3	2	2	19	11	10	11	7	2	9	8	3	8	0	9	15	13	10	12	1	2	2	0	11	16	13	1	1	15	9	19	11	5	19	6	4	4	6
ENSMUST00000047840.8.0	chr1	-	34552335	PolyA_DB v3		0	0	0	0	0	0	0	0	0	0	0	0	0	0	0	0	1	0	0	0	0	0	0	0	1	0	0	0	0	0	0	0	0	0	0	0	0	0
ENSMUST00000167518.7.0	chr1	-	34813227	PolyASite 2.0		146	187	473	1775	1360	1017	1375	688	155	1450	1516	308	239	351	823	851	1841	977	1357	26	449	116	44	1083	1139	1133	19	363	1296	982	1334	603	296	1335	491	585	645	248
ENSMUST00000167518.7.1	chr1	-	34813351	PolyASite 2.0		0	0	12	14	13	10	15	7	2	21	18	3	1	10	7	7	28	9	15	0	2	1	0	19	13	17	0	6	12	8	21	5	0	25	3	4	5	0
ENSMUST00000167518.7.2	chr1	-	34813402	PolyA_DB v3		0	1	2	4	2	0	1	2	0	1	2	2	0	0	2	0	3	1	2	1	0	1	0	3	1	3	0	0	1	1	2	0	0	1	1	1	1	0
ENSMUST00000167518.7.3	chr1	-	34813594	PolyA_DB v3		1	0	2	1	1	1	1	0	0	2	2	2	0	2	0	1	2	2	0	0	0	0	0	1	1	2	0	0	2	0	0	2	0	1	0	1	0	0
ENSMUST00000167518.7.4	chr1	-	34813745	PolyA_DB v3		0	0	0	0	0	1	1	1	0	1	0	0	0	0	0	0	0	0	1	0	0	0	0	0	0	0	0	0	1	0	0	0	0	1	0	0	0	0
ENSMUST00000167518.7.5	chr1	-	34814310	PolyASite 2.0		0	1	0	2	1	0	1	1	1	0	1	1	0	0	0	0	3	1	1	0	0	0	0	3	0	0	0	0	2	0	0	0	0	1	0	0	0	0
ENSMUST00000167518.7.6	chr1	-	34815311	PolyASite 2.0		1	0	0	3	4	3	1	1	1	2	1	0	0	3	3	1	3	2	1	1	1	1	0	3	5	5	0	3	4	2	2	0	0	11	1	3	0	0
ENSMUST00000167518.7.7	chr1	-	34816007	PolyA_DB v3		0	0	0	5	1	6	3	2	0	1	4	2	0	2	0	3	1	6	7	0	0	0	1	2	2	1	0	1	4	3	2	3	0	8	1	0	0	0
ENSMUST00000167518.7.8	chr1	-	34816272	PolyASite 2.0		16	31	82	351	214	136	242	102	27	229	195	58	27	52	98	110	268	146	229	7	80	16	5	164	159	151	3	50	161	125	163	91	32	206	83	75	84	36
ENSMUST00000167518.7.9	chr1	-	34816514	PolyASite 2.0		1	4	5	11	7	7	19	14	4	13	10	2	1	1	2	2	15	9	13	0	4	1	1	9	15	10	0	5	10	7	6	6	2	10	5	2	2	2
ENSMUST00000167518.7.10	chr1	-	34816671	PolyASite 2.0		0	0	0	2	1	0	0	0	0	1	0	1	1	0	0	1	2	0	0	0	1	0	0	0	0	2	0	0	1	0	1	1	0	1	0	0	0	0
ENSMUST00000167518.7.11	chr1	-	34817091	PolyASite 2.0		0	0	1	0	0	0	0	0	0	0	0	0	0	0	0	0	0	1	0	0	0	0	0	1	0	0	0	0	0	0	0	0	0	0	0	0	1	0
ENSMUST00000167518.7.12	chr1	-	34817104	PolyA_DB v3		53	82	235	830	500	380	723	260	79	630	470	104	66	134	274	254	787	486	611	12	200	37	22	374	546	500	7	166	563	329	487	258	125	666	232	227	259	84
ENSMUST00000167518.7.13	chr1	-	34817144	PolyA_DB v3		0	0	0	0	0	0	0	0	0	0	0	0	0	0	0	0	0	0	0	0	0	0	0	0	0	0	0	0	0	0	0	0	0	0	0	0	0	0
ENSMUST00000167518.7.14	chr1	-	34817157	PolyASite 2.0		0	0	0	0	0	0	0	0	0	0	0	0	0	0	0	0	0	0	0	0	0	0	0	0	0	0	0	0	0	0	0	0	0	0	0	0	0	0
ENSMUST00000167518.7.15	chr1	-	34817211	PolyASite 2.0		0	0	0	0	0	0	0	0	0	0	0	0	0	0	0	0	0	0	0	0	0	0	0	0	0	0	0	0	0	0	0	0	0	0	0	0	0	0
ENSMUST00000167518.7.16	chr1	-	34817235	Gencode M25		0	0	0	0	0	0	0	0	0	0	0	0	0	0	0	0	0	0	0	0	0	0	0	0	0	0	0	0	0	0	0	0	0	0	0	0	0	0
ENSMUST00000167518.7.17	chr1	-	34817254	PolyA_DB v3		0	0	0	0	0	0	0	0	0	0	0	0	0	0	0	0	0	0	0	0	0	0	0	0	0	0	0	0	0	0	0	0	0	0	0	0	0	0
ENSMUST00000167518.7.18	chr1	-	34817275	PolyASite 2.0		0	0	0	0	0	0	0	0	0	0	0	0	0	0	0	0	0	0	0	0	0	0	0	0	0	0	0	0	0	0	0	0	0	0	0	0	0	0
ENSMUST00000167518.7.19	chr1	-	34817300	PolyASite 2.0		0	0	0	0	0	0	0	0	0	0	0	0	0	0	0	0	0	0	0	0	0	0	0	0	0	0	0	0	0	0	0	0	0	0	0	0	0	0
ENSMUST00000167518.7.20	chr1	-	34817352	Gencode M25		0	0	0	0	0	0	0	0	0	0	0	0	0	0	0	0	0	0	0	0	0	0	0	0	0	0	0	0	0	0	0	0	0	0	0	0	0	0
ENSMUST00000167518.7.21	chr1	-	34817997	Gencode M25		0	0	0	0	1	0	0	0	0	2	1	0	0	0	0	1	1	0	2	0	0	0	0	0	3	0	0	0	0	1	4	0	0	0	0	1	0	0
ENSMUST00000167518.7.22	chr1	-	34818009	Gencode M25		0	0	0	0	0	0	0	0	0	0	0	0	0	0	0	0	0	0	0	0	0	0	0	0	0	0	0	0	0	0	0	0	0	0	0	0	0	0
ENSMUST00000046875.13.0	chr1	-	36136925	PolyASite 2.0		0	0	0	3	5	0	2	1	0	0	1	0	0	1	0	3	2	1	3	1	0	0	0	2	1	2	0	2	1	3	4	0	0	1	2	0	0	0
ENSMUST00000046875.13.1	chr1	-	36139112	PolyASite 2.0		0	1	0	0	1	1	1	0	0	0	0	0	0	0	0	0	1	0	0	0	0	0	0	1	0	0	0	0	0	0	0	0	0	0	0	1	1	0
ENSMUST00000046875.13.2	chr1	-	36139272	PolyASite 2.0		0	1	0	5	1	2	7	2	0	1	1	1	1	0	0	0	4	0	2	0	1	0	0	0	4	1	1	0	3	0	2	0	1	2	1	1	2	0
ENSMUST00000046875.13.3	chr1	-	36139462	PolyASite 2.0		0	0	0	1	0	0	0	0	0	0	0	0	0	0	0	0	1	0	1	0	0	0	0	1	0	0	0	0	1	1	0	0	0	0	0	0	0	0
ENSMUST00000046875.13.4	chr1	-	36140029	PolyASite 2.0		27	54	52	207	185	166	176	116	26	184	500	87	28	86	209	293	223	159	145	7	53	11	7	168	253	206	2	55	267	85	398	127	30	282	86	155	81	40
ENSMUST00000046875.13.5	chr1	-	36140300	PolyASite 2.0		0	1	1	9	4	7	9	5	1	6	11	4	1	1	4	8	3	6	11	1	3	0	0	2	6	12	0	5	13	4	9	3	0	16	3	7	2	0
ENSMUST00000046875.13.6	chr1	-	36140564	PolyASite 2.0		0	0	0	2	1	0	3	0	0	3	1	1	1	0	0	1	2	1	1	0	1	0	0	0	4	0	0	1	2	0	3	1	0	1	0	2	0	0
ENSMUST00000046875.13.7	chr1	-	36140638	PolyASite 2.0		6	12	26	88	69	52	90	41	10	62	59	9	14	13	33	27	84	66	72	1	30	7	3	56	63	98	1	20	84	34	53	30	17	78	33	33	29	15
ENSMUST00000046875.13.8	chr1	-	36140663	PolyA_DB v3		0	0	0	0	0	1	0	0	0	3	1	1	1	0	0	0	3	1	0	0	0	0	0	0	0	2	0	0	3	0	0	0	2	0	0	0	0	0
ENSMUST00000046875.13.9	chr1	-	36141013	PolyASite 2.0		24	36	76	296	244	200	230	127	34	232	355	66	59	88	170	218	285	191	243	3	91	11	8	176	226	221	2	78	259	133	294	115	39	299	95	167	60	38
ENSMUST00000046875.13.10	chr1	-	36141531	PolyASite 2.0		6	6	21	51	48	44	77	36	5	53	38	8	14	13	39	18	65	39	42	1	16	5	1	42	54	74	0	19	70	30	53	27	24	78	19	41	40	11
ENSMUST00000046875.13.11	chr1	-	36142187	PolyASite 2.0		59	84	194	673	486	466	700	382	59	557	688	126	117	171	387	369	726	459	537	9	224	36	28	413	525	630	4	173	579	227	622	284	157	707	247	323	225	91
ENSMUST00000046875.13.12	chr1	-	36142396	PolyASite 2.0		1	7	17	52	31	36	51	31	4	35	41	7	7	11	34	16	64	35	41	1	24	2	1	49	38	77	1	17	70	16	49	15	16	54	24	36	25	12
ENSMUST00000046875.13.13	chr1	-	36142846	PolyA_DB v3		39	62	148	594	463	372	459	266	48	431	642	115	122	118	249	337	548	322	398	6	137	31	17	370	385	409	6	147	458	231	464	254	108	536	210	255	126	107
ENSMUST00000046875.13.14	chr1	-	36143249	PolyASite 2.0		1	0	3	13	4	7	15	4	0	10	6	2	4	0	2	6	10	8	12	0	2	1	1	7	7	16	1	6	11	5	10	4	3	22	3	11	6	0
ENSMUST00000046875.13.15	chr1	-	36143424	PolyA_DB v3		0	0	0	1	0	0	3	0	0	0	0	0	0	0	0	0	0	0	0	0	0	0	0	2	0	0	0	1	0	1	0	0	1	0	0	0	0	0
ENSMUST00000046875.13.16	chr1	-	36143439	PolyASite 2.0		0	0	0	1	0	1	1	0	0	2	1	0	0	0	1	0	0	0	0	0	0	0	0	0	0	0	0	0	1	0	0	0	0	0	0	1	0	0
ENSMUST00000046875.13.17	chr1	-	36143457	PolyASite 2.0		0	1	2	14	10	9	12	7	1	9	6	2	2	3	2	6	11	4	6	0	2	0	0	4	7	7	0	0	9	11	5	9	1	10	5	3	5	3
ENSMUST00000046875.13.18	chr1	-	36143490	PolyASite 2.0		83	111	382	1214	948	845	1271	653	116	1025	609	165	231	204	480	294	1240	830	867	25	326	94	44	841	996	1216	9	298	1074	524	714	483	289	1163	424	426	478	224
ENSMUST00000046875.13.19	chr1	-	36143533	PolyASite 2.0		2	2	2	10	3	7	26	7	2	5	7	2	1	1	4	2	12	6	9	0	2	1	0	7	14	21	0	3	16	3	7	6	4	14	5	1	7	1
ENSMUST00000046875.13.20	chr1	-	36143677	PolyASite 2.0		3	1	13	18	12	9	25	20	4	19	10	4	5	5	7	6	20	12	13	0	10	1	1	10	17	31	0	8	27	9	15	9	5	16	11	3	10	5
ENSMUST00000046875.13.21	chr1	-	36143774	PolyA_DB v3		0	1	8	3	3	4	10	4	1	4	2	1	1	1	0	1	5	3	4	0	1	1	0	7	5	17	0	0	7	0	3	3	0	11	2	2	0	1
ENSMUST00000056946.7.0	chr1	-	36264578	PolyASite 2.0		0	0	0	0	0	0	0	0	0	0	0	0	0	0	0	0	0	0	0	0	0	0	0	0	0	0	0	0	0	0	0	0	0	0	0	0	0	0
ENSMUST00000056946.7.1	chr1	-	36264602	PolyA_DB v3		2	1	7	5	18	8	3	41	1	16	16	0	1	0	1	5	30	2	5	0	2	7	0	7	2	4	1	2	1	7	3	0	0	5	2	4	2	41
ENSMUST00000056946.7.2	chr1	-	36264657	PolyA_DB v3		0	0	0	0	0	0	0	0	0	0	1	0	0	0	0	0	2	0	0	0	0	0	0	0	0	0	0	0	0	0	0	0	0	0	0	0	0	1
ENSMUST00000056946.7.3	chr1	-	36265300	PolyASite 2.0		0	0	0	0	1	1	0	1	0	0	0	0	0	0	0	0	0	0	0	0	0	0	0	0	0	0	0	0	0	1	0	0	0	0	0	0	0	3
ENSMUST00000056946.7.4	chr1	-	36265942	PolyA_DB v3		0	0	0	0	0	1	0	0	0	0	0	0	0	0	0	1	1	0	0	0	1	0	0	0	0	0	0	0	2	0	0	0	0	1	0	0	0	2
ENSMUST00000056946.7.5	chr1	-	36266028	PolyASite 2.0		0	0	0	0	0	0	0	0	0	1	0	0	0	0	0	0	0	0	0	0	0	0	0	0	0	0	0	0	0	0	0	0	0	0	0	0	0	1
ENSMUST00000056946.7.6	chr1	-	36266075	PolyASite 2.0		0	0	0	0	0	0	0	0	0	0	0	0	0	0	0	0	0	0	0	0	0	0	0	0	0	0	0	0	0	0	0	0	0	0	0	0	0	0
ENSMUST00000188666.2.0	chr1	-	36268861	Gencode M25		1	1	7	18	20	11	11	104	1	27	16	1	0	2	3	9	57	2	11	0	0	4	1	6	1	9	0	1	6	8	10	0	2	4	0	3	4	112
ENSMUST00000185912.6.0	chr1	-	36335730	PolyASite 2.0		99	92	363	1070	962	626	810	398	94	873	891	132	198	164	302	450	1072	567	880	19	304	36	28	629	452	543	6	180	656	323	569	354	148	676	334	339	338	134
ENSMUST00000185912.6.1	chr1	-	36335783	PolyA_DB v3		1	1	3	20	12	5	15	6	0	12	10	1	3	1	1	5	25	7	14	1	2	1	2	7	4	7	0	2	14	5	8	9	1	4	4	1	6	0
ENSMUST00000185912.6.2	chr1	-	36336212	PolyA_DB v3		3	5	11	62	35	28	23	29	2	36	24	10	11	2	11	21	47	24	29	3	14	2	1	28	20	29	1	5	37	9	12	11	6	22	11	10	10	4
ENSMUST00000185912.6.3	chr1	-	36336465	PolyA_DB v3		1	3	4	11	8	6	11	4	0	13	9	0	3	0	3	8	11	8	11	0	4	0	2	11	4	5	1	0	13	6	9	4	2	7	4	5	4	1
ENSMUST00000185912.6.4	chr1	-	36336675	PolyASite 2.0		0	0	0	5	3	2	5	3	0	6	4	0	2	1	2	1	7	3	4	0	0	0	0	2	3	5	0	0	3	1	1	4	0	3	2	3	2	0
ENSMUST00000185912.6.5	chr1	-	36336985	PolyA_DB v3		1	0	3	15	16	8	17	3	1	11	7	0	1	2	4	5	14	6	6	0	1	1	0	7	5	8	0	1	10	5	7	6	2	7	4	4	2	0
ENSMUST00000185912.6.6	chr1	-	36337573	Gencode M25		0	0	1	0	0	0	0	0	0	0	0	0	0	0	0	0	0	0	0	0	0	0	0	0	0	0	0	0	0	0	0	0	0	0	1	0	0	0
ENSMUST00000187628.1.0	chr1	-	36365628	Gencode M25		0	0	0	1	2	0	1	0	0	0	1	0	0	0	1	0	0	1	1	0	0	0	0	1	0	0	0	0	0	0	0	0	1	2	1	0	0	0
ENSMUST00000125304.7.0	chr1	-	36422059	PolyASite 2.0		0	6	11	41	34	20	34	14	7	35	36	9	6	11	21	19	37	38	37	0	9	1	0	24	32	29	0	9	36	13	42	15	9	41	10	17	9	4
ENSMUST00000125304.7.1	chr1	-	36422063	PolyA_DB v3		0	0	0	0	0	0	0	0	0	0	0	0	0	0	0	0	0	0	0	0	0	0	0	0	0	0	0	0	0	0	0	0	0	0	0	0	0	0
ENSMUST00000125304.7.2	chr1	-	36422149	PolyA_DB v3		5	10	15	53	35	23	65	18	7	47	44	9	6	10	24	26	34	44	49	3	15	4	1	20	44	57	0	18	64	22	30	20	10	69	21	15	15	8
ENSMUST00000125304.7.3	chr1	-	36422384	PolyA_DB v3		33	64	129	477	381	245	450	139	55	384	463	106	59	99	222	250	388	417	371	7	161	23	15	258	360	354	8	119	426	163	347	252	70	527	168	247	126	75
ENSMUST00000125304.7.4	chr1	-	36423191	PolyASite 2.0		96	125	375	1189	1019	708	900	345	132	918	1200	204	178	266	525	678	1004	850	920	29	353	65	41	691	819	935	20	324	1044	406	924	531	195	1137	393	599	393	188
ENSMUST00000125304.7.5	chr1	-	36423232	PolyASite 2.0		2	2	6	18	19	10	15	4	0	18	2	1	1	6	10	12	17	14	13	1	4	0	1	20	13	11	0	2	16	4	7	11	3	14	5	12	4	0
ENSMUST00000125304.7.6	chr1	-	36423309	PolyASite 2.0		2	6	6	11	20	6	20	2	2	14	11	4	3	0	4	10	15	14	17	0	2	1	0	10	16	26	0	6	20	6	14	8	6	12	8	9	5	3
ENSMUST00000125304.7.7	chr1	-	36423386	PolyA_DB v3		0	0	1	2	3	0	10	3	2	2	4	2	2	0	7	1	8	2	7	0	0	1	1	3	6	8	0	5	7	1	8	2	1	3	4	3	1	1
ENSMUST00000125304.7.8	chr1	-	36423425	PolyA_DB v3		0	0	2	1	2	0	3	0	0	5	2	0	1	0	1	3	1	0	1	0	1	0	0	0	0	2	0	0	2	1	2	0	0	1	0	1	2	0
ENSMUST00000193083.5.0	chr1	-	36529223	PolyASite 2.0		0	0	1	4	3	0	0	1	0	2	6	0	1	1	0	2	2	0	1	0	2	0	0	0	0	2	0	0	0	0	0	0	0	1	0	1	2	1
ENSMUST00000193083.5.1	chr1	-	36529365	PolyASite 2.0		0	2	12	25	17	5	7	7	0	13	18	1	3	4	7	8	21	15	17	3	2	4	0	8	11	5	0	3	10	8	7	3	5	8	10	2	8	2
ENSMUST00000193083.5.2	chr1	-	36529917	PolyA_DB v3		0	0	0	0	0	0	0	0	0	0	0	0	0	0	0	0	0	0	0	0	0	0	0	0	0	0	0	1	0	0	0	0	0	0	0	0	0	0
ENSMUST00000193083.5.3	chr1	-	36529959	PolyASite 2.0		0	0	0	0	1	0	0	1	0	1	1	0	0	0	0	0	1	2	0	0	0	0	0	0	1	0	0	0	0	0	1	1	0	0	0	0	0	0
ENSMUST00000193083.5.4	chr1	-	36530189	PolyASite 2.0		22	18	144	321	389	170	222	150	44	294	269	30	64	31	91	135	359	155	293	8	66	16	16	189	139	122	0	74	185	86	140	92	37	211	144	102	67	51
ENSMUST00000193083.5.5	chr1	-	36530224	PolyA_DB v3		0	0	2	3	5	1	2	0	0	2	1	1	2	1	0	0	3	0	3	0	2	0	0	1	3	2	0	0	0	0	1	0	1	2	5	0	0	0
ENSMUST00000193083.5.6	chr1	-	36530245	PolyASite 2.0		1	0	1	4	4	0	1	1	1	1	4	0	0	0	0	1	6	2	3	0	1	0	0	1	0	2	0	0	4	0	3	0	0	2	1	1	0	0
ENSMUST00000193083.5.7	chr1	-	36530288	PolyASite 2.0		0	0	0	1	0	0	1	2	0	1	0	0	0	0	0	0	2	0	2	0	0	0	0	0	0	0	0	0	0	0	0	0	0	0	0	0	0	1
ENSMUST00000193083.5.8	chr1	-	36530312	PolyA_DB v3		0	0	0	0	1	1	1	1	1	2	1	0	0	0	0	0	2	0	2	0	0	0	0	3	0	0	0	0	2	0	2	0	0	0	0	0	0	0
ENSMUST00000193083.5.9	chr1	-	36530374	PolyA_DB v3		0	0	0	1	2	3	0	0	0	1	1	0	1	0	1	1	5	0	2	0	0	0	0	1	0	0	0	0	1	0	0	0	1	1	2	0	0	0
ENSMUST00000193083.5.10	chr1	-	36530414	PolyASite 2.0		1	0	1	2	2	0	1	0	0	0	2	0	0	0	0	0	3	1	0	0	0	0	0	1	2	0	0	0	1	0	0	0	0	0	0	0	0	1
ENSMUST00000193083.5.11	chr1	-	36530439	PolyA_DB v3		0	0	0	0	0	0	0	0	0	0	0	0	0	0	0	0	0	0	0	0	0	0	0	1	0	0	0	0	0	0	0	0	0	0	0	0	0	0
ENSMUST00000193083.5.12	chr1	-	36530491	PolyA_DB v3		0	0	0	0	0	0	0	1	0	0	0	0	0	0	0	0	2	0	1	0	0	0	0	0	0	0	0	0	0	0	0	1	0	1	0	0	0	0
ENSMUST00000193083.5.13	chr1	-	36530539	PolyA_DB v3		0	0	0	0	0	0	0	0	0	0	0	0	0	0	0	0	0	0	0	0	1	0	0	0	0	0	0	0	0	0	0	0	0	0	0	0	0	0
ENSMUST00000193083.5.14	chr1	-	36530631	PolyASite 2.0		0	0	0	0	2	0	0	0	0	0	0	0	0	0	0	0	0	0	1	0	0	0	0	0	0	0	0	0	0	0	0	0	0	0	0	0	0	0
ENSMUST00000193083.5.15	chr1	-	36530685	PolyA_DB v3		0	0	0	0	0	0	0	0	0	0	0	0	0	0	0	0	0	0	0	0	0	0	0	0	0	0	0	0	0	0	0	0	0	0	0	0	0	0
ENSMUST00000193083.5.16	chr1	-	36530738	PolyA_DB v3		0	0	0	0	0	0	0	0	0	0	0	0	0	0	0	0	0	0	0	0	0	0	0	0	0	0	0	0	0	0	0	0	0	0	0	0	0	0
ENSMUST00000193083.5.17	chr1	-	36530764	PolyASite 2.0		0	0	0	0	0	0	0	0	0	0	0	0	0	0	0	0	1	0	0	0	0	0	0	0	0	0	0	0	0	0	0	0	0	0	0	0	0	0
ENSMUST00000193083.5.18	chr1	-	36530991	PolyA_DB v3		0	0	0	0	0	0	0	0	0	0	0	0	0	0	0	0	0	0	0	0	0	0	0	0	0	0	0	0	0	0	0	0	0	0	0	0	0	0
ENSMUST00000193083.5.19	chr1	-	36531127	PolyA_DB v3		0	0	0	0	0	0	0	0	0	0	0	0	0	0	0	0	1	0	0	0	0	0	0	0	0	0	0	1	0	0	0	0	0	0	0	0	0	0
ENSMUST00000193083.5.20	chr1	-	36531283	PolyA_DB v3		0	1	7	8	14	7	5	4	0	5	5	1	2	2	2	4	6	5	9	0	4	0	1	7	1	1	0	2	2	2	4	8	1	6	2	2	0	4
ENSMUST00000193083.5.21	chr1	-	36531320	PolyA_DB v3		0	0	0	0	0	0	0	0	0	0	0	0	0	0	0	0	0	0	0	0	0	0	0	0	0	0	0	0	0	0	0	0	0	0	0	0	0	0
ENSMUST00000193083.5.22	chr1	-	36531364	PolyA_DB v3		0	0	0	0	0	0	0	0	0	0	0	0	0	0	0	0	0	0	0	0	0	0	0	0	0	0	0	0	0	0	0	0	0	0	0	0	0	0
ENSMUST00000193083.5.23	chr1	-	36531467	PolyASite 2.0		0	0	0	0	0	0	0	0	0	0	0	0	0	0	0	0	0	0	0	0	0	0	0	0	0	0	0	0	0	0	0	0	0	0	0	0	0	0
ENSMUST00000191849.5.0	chr1	-	36529223	PolyASite 2.0		0	0	1	4	3	0	0	1	0	2	6	0	1	1	0	2	2	0	1	0	2	0	0	0	0	2	0	0	0	0	0	0	0	1	0	1	2	1
ENSMUST00000191849.5.1	chr1	-	36529365	PolyASite 2.0		0	2	12	25	17	5	7	7	0	13	18	1	3	4	7	8	21	15	17	3	2	4	0	8	11	5	0	3	10	8	7	3	5	8	10	2	8	2
ENSMUST00000191849.5.2	chr1	-	36529917	PolyA_DB v3		0	0	0	0	0	0	0	0	0	0	0	0	0	0	0	0	0	0	0	0	0	0	0	0	0	0	0	1	0	0	0	0	0	0	0	0	0	0
ENSMUST00000191849.5.3	chr1	-	36529959	PolyASite 2.0		0	0	0	0	1	0	0	1	0	1	1	0	0	0	0	0	1	2	0	0	0	0	0	0	1	0	0	0	0	0	1	1	0	0	0	0	0	0
ENSMUST00000191849.5.4	chr1	-	36530189	PolyASite 2.0		22	18	144	321	389	170	222	150	44	294	269	30	64	31	91	135	359	155	293	8	66	16	16	189	139	122	0	74	185	86	140	92	37	211	144	102	67	51
ENSMUST00000191849.5.5	chr1	-	36530224	PolyA_DB v3		0	0	2	3	5	1	2	0	0	2	1	1	2	1	0	0	3	0	3	0	2	0	0	1	3	2	0	0	0	0	1	0	1	2	5	0	0	0
ENSMUST00000191849.5.6	chr1	-	36530245	PolyASite 2.0		1	0	1	4	4	0	1	1	1	1	4	0	0	0	0	1	6	2	3	0	1	0	0	1	0	2	0	0	4	0	3	0	0	2	1	1	0	0
ENSMUST00000191849.5.7	chr1	-	36530288	PolyASite 2.0		0	0	0	1	0	0	1	2	0	1	0	0	0	0	0	0	2	0	2	0	0	0	0	0	0	0	0	0	0	0	0	0	0	0	0	0	0	1
ENSMUST00000191849.5.8	chr1	-	36530312	PolyA_DB v3		0	0	0	0	1	1	1	1	1	2	1	0	0	0	0	0	2	0	2	0	0	0	0	3	0	0	0	0	2	0	2	0	0	0	0	0	0	0
ENSMUST00000191849.5.9	chr1	-	36530374	PolyA_DB v3		0	0	0	1	2	3	0	0	0	1	1	0	1	0	1	1	5	0	2	0	0	0	0	1	0	0	0	0	1	0	0	0	1	1	2	0	0	0
ENSMUST00000191849.5.10	chr1	-	36530414	PolyASite 2.0		1	0	1	2	2	0	1	0	0	0	2	0	0	0	0	0	3	1	0	0	0	0	0	1	2	0	0	0	1	0	0	0	0	0	0	0	0	1
ENSMUST00000191849.5.11	chr1	-	36530439	PolyA_DB v3		0	0	0	0	0	0	0	0	0	0	0	0	0	0	0	0	0	0	0	0	0	0	0	1	0	0	0	0	0	0	0	0	0	0	0	0	0	0
ENSMUST00000191849.5.12	chr1	-	36530491	PolyA_DB v3		0	0	0	0	0	0	0	1	0	0	0	0	0	0	0	0	2	0	1	0	0	0	0	0	0	0	0	0	0	0	0	1	0	1	0	0	0	0
ENSMUST00000191849.5.13	chr1	-	36530539	PolyA_DB v3		0	0	0	0	0	0	0	0	0	0	0	0	0	0	0	0	0	0	0	0	1	0	0	0	0	0	0	0	0	0	0	0	0	0	0	0	0	0
ENSMUST00000191849.5.14	chr1	-	36530631	PolyASite 2.0		0	0	0	0	2	0	0	0	0	0	0	0	0	0	0	0	0	0	1	0	0	0	0	0	0	0	0	0	0	0	0	0	0	0	0	0	0	0
ENSMUST00000191849.5.15	chr1	-	36530685	PolyA_DB v3		0	0	0	0	0	0	0	0	0	0	0	0	0	0	0	0	0	0	0	0	0	0	0	0	0	0	0	0	0	0	0	0	0	0	0	0	0	0
ENSMUST00000191849.5.16	chr1	-	36530738	PolyA_DB v3		0	0	0	0	0	0	0	0	0	0	0	0	0	0	0	0	0	0	0	0	0	0	0	0	0	0	0	0	0	0	0	0	0	0	0	0	0	0
ENSMUST00000191849.5.17	chr1	-	36530764	PolyASite 2.0		0	0	0	0	0	0	0	0	0	0	0	0	0	0	0	0	1	0	0	0	0	0	0	0	0	0	0	0	0	0	0	0	0	0	0	0	0	0
ENSMUST00000191849.5.18	chr1	-	36530991	PolyA_DB v3		0	0	0	0	0	0	0	0	0	0	0	0	0	0	0	0	0	0	0	0	0	0	0	0	0	0	0	0	0	0	0	0	0	0	0	0	0	0
ENSMUST00000191849.5.19	chr1	-	36531127	PolyA_DB v3		0	0	0	0	0	0	0	0	0	0	0	0	0	0	0	0	1	0	0	0	0	0	0	0	0	0	0	1	0	0	0	0	0	0	0	0	0	0
ENSMUST00000191849.5.20	chr1	-	36531283	PolyA_DB v3		0	1	7	8	14	7	5	4	0	5	5	1	2	2	2	4	6	5	9	0	4	0	1	7	1	1	0	2	2	2	4	8	1	6	2	2	0	4
ENSMUST00000191849.5.21	chr1	-	36531320	PolyA_DB v3		0	0	0	0	0	0	0	0	0	0	0	0	0	0	0	0	0	0	0	0	0	0	0	0	0	0	0	0	0	0	0	0	0	0	0	0	0	0
ENSMUST00000191849.5.22	chr1	-	36531364	PolyA_DB v3		0	0	0	0	0	0	0	0	0	0	0	0	0	0	0	0	0	0	0	0	0	0	0	0	0	0	0	0	0	0	0	0	0	0	0	0	0	0
ENSMUST00000191849.5.23	chr1	-	36531467	PolyASite 2.0		0	0	0	0	0	0	0	0	0	0	0	0	0	0	0	0	0	0	0	0	0	0	0	0	0	0	0	0	0	0	0	0	0	0	0	0	0	0
ENSMUST00000001172.11.0	chr1	-	36538094	PolyA_DB v3		0	0	1	0	0	1	0	0	0	1	0	0	0	0	0	0	2	0	0	0	1	0	0	0	0	0	0	0	0	0	0	0	0	1	0	0	1	0
ENSMUST00000001172.11.1	chr1	-	36538173	PolyASite 2.0		1	4	8	26	34	14	15	12	3	30	23	2	7	4	11	7	24	15	24	1	7	0	1	18	7	9	0	1	19	7	10	4	1	18	10	5	11	4
ENSMUST00000001172.11.2	chr1	-	36538204	PolyASite 2.0		0	0	0	0	2	0	0	0	0	0	0	0	0	0	0	1	0	0	0	0	0	0	0	0	0	0	0	0	0	0	1	0	0	0	0	0	0	0
ENSMUST00000001172.11.3	chr1	-	36538240	PolyASite 2.0		0	0	1	1	0	0	0	2	0	0	0	0	0	0	0	0	2	0	0	0	0	0	0	0	1	0	0	0	0	0	0	1	0	0	0	0	0	0
ENSMUST00000001172.11.4	chr1	-	36539030	PolyASite 2.0		12	8	34	62	78	40	73	39	5	52	49	4	25	11	16	13	90	38	60	1	21	4	2	41	38	28	1	7	32	29	38	21	14	57	33	30	23	13
ENSMUST00000001172.11.5	chr1	-	36539087	PolyA_DB v3		0	0	1	2	1	1	0	1	0	2	0	0	0	0	0	0	3	1	1	0	0	0	0	2	2	0	0	0	0	0	3	1	0	0	4	0	1	1
ENSMUST00000001172.11.6	chr1	-	36539140	PolyASite 2.0		0	0	0	0	0	0	0	0	0	0	0	0	0	0	0	0	0	0	0	0	0	0	0	0	0	0	0	0	0	0	0	1	0	1	0	1	0	0
ENSMUST00000001172.11.7	chr1	-	36539212	Gencode M25		0	0	0	0	0	0	0	0	0	0	0	0	0	0	0	0	0	0	0	0	0	0	0	0	0	0	0	0	0	0	0	0	0	0	0	0	0	0
ENSMUST00000001172.11.8	chr1	-	36539357	Gencode M25		0	0	0	0	0	0	0	0	0	0	0	0	0	0	0	0	0	0	0	0	0	0	0	0	0	0	0	0	0	0	0	0	0	0	0	0	0	0
ENSMUST00000001172.11.9	chr1	-	36539369	PolyASite 2.0		0	0	0	0	0	0	0	0	0	0	0	0	0	0	0	0	0	0	0	0	0	0	0	0	0	0	0	0	0	0	0	0	0	0	0	0	0	0
ENSMUST00000194894.3.0	chr1	-	36538094	PolyA_DB v3		0	0	1	0	0	1	0	0	0	1	0	0	0	0	0	0	2	0	0	0	1	0	0	0	0	0	0	0	0	0	0	0	0	1	0	0	1	0
ENSMUST00000194894.3.1	chr1	-	36538173	PolyASite 2.0		1	4	8	26	34	14	15	12	3	30	23	2	7	4	11	7	24	15	24	1	7	0	1	18	7	9	0	1	19	7	10	4	1	18	10	5	11	4
ENSMUST00000194894.3.2	chr1	-	36538204	PolyASite 2.0		0	0	0	0	2	0	0	0	0	0	0	0	0	0	0	1	0	0	0	0	0	0	0	0	0	0	0	0	0	0	1	0	0	0	0	0	0	0
ENSMUST00000194894.3.3	chr1	-	36538240	PolyASite 2.0		0	0	1	1	0	0	0	2	0	0	0	0	0	0	0	0	2	0	0	0	0	0	0	0	1	0	0	0	0	0	0	1	0	0	0	0	0	0
ENSMUST00000194894.3.4	chr1	-	36539030	PolyASite 2.0		12	8	34	62	78	40	73	39	5	52	49	4	25	11	16	13	90	38	60	1	21	4	2	41	38	28	1	7	32	29	38	21	14	57	33	30	23	13
ENSMUST00000194894.3.5	chr1	-	36539087	PolyA_DB v3		0	0	1	2	1	1	0	1	0	2	0	0	0	0	0	0	3	1	1	0	0	0	0	2	2	0	0	0	0	0	3	1	0	0	4	0	1	1
ENSMUST00000194894.3.6	chr1	-	36539140	PolyASite 2.0		0	0	0	0	1	1	1	1	0	3	0	0	0	0	2	0	2	1	2	1	0	0	0	0	0	1	0	0	0	0	0	1	1	2	0	2	0	0
ENSMUST00000194894.3.7	chr1	-	36539212	Gencode M25		0	0	1	1	0	0	0	0	0	0	0	0	0	0	0	0	0	1	1	0	0	0	0	0	0	0	0	0	0	2	0	0	0	0	0	0	1	0
ENSMUST00000194894.3.8	chr1	-	36539357	Gencode M25		0	0	0	0	0	0	0	0	0	0	0	0	0	0	0	0	0	0	0	0	0	0	0	0	0	0	0	0	0	0	0	0	0	0	0	0	0	0
ENSMUST00000194894.3.9	chr1	-	36539369	PolyASite 2.0		0	0	0	0	0	0	0	0	0	0	0	0	0	0	0	0	0	0	0	0	0	0	0	0	0	0	0	0	0	0	0	0	0	0	0	0	0	0
ENSMUST00000194894.3.10	chr1	-	36539417	PolyASite 2.0		0	0	0	0	0	0	0	0	0	0	0	0	0	0	0	0	0	0	0	0	0	0	0	0	0	0	0	0	0	0	0	0	0	0	0	0	0	0
ENSMUST00000191677.5.0	chr1	-	36548640	PolyASite 2.0		0	0	0	0	0	0	0	0	0	0	0	0	0	0	1	0	0	0	0	0	0	0	0	0	0	0	0	0	0	0	0	0	0	0	0	0	0	0
ENSMUST00000191677.5.1	chr1	-	36548653	PolyA_DB v3		88	260	632	1872	1515	647	1823	1440	112	1228	1901	481	188	581	1252	1130	1597	808	1552	42	674	70	67	921	1674	1051	20	265	953	680	1853	417	52	1072	1015	856	906	200
ENSMUST00000191677.5.2	chr1	-	36548694	PolyASite 2.0		0	1	2	4	5	1	2	3	0	3	3	1	0	1	1	2	2	3	4	0	1	0	0	1	3	1	0	1	3	0	3	0	0	2	2	1	0	2
ENSMUST00000191677.5.3	chr1	-	36549158	PolyA_DB v3		0	1	2	5	2	0	4	2	0	7	2	2	0	2	7	2	10	1	5	0	1	0	0	1	3	4	0	0	1	5	3	1	0	3	2	4	2	1
ENSMUST00000191677.5.4	chr1	-	36549257	PolyA_DB v3		0	0	0	0	0	0	1	0	0	0	0	0	0	1	0	0	0	0	0	0	0	0	0	0	1	0	0	0	0	0	0	0	0	0	0	0	0	0
ENSMUST00000170295.7.0	chr1	-	36562700	PolyASite 2.0		0	1	6	6	2	3	12	4	2	15	1	0	0	0	0	0	3	5	5	0	4	0	2	1	0	0	0	1	0	2	0	0	1	1	20	0	3	5
ENSMUST00000170295.7.1	chr1	-	36562741	PolyASite 2.0		0	0	0	0	0	0	0	0	0	0	0	0	0	0	0	0	0	0	0	0	0	0	0	0	0	0	0	0	0	0	0	0	0	0	0	0	0	0
ENSMUST00000114981.2.0	chr1	-	36599976	Gencode M25		0	0	0	1	2	0	1	0	0	3	1	0	0	0	0	0	1	0	0	0	0	0	3	1	0	0	0	0	0	0	1	0	0	0	16	0	0	0
ENSMUST00000114981.2.1	chr1	-	36599993	PolyA_DB v3		0	0	0	0	0	0	0	0	0	0	0	0	0	0	0	0	0	0	0	0	0	0	0	0	0	0	0	0	0	0	0	0	0	0	0	0	0	0
ENSMUST00000114981.2.2	chr1	-	36600056	PolyA_DB v3		0	0	0	0	0	0	0	0	0	0	0	0	0	0	0	0	0	0	0	0	0	0	0	0	0	0	0	0	0	0	0	0	0	0	0	0	0	0
ENSMUST00000043951.9.0	chr1	-	36698096	PolyASite 2.0		0	0	0	0	0	0	1	0	0	1	0	0	0	0	0	0	1	0	0	0	0	0	0	0	0	0	0	0	0	0	0	1	0	0	0	0	0	0
ENSMUST00000043951.9.1	chr1	-	36698114	PolyA_DB v3		81	109	241	755	712	441	675	388	58	585	960	128	136	121	337	451	729	407	639	23	217	35	35	458	440	445	4	118	446	322	574	243	105	470	222	458	285	95
ENSMUST00000043951.9.2	chr1	-	36698152	PolyASite 2.0		3	3	6	19	26	10	19	19	1	20	12	5	2	4	11	24	15	7	19	1	7	0	1	13	6	15	0	3	15	7	11	4	3	15	7	6	12	1
ENSMUST00000043951.9.3	chr1	-	36698625	PolyA_DB v3		2	1	1	7	3	1	6	3	1	7	6	1	2	1	3	4	5	3	11	0	1	0	0	6	4	2	0	1	1	1	7	2	3	3	1	3	4	1
ENSMUST00000043951.9.4	chr1	-	36698794	PolyA_DB v3		2	3	11	35	27	27	32	15	1	26	32	2	10	2	16	21	41	18	31	0	10	1	1	28	19	23	0	3	22	24	21	14	10	22	11	18	11	5
ENSMUST00000043951.9.5	chr1	-	36699194	PolyASite 2.0		104	75	248	670	568	402	678	338	54	525	556	83	108	90	223	254	751	364	535	18	196	42	31	429	344	509	7	140	432	275	381	192	136	451	209	290	267	78
ENSMUST00000043951.9.6	chr1	-	36699241	PolyA_DB v3		9	7	8	36	22	16	40	23	5	26	25	5	3	1	8	16	38	17	33	2	14	3	1	17	18	37	0	8	26	13	20	9	7	31	7	16	15	2
ENSMUST00000043951.9.7	chr1	-	36699462	PolyASite 2.0		2	3	5	10	9	5	13	10	2	6	12	2	1	1	12	5	16	6	11	0	8	0	0	15	5	11	0	0	4	7	10	4	2	9	2	12	3	2
ENSMUST00000043951.9.8	chr1	-	36699957	PolyA_DB v3		1	1	2	6	2	0	3	0	0	4	0	1	0	0	0	0	6	5	3	0	0	0	0	1	1	6	0	1	0	3	3	1	1	1	0	1	0	0
ENSMUST00000043951.9.9	chr1	-	36700017	PolyA_DB v3		0	0	0	0	0	0	0	0	0	0	0	0	0	0	0	0	0	0	0	0	0	0	0	0	0	0	0	0	0	0	0	0	0	0	0	0	0	0
ENSMUST00000027290.11.0	chr1	-	36792191	Gencode M25		0	0	0	0	0	0	0	0	0	0	0	0	0	0	0	0	0	0	0	0	0	0	0	0	0	0	0	0	0	0	0	0	0	0	0	0	0	0
ENSMUST00000027290.11.1	chr1	-	36792201	PolyASite 2.0		50	48	221	810	543	588	840	368	42	512	443	108	86	116	249	224	731	395	629	11	189	34	25	714	517	699	5	119	558	257	458	250	348	595	247	176	303	83
ENSMUST00000027290.11.2	chr1	-	36792375	PolyASite 2.0		19	16	29	131	78	111	179	67	5	130	52	13	14	23	32	27	135	84	93	6	32	5	3	125	79	150	0	29	116	49	79	49	91	110	44	37	54	10
ENSMUST00000027290.11.3	chr1	-	36792457	PolyASite 2.0		1	0	5	21	8	14	19	7	2	4	5	0	1	1	4	1	11	13	9	0	3	2	1	6	9	18	0	10	11	2	8	4	8	17	2	3	3	2
ENSMUST00000027290.11.4	chr1	-	36792502	PolyASite 2.0		0	1	1	1	1	3	1	0	2	1	1	0	0	0	2	0	1	2	2	0	1	1	0	2	1	5	0	1	3	1	0	1	3	3	1	1	6	0
ENSMUST00000027290.11.5	chr1	-	36792537	PolyA_DB v3		0	0	0	3	2	0	4	0	0	2	0	0	0	0	0	1	4	2	3	0	2	0	0	1	2	2	0	0	0	4	2	0	3	1	1	3	2	0
ENSMUST00000027286.6.0	chr1	-	37417092	PolyASite 2.0		70	32	129	348	264	365	312	185	33	351	299	35	71	67	124	157	380	215	249	8	81	62	15	254	183	248	5	79	229	205	230	98	149	240	115	137	167	79
ENSMUST00000027286.6.1	chr1	-	37417141	PolyASite 2.0		2	0	0	4	5	3	7	0	1	4	7	0	0	2	2	3	7	5	0	0	2	0	1	3	2	3	0	1	3	4	5	2	1	2	0	1	1	1
ENSMUST00000027286.6.2	chr1	-	37418043	PolyA_DB v3		3	2	7	15	7	12	11	2	2	13	7	3	3	2	4	4	11	5	11	0	3	1	0	8	2	5	0	0	11	12	5	2	3	11	3	5	2	1
ENSMUST00000027286.6.3	chr1	-	37418272	PolyASite 2.0		2	0	2	10	3	7	5	2	0	6	3	0	0	1	2	3	5	4	7	0	1	0	0	3	1	5	0	4	4	1	3	1	2	7	2	5	5	5
ENSMUST00000027286.6.4	chr1	-	37418362	PolyASite 2.0		0	0	0	0	0	1	0	0	0	1	3	0	1	0	0	0	0	2	0	0	1	2	0	0	0	1	0	0	1	1	1	0	0	1	0	0	1	0
ENSMUST00000027286.6.5	chr1	-	37418485	PolyA_DB v3		0	0	2	0	0	1	0	1	0	2	0	0	0	0	0	0	1	0	0	1	0	0	0	0	0	0	0	0	1	0	0	0	0	1	0	0	0	1
ENSMUST00000027286.6.6	chr1	-	37418628	PolyASite 2.0		0	0	0	1	1	0	0	0	0	1	0	0	0	0	1	0	1	1	1	0	1	0	0	1	0	0	0	1	1	0	0	0	1	0	0	1	0	0
ENSMUST00000027286.6.7	chr1	-	37418667	PolyASite 2.0		0	0	0	0	0	1	0	0	0	0	0	0	0	0	0	0	0	0	0	0	0	0	0	0	0	0	0	0	0	0	0	0	0	0	0	0	0	0
ENSMUST00000027286.6.8	chr1	-	37418787	PolyA_DB v3		0	0	1	0	0	0	0	0	0	0	3	0	0	0	0	0	0	0	1	0	0	1	0	0	0	0	0	0	0	0	0	0	1	0	1	0	0	0
ENSMUST00000027286.6.9	chr1	-	37418823	PolyASite 2.0		0	0	0	0	0	0	0	0	0	0	0	0	0	0	0	0	0	0	0	0	0	0	0	0	0	0	0	0	0	0	0	0	0	0	0	0	0	0
ENSMUST00000027286.6.10	chr1	-	37418925	PolyASite 2.0		0	0	0	0	0	0	0	0	0	0	0	0	0	0	0	0	0	0	0	0	0	0	0	0	0	0	0	0	0	0	0	0	0	0	0	0	0	0
ENSMUST00000027286.6.11	chr1	-	37418977	PolyASite 2.0		0	0	0	0	0	0	0	0	0	0	0	0	0	0	0	0	0	0	0	0	0	0	0	1	0	0	0	0	0	0	0	0	0	0	0	0	0	0
ENSMUST00000027286.6.12	chr1	-	37419191	PolyA_DB v3		0	1	0	1	1	0	1	0	0	3	0	0	0	0	1	0	4	1	1	0	0	0	0	0	2	1	0	0	2	0	0	0	1	0	0	2	0	0
ENSMUST00000027286.6.13	chr1	-	37419377	PolyASite 2.0		0	0	0	0	0	0	0	0	0	2	0	0	0	0	0	0	0	0	0	0	0	0	0	0	0	1	0	0	0	1	1	0	0	0	0	0	1	0
ENSMUST00000027286.6.14	chr1	-	37419406	PolyA_DB v3		0	0	0	0	0	0	0	0	0	0	0	0	0	0	0	0	0	0	0	0	0	0	0	0	0	0	0	0	0	0	0	0	0	0	0	0	0	0
ENSMUST00000027286.6.15	chr1	-	37419724	PolyASite 2.0		0	0	0	0	0	0	0	0	0	0	0	0	1	0	0	0	0	0	0	0	0	0	0	0	0	0	0	0	0	0	0	0	0	0	0	0	0	0
ENSMUST00000027286.6.16	chr1	-	37419817	PolyA_DB v3		0	0	0	0	0	0	0	0	0	0	0	0	0	0	0	0	0	0	0	0	0	0	0	0	0	0	0	0	0	0	0	0	0	0	0	0	0	0
ENSMUST00000027286.6.17	chr1	-	37419848	PolyA_DB v3		0	0	1	0	0	0	0	0	0	0	0	2	0	0	0	0	0	0	0	0	0	0	0	0	0	0	0	0	0	0	0	0	0	0	0	0	0	0
ENSMUST00000027286.6.18	chr1	-	37419911	PolyASite 2.0		0	0	0	2	0	0	0	0	0	2	1	0	0	0	0	0	3	1	0	0	1	0	1	2	0	0	0	0	1	0	1	1	0	0	1	0	0	0
ENSMUST00000027286.6.19	chr1	-	37420181	PolyASite 2.0		0	0	0	0	0	0	0	0	0	0	0	0	0	0	0	0	1	0	0	0	0	0	0	0	0	0	0	0	0	0	2	0	0	0	0	0	0	0
ENSMUST00000027286.6.20	chr1	-	37420246	PolyASite 2.0		1	2	5	16	11	16	19	6	1	9	6	0	7	2	5	5	14	6	3	2	3	4	1	7	5	10	1	2	8	13	8	1	11	7	2	7	5	2
ENSMUST00000027286.6.21	chr1	-	37420285	PolyA_DB v3		0	0	0	0	0	1	2	0	0	1	0	0	0	0	0	0	0	0	0	0	0	0	0	0	0	0	0	0	0	0	1	1	0	1	0	0	0	2
ENSMUST00000027286.6.22	chr1	-	37420326	PolyASite 2.0		0	0	0	0	0	0	0	0	0	0	0	0	0	0	0	1	0	0	0	0	0	0	0	0	0	0	0	0	0	0	0	0	0	0	0	0	0	0
ENSMUST00000027286.6.23	chr1	-	37420366	PolyA_DB v3		0	0	0	0	0	0	0	0	0	0	0	0	0	0	0	0	0	0	0	0	0	0	0	0	0	0	0	0	0	0	0	0	0	0	0	0	0	0
ENSMUST00000027286.6.24	chr1	-	37420428	PolyASite 2.0		0	0	0	0	0	0	0	0	0	0	0	0	0	0	0	0	0	0	0	0	0	0	0	0	0	0	0	0	0	0	0	0	0	0	0	0	0	0
ENSMUST00000027286.6.25	chr1	-	37420451	PolyASite 2.0		0	0	0	0	0	0	0	0	0	0	0	0	0	0	0	0	0	0	0	0	0	0	0	0	0	0	0	0	0	0	0	0	0	0	0	0	0	0
ENSMUST00000042161.14.0	chr1	-	37439342	PolyASite 2.0		14	11	42	156	134	101	100	64	12	345	243	34	14	32	42	112	126	79	140	3	59	5	8	39	51	57	5	27	81	72	83	51	6	67	45	89	45	81
ENSMUST00000042161.14.1	chr1	-	37439383	PolyASite 2.0		0	0	0	5	2	4	3	3	1	10	6	0	0	1	0	3	6	3	2	0	0	0	0	2	2	1	0	0	5	0	2	0	0	3	0	0	2	1
ENSMUST00000042161.14.2	chr1	-	37439414	PolyASite 2.0		0	0	0	2	3	2	4	1	0	6	0	0	0	3	0	4	4	2	2	0	4	1	2	3	0	0	0	0	4	1	2	0	0	0	0	2	2	1
ENSMUST00000042161.14.3	chr1	-	37440980	PolyA_DB v3		0	0	1	4	0	1	1	1	0	6	3	1	0	0	1	4	3	3	3	0	0	0	0	1	0	2	0	0	2	1	2	1	0	0	0	3	0	0
ENSMUST00000042161.14.4	chr1	-	37443512	PolyA_DB v3		0	0	0	0	0	0	0	0	0	0	0	0	0	0	0	0	1	0	0	0	0	0	0	0	0	0	0	0	0	0	0	0	0	0	0	0	0	0
ENSMUST00000042161.14.5	chr1	-	37443716	Gencode M25		0	0	0	0	1	0	1	0	0	2	0	0	0	0	0	0	0	0	0	0	0	0	0	0	0	0	0	0	0	0	0	0	0	0	0	0	2	0
ENSMUST00000042161.14.6	chr1	-	37443902	PolyASite 2.0		0	0	1	3	4	0	1	2	1	14	9	2	0	2	2	3	4	3	2	0	2	1	0	1	2	0	0	1	3	4	5	1	0	6	1	1	2	0
ENSMUST00000042161.14.7	chr1	-	37444117	PolyASite 2.0		0	0	3	1	1	1	1	0	0	5	1	0	0	0	0	2	3	0	1	0	0	0	1	1	0	1	0	0	1	0	1	1	0	0	0	0	0	1
ENSMUST00000042161.14.8	chr1	-	37444200	PolyA_DB v3		0	0	0	2	0	0	1	0	0	0	3	1	0	0	0	0	4	0	0	0	0	0	0	0	0	1	0	0	0	0	1	0	0	0	0	0	0	0
ENSMUST00000042161.14.9	chr1	-	37444320	PolyASite 2.0		0	3	6	21	21	17	14	5	0	61	21	0	1	5	5	13	20	7	25	1	6	0	1	7	9	13	0	0	8	9	8	7	1	9	3	7	5	14
ENSMUST00000042161.14.10	chr1	-	37444381	PolyASite 2.0		0	0	0	2	1	0	0	0	0	0	1	0	0	0	0	0	0	0	1	0	0	0	0	0	0	0	0	0	0	0	0	0	0	0	0	0	0	0
ENSMUST00000042161.14.11	chr1	-	37444599	PolyASite 2.0		0	0	0	0	0	0	0	0	0	0	0	0	0	0	0	0	0	0	0	0	0	0	0	0	0	0	0	0	0	0	0	0	0	0	0	0	0	0
ENSMUST00000042161.14.12	chr1	-	37444643	PolyA_DB v3		0	0	0	0	0	0	0	0	0	0	0	0	0	0	0	0	0	0	0	0	0	0	0	0	0	0	0	0	0	0	0	0	0	0	0	0	0	0
ENSMUST00000162875.7.0	chr1	-	37611677	PolyASite 2.0		3	2	13	18	22	14	11	13	12	55	16	5	5	1	4	5	33	5	11	2	5	2	0	1	1	5	0	4	6	9	6	1	1	12	1	8	6	6
ENSMUST00000162875.7.1	chr1	-	37611715	PolyASite 2.0		0	0	0	0	3	0	0	0	0	0	0	0	0	0	0	0	2	0	0	0	0	0	0	0	0	0	0	0	0	0	0	0	0	0	0	0	0	0
ENSMUST00000162875.7.2	chr1	-	37612175	PolyA_DB v3		0	0	0	0	0	0	0	0	0	0	0	0	0	0	1	0	0	0	0	0	0	0	0	0	0	0	0	0	0	0	0	0	0	0	0	0	0	0
ENSMUST00000041815.14.0	chr1	-	37754580	PolyASite 2.0		0	2	3	3	7	2	0	0	2	0	24	4	0	1	5	11	2	5	5	0	3	1	0	1	3	1	0	0	4	2	12	3	0	8	2	5	1	0
ENSMUST00000041815.14.1	chr1	-	37754776	Gencode M25		0	0	0	0	1	0	0	0	0	1	1	0	0	0	0	0	1	0	0	0	0	0	0	0	0	0	0	0	0	0	0	1	0	1	0	0	0	0
ENSMUST00000041815.14.2	chr1	-	37754787	PolyASite 2.0		0	0	0	0	0	0	0	0	0	0	0	0	0	0	0	0	0	0	0	0	0	0	0	0	0	0	0	0	0	0	0	0	0	0	0	0	0	0
ENSMUST00000041815.14.3	chr1	-	37755135	PolyA_DB v3		0	2	4	4	3	3	1	4	2	3	17	3	1	5	3	11	1	4	3	0	0	0	1	3	2	3	0	0	3	2	16	3	0	5	3	2	1	1
ENSMUST00000041815.14.4	chr1	-	37755180	PolyASite 2.0		0	0	0	0	0	0	0	0	0	0	0	0	0	0	0	0	0	0	0	0	0	0	0	0	0	0	0	0	0	0	0	0	0	0	0	0	0	0
ENSMUST00000114902.7.0	chr1	-	37757367	PolyASite 2.0		0	1	0	1	1	0	0	0	0	0	19	0	0	0	3	13	2	0	1	1	0	0	0	0	4	0	0	1	0	0	8	0	0	0	1	1	0	0
ENSMUST00000114902.7.1	chr1	-	37760419	PolyASite 2.0		0	1	2	2	2	0	2	2	1	0	10	1	1	1	5	7	2	3	0	0	0	0	0	3	5	0	0	1	3	3	5	0	0	3	1	5	0	0
ENSMUST00000114902.7.2	chr1	-	37760447	PolyA_DB v3		0	0	1	0	0	0	0	0	0	0	1	0	0	0	0	0	0	0	0	0	0	0	0	0	0	0	0	0	0	0	0	0	0	0	0	0	0	0
ENSMUST00000114902.7.3	chr1	-	37760543	PolyA_DB v3		0	0	0	0	0	0	0	0	0	0	1	0	0	0	0	0	0	0	0	0	0	0	1	1	0	0	0	0	0	0	2	0	0	0	0	0	0	0
ENSMUST00000114902.7.4	chr1	-	37760815	PolyASite 2.0		0	1	0	0	0	0	0	0	0	0	0	0	0	0	1	0	0	0	0	0	0	0	0	0	1	0	0	0	1	0	1	0	0	1	0	0	0	0
ENSMUST00000123082.8.0	chr1	-	37832406	PolyASite 2.0		1	8	8	17	13	11	16	8	3	11	37	2	7	4	11	23	21	13	11	0	5	2	1	15	11	25	0	4	16	6	43	3	5	16	10	13	3	3
ENSMUST00000123082.8.1	chr1	-	37832587	PolyASite 2.0		0	1	4	8	9	4	1	1	1	2	12	2	0	3	4	9	2	6	15	0	2	1	0	3	4	6	1	1	5	3	12	1	0	9	3	7	2	1
ENSMUST00000123082.8.2	chr1	-	37832701	PolyASite 2.0		8	16	56	123	154	56	71	37	17	82	216	25	17	27	89	92	99	77	90	1	20	4	4	86	97	68	0	24	102	31	156	42	10	126	44	57	29	18
ENSMUST00000123082.8.3	chr1	-	37833435	Gencode M25		5	27	69	157	143	86	82	56	34	79	290	31	20	48	140	170	141	107	120	7	44	10	4	109	155	107	2	55	127	52	263	39	14	194	54	100	25	27
ENSMUST00000123082.8.4	chr1	-	37834271	Gencode M25		4	8	15	53	48	28	29	14	17	30	88	14	2	16	55	52	41	48	45	0	10	1	1	50	69	25	1	14	50	23	101	18	1	69	23	30	7	7
ENSMUST00000123082.8.5	chr1	-	37834476	PolyASite 2.0		3	15	26	81	66	36	51	38	16	40	144	19	5	14	65	85	50	62	66	3	15	3	3	45	86	41	3	17	58	20	139	24	6	72	28	58	16	10
ENSMUST00000139725.7.0	chr1	-	37874802	PolyA_DB v3		3	2	27	65	55	51	45	22	3	63	21	9	26	7	19	19	44	21	44	1	18	3	0	29	26	24	0	5	44	22	16	17	20	29	15	19	13	7
ENSMUST00000139725.7.1	chr1	-	37874847	PolyA_DB v3		0	0	0	1	0	1	0	0	0	0	0	0	0	0	0	1	1	0	0	0	0	0	0	0	2	0	0	0	0	0	1	0	1	0	1	1	0	0
ENSMUST00000139725.7.2	chr1	-	37879265	Gencode M25		0	0	0	0	1	1	3	0	0	1	0	0	0	0	0	1	2	1	2	0	0	0	0	0	0	1	0	0	1	0	1	1	0	1	1	1	0	0
ENSMUST00000027257.9.0	chr1	-	37878890	PolyASite 2.0		24	26	104	249	254	205	229	199	34	320	170	21	56	38	72	80	237	136	206	1	56	11	11	114	119	156	3	48	132	131	129	70	65	133	83	88	75	41
ENSMUST00000027257.9.1	chr1	-	37878943	PolyASite 2.0		0	1	6	8	6	5	7	6	0	8	4	0	1	2	0	2	14	3	7	0	1	0	0	2	4	6	0	1	1	1	1	1	3	3	2	4	1	1
ENSMUST00000027257.9.2	chr1	-	37879265	Gencode M25		0	0	0	0	1	1	3	0	0	1	0	0	0	0	0	1	2	1	2	0	0	0	0	0	0	1	0	0	1	0	1	1	0	1	1	1	0	0
ENSMUST00000078307.6.0	chr1	-	37905923	Gencode M25		0	0	0	0	0	0	0	0	0	0	0	0	0	0	0	0	0	0	0	0	0	0	0	0	0	0	0	0	0	0	0	0	0	0	0	0	1	0
ENSMUST00000027254.9.0	chr1	-	37946736	PolyA_DB v3		0	0	0	0	1	0	0	0	0	0	0	0	0	0	0	0	0	0	0	0	0	0	0	0	0	0	0	0	0	0	0	0	0	0	0	1	0	0
ENSMUST00000162031.7.0	chr1	-	37983313	PolyASite 2.0		0	1	1	8	4	4	6	2	0	4	5	0	1	1	1	1	3	6	4	0	1	0	1	1	0	6	0	2	3	2	2	2	1	4	3	0	3	0
ENSMUST00000162031.7.1	chr1	-	37984881	PolyASite 2.0		0	0	0	0	0	1	1	1	0	2	0	0	0	0	0	0	3	0	1	0	0	0	0	1	0	1	0	0	0	0	0	0	0	1	0	0	0	0
ENSMUST00000162031.7.2	chr1	-	37984925	PolyASite 2.0		1	0	3	3	0	5	3	1	1	4	4	1	1	2	0	3	4	0	3	0	0	0	0	1	3	2	0	0	4	1	6	3	2	5	2	3	4	1
ENSMUST00000162031.7.3	chr1	-	37985008	PolyA_DB v3		4	3	6	17	13	17	11	18	2	15	17	4	3	2	7	14	13	8	20	0	6	2	0	11	17	7	0	3	13	7	20	5	8	13	4	4	12	3
ENSMUST00000162031.7.4	chr1	-	37985148	PolyASite 2.0		0	0	0	0	0	0	0	0	0	0	0	0	0	0	0	0	0	0	0	0	0	0	0	0	0	0	0	0	0	0	0	0	0	0	0	0	0	0
ENSMUST00000162031.7.5	chr1	-	37985189	PolyASite 2.0		1	0	3	3	4	6	9	2	0	4	5	0	0	1	2	1	6	5	8	0	3	0	0	3	6	5	0	1	8	1	3	2	2	7	4	1	2	0
ENSMUST00000162031.7.6	chr1	-	37985375	PolyA_DB v3		0	0	0	0	0	0	0	0	0	0	0	0	0	0	0	0	0	0	0	0	0	0	0	0	0	0	0	0	0	0	0	0	0	0	0	0	0	0
ENSMUST00000162031.7.7	chr1	-	37985400	PolyASite 2.0		0	3	2	4	1	4	5	0	0	4	1	0	0	2	2	1	4	3	3	0	0	0	0	2	1	2	0	0	5	0	2	2	1	4	1	0	5	0
ENSMUST00000162031.7.8	chr1	-	37985435	PolyA_DB v3		0	0	1	0	1	0	0	1	0	3	1	0	0	2	0	0	0	2	0	0	1	0	0	0	1	0	0	0	0	0	0	0	0	1	0	0	1	0
ENSMUST00000162031.7.9	chr1	-	37985683	PolyASite 2.0		0	0	0	0	0	3	4	0	0	0	1	0	0	0	0	1	0	2	1	0	1	0	0	5	2	1	0	2	1	1	0	0	1	2	2	0	3	0
ENSMUST00000162031.7.10	chr1	-	37985743	PolyA_DB v3		0	0	0	0	0	1	0	0	0	1	0	0	0	0	0	0	0	0	1	0	0	0	0	1	0	0	0	0	0	0	0	0	0	0	0	0	0	0
ENSMUST00000162031.7.11	chr1	-	37986221	PolyASite 2.0		0	0	3	3	1	4	1	1	1	7	6	0	2	1	1	1	3	0	2	0	1	0	1	2	4	1	0	0	3	1	1	4	0	2	2	1	2	0
ENSMUST00000162031.7.12	chr1	-	37986912	PolyASite 2.0		0	0	0	0	1	0	1	0	0	0	0	0	0	0	0	0	1	0	0	0	0	0	0	0	0	0	0	0	0	0	0	0	0	0	1	0	0	0
ENSMUST00000162031.7.13	chr1	-	37986922	PolyA_DB v3		4	11	55	136	108	111	123	68	13	103	92	12	22	20	38	55	131	80	115	2	49	5	3	109	102	85	2	26	105	54	91	46	24	93	34	44	62	20
ENSMUST00000162031.7.14	chr1	-	37987061	PolyASite 2.0		0	0	0	0	0	0	0	0	0	0	0	0	0	0	0	0	0	0	0	0	0	0	0	0	0	0	0	0	0	0	0	0	0	0	0	0	0	0
ENSMUST00000162031.7.15	chr1	-	37987111	PolyASite 2.0		10	12	39	115	87	76	87	56	8	81	89	20	19	20	50	36	113	51	87	2	25	6	3	62	59	67	1	19	96	47	59	39	21	79	38	55	47	14
ENSMUST00000162031.7.16	chr1	-	37987182	PolyA_DB v3		5	5	16	71	35	25	42	35	7	52	42	10	9	13	27	26	58	27	52	1	16	4	2	36	40	48	1	13	40	21	47	18	13	34	18	22	28	9
ENSMUST00000162031.7.17	chr1	-	37987233	PolyASite 2.0		1	3	13	23	23	10	20	13	2	15	15	4	4	4	5	5	33	11	12	1	6	1	2	11	17	13	0	2	17	10	15	3	3	15	9	11	11	2
ENSMUST00000162031.7.18	chr1	-	37987298	PolyA_DB v3		0	5	6	20	12	12	19	4	2	23	16	2	5	3	3	2	15	12	16	0	4	1	1	8	11	13	0	6	18	4	13	5	4	18	9	8	3	3
ENSMUST00000162031.7.19	chr1	-	37987393	PolyA_DB v3		85	77	232	645	536	397	580	355	55	611	471	71	84	111	235	224	705	389	496	21	197	51	28	491	480	490	4	148	450	358	439	200	185	432	224	294	246	77
ENSMUST00000162031.7.20	chr1	-	37987423	PolyA_DB v3		0	0	0	0	0	0	0	0	0	0	0	0	0	0	0	0	0	0	0	0	0	0	0	0	0	0	0	0	0	0	0	0	0	0	0	0	0	0
ENSMUST00000162031.7.21	chr1	-	37987448	PolyA_DB v3		0	0	0	0	0	0	0	0	0	0	0	0	0	0	0	0	0	0	0	0	0	0	0	0	0	0	0	0	0	0	0	0	0	0	0	0	0	0
ENSMUST00000162031.7.22	chr1	-	37987474	PolyA_DB v3		0	0	0	0	0	0	0	0	0	0	0	0	0	0	0	0	0	0	0	0	0	0	0	0	0	0	0	0	0	0	0	0	0	0	0	0	0	0
ENSMUST00000162031.7.23	chr1	-	37987511	PolyA_DB v3		0	0	0	0	0	0	0	0	0	0	0	0	0	0	0	0	0	0	0	0	0	0	0	0	0	0	0	0	0	0	0	0	0	0	0	0	0	0
ENSMUST00000162031.7.24	chr1	-	37987539	PolyA_DB v3		0	0	0	0	0	0	0	0	0	0	0	0	0	0	0	0	0	0	0	0	0	0	0	0	0	0	0	0	0	0	0	0	0	0	0	0	0	0
ENSMUST00000162031.7.25	chr1	-	37987569	PolyA_DB v3		0	0	0	0	0	0	0	0	0	0	0	0	0	0	0	0	0	0	0	0	0	0	0	0	0	0	0	0	0	0	0	0	0	0	0	0	0	0
ENSMUST00000162031.7.26	chr1	-	37987617	PolyASite 2.0		0	0	0	0	0	0	0	0	0	0	0	0	0	0	0	0	0	0	0	0	0	0	0	0	0	0	0	0	0	0	0	0	0	0	0	0	0	0
ENSMUST00000162031.7.27	chr1	-	37987640	Gencode M25		0	0	0	0	0	0	0	0	0	0	0	0	0	0	0	0	0	0	0	0	0	0	0	0	0	0	0	0	0	0	0	0	0	0	0	0	0	0
ENSMUST00000162031.7.28	chr1	-	37987643	Gencode M25		0	0	0	0	0	0	0	0	0	0	0	0	0	0	0	0	0	0	0	0	0	0	0	0	0	0	0	0	0	0	0	0	0	0	0	0	0	0
ENSMUST00000193832.5.0	chr1	-	37984925	PolyASite 2.0		1	0	3	3	0	5	3	1	1	4	4	1	1	2	0	3	4	0	3	0	0	0	0	1	3	2	0	0	4	1	6	3	2	5	2	3	4	1
ENSMUST00000193832.5.1	chr1	-	37985008	PolyA_DB v3		4	3	6	17	13	17	11	18	2	15	17	4	3	2	7	14	13	8	20	0	6	2	0	11	17	7	0	3	13	7	20	5	8	13	4	4	12	3
ENSMUST00000193832.5.2	chr1	-	37985148	PolyASite 2.0		0	0	0	0	0	0	0	0	0	0	0	0	0	0	0	0	0	0	0	0	0	0	0	0	0	0	0	0	0	0	0	0	0	0	0	0	0	0
ENSMUST00000193832.5.3	chr1	-	37985189	PolyASite 2.0		1	0	3	3	4	6	9	2	0	4	5	0	0	1	2	1	6	5	8	0	3	0	0	3	6	5	0	1	8	1	3	2	2	7	4	1	2	0
ENSMUST00000193832.5.4	chr1	-	37985375	PolyA_DB v3		0	0	0	0	0	0	0	0	0	0	0	0	0	0	0	0	0	0	0	0	0	0	0	0	0	0	0	0	0	0	0	0	0	0	0	0	0	0
ENSMUST00000193832.5.5	chr1	-	37985400	PolyASite 2.0		0	3	2	4	1	4	5	0	0	4	1	0	0	2	2	1	4	3	3	0	0	0	0	2	1	2	0	0	5	0	2	2	1	4	1	0	5	0
ENSMUST00000193832.5.6	chr1	-	37985435	PolyA_DB v3		0	0	1	0	1	0	0	1	0	3	1	0	0	2	0	0	0	2	0	0	1	0	0	0	1	0	0	0	0	0	0	0	0	1	0	0	1	0
ENSMUST00000193832.5.7	chr1	-	37985683	PolyASite 2.0		0	0	0	0	0	3	4	0	0	0	1	0	0	0	0	1	0	2	1	0	1	0	0	5	2	1	0	2	1	1	0	0	1	2	2	0	3	0
ENSMUST00000193832.5.8	chr1	-	37985743	PolyA_DB v3		0	0	0	0	0	1	0	0	0	1	0	0	0	0	0	0	0	0	1	0	0	0	0	1	0	0	0	0	0	0	0	0	0	0	0	0	0	0
ENSMUST00000193832.5.9	chr1	-	37986221	PolyASite 2.0		0	0	3	3	1	4	1	1	1	7	6	0	2	1	1	1	3	0	2	0	1	0	1	2	4	1	0	0	3	1	1	4	0	2	2	1	2	0
ENSMUST00000193832.5.10	chr1	-	37986912	PolyASite 2.0		0	0	0	0	1	0	1	0	0	0	0	0	0	0	0	0	1	0	0	0	0	0	0	0	0	0	0	0	0	0	0	0	0	0	1	0	0	0
ENSMUST00000193832.5.11	chr1	-	37986922	PolyA_DB v3		4	11	55	136	108	111	123	68	13	103	92	12	22	20	38	55	131	80	115	2	49	5	3	109	102	85	2	26	105	54	91	46	24	93	34	44	62	20
ENSMUST00000193832.5.12	chr1	-	37987061	PolyASite 2.0		0	0	0	0	0	0	0	0	0	0	0	0	0	0	0	0	0	0	0	0	0	0	0	0	0	0	0	0	0	0	0	0	0	0	0	0	0	0
ENSMUST00000193832.5.13	chr1	-	37987111	PolyASite 2.0		10	12	39	115	87	76	87	56	8	81	89	20	19	20	50	36	113	51	87	2	25	6	3	62	59	67	1	19	96	47	59	39	21	79	38	55	47	14
ENSMUST00000193832.5.14	chr1	-	37987182	PolyA_DB v3		5	5	16	71	35	25	42	35	7	52	42	10	9	13	27	26	58	27	52	1	16	4	2	36	40	48	1	13	40	21	47	18	13	34	18	22	28	9
ENSMUST00000193832.5.15	chr1	-	37987233	PolyASite 2.0		1	3	13	23	23	10	20	13	2	15	15	4	4	4	5	5	33	11	12	1	6	1	2	11	17	13	0	2	17	10	15	3	3	15	9	11	11	2
ENSMUST00000193832.5.16	chr1	-	37987298	PolyA_DB v3		0	5	6	20	12	12	19	4	2	23	16	2	5	3	3	2	15	12	16	0	4	1	1	8	11	13	0	6	18	4	13	5	4	18	9	8	3	3
ENSMUST00000193832.5.17	chr1	-	37987393	PolyA_DB v3		88	78	235	653	538	400	586	357	55	615	474	73	84	111	237	225	710	391	501	21	199	51	28	497	485	497	4	150	454	360	442	200	186	437	229	294	249	77
ENSMUST00000193832.5.18	chr1	-	37987423	PolyA_DB v3		3	1	4	15	15	11	12	8	2	15	7	2	7	4	7	11	17	6	13	1	8	3	0	20	9	7	0	0	12	4	17	7	4	9	5	8	4	5
ENSMUST00000193832.5.19	chr1	-	37987448	PolyA_DB v3		0	0	2	10	4	1	7	1	1	4	7	2	0	1	0	1	2	5	2	0	4	0	0	5	4	2	0	1	2	0	2	1	0	2	1	2	2	0
ENSMUST00000193832.5.20	chr1	-	37987474	PolyA_DB v3		0	0	4	14	11	15	10	8	0	7	9	3	3	2	3	2	15	7	12	0	4	0	0	11	10	7	0	2	9	3	8	9	2	5	7	3	7	0
ENSMUST00000193832.5.21	chr1	-	37987511	PolyA_DB v3		1	1	4	16	14	15	11	5	1	8	11	1	7	5	2	8	17	3	14	1	2	1	0	6	11	4	0	0	8	3	6	3	4	12	5	7	8	2
ENSMUST00000193832.5.22	chr1	-	37987539	PolyA_DB v3		1	1	5	12	12	15	12	7	3	16	1	1	2	0	7	5	14	7	13	0	2	0	0	11	10	12	0	2	11	8	7	3	3	12	7	4	8	0
ENSMUST00000193832.5.23	chr1	-	37987569	PolyA_DB v3		0	0	4	16	10	4	6	1	0	10	5	0	3	3	1	4	9	3	10	0	3	0	0	7	6	7	0	1	5	2	5	6	2	6	1	2	4	1
ENSMUST00000193832.5.24	chr1	-	37987617	PolyASite 2.0		0	0	2	14	12	10	7	4	0	5	4	2	2	2	3	4	10	6	16	0	4	0	0	4	11	5	0	4	5	5	7	2	5	11	7	6	2	4
ENSMUST00000193832.5.25	chr1	-	37987640	Gencode M25		0	0	0	0	0	0	0	0	0	0	0	0	0	0	0	0	0	0	0	0	0	0	0	0	0	0	0	0	0	0	0	0	0	0	0	0	0	0
ENSMUST00000193832.5.26	chr1	-	37987643	Gencode M25		0	0	0	0	0	0	0	0	0	0	0	0	0	0	0	0	0	0	0	0	0	0	0	0	0	0	0	0	0	0	0	0	0	0	0	0	0	0
ENSMUST00000193832.5.27	chr1	-	37987723	PolyASite 2.0		0	1	7	20	12	11	17	10	2	10	9	5	9	2	10	5	7	16	15	0	9	0	1	12	13	15	0	1	13	5	20	5	7	17	5	6	5	3
ENSMUST00000193832.5.28	chr1	-	37988341	PolyASite 2.0		0	1	15	14	27	19	21	10	1	18	18	4	5	7	6	11	17	13	15	2	7	0	0	13	16	10	0	4	4	4	8	7	7	7	10	8	5	2
ENSMUST00000193832.5.29	chr1	-	37989127	PolyASite 2.0		4	20	99	250	184	139	184	84	11	165	115	29	29	35	58	67	191	133	196	4	67	9	12	100	142	127	1	33	125	51	117	69	40	145	77	76	97	36
ENSMUST00000193832.5.30	chr1	-	37990147	PolyASite 2.0		0	0	9	13	13	7	18	7	0	12	9	2	3	2	3	2	15	6	12	0	5	1	1	5	6	10	0	4	9	4	11	7	4	7	4	9	5	6
ENSMUST00000027251.11.0	chr1	-	38052596	PolyASite 2.0		4	2	16	39	20	34	30	26	2	26	29	7	7	9	5	21	39	17	33	0	16	2	0	27	18	18	0	9	23	13	20	10	10	35	12	13	17	7
ENSMUST00000027251.11.1	chr1	-	38052786	Gencode M25		37	32	150	440	380	391	473	167	26	350	351	67	110	66	124	180	446	281	315	9	128	26	16	280	224	361	2	71	340	161	219	206	108	337	151	170	128	53
ENSMUST00000027251.11.2	chr1	-	38052796	PolyASite 2.0		0	0	0	0	0	0	0	0	0	0	0	0	0	0	0	0	1	0	0	0	0	0	0	0	0	0	0	0	0	0	0	0	0	0	0	0	0	0
ENSMUST00000027251.11.3	chr1	-	38052831	PolyASite 2.0		0	0	0	0	0	0	0	0	0	0	0	0	0	0	0	0	0	0	0	0	0	0	0	0	0	0	0	0	0	0	0	0	0	0	0	0	0	0
ENSMUST00000027251.11.4	chr1	-	38052896	PolyASite 2.0		0	0	0	0	0	0	0	0	0	0	0	0	0	0	0	0	0	0	0	0	0	0	0	0	0	0	0	0	0	0	0	0	0	0	0	0	0	0
ENSMUST00000027251.11.5	chr1	-	38052924	PolyA_DB v3		0	0	0	0	0	0	0	0	0	0	0	0	0	0	0	0	0	0	0	0	0	0	0	0	0	0	0	0	0	0	0	0	0	0	0	0	0	0
ENSMUST00000027251.11.6	chr1	-	38052973	PolyA_DB v3		0	0	0	0	0	0	0	0	0	0	0	0	0	0	0	0	0	0	0	0	0	0	0	0	0	0	0	0	0	0	0	0	0	0	0	0	0	0
ENSMUST00000095027.8.0	chr1	-	38175366	PolyASite 2.0		2	5	10	34	29	14	9	6	1	4	49	18	4	5	13	23	16	5	27	2	2	1	1	3	5	5	0	0	5	11	24	3	1	4	2	9	3	1
ENSMUST00000095027.8.1	chr1	-	38175434	PolyASite 2.0		2	33	29	177	145	45	104	18	5	24	258	96	10	25	101	135	123	17	153	4	26	7	8	20	73	30	2	12	26	43	203	13	5	47	24	45	14	10
ENSMUST00000095027.8.2	chr1	-	38175991	PolyASite 2.0		2	4	2	9	9	3	12	4	0	2	9	4	0	2	3	7	7	1	4	0	2	0	0	6	5	0	0	2	1	4	19	1	0	6	3	5	4	0
ENSMUST00000095027.8.3	chr1	-	38176779	PolyASite 2.0		3	5	2	10	10	9	12	4	1	3	12	6	0	1	3	8	6	5	11	0	3	0	0	2	5	4	0	1	4	8	22	0	0	2	1	2	6	0
ENSMUST00000095027.8.4	chr1	-	38177119	PolyASite 2.0		0	0	0	0	1	1	0	0	0	0	0	0	0	0	2	3	0	0	4	0	0	0	0	1	0	0	0	0	1	0	1	0	0	1	0	1	0	0
ENSMUST00000095027.8.5	chr1	-	38177328	PolyASite 2.0		53	135	238	918	1027	294	555	153	50	280	609	151	61	93	269	267	630	166	816	21	177	28	22	233	233	224	11	92	143	413	607	84	47	311	124	164	190	51
ENSMUST00000095027.8.6	chr1	-	38178118	PolyA_DB v3		0	0	1	1	1	1	3	0	0	0	0	2	0	0	0	4	0	0	1	0	1	0	0	0	2	0	0	0	1	0	1	1	0	0	0	1	0	0
ENSMUST00000095027.8.7	chr1	-	38178978	PolyA_DB v3		0	1	1	5	2	1	2	0	1	0	2	1	0	0	1	0	1	1	6	0	1	0	1	1	0	1	0	0	1	3	1	0	0	0	0	0	0	1
ENSMUST00000095027.8.8	chr1	-	38179244	PolyASite 2.0		0	1	4	13	9	4	5	1	0	3	5	1	2	1	1	2	7	3	7	0	1	0	0	3	3	8	1	1	4	4	10	2	1	1	2	0	0	1
ENSMUST00000095027.8.9	chr1	-	38179331	PolyASite 2.0		0	0	0	0	0	0	0	0	0	0	0	0	0	0	0	0	0	0	0	0	0	0	0	0	0	0	0	0	0	0	0	0	0	0	0	0	0	0
ENSMUST00000147695.8.0	chr1	-	38793645	Gencode M25		0	0	0	0	0	0	0	0	0	0	1	0	0	0	0	0	0	0	0	0	0	0	0	0	0	0	0	1	0	0	0	0	0	0	0	0	0	0
ENSMUST00000147695.8.1	chr1	-	38793669	PolyA_DB v3		5	35	30	90	173	81	49	39	4	58	589	31	12	32	74	306	97	104	68	2	13	5	4	65	59	109	4	33	94	71	218	33	8	112	48	140	26	11
ENSMUST00000147695.8.2	chr1	-	38793712	PolyASite 2.0		0	0	0	0	0	1	3	0	0	2	2	1	0	0	3	5	0	2	1	0	1	0	0	0	1	3	0	1	0	2	2	0	0	0	0	0	0	0
ENSMUST00000147695.8.3	chr1	-	38793747	PolyASite 2.0		0	0	0	4	0	1	0	0	0	0	3	0	0	1	1	3	0	0	0	0	0	0	0	0	1	0	0	1	1	0	1	0	0	0	2	1	0	0
ENSMUST00000147695.8.4	chr1	-	38794509	Gencode M25		0	0	0	0	0	0	0	0	0	0	1	0	0	0	0	0	0	0	0	0	0	0	0	0	0	0	0	0	2	0	0	0	0	0	0	0	0	0
ENSMUST00000147695.8.5	chr1	-	38796240	PolyASite 2.0		0	0	0	0	0	0	0	1	0	0	1	0	0	0	0	0	0	0	0	0	0	0	0	0	1	1	0	0	0	0	1	0	0	0	0	1	0	0
ENSMUST00000147695.8.6	chr1	-	38796593	PolyASite 2.0		0	0	0	0	2	0	1	0	0	0	1	0	0	1	0	2	1	0	0	0	0	0	0	0	0	0	0	0	0	0	0	0	0	0	1	1	0	0
ENSMUST00000147695.8.7	chr1	-	38796875	PolyASite 2.0		0	2	1	3	4	2	0	1	1	5	11	0	1	2	2	8	2	6	1	0	1	0	0	6	3	1	0	3	4	2	11	1	0	6	0	5	0	1
ENSMUST00000147695.8.8	chr1	-	38796957	PolyA_DB v3		0	0	0	0	0	0	0	0	0	0	0	0	0	0	0	2	0	0	0	0	0	0	0	0	0	0	0	0	0	0	0	0	0	0	0	0	0	0
ENSMUST00000147695.8.9	chr1	-	38797354	PolyASite 2.0		3	9	4	11	23	12	6	3	2	4	72	5	2	8	11	32	9	8	3	1	2	1	2	6	6	8	0	8	12	7	21	3	1	11	5	12	3	2
ENSMUST00000147695.8.10	chr1	-	38797428	PolyASite 2.0		0	1	2	1	0	1	0	0	1	1	2	0	0	1	1	0	0	1	2	0	0	0	0	0	0	3	0	0	1	0	1	0	0	1	1	1	0	0
ENSMUST00000147695.8.11	chr1	-	38797569	PolyASite 2.0		0	1	1	1	0	2	0	0	0	1	2	0	0	0	0	1	0	0	0	0	0	0	0	0	0	0	0	0	2	0	1	1	0	0	0	0	0	0
ENSMUST00000027249.11.0	chr1	-	38863867	Gencode M25		18	66	71	391	295	262	214	55	31	140	1043	134	33	124	315	615	234	238	259	6	100	11	7	106	197	333	9	84	344	140	753	156	269	369	77	154	140	36
ENSMUST00000027249.11.1	chr1	-	38863884	PolyASite 2.0		0	0	0	0	0	1	0	0	0	0	2	0	0	0	0	0	0	0	2	0	0	0	0	0	0	0	0	0	0	2	1	0	0	1	0	1	0	0
ENSMUST00000027249.11.2	chr1	-	38863911	PolyASite 2.0		0	0	0	10	8	4	5	1	2	3	16	2	0	2	5	4	5	5	5	0	2	0	0	2	2	7	0	0	10	3	16	4	6	6	1	7	6	1
ENSMUST00000027249.11.3	chr1	-	38864423	Gencode M25		0	3	0	12	9	20	7	4	1	11	46	3	2	6	10	18	13	7	11	0	7	1	0	4	7	14	0	7	16	2	33	5	12	14	6	6	2	2
ENSMUST00000193441.5.0	chr1	-	38863867	Gencode M25		18	66	71	391	295	262	214	55	31	140	1043	134	33	124	315	615	234	238	259	6	100	11	7	106	197	333	9	84	344	140	753	156	269	369	77	154	140	36
ENSMUST00000193441.5.1	chr1	-	38863884	PolyASite 2.0		0	0	0	0	0	1	0	0	0	0	2	0	0	0	0	0	0	0	2	0	0	0	0	0	0	0	0	0	0	2	1	0	0	1	0	1	0	0
ENSMUST00000193441.5.2	chr1	-	38863911	PolyASite 2.0		0	0	0	10	8	4	5	1	2	3	16	2	0	2	5	4	5	5	5	0	2	0	0	2	2	7	0	0	10	3	16	4	6	6	1	7	6	1
ENSMUST00000193441.5.3	chr1	-	38864423	Gencode M25		0	3	0	12	9	20	7	4	1	11	46	3	2	6	10	18	13	7	11	0	7	1	0	4	7	14	0	7	16	2	33	5	12	14	6	6	2	2
ENSMUST00000054462.10.0	chr1	-	39371499	PolyASite 2.0		4	1	4	14	16	15	15	8	3	22	8	2	8	4	4	13	21	13	14	0	6	1	1	30	13	11	0	6	12	7	5	11	11	19	10	6	8	8
ENSMUST00000054462.10.1	chr1	-	39371863	PolyASite 2.0		13	8	33	93	124	133	53	91	23	261	146	37	28	21	46	66	119	60	96	1	23	36	1	368	92	47	3	23	81	56	68	58	105	91	38	88	26	67
ENSMUST00000054462.10.2	chr1	-	39371922	PolyASite 2.0		0	0	3	2	4	3	2	4	1	6	6	2	0	1	3	3	3	7	2	0	1	1	0	12	3	1	0	1	2	3	3	2	5	2	1	0	1	1
ENSMUST00000054462.10.3	chr1	-	39371945	PolyA_DB v3		0	0	0	3	0	0	1	0	0	0	2	0	0	0	0	2	0	1	0	0	0	1	0	2	1	1	0	0	0	0	2	1	3	0	0	1	0	0
ENSMUST00000054462.10.4	chr1	-	39371962	PolyA_DB v3		0	0	0	2	2	1	0	1	0	0	0	0	0	0	0	0	0	1	1	0	0	0	0	2	0	0	0	0	1	0	1	0	2	2	0	0	0	0
ENSMUST00000054462.10.5	chr1	-	39372097	PolyASite 2.0		1	0	1	2	2	1	2	1	0	9	2	0	1	0	0	3	3	3	6	0	0	0	0	14	1	0	0	0	3	1	2	0	1	2	0	1	0	0
ENSMUST00000054462.10.6	chr1	-	39372251	Gencode M25		0	0	0	0	0	0	0	0	0	0	0	0	0	0	0	0	0	0	0	0	0	0	0	0	0	0	0	0	0	0	0	0	0	0	0	0	0	0
ENSMUST00000054462.10.7	chr1	-	39372296	Gencode M25		0	0	0	0	0	0	0	0	0	0	0	0	0	0	0	0	0	0	0	0	0	0	0	0	0	0	0	0	0	0	0	0	0	0	0	0	0	0
ENSMUST00000193823.1.0	chr1	-	39373315	PolyASite 2.0		1	0	3	8	3	4	2	2	1	10	5	1	1	0	0	7	6	2	2	0	0	2	0	10	3	5	0	1	4	0	2	2	3	3	4	7	1	4
ENSMUST00000062525.10.0	chr1	-	39547580	PolyASite 2.0		25	33	114	443	322	313	431	119	34	556	284	38	130	55	89	122	396	245	289	10	144	11	7	306	188	249	3	70	253	75	156	128	74	243	140	129	217	126
ENSMUST00000062525.10.1	chr1	-	39547624	PolyASite 2.0		0	0	0	3	1	3	2	0	0	4	0	0	0	0	1	0	2	2	3	0	1	0	1	4	1	2	0	3	1	1	0	1	1	4	1	0	2	1
ENSMUST00000062525.10.2	chr1	-	39548748	PolyASite 2.0		0	1	0	1	0	1	3	0	0	0	1	0	0	0	0	0	1	0	0	0	1	0	0	0	0	1	0	0	0	0	2	0	0	0	0	0	2	0
ENSMUST00000062525.10.3	chr1	-	39548829	PolyASite 2.0		4	3	11	37	38	29	30	11	1	60	33	4	15	5	9	24	47	27	17	1	11	2	4	38	19	35	1	5	26	7	26	14	12	29	14	24	20	18
ENSMUST00000062525.10.4	chr1	-	39550718	PolyASite 2.0		1	1	2	4	3	2	1	0	0	9	3	0	0	1	0	0	5	4	1	0	0	1	0	0	3	3	0	0	2	0	3	3	1	7	1	0	1	2
ENSMUST00000062525.10.5	chr1	-	39551120	PolyASite 2.0		1	4	23	105	79	67	87	30	7	120	57	13	25	11	30	23	82	44	65	1	20	3	5	54	30	41	1	13	45	23	38	30	23	59	25	27	41	37
ENSMUST00000062525.10.6	chr1	-	39551296	PolyA_DB v3		86	98	288	966	723	641	1041	383	117	1374	758	134	330	117	406	379	983	580	715	18	278	43	39	722	568	729	12	186	692	322	582	309	182	707	342	348	410	284
ENSMUST00000062525.10.7	chr1	-	39551348	PolyA_DB v3		0	0	0	0	0	0	0	0	0	0	0	0	0	0	0	0	0	0	0	0	0	0	0	0	0	0	0	0	0	0	0	0	0	0	0	0	0	0
ENSMUST00000062525.10.8	chr1	-	39551373	PolyA_DB v3		0	0	0	0	0	0	0	0	0	0	0	0	0	0	0	0	0	0	0	0	0	0	0	0	0	0	0	0	0	0	0	0	0	0	0	0	0	0
ENSMUST00000062525.10.9	chr1	-	39551488	PolyA_DB v3		8	7	10	35	21	17	45	15	6	57	13	5	9	4	17	13	30	20	20	1	12	1	1	38	22	37	0	4	26	10	19	8	9	27	12	6	16	9
ENSMUST00000062525.10.10	chr1	-	39551506	PolyASite 2.0		2	0	1	6	3	5	13	6	0	10	4	0	3	0	3	4	11	5	8	0	1	0	1	7	6	3	0	3	2	4	8	2	1	3	6	4	3	3
ENSMUST00000062525.10.11	chr1	-	39551518	PolyA_DB v3		3	1	2	6	7	10	13	4	2	15	8	2	0	2	5	3	12	6	7	0	5	0	0	6	8	10	0	4	6	2	7	2	3	6	4	2	5	6
ENSMUST00000062525.10.12	chr1	-	39551546	PolyA_DB v3		6	13	26	105	59	59	137	30	12	150	56	6	19	11	28	26	101	60	78	0	27	5	2	66	68	92	0	16	68	36	59	35	23	87	41	41	49	32
ENSMUST00000062525.10.13	chr1	-	39551630	PolyA_DB v3		0	2	3	9	7	13	18	4	1	16	8	1	6	1	3	3	11	9	12	0	5	0	1	12	9	13	0	3	8	6	9	3	1	14	7	8	4	6
ENSMUST00000062525.10.14	chr1	-	39551724	PolyASite 2.0		216	274	887	2970	1993	1772	2897	1059	259	3778	1908	321	867	359	1029	1030	3018	1607	2254	66	888	140	107	1999	1696	2056	33	510	1896	879	1516	947	563	2017	1040	865	1279	882
ENSMUST00000062525.10.15	chr1	-	39551795	PolyA_DB v3		4	12	29	86	54	52	68	27	9	124	51	11	21	13	31	36	78	51	54	0	34	4	1	47	53	77	0	16	53	26	35	24	15	62	30	16	30	26
ENSMUST00000062525.10.16	chr1	-	39551911	PolyA_DB v3		3	6	22	57	40	42	64	19	5	84	26	4	12	6	26	22	59	45	48	1	16	3	3	32	43	48	1	13	52	20	26	18	10	26	27	8	23	14
ENSMUST00000062525.10.17	chr1	-	39551957	PolyASite 2.0		0	0	2	1	1	1	1	3	0	5	2	0	2	0	2	2	4	2	3	0	3	0	0	3	6	8	0	1	3	1	1	1	0	1	1	1	1	1
ENSMUST00000062525.10.18	chr1	-	39551996	PolyASite 2.0		0	2	1	3	0	0	3	0	1	4	1	1	1	1	0	0	0	1	2	0	0	0	0	2	3	2	0	0	2	0	2	0	0	3	1	0	0	1
ENSMUST00000062525.10.19	chr1	-	39552133	PolyA_DB v3		1	0	0	6	5	7	9	1	3	7	5	1	1	0	5	1	10	3	3	0	1	1	0	1	7	6	0	2	4	1	3	3	1	4	3	2	6	3
ENSMUST00000062525.10.20	chr1	-	39552145	PolyASite 2.0		0	0	0	0	0	0	1	0	0	0	1	0	0	0	0	0	0	0	0	0	0	0	0	0	0	0	0	0	0	2	0	0	0	0	0	1	0	0
ENSMUST00000062525.10.21	chr1	-	39552205	PolyA_DB v3		0	0	0	0	0	0	2	0	0	2	0	0	0	0	0	0	0	0	2	0	0	0	0	1	0	0	0	0	0	0	0	0	0	0	0	0	0	0
ENSMUST00000062525.10.22	chr1	-	39552469	Gencode M25		0	0	0	0	0	0	0	0	0	0	0	0	0	0	0	0	0	0	0	0	0	0	0	0	0	0	0	0	0	0	0	0	0	0	0	0	0	0
ENSMUST00000195705.1.0	chr1	-	39565093	Gencode M25		0	3	7	21	15	11	25	2	1	33	8	3	6	2	10	12	17	12	13	0	10	0	1	15	4	17	0	4	15	9	9	8	3	25	10	4	8	13
ENSMUST00000195705.1.1	chr1	-	39565310	Gencode M25		0	0	0	0	0	0	0	0	0	0	0	0	0	0	0	0	0	0	0	0	0	0	0	0	0	0	0	0	0	0	0	0	0	0	0	0	0	0
ENSMUST00000053355.5.0	chr1	-	39618406	PolyASite 2.0		0	7	4	4	11	9	1	3	0	13	153	0	2	1	13	53	5	4	8	0	0	0	0	17	6	3	0	5	3	4	34	0	0	6	1	18	1	4
ENSMUST00000053355.5.1	chr1	-	39620016	PolyA_DB v3		0	0	0	0	0	0	0	0	1	0	2	0	0	0	0	0	0	0	0	0	0	0	0	0	0	0	0	0	0	0	0	0	0	0	0	0	2	0
ENSMUST00000053355.5.2	chr1	-	39622745	PolyASite 2.0		0	0	0	0	0	0	0	0	0	0	1	0	0	0	0	0	0	0	0	0	0	0	0	0	0	0	0	0	0	0	0	0	0	0	0	0	0	0
ENSMUST00000053355.5.3	chr1	-	39622762	PolyA_DB v3		1	4	3	5	6	0	3	1	0	7	22	0	0	0	1	9	2	0	1	0	0	0	0	8	1	2	0	3	5	4	9	0	0	4	1	3	3	0
ENSMUST00000053355.5.4	chr1	-	39623024	PolyA_DB v3		0	0	0	0	0	0	0	0	0	0	3	0	0	0	0	0	0	0	0	0	0	0	0	0	0	0	0	0	0	1	0	0	0	0	0	0	0	0
ENSMUST00000151913.2.0	chr1	-	39665301	PolyA_DB v3		0	0	1	3	3	1	1	6	2	4	5	2	0	0	0	1	5	2	5	0	0	0	0	75	3	0	0	0	1	2	1	2	0	4	1	0	1	2
ENSMUST00000151913.2.1	chr1	-	39665414	PolyA_DB v3		0	0	0	0	0	0	0	0	0	0	0	0	0	0	0	0	0	0	0	0	0	0	0	0	0	0	0	0	0	0	0	0	0	0	0	0	0	0
ENSMUST00000171319.3.0	chr1	-	39799310	PolyASite 2.0		0	0	0	0	0	0	0	0	0	0	0	0	0	0	0	0	1	0	0	0	0	0	0	1	0	0	0	0	0	0	0	0	0	0	0	0	0	0
ENSMUST00000171319.3.1	chr1	-	39803010	PolyASite 2.0		0	0	0	0	0	0	0	0	0	0	0	0	0	0	0	0	0	0	0	0	0	0	0	0	0	0	0	0	0	0	0	0	0	0	0	0	0	0
ENSMUST00000171319.3.2	chr1	-	39803838	PolyA_DB v3		0	0	0	0	0	0	1	0	0	0	0	0	0	0	0	0	1	0	0	0	0	0	0	0	0	0	0	0	0	0	0	0	0	1	0	0	0	1
ENSMUST00000171319.3.3	chr1	-	39803928	PolyA_DB v3		0	0	0	0	0	0	0	0	0	0	0	0	0	0	0	0	0	0	0	0	0	0	0	0	0	0	0	0	0	0	0	0	0	0	0	0	0	0
ENSMUST00000171319.3.4	chr1	-	39803965	PolyASite 2.0		0	0	0	0	0	0	0	0	0	0	0	0	0	0	0	0	0	0	0	0	0	0	0	0	0	0	0	0	0	0	0	0	0	0	0	0	0	0
ENSMUST00000171319.3.5	chr1	-	39804139	PolyASite 2.0		0	0	0	0	0	0	0	0	0	0	0	0	0	0	0	0	0	0	0	0	0	0	0	0	0	0	0	0	0	0	0	0	0	0	0	0	0	0
ENSMUST00000039672.5.0	chr1	-	40772040	PolyASite 2.0		1	15	20	86	86	33	58	29	3	51	101	12	7	13	38	58	63	33	75	0	9	7	5	31	36	38	0	12	33	22	53	17	3	47	21	40	29	8
ENSMUST00000039672.5.1	chr1	-	40772253	PolyASite 2.0		0	3	2	8	1	2	3	0	0	6	7	0	0	0	4	0	3	5	5	0	2	0	0	0	5	6	0	0	5	2	3	1	0	2	0	2	0	0
ENSMUST00000039672.5.2	chr1	-	40772750	PolyA_DB v3		0	0	3	3	2	0	1	1	0	1	7	1	1	0	1	1	3	3	2	0	1	0	0	1	2	1	0	0	0	0	1	2	0	0	1	2	0	0
ENSMUST00000039672.5.3	chr1	-	40773159	PolyASite 2.0		0	0	0	1	1	3	4	0	0	1	0	0	0	0	0	0	0	0	1	0	0	1	0	1	0	0	0	0	0	0	2	0	0	1	0	0	0	1
ENSMUST00000039672.5.4	chr1	-	40773372	PolyA_DB v3		0	0	0	5	0	0	0	0	0	2	3	0	0	0	0	0	0	1	1	0	0	0	0	0	0	1	0	0	0	2	0	0	0	1	0	0	0	0
ENSMUST00000095014.7.0	chr1	-	43047200	Gencode M25		0	0	0	0	0	0	0	0	0	0	0	0	0	0	0	1	0	0	0	0	0	0	0	0	0	0	0	0	0	0	0	0	0	0	0	0	0	0
ENSMUST00000095014.7.1	chr1	-	43047219	PolyASite 2.0		0	0	1	4	3	2	1	1	0	3	4	0	0	0	3	1	3	3	1	0	1	1	0	3	0	0	0	0	3	0	1	0	0	1	0	0	0	1
ENSMUST00000095014.7.2	chr1	-	43047269	PolyASite 2.0		26	43	202	445	461	311	251	222	47	330	517	86	87	82	186	285	374	239	346	9	101	30	16	282	248	259	4	82	273	171	310	138	46	302	153	233	112	138
ENSMUST00000095014.7.3	chr1	-	43047301	PolyASite 2.0		0	1	1	0	2	2	1	0	0	3	5	0	0	1	3	1	2	3	3	0	0	0	0	1	5	2	1	0	2	1	1	0	1	5	1	2	0	0
ENSMUST00000095014.7.4	chr1	-	43047328	PolyASite 2.0		0	1	3	6	7	3	1	1	0	4	4	1	0	2	3	4	6	2	2	0	3	1	0	3	8	1	0	1	4	2	1	1	0	2	1	1	3	3
ENSMUST00000095014.7.5	chr1	-	43047420	PolyASite 2.0		2	2	1	5	4	3	8	1	1	3	1	0	0	1	1	5	2	0	0	0	2	0	0	1	2	0	0	0	1	1	1	2	0	1	0	3	1	2
ENSMUST00000095014.7.6	chr1	-	43048034	PolyASite 2.0		0	0	3	2	1	7	0	0	1	2	0	2	0	1	0	2	5	4	1	0	0	0	0	2	1	2	0	0	1	1	3	2	0	4	1	3	0	1
ENSMUST00000095014.7.7	chr1	-	43048062	PolyA_DB v3		0	0	0	0	0	0	0	0	0	0	0	1	0	0	0	0	0	0	0	0	0	0	0	0	0	0	0	0	0	0	0	0	0	0	0	0	0	0
ENSMUST00000095014.7.8	chr1	-	43048713	PolyASite 2.0		2	1	2	17	10	10	17	5	3	13	13	0	1	1	5	0	11	8	10	0	2	1	0	7	7	11	0	4	6	8	6	0	3	9	3	2	2	9
ENSMUST00000095014.7.9	chr1	-	43048779	PolyA_DB v3		0	0	0	0	0	1	2	1	0	0	0	0	0	0	0	0	2	1	1	0	0	0	0	0	2	2	0	0	0	1	2	0	0	0	0	0	0	0
ENSMUST00000095014.7.10	chr1	-	43049151	PolyASite 2.0		0	0	3	7	4	2	1	2	1	4	0	0	1	1	0	1	7	5	6	0	3	0	0	5	1	3	0	1	3	3	7	0	3	3	4	6	1	2
ENSMUST00000095014.7.11	chr1	-	43049538	PolyA_DB v3		0	0	0	0	1	0	0	0	0	0	0	0	0	0	0	0	0	0	0	0	0	0	0	0	0	0	0	1	0	0	1	0	0	1	0	0	0	0
ENSMUST00000008280.13.0	chr1	-	43123039	PolyASite 2.0		0	0	0	0	0	0	0	0	0	0	0	0	0	0	0	0	0	1	0	0	0	0	0	0	0	0	0	0	0	0	0	0	0	0	0	0	0	0
ENSMUST00000008280.13.1	chr1	-	43123074	PolyASite 2.0		162	9	149	140	232	51	65	136	13	112	151	10	17	8	40	51	270	30	149	2	12	15	2	120	39	19	0	7	29	68	50	13	7	22	14	23	32	10
ENSMUST00000008280.13.2	chr1	-	43123139	PolyASite 2.0		4	1	2	4	5	2	0	3	0	6	4	0	0	0	2	2	7	3	6	0	0	1	0	1	1	0	0	0	0	0	3	0	0	2	0	2	3	1
ENSMUST00000008280.13.3	chr1	-	43123169	PolyASite 2.0		0	0	2	0	1	0	1	0	0	0	0	1	0	0	0	0	1	0	2	0	0	0	0	0	0	0	0	0	0	0	0	0	0	0	1	0	0	0
ENSMUST00000008280.13.4	chr1	-	43123200	PolyASite 2.0		0	2	1	0	4	0	1	2	0	0	1	0	0	0	1	0	5	0	0	0	0	0	0	0	1	1	0	0	0	2	1	0	0	0	2	2	0	0
ENSMUST00000008280.13.5	chr1	-	43123213	PolyASite 2.0		0	0	0	0	0	0	1	1	0	0	0	0	0	1	0	0	1	0	0	0	0	0	0	0	0	0	0	0	0	0	0	0	0	0	0	0	0	0
ENSMUST00000008280.13.6	chr1	-	43123263	PolyASite 2.0		0	0	0	0	0	0	0	0	0	0	0	0	0	0	0	0	0	0	0	0	0	0	0	0	0	0	0	0	0	0	0	0	0	0	0	0	0	0
ENSMUST00000008280.13.7	chr1	-	43123290	Gencode M25		0	0	0	0	0	0	0	0	0	0	0	0	0	0	0	0	0	0	0	0	0	0	0	0	0	0	0	0	0	0	0	0	0	0	0	0	0	0
ENSMUST00000008280.13.8	chr1	-	43123359	PolyASite 2.0		0	0	0	0	0	0	0	0	0	0	0	0	0	0	0	0	0	0	0	0	0	0	0	0	0	0	0	0	0	0	0	0	0	0	0	0	0	0
ENSMUST00000008280.13.9	chr1	-	43123515	PolyASite 2.0		0	0	0	0	0	0	0	0	0	0	0	0	0	0	0	0	0	0	0	0	0	0	0	0	0	0	0	0	0	0	0	0	0	0	0	0	0	0
ENSMUST00000126008.7.0	chr1	-	43745606	PolyASite 2.0		1	0	2	8	1	3	6	1	0	2	3	2	0	0	1	3	2	1	2	0	3	0	1	1	2	4	0	4	3	3	2	1	1	3	1	6	0	1
ENSMUST00000126008.7.1	chr1	-	43745640	PolyA_DB v3		0	0	0	0	0	1	1	0	0	0	0	0	0	0	1	1	0	0	1	0	0	0	0	0	1	0	0	0	0	0	0	0	0	0	0	1	0	0
ENSMUST00000126008.7.2	chr1	-	43745786	PolyASite 2.0		0	1	0	2	1	0	0	0	0	0	0	0	0	0	0	1	0	2	0	0	0	0	0	0	1	1	0	0	0	0	0	0	0	0	0	0	0	0
ENSMUST00000126008.7.3	chr1	-	43745848	PolyA_DB v3		0	0	0	0	2	0	1	0	0	0	2	0	1	0	2	0	1	0	1	0	0	0	0	1	0	0	0	0	0	0	0	1	0	0	0	0	0	0
ENSMUST00000126008.7.4	chr1	-	43746321	PolyA_DB v3		6	22	71	262	162	163	179	64	21	170	250	48	30	37	91	175	167	125	172	4	54	5	4	103	108	125	2	33	155	59	157	71	65	161	70	76	66	36
ENSMUST00000126008.7.5	chr1	-	43746915	PolyA_DB v3		0	0	0	0	1	0	2	1	0	0	1	0	0	0	0	1	1	1	1	0	0	0	0	1	0	1	0	1	1	0	0	0	0	1	1	0	0	0
ENSMUST00000126008.7.6	chr1	-	43746967	PolyASite 2.0		1	1	6	5	11	5	12	5	0	10	9	2	0	3	1	10	10	7	10	1	6	1	0	13	10	10	0	3	6	5	10	5	5	9	4	7	7	3
ENSMUST00000126008.7.7	chr1	-	43747852	PolyASite 2.0		1	0	1	6	5	1	8	6	1	4	6	0	1	1	0	5	4	5	0	0	2	0	0	4	5	4	0	0	1	0	3	1	4	3	4	3	0	1
ENSMUST00000126008.7.8	chr1	-	43748807	PolyASite 2.0		6	7	33	101	64	50	78	30	8	74	90	14	5	17	29	44	69	49	69	2	27	1	2	50	45	75	0	15	45	19	52	28	24	62	32	27	23	9
ENSMUST00000126008.7.9	chr1	-	43748818	PolyA_DB v3		0	0	0	0	1	0	0	0	0	1	0	0	0	0	0	0	3	1	0	0	0	0	0	3	0	0	0	1	0	1	0	0	0	0	0	3	0	0
ENSMUST00000126008.7.10	chr1	-	43748926	PolyASite 2.0		0	0	0	0	0	0	0	0	0	0	0	0	0	0	0	0	0	0	0	0	0	0	0	0	0	0	0	0	0	0	0	0	0	0	0	0	0	0
ENSMUST00000126008.7.11	chr1	-	43748974	PolyA_DB v3		0	0	0	0	0	0	0	0	0	0	0	0	0	0	0	0	0	0	0	0	0	0	0	0	0	0	0	0	0	0	0	0	0	0	0	0	0	0
ENSMUST00000126008.7.12	chr1	-	43749019	PolyASite 2.0		0	0	2	7	1	3	5	2	1	3	3	0	0	0	2	3	1	4	4	0	0	0	1	4	2	5	0	1	4	1	0	2	1	4	0	0	1	2
ENSMUST00000126008.7.13	chr1	-	43749295	PolyASite 2.0		3	2	18	30	24	19	37	8	4	30	39	8	4	2	18	17	32	31	19	0	12	3	0	18	15	46	0	9	27	8	17	13	6	42	10	9	9	5
ENSMUST00000126008.7.14	chr1	-	43749486	PolyASite 2.0		1	0	1	2	1	0	1	1	0	0	0	0	1	0	0	1	2	0	1	0	2	0	0	1	1	0	0	2	1	0	0	0	0	2	0	0	0	0
ENSMUST00000126008.7.15	chr1	-	43749507	PolyA_DB v3		0	0	4	6	8	4	4	3	1	4	7	2	0	0	4	1	8	6	6	0	1	0	0	6	7	2	0	0	8	1	1	5	3	2	1	5	4	5
ENSMUST00000126008.7.16	chr1	-	43749533	PolyASite 2.0		43	55	247	767	540	382	739	263	53	568	387	68	78	91	186	206	567	387	628	12	208	44	28	385	362	553	3	130	466	255	314	232	133	583	263	234	250	80
ENSMUST00000126008.7.17	chr1	-	43749565	PolyASite 2.0		0	0	1	18	4	12	9	6	2	4	10	2	1	3	4	3	4	13	7	0	4	1	0	3	11	13	0	1	8	4	7	6	3	7	2	10	2	3
ENSMUST00000126008.7.18	chr1	-	43749638	PolyASite 2.0		9	12	53	173	116	110	133	70	13	102	92	29	17	18	50	52	103	101	113	3	46	7	1	93	60	108	3	29	106	58	60	47	45	113	48	49	49	22
ENSMUST00000126008.7.19	chr1	-	43749745	PolyA_DB v3		5	10	29	117	89	107	120	73	11	87	49	14	14	15	25	32	90	78	104	2	35	1	4	53	56	95	4	21	75	43	48	39	38	77	42	37	33	14
ENSMUST00000126008.7.20	chr1	-	43749805	PolyA_DB v3		0	2	3	24	12	6	18	8	1	7	4	0	1	1	6	4	17	11	15	1	3	1	1	4	8	10	2	4	9	8	9	6	6	9	4	4	4	0
ENSMUST00000126008.7.21	chr1	-	43749848	PolyA_DB v3		0	1	0	5	3	2	3	2	0	2	0	0	1	1	2	0	4	5	0	0	0	0	0	3	2	4	0	1	3	0	5	1	1	3	1	0	2	0
ENSMUST00000126008.7.22	chr1	-	43749877	PolyA_DB v3		0	0	3	10	6	2	3	2	0	4	1	0	0	1	2	0	4	4	0	1	0	0	0	3	9	1	0	0	2	0	0	2	2	2	1	2	1	1
ENSMUST00000126008.7.23	chr1	-	43750016	PolyA_DB v3		0	0	0	2	1	1	1	1	0	1	2	0	0	0	0	0	0	2	1	0	0	0	1	1	0	2	0	0	1	2	0	0	0	1	1	1	1	2
ENSMUST00000126008.7.24	chr1	-	43750036	PolyASite 2.0		0	0	0	0	0	0	0	0	0	0	0	0	0	0	0	0	0	0	0	0	0	0	0	0	0	0	0	0	0	0	0	0	0	0	0	0	0	0
ENSMUST00000126008.7.25	chr1	-	43750074	PolyA_DB v3		0	0	0	0	0	0	0	0	0	0	0	0	0	0	0	0	0	0	0	0	0	0	0	0	0	0	0	0	0	0	0	0	0	0	0	0	0	0
ENSMUST00000126008.7.26	chr1	-	43750122	PolyA_DB v3		0	0	0	0	0	0	0	0	0	0	0	0	0	0	0	0	0	0	0	0	0	0	0	0	0	0	0	0	0	0	0	0	0	0	0	0	0	0
ENSMUST00000061421.3.0	chr1	-	44009282	PolyA_DB v3		0	0	0	0	1	0	0	0	0	0	1	0	0	0	0	0	1	0	0	0	0	0	0	0	0	0	0	0	0	0	0	0	1	0	0	1	0	0
ENSMUST00000061421.3.1	chr1	-	44009355	PolyASite 2.0		0	0	1	7	0	1	2	1	0	2	10	2	2	0	0	2	6	2	9	1	0	1	0	0	2	1	1	2	2	2	2	0	0	2	2	4	2	1
ENSMUST00000061421.3.2	chr1	-	44009375	PolyA_DB v3		0	0	0	0	0	0	0	0	0	0	0	0	0	0	0	0	0	0	0	0	0	0	0	0	0	0	0	0	0	0	0	0	0	0	0	0	0	0
ENSMUST00000061421.3.3	chr1	-	44009400	PolyASite 2.0		0	0	0	0	0	0	0	0	0	0	0	0	0	0	0	0	0	0	0	0	0	0	0	0	0	0	0	0	0	0	0	0	0	0	0	0	0	0
ENSMUST00000061421.3.4	chr1	-	44009525	PolyASite 2.0		0	0	0	0	0	0	0	0	0	0	0	0	0	0	0	0	0	0	0	0	0	0	0	0	0	0	0	0	0	0	0	0	0	0	0	0	0	0
ENSMUST00000061421.3.5	chr1	-	44009542	PolyA_DB v3		0	0	0	0	0	0	0	0	0	0	0	0	0	0	0	0	0	0	0	0	0	0	0	0	0	0	0	0	0	0	0	0	0	0	0	0	0	0
ENSMUST00000061421.3.6	chr1	-	44009633	PolyASite 2.0		0	0	0	0	0	0	0	0	0	0	0	0	0	0	0	0	0	0	0	0	0	0	0	0	0	0	0	0	0	0	0	0	0	0	0	0	0	0
ENSMUST00000238662.1.0	chr1	-	44055872	PolyASite 2.0		1	1	2	8	6	8	8	2	2	3	3	1	2	4	1	3	4	1	4	0	3	0	0	7	5	6	0	3	7	1	2	3	2	2	7	8	2	0
ENSMUST00000238662.1.1	chr1	-	44055952	Gencode M25		0	0	0	0	0	0	0	0	0	0	0	0	0	0	0	0	0	0	0	0	0	0	0	0	0	0	0	0	0	0	0	0	0	0	0	0	0	0
ENSMUST00000027215.11.0	chr1	-	44086615	PolyASite 2.0		55	18	103	286	226	258	337	135	22	240	134	30	71	36	60	76	251	205	211	3	92	27	8	169	180	254	3	52	267	100	92	105	84	263	104	71	169	42
ENSMUST00000027215.11.1	chr1	-	44086686	PolyASite 2.0		0	0	0	0	0	0	0	0	0	0	0	0	0	0	0	0	0	0	0	0	0	0	0	0	0	0	0	0	0	0	0	0	0	0	0	0	0	0
ENSMUST00000027215.11.2	chr1	-	44086721	PolyA_DB v3		0	0	0	0	0	0	0	0	0	0	0	0	0	0	0	0	0	0	0	0	0	0	0	0	0	0	0	0	0	0	0	0	0	0	0	0	0	0
ENSMUST00000027215.11.3	chr1	-	44086795	PolyA_DB v3		0	0	0	0	0	0	0	0	0	0	0	0	0	0	0	0	0	0	0	0	0	0	0	0	0	0	0	0	0	0	0	0	0	0	0	0	0	0
ENSMUST00000027215.11.4	chr1	-	44086810	Gencode M25		0	0	0	0	0	0	0	0	0	0	0	0	0	0	0	0	0	0	0	0	0	0	0	0	0	0	0	0	0	0	0	0	0	0	0	0	0	0
ENSMUST00000027215.11.5	chr1	-	44086822	PolyASite 2.0		0	0	0	0	0	0	0	0	0	0	0	0	0	0	0	0	0	0	0	0	0	0	0	0	0	0	0	0	0	0	0	0	0	0	0	0	0	0
ENSMUST00000027215.11.6	chr1	-	44086834	PolyA_DB v3		0	0	0	0	0	0	0	0	0	0	0	0	0	0	0	0	0	0	0	0	0	0	0	0	0	0	0	0	0	0	0	0	0	0	0	0	0	0
ENSMUST00000027215.11.7	chr1	-	44086860	PolyA_DB v3		0	0	0	0	0	0	0	0	0	0	0	0	0	0	0	0	0	0	0	0	0	0	0	0	0	0	0	0	0	0	0	0	0	0	0	0	0	0
ENSMUST00000065767.8.0	chr1	-	44103728	PolyASite 2.0		0	1	0	13	7	5	8	1	1	4	7	0	2	0	1	2	7	5	6	0	1	0	0	7	5	5	0	3	6	1	4	0	0	3	6	3	5	0
ENSMUST00000065767.8.1	chr1	-	44103794	PolyASite 2.0		0	0	0	0	0	0	1	0	1	1	0	2	3	0	2	0	3	3	1	0	1	0	0	3	2	2	1	3	0	1	1	1	0	1	3	1	1	0
ENSMUST00000065767.8.2	chr1	-	44103896	PolyASite 2.0		9	2	28	178	126	72	165	43	11	94	58	9	22	9	21	33	141	84	113	5	58	6	3	88	65	116	1	14	100	40	27	67	8	89	45	25	115	5
ENSMUST00000065767.8.3	chr1	-	44106544	PolyASite 2.0		3	1	6	15	16	10	22	8	1	9	5	4	2	1	6	5	19	13	11	2	2	0	0	8	6	15	0	8	10	8	2	9	2	10	4	3	4	2
ENSMUST00000065767.8.4	chr1	-	44106640	PolyA_DB v3		0	2	4	15	14	4	19	2	1	17	8	0	1	0	2	3	12	12	13	0	7	0	0	10	10	16	0	1	27	3	2	6	2	14	2	5	5	2
ENSMUST00000065767.8.5	chr1	-	44106887	PolyASite 2.0		132	63	471	1597	1110	680	1943	586	123	1028	475	105	255	112	247	223	1473	920	1333	21	515	67	55	797	693	1338	9	237	1209	447	379	586	181	1068	580	306	662	95
ENSMUST00000065767.8.6	chr1	-	44106921	PolyASite 2.0		0	0	0	0	0	0	0	0	0	0	0	0	0	0	0	0	0	0	0	0	0	0	0	0	0	0	0	0	0	0	0	0	0	0	0	0	0	0
ENSMUST00000065767.8.7	chr1	-	44107003	PolyA_DB v3		0	0	0	0	0	0	0	0	0	0	0	0	0	0	0	0	0	0	0	0	0	0	0	0	0	0	0	0	0	0	0	0	0	0	0	0	0	0
ENSMUST00000054801.3.0	chr1	-	44203892	PolyASite 2.0		0	0	0	0	1	0	1	0	0	0	0	0	0	0	0	0	0	0	0	0	0	0	0	0	0	0	0	0	0	0	0	0	0	0	0	0	0	0
ENSMUST00000054801.3.1	chr1	-	44203936	PolyASite 2.0		0	0	0	0	0	0	0	0	0	0	0	0	0	0	0	0	0	0	0	0	0	0	0	0	0	0	0	0	0	0	0	0	0	0	0	0	0	0
ENSMUST00000054801.3.2	chr1	-	44203957	PolyASite 2.0		0	0	0	0	0	0	0	0	0	0	0	0	0	0	0	0	0	0	0	0	0	0	0	0	0	0	0	0	0	0	0	0	0	0	0	0	0	0
ENSMUST00000054801.3.3	chr1	-	44204070	PolyASite 2.0		0	0	0	0	0	0	0	0	0	0	0	0	0	0	0	0	0	0	0	0	0	0	0	0	0	0	0	0	0	0	0	0	0	0	0	0	0	0
ENSMUST00000054801.3.4	chr1	-	44205435	PolyASite 2.0		0	0	0	1	0	0	0	0	1	0	2	1	1	0	0	0	1	0	0	0	0	0	0	0	0	0	0	1	2	1	0	1	0	0	0	0	0	0
ENSMUST00000054801.3.5	chr1	-	44205752	PolyASite 2.0		0	0	0	0	0	0	0	0	1	0	0	0	0	0	0	0	0	0	0	0	0	0	0	0	0	0	0	0	0	0	0	0	0	0	0	0	0	0
ENSMUST00000054801.3.6	chr1	-	44205860	PolyASite 2.0		0	0	0	0	0	0	0	0	0	0	0	0	0	0	0	0	0	0	0	0	0	0	0	0	0	0	0	0	0	0	0	0	0	0	0	0	0	0
ENSMUST00000054801.3.7	chr1	-	44205875	PolyA_DB v3		0	0	0	0	0	0	0	0	0	0	0	0	0	0	0	0	0	0	0	0	0	0	0	0	0	0	0	0	0	0	0	0	0	0	0	0	0	0
ENSMUST00000054801.3.8	chr1	-	44206232	PolyASite 2.0		0	0	0	0	0	0	0	0	0	0	0	0	0	0	0	0	0	0	0	0	0	0	0	0	0	0	0	0	0	0	0	0	0	0	0	0	0	0
ENSMUST00000086430.4.0	chr1	-	45374311	PolyASite 2.0		0	0	1	1	0	0	0	0	1	1	0	0	0	0	0	0	0	0	0	0	0	0	0	1	0	0	0	0	0	1	0	0	0	0	1	0	0	0
ENSMUST00000086430.4.1	chr1	-	45374321	Gencode M25		0	0	1	2	5	1	0	0	0	2	1	0	0	1	0	1	5	0	1	0	1	0	0	0	1	0	0	0	1	2	2	0	0	1	1	0	2	0
ENSMUST00000086430.4.2	chr1	-	45374332	PolyA_DB v3		7	4	105	309	437	91	77	72	6	60	92	19	22	27	41	27	287	48	144	7	32	12	7	68	86	33	2	18	78	131	36	29	6	50	61	33	61	15
ENSMUST00000086430.4.3	chr1	-	45374448	PolyASite 2.0		5	1	67	195	280	52	59	52	3	57	58	6	9	16	17	15	177	23	87	3	16	2	3	35	49	26	1	15	55	92	29	20	2	43	46	14	38	10
ENSMUST00000086430.4.4	chr1	-	45374620	PolyASite 2.0		21	11	332	821	1254	265	238	242	26	207	238	36	43	50	75	67	876	130	354	6	90	23	10	147	195	107	4	64	181	336	110	62	21	124	189	78	139	37
ENSMUST00000086430.4.5	chr1	-	45374647	PolyA_DB v3		0	0	4	14	29	3	5	4	0	4	5	1	0	3	0	2	17	1	6	1	0	0	0	3	6	2	0	1	8	10	1	0	1	4	3	3	4	0
ENSMUST00000086430.4.6	chr1	-	45374677	PolyASite 2.0		1	0	4	18	19	7	2	6	0	3	6	2	0	1	1	1	19	4	11	0	2	1	1	5	2	1	0	0	6	4	1	0	0	4	3	1	1	0
ENSMUST00000086430.4.7	chr1	-	45374733	PolyASite 2.0		1	1	14	42	70	8	9	12	2	11	12	0	2	3	4	3	48	8	23	2	10	1	0	4	3	2	0	11	11	22	5	2	1	9	10	4	7	6
ENSMUST00000086430.4.8	chr1	-	45374745	PolyA_DB v3		0	0	3	5	8	3	1	2	1	0	1	0	0	0	2	0	6	0	1	0	0	0	0	2	2	1	0	0	0	7	0	0	0	2	2	1	1	0
ENSMUST00000086430.4.9	chr1	-	45374855	PolyA_DB v3		0	0	6	15	27	8	8	1	0	4	9	0	2	1	1	1	21	4	11	0	3	0	0	3	3	4	0	2	3	3	2	2	3	4	4	2	1	1
ENSMUST00000086430.4.10	chr1	-	45374884	PolyA_DB v3		0	0	0	0	0	0	0	0	0	0	0	0	0	0	0	0	0	0	0	0	0	0	0	0	0	0	0	0	0	0	0	0	0	0	0	0	0	0
ENSMUST00000086430.4.11	chr1	-	45374921	PolyASite 2.0		0	0	0	0	0	0	0	0	0	0	0	0	0	0	0	0	0	0	0	0	0	0	0	0	0	0	0	0	0	0	0	0	0	0	0	0	0	0
ENSMUST00000086430.4.12	chr1	-	45374933	PolyA_DB v3		0	0	0	0	0	0	0	0	0	0	0	0	0	0	0	0	0	0	0	0	0	0	0	0	0	0	0	0	0	0	0	0	0	0	0	0	0	0
ENSMUST00000086430.4.13	chr1	-	45374966	PolyASite 2.0		0	0	0	0	0	0	0	0	0	0	0	0	0	0	0	0	0	0	0	0	0	0	0	0	0	0	0	0	0	0	0	0	0	0	0	0	0	0
ENSMUST00000086430.4.14	chr1	-	45374976	PolyA_DB v3		0	0	0	0	0	0	0	0	0	0	0	0	0	0	0	0	0	0	0	0	0	0	0	0	0	0	0	0	0	0	0	0	0	0	0	0	0	0
ENSMUST00000086430.4.15	chr1	-	45375135	PolyA_DB v3		0	0	1	0	4	0	1	0	0	0	1	0	0	0	0	0	5	1	1	0	1	0	0	1	1	0	0	0	1	0	0	1	0	0	0	0	0	0
ENSMUST00000086430.4.16	chr1	-	45375153	PolyASite 2.0		1	0	19	45	71	13	10	6	3	15	6	2	2	5	6	2	49	4	23	0	13	0	0	10	7	6	0	1	15	21	3	8	1	9	7	5	5	1
ENSMUST00000086430.4.17	chr1	-	45375247	PolyA_DB v3		0	0	3	9	9	0	3	0	0	3	0	0	0	2	0	0	10	0	3	0	1	0	0	2	0	0	0	0	1	2	1	1	0	0	2	0	0	1
ENSMUST00000086430.4.18	chr1	-	45375287	PolyASite 2.0		12	8	258	679	822	151	177	180	24	158	166	20	31	41	60	51	652	114	312	9	101	13	12	110	150	65	5	53	152	268	74	50	13	112	149	63	85	19
ENSMUST00000086430.4.19	chr1	-	45375351	PolyA_DB v3		0	0	0	0	0	0	0	0	0	0	0	0	0	0	0	0	0	0	0	0	0	0	0	0	0	0	0	0	0	0	0	0	0	0	0	0	0	0
ENSMUST00000086430.4.20	chr1	-	45375435	PolyASite 2.0		0	0	0	0	0	0	0	0	0	0	0	0	0	0	0	0	0	0	0	0	0	0	0	0	0	0	0	0	0	0	0	0	0	0	0	0	0	0
ENSMUST00000086430.4.21	chr1	-	45375456	PolyA_DB v3		0	0	0	0	0	0	0	0	0	0	0	0	0	0	0	0	0	0	0	0	0	0	0	0	0	0	0	0	0	0	0	0	0	0	0	0	0	0
ENSMUST00000086430.4.22	chr1	-	45375547	PolyA_DB v3		15	5	175	488	514	93	89	97	15	91	83	15	15	19	27	25	398	54	175	1	47	13	8	73	104	42	3	39	105	173	51	33	6	77	88	34	41	15
ENSMUST00000086430.4.23	chr1	-	45375776	PolyA_DB v3		0	0	0	3	2	0	0	1	1	0	0	0	0	0	0	0	1	0	1	0	0	0	0	1	1	1	0	1	0	2	0	0	0	1	0	0	0	0
ENSMUST00000086430.4.24	chr1	-	45375788	PolyASite 2.0		79	53	1563	3713	5026	934	1176	1258	124	808	815	124	177	231	327	263	3996	576	1751	51	443	81	51	686	770	428	19	291	797	1812	363	277	80	580	857	356	673	125
ENSMUST00000086430.4.25	chr1	-	45375805	PolyA_DB v3		0	0	0	0	0	0	0	0	0	0	0	0	0	0	0	0	0	0	0	0	0	0	0	0	0	0	0	0	0	0	0	0	0	0	0	0	0	0
ENSMUST00000086430.4.26	chr1	-	45375842	PolyASite 2.0		0	0	0	0	0	0	0	0	0	0	0	0	0	0	0	0	0	0	0	0	0	0	0	0	0	0	0	0	0	0	0	0	0	0	0	0	0	0
ENSMUST00000086430.4.27	chr1	-	45375879	PolyASite 2.0		0	0	0	0	0	0	0	0	0	0	0	0	0	0	0	0	0	0	0	0	0	0	0	0	0	0	0	0	0	0	0	0	0	0	0	0	0	0
ENSMUST00000086430.4.28	chr1	-	45375908	PolyA_DB v3		0	0	0	0	0	0	0	0	0	0	0	0	0	0	0	0	0	0	0	0	0	0	0	0	0	0	0	0	0	0	0	0	0	0	0	0	0	0
ENSMUST00000086430.4.29	chr1	-	45375936	PolyA_DB v3		0	0	0	0	0	0	0	0	0	0	0	0	0	0	0	0	0	0	0	0	0	0	0	0	0	0	0	0	0	0	0	0	0	0	0	0	0	0
ENSMUST00000183590.1.0	chr1	-	45889941	Gencode M25		0	0	0	0	0	0	0	0	0	0	0	0	0	0	0	0	0	0	0	0	0	0	0	0	0	0	0	0	0	0	0	0	0	0	0	0	0	0
ENSMUST00000027137.10.0	chr1	-	45908051	PolyASite 2.0		0	0	0	0	0	0	0	0	0	0	0	0	0	0	0	0	1	0	0	0	0	0	0	0	0	0	0	0	0	0	0	0	0	0	0	0	0	0
ENSMUST00000027137.10.1	chr1	-	45908064	PolyA_DB v3		0	0	0	0	0	0	0	0	0	0	0	0	0	0	0	0	0	0	0	0	0	0	0	0	0	0	0	0	0	0	0	0	0	0	0	0	0	0
ENSMUST00000027137.10.2	chr1	-	45908084	PolyASite 2.0		2	0	4	9	11	51	4	15	3	9	5	0	9	0	1	4	12	3	5	0	5	0	0	6	1	2	0	0	1	10	2	2	22	1	1	2	2	18
ENSMUST00000027137.10.3	chr1	-	45908150	PolyA_DB v3		0	0	0	0	0	5	0	1	0	0	0	0	0	0	0	0	0	0	0	0	0	0	0	1	0	0	0	0	0	0	0	0	5	0	0	0	0	0
ENSMUST00000027137.10.4	chr1	-	45908161	PolyASite 2.0		0	0	0	0	2	7	0	6	0	2	1	0	2	0	0	0	1	1	1	0	0	0	0	1	1	0	0	0	0	1	0	1	3	0	1	0	0	4
ENSMUST00000027137.10.5	chr1	-	45908177	PolyA_DB v3		8	1	54	138	192	751	61	401	8	214	90	28	136	18	22	36	255	24	91	6	19	8	2	85	31	24	6	9	30	113	37	21	451	36	20	27	39	445
ENSMUST00000027137.10.6	chr1	-	45908217	PolyASite 2.0		1	0	1	1	7	14	0	13	0	6	7	0	10	0	4	2	7	2	2	0	1	1	0	4	0	1	1	0	2	6	0	0	18	3	1	2	4	19
ENSMUST00000027137.10.7	chr1	-	45908386	PolyASite 2.0		0	0	5	15	23	70	4	51	0	24	10	3	10	0	1	5	29	4	15	0	0	1	0	4	3	3	0	1	0	9	3	0	55	2	3	6	3	35
ENSMUST00000027137.10.8	chr1	-	45909041	PolyA_DB v3		0	0	1	1	2	6	1	8	0	3	0	0	2	0	1	0	2	0	2	0	1	2	0	1	0	0	0	0	1	2	0	0	14	0	0	2	0	4
ENSMUST00000027137.10.9	chr1	-	45909183	PolyA_DB v3		0	0	7	15	9	101	6	51	1	22	16	2	21	1	5	3	21	3	10	1	1	1	0	10	5	1	0	1	3	17	5	2	70	7	5	1	5	60
ENSMUST00000027137.10.10	chr1	-	45909314	PolyASite 2.0		0	0	0	0	0	0	0	0	0	0	0	0	0	0	0	0	0	0	0	0	0	0	0	0	0	0	0	0	0	0	0	0	0	0	0	0	0	0
ENSMUST00000027137.10.11	chr1	-	45909357	PolyASite 2.0		0	0	0	0	0	0	0	0	0	0	0	0	0	0	0	0	0	0	0	0	0	0	0	0	0	0	0	0	0	0	0	0	0	0	0	0	0	0
ENSMUST00000027131.5.0	chr1	-	46806717	PolyASite 2.0		15	9	51	114	89	48	162	100	10	113	83	16	7	23	46	50	151	97	92	0	42	7	3	57	66	120	2	28	131	28	92	42	2	110	68	44	64	11
ENSMUST00000027131.5.1	chr1	-	46806807	PolyASite 2.0		0	0	1	0	0	1	4	0	0	2	0	0	0	0	1	0	2	1	1	0	0	1	0	1	0	3	0	1	2	0	5	1	0	2	0	0	0	0
ENSMUST00000027131.5.2	chr1	-	46806825	PolyA_DB v3		0	0	0	0	0	0	0	0	0	0	0	0	0	0	0	0	0	0	0	0	0	0	0	0	0	0	0	0	0	0	0	0	0	0	0	0	0	0
ENSMUST00000027131.5.3	chr1	-	46807544	PolyASite 2.0		0	0	0	0	0	0	0	0	0	0	0	0	0	0	0	0	1	0	0	0	0	0	0	0	0	1	0	0	0	0	0	0	0	0	0	0	0	0
ENSMUST00000027131.5.4	chr1	-	46807584	PolyASite 2.0		0	0	0	0	0	0	0	0	0	0	0	0	0	0	0	0	1	0	0	0	0	0	0	0	0	0	0	0	0	0	0	0	0	0	0	0	0	0
ENSMUST00000027131.5.5	chr1	-	46807609	PolyASite 2.0		0	0	1	2	3	1	3	2	1	2	0	0	0	1	0	0	2	4	3	0	2	0	0	0	1	2	0	0	3	1	3	0	0	5	0	1	0	0
ENSMUST00000027131.5.6	chr1	-	46807636	PolyA_DB v3		69	72	278	718	385	244	1031	433	45	731	357	48	45	108	230	171	850	620	554	9	246	40	28	324	409	836	2	172	725	216	434	295	34	706	340	210	298	44
ENSMUST00000027131.5.7	chr1	-	46807664	PolyA_DB v3		0	1	7	15	10	7	30	17	3	14	6	4	2	2	6	2	28	14	11	0	8	0	0	8	15	17	0	7	30	2	9	14	2	21	6	6	8	1
ENSMUST00000027131.5.8	chr1	-	46808945	PolyASite 2.0		3	5	19	68	20	11	52	30	4	42	27	2	0	9	11	16	56	44	39	0	13	1	5	28	32	54	1	6	58	14	36	27	2	47	29	21	16	6
ENSMUST00000027131.5.9	chr1	-	46809277	PolyASite 2.0		1	5	34	64	31	23	82	35	3	61	35	5	5	7	17	16	70	64	68	1	15	2	3	42	51	71	0	15	54	17	21	31	0	54	26	15	23	3
ENSMUST00000027131.5.10	chr1	-	46809678	PolyA_DB v3		75	77	393	1018	572	359	1194	568	80	927	551	70	43	153	301	315	1028	747	809	21	325	22	33	441	546	799	3	173	823	328	625	388	34	913	418	341	321	77
ENSMUST00000027131.5.11	chr1	-	46809708	PolyA_DB v3		0	0	0	0	0	0	0	0	0	0	0	0	0	0	0	0	0	0	0	0	0	0	0	0	0	0	0	0	0	0	0	0	0	0	0	0	0	0
ENSMUST00000027131.5.12	chr1	-	46809745	PolyASite 2.0		0	0	0	0	0	0	0	0	0	0	0	0	0	0	0	0	0	0	0	0	0	0	0	0	0	0	0	0	0	0	0	0	0	0	0	0	0	0
ENSMUST00000027131.5.13	chr1	-	46809801	PolyA_DB v3		0	0	0	0	0	0	0	0	0	0	0	0	0	0	0	0	0	0	0	0	0	0	0	0	0	0	0	0	0	0	0	0	0	0	0	0	0	0
ENSMUST00000027131.5.14	chr1	-	46809922	PolyA_DB v3		0	0	0	0	0	0	0	0	0	0	0	0	0	0	0	0	0	0	0	0	0	0	0	0	0	0	0	0	0	0	0	0	0	0	0	0	0	0
ENSMUST00000027279.11.0	chr1	-	51465292	PolyASite 2.0		0	0	0	0	0	0	0	0	0	2	0	0	0	0	0	0	1	0	0	0	0	0	1	0	0	1	0	0	0	0	0	0	0	0	0	0	0	1
ENSMUST00000027279.11.1	chr1	-	51465857	PolyA_DB v3		1	0	1	3	3	3	2	3	0	12	4	0	3	0	1	3	13	3	6	0	2	4	0	0	3	5	0	3	4	1	5	3	2	0	1	2	11	6
ENSMUST00000027279.11.2	chr1	-	51465927	PolyASite 2.0		0	0	0	0	0	0	2	0	0	2	0	0	0	0	0	0	2	0	0	0	0	0	0	0	0	1	0	0	0	0	0	0	0	1	0	1	0	0
ENSMUST00000027279.11.3	chr1	-	51466007	PolyASite 2.0		0	0	0	0	0	0	0	0	0	0	0	0	0	0	0	0	0	0	0	0	0	0	0	0	0	0	0	0	0	0	0	0	0	0	0	0	0	0
ENSMUST00000027279.11.4	chr1	-	51466114	PolyA_DB v3		0	0	0	0	0	0	0	0	0	0	0	0	0	0	0	0	0	0	0	0	0	0	0	0	0	0	0	0	0	0	0	0	0	0	0	0	0	0
ENSMUST00000027279.11.5	chr1	-	51466391	PolyA_DB v3		0	0	1	2	2	3	0	2	0	3	3	1	2	0	1	3	8	0	2	0	2	0	0	2	4	3	0	0	4	1	0	0	0	1	4	2	2	2
ENSMUST00000027279.11.6	chr1	-	51466760	PolyASite 2.0		0	0	0	0	0	1	0	1	0	2	0	0	0	0	0	0	1	1	2	0	0	0	0	0	0	0	0	2	1	0	0	0	0	0	0	0	1	0
ENSMUST00000027279.11.7	chr1	-	51466846	PolyA_DB v3		0	0	0	0	0	0	0	1	0	0	0	0	0	0	0	0	0	0	0	0	0	0	0	0	1	0	0	0	0	0	0	0	0	0	0	0	0	0
ENSMUST00000027279.11.8	chr1	-	51466893	PolyA_DB v3		1	1	0	3	5	5	6	4	1	22	13	0	11	1	6	8	17	5	5	0	2	3	0	5	4	6	0	1	5	2	3	3	2	7	3	1	7	7
ENSMUST00000027279.11.9	chr1	-	51467402	PolyA_DB v3		0	0	0	0	0	0	0	0	0	1	0	0	0	0	0	1	0	0	0	0	0	0	0	0	0	0	0	0	1	0	1	0	0	0	0	0	1	0
ENSMUST00000027279.11.10	chr1	-	51467716	PolyASite 2.0		0	0	0	0	0	0	0	0	0	1	0	0	0	0	0	0	0	1	1	0	0	0	0	0	0	0	0	0	0	0	1	0	0	0	0	0	0	0
ENSMUST00000027279.11.11	chr1	-	51467782	PolyASite 2.0		0	0	0	0	0	0	0	0	0	0	0	0	0	0	0	0	0	0	0	0	0	0	0	0	0	0	0	0	0	0	0	0	0	0	0	0	0	0
ENSMUST00000027279.11.12	chr1	-	51467931	PolyA_DB v3		0	0	0	0	0	0	0	0	0	0	0	0	0	0	0	0	0	0	0	0	0	0	0	0	0	0	0	0	0	0	0	0	0	0	0	0	0	0
ENSMUST00000027279.11.13	chr1	-	51467967	PolyASite 2.0		0	0	1	0	0	0	0	0	0	0	0	0	0	0	0	0	2	0	0	0	1	0	0	0	0	0	0	0	1	0	0	0	0	0	0	0	0	0
ENSMUST00000027279.11.14	chr1	-	51468025	PolyASite 2.0		0	0	0	0	0	0	0	0	0	0	0	0	0	0	0	0	0	0	0	0	0	0	0	0	0	0	0	0	0	0	0	0	0	0	0	0	0	0
ENSMUST00000027279.11.15	chr1	-	51468210	PolyASite 2.0		0	0	0	0	0	0	0	0	0	0	0	0	0	0	0	0	0	0	0	0	0	0	0	0	0	0	0	0	0	0	0	0	0	0	0	0	0	0
ENSMUST00000027279.11.16	chr1	-	51468420	PolyA_DB v3		0	0	0	0	0	0	0	0	0	0	0	0	0	0	0	0	1	0	0	0	0	0	0	0	0	0	0	0	0	0	0	0	0	0	0	0	0	0
ENSMUST00000027279.11.17	chr1	-	51468507	PolyASite 2.0		0	0	0	0	0	0	0	0	0	1	0	0	1	1	0	0	0	0	0	0	0	0	0	0	0	0	0	0	0	0	0	0	0	0	0	0	0	0
ENSMUST00000027279.11.18	chr1	-	51468678	PolyASite 2.0		0	0	0	0	0	0	0	0	0	0	0	0	0	0	0	0	0	0	0	0	0	0	0	0	0	0	0	0	0	0	0	0	0	0	0	0	0	0
ENSMUST00000027279.11.19	chr1	-	51468690	Gencode M25		10	3	11	25	31	29	29	27	5	126	29	5	29	15	16	14	84	17	27	3	9	7	2	21	16	19	0	3	20	13	17	13	1	25	7	25	31	21
ENSMUST00000027279.11.20	chr1	-	51468744	PolyASite 2.0		0	0	1	2	2	1	1	1	0	8	0	0	1	1	1	0	3	3	1	0	0	0	0	2	1	2	0	0	1	1	1	0	0	1	1	0	1	1
ENSMUST00000027279.11.21	chr1	-	51468827	PolyASite 2.0		0	1	0	0	0	1	3	4	0	4	1	0	0	3	0	0	9	3	0	0	0	0	1	0	1	0	0	0	0	1	1	1	0	1	0	0	1	1
ENSMUST00000027279.11.22	chr1	-	51468889	PolyASite 2.0		0	0	0	0	1	0	0	0	0	4	0	1	0	1	0	1	3	0	0	0	0	0	0	0	0	0	0	0	1	0	0	1	1	0	0	0	2	2
ENSMUST00000027279.11.23	chr1	-	51468976	PolyASite 2.0		0	0	0	1	0	1	0	0	0	3	0	0	0	0	0	0	2	0	1	0	0	0	1	3	1	1	0	0	0	0	2	0	0	0	0	0	0	3
ENSMUST00000027279.11.24	chr1	-	51469017	PolyA_DB v3		0	0	0	0	0	0	0	0	0	1	0	0	0	0	0	0	0	0	0	0	0	0	0	0	0	0	0	0	0	0	0	0	0	0	0	0	0	0
ENSMUST00000027279.11.25	chr1	-	51469150	PolyASite 2.0		0	0	0	0	0	0	0	0	0	1	0	0	0	0	0	0	0	0	0	0	0	0	0	0	0	1	0	0	0	0	0	0	0	0	0	0	0	0
ENSMUST00000027279.11.26	chr1	-	51469423	PolyA_DB v3		0	0	0	0	0	0	0	0	0	0	1	0	0	0	0	0	1	0	0	0	0	0	0	0	0	0	0	0	1	0	0	0	0	1	0	0	0	0
ENSMUST00000027279.11.27	chr1	-	51469490	PolyASite 2.0		13	3	19	46	59	36	33	34	4	176	57	6	31	14	27	30	99	44	35	3	8	1	6	34	34	51	2	11	27	27	40	22	5	41	16	33	16	33
ENSMUST00000027279.11.28	chr1	-	51469554	PolyA_DB v3		1	1	0	0	1	1	2	3	2	7	2	1	3	0	1	1	6	0	0	0	2	0	0	0	3	2	0	0	2	3	4	1	0	0	1	3	0	2
ENSMUST00000027279.11.29	chr1	-	51469607	PolyASite 2.0		0	0	1	0	1	0	0	2	0	2	0	0	1	0	1	0	2	0	0	0	0	0	0	2	1	0	0	1	1	1	0	1	0	1	0	0	0	0
ENSMUST00000027279.11.30	chr1	-	51469730	PolyA_DB v3		0	1	0	2	0	1	2	1	0	3	2	1	0	1	3	0	7	2	1	0	0	0	0	0	2	2	0	0	1	0	1	0	0	0	0	0	1	3
ENSMUST00000027279.11.31	chr1	-	51469752	PolyASite 2.0		0	0	0	0	1	0	0	0	0	1	0	0	0	0	0	0	3	0	0	0	0	0	0	1	0	0	0	0	0	1	0	1	0	0	2	0	0	0
ENSMUST00000027279.11.32	chr1	-	51469771	PolyA_DB v3		0	0	0	1	0	0	0	0	0	0	0	0	0	0	0	0	0	0	0	0	0	0	0	0	0	0	0	0	0	0	0	0	2	0	0	0	0	0
ENSMUST00000027279.11.33	chr1	-	51469800	PolyA_DB v3		1	1	0	0	0	0	0	0	0	0	0	0	0	0	1	1	0	0	0	0	0	0	0	0	0	0	0	0	0	0	0	0	0	0	0	1	0	0
ENSMUST00000027279.11.34	chr1	-	51469820	Gencode M25		0	0	0	0	0	0	0	0	0	0	0	0	0	0	0	2	0	0	0	0	0	0	0	0	0	0	0	0	0	0	0	0	0	0	0	0	0	0
ENSMUST00000027279.11.35	chr1	-	51469856	PolyASite 2.0		0	0	0	0	0	0	0	0	0	0	0	0	0	0	0	0	0	0	0	0	0	0	0	0	0	0	0	0	0	0	0	0	0	0	0	0	0	0
ENSMUST00000027279.11.36	chr1	-	51469906	PolyASite 2.0		0	0	0	0	0	0	0	0	0	0	0	0	0	0	0	0	0	0	0	0	0	0	0	0	0	0	0	0	0	0	0	0	0	0	0	0	0	0
ENSMUST00000027279.11.37	chr1	-	51469957	PolyASite 2.0		1	0	1	3	1	3	2	1	0	16	2	1	2	1	4	1	6	3	4	1	0	0	0	2	2	1	0	1	0	3	0	0	1	1	2	4	0	7
ENSMUST00000027279.11.38	chr1	-	51470299	PolyASite 2.0		2	3	6	18	27	16	17	16	1	56	22	3	18	5	9	10	35	15	23	0	7	3	5	10	15	7	0	1	11	7	17	5	4	19	3	16	6	12
ENSMUST00000027279.11.39	chr1	-	51470470	PolyASite 2.0		2	3	1	7	7	7	7	10	2	36	8	2	6	2	5	6	21	9	9	0	1	0	0	7	6	2	0	0	4	5	6	1	1	2	0	3	4	4
ENSMUST00000027279.11.40	chr1	-	51470561	PolyASite 2.0		0	0	0	2	2	1	0	0	0	2	0	0	0	0	0	1	5	0	0	0	0	0	0	0	1	1	0	0	0	0	0	0	0	0	0	0	1	1
ENSMUST00000027279.11.41	chr1	-	51470618	PolyASite 2.0		0	0	0	0	0	0	0	1	0	1	0	0	0	0	0	0	2	1	0	0	0	0	0	0	0	0	0	0	0	0	0	0	0	0	0	0	1	1
ENSMUST00000027279.11.42	chr1	-	51470638	PolyA_DB v3		0	0	0	0	0	0	0	0	0	0	0	0	0	0	0	0	1	0	0	0	0	0	0	0	0	0	0	0	1	0	0	0	0	0	0	1	0	0
ENSMUST00000027279.11.43	chr1	-	51470807	Gencode M25		0	0	0	1	0	0	0	0	0	1	0	0	0	0	1	0	2	0	0	0	0	0	0	1	0	0	0	0	0	0	2	0	0	0	1	0	0	0
ENSMUST00000027279.11.44	chr1	-	51470887	PolyASite 2.0		1	0	0	0	1	0	2	1	0	1	0	0	0	0	0	0	0	0	0	0	0	0	0	0	0	0	0	0	0	0	0	0	0	1	0	0	0	0
ENSMUST00000027279.11.45	chr1	-	51470940	PolyA_DB v3		0	0	0	0	1	1	0	0	0	0	0	0	0	0	0	0	0	0	0	0	0	0	0	0	0	1	0	0	0	0	0	0	0	0	0	1	1	0
ENSMUST00000027279.11.46	chr1	-	51470971	Gencode M25		0	0	0	1	0	0	0	0	0	0	0	0	0	0	0	0	0	0	0	0	0	0	0	0	0	0	0	0	0	0	0	0	0	0	0	0	0	0
ENSMUST00000027279.11.47	chr1	-	51470993	PolyASite 2.0		0	0	0	0	0	0	0	0	0	0	0	0	0	0	0	0	0	0	0	0	0	0	0	0	0	0	0	0	0	0	0	0	0	0	0	0	0	0
ENSMUST00000027279.11.48	chr1	-	51471032	PolyA_DB v3		0	0	0	0	0	0	0	0	0	0	0	0	0	0	0	0	0	0	0	0	0	0	0	0	0	0	0	0	0	0	0	0	0	0	0	0	0	0
ENSMUST00000027279.11.49	chr1	-	51471087	PolyA_DB v3		0	0	0	0	0	0	0	0	0	0	0	0	0	0	0	0	0	0	0	0	0	0	0	0	0	0	0	0	0	0	0	0	0	0	0	0	0	0
ENSMUST00000027279.11.50	chr1	-	51471112	PolyA_DB v3		0	0	0	0	0	0	0	0	0	0	0	0	0	0	0	0	0	0	0	0	0	0	0	0	0	0	0	0	0	0	0	0	0	0	0	0	0	0
ENSMUST00000027279.11.51	chr1	-	51471133	PolyASite 2.0		0	0	0	0	0	0	0	0	0	0	0	0	0	0	0	0	0	0	0	0	0	0	0	0	0	0	0	0	0	0	0	0	0	0	0	0	0	0
ENSMUST00000027279.11.52	chr1	-	51471158	PolyA_DB v3		0	0	0	0	0	0	0	0	0	0	0	0	0	0	0	0	0	0	0	0	0	0	0	0	0	0	0	0	0	0	0	0	0	0	0	0	0	0
ENSMUST00000027279.11.53	chr1	-	51471197	PolyASite 2.0		0	0	0	0	0	0	0	0	0	0	0	0	0	0	0	0	0	0	0	0	0	0	0	0	0	0	0	0	0	0	0	0	0	0	0	0	0	0
ENSMUST00000027279.11.54	chr1	-	51471234	PolyA_DB v3		0	0	0	0	0	0	0	0	0	0	0	0	0	0	0	0	0	0	0	0	0	0	0	0	0	0	0	0	0	0	0	0	0	0	0	0	0	0
ENSMUST00000046390.13.0	chr1	-	51746108	PolyASite 2.0		0	3	8	9	7	6	14	14	1	8	13	1	1	2	6	4	11	7	11	0	5	0	0	6	12	6	1	2	3	6	10	3	0	3	4	13	3	2
ENSMUST00000046390.13.1	chr1	-	51749588	PolyA_DB v3		0	0	0	0	2	0	0	2	0	0	0	0	0	0	2	0	0	0	1	0	0	0	0	0	1	0	0	0	0	0	0	0	0	1	1	0	0	0
ENSMUST00000046390.13.2	chr1	-	51749730	PolyA_DB v3		0	0	0	0	0	0	0	0	0	0	0	0	0	0	0	0	0	0	0	0	0	0	0	0	0	0	0	0	0	0	0	0	0	0	0	0	0	0
ENSMUST00000046390.13.3	chr1	-	51749754	PolyASite 2.0		0	0	0	0	0	0	0	0	0	0	0	0	0	0	0	0	0	0	0	0	0	0	0	0	0	0	0	0	0	0	0	0	0	0	0	0	0	0
ENSMUST00000046390.13.4	chr1	-	51749765	PolyA_DB v3		50	119	321	961	675	348	743	764	62	584	627	144	125	190	483	315	770	266	677	20	299	32	24	393	695	271	7	122	376	408	888	252	51	316	197	439	185	48
ENSMUST00000046390.13.5	chr1	-	51749821	PolyASite 2.0		1	7	12	36	22	9	29	33	2	27	24	2	4	3	22	9	29	12	25	0	16	3	1	16	24	13	0	3	14	21	38	7	2	11	7	13	4	3
ENSMUST00000046390.13.6	chr1	-	51749878	PolyASite 2.0		2	11	28	77	64	34	48	59	2	51	59	9	18	12	43	36	66	28	50	1	30	3	0	33	55	28	0	7	29	42	74	9	4	25	20	30	24	3
ENSMUST00000046390.13.7	chr1	-	51749989	PolyA_DB v3		2	6	8	27	22	11	19	32	2	16	19	4	3	6	14	14	27	9	29	2	15	2	1	12	27	6	0	5	8	22	26	4	2	18	5	10	8	2
ENSMUST00000046390.13.8	chr1	-	51750249	PolyASite 2.0		4	1	9	29	14	6	15	19	1	17	11	6	4	7	5	8	19	6	22	0	6	0	0	9	18	9	0	3	11	15	30	4	2	7	3	8	9	0
ENSMUST00000046390.13.9	chr1	-	51750487	PolyA_DB v3		0	1	2	8	4	2	9	7	0	5	4	0	0	0	2	2	6	1	1	1	1	1	1	1	7	4	0	0	2	2	9	2	0	3	1	2	0	0
ENSMUST00000046390.13.10	chr1	-	51751019	PolyASite 2.0		22	16	58	166	130	57	164	180	9	111	77	34	23	41	70	37	151	56	111	7	60	3	1	86	103	58	4	26	57	102	129	42	14	44	37	74	64	13
ENSMUST00000114513.8.0	chr1	-	52163444	PolyASite 2.0		0	0	0	0	0	0	0	0	0	0	0	0	0	0	0	0	0	0	0	0	0	0	0	0	0	0	0	0	0	0	0	0	0	0	0	0	0	0
ENSMUST00000114513.8.1	chr1	-	52163449	PolyA_DB v3		12	59	106	141	202	153	91	136	10	181	895	104	43	52	106	404	124	67	127	4	33	19	9	111	81	44	4	18	83	98	261	58	50	77	62	435	48	47
ENSMUST00000114513.8.2	chr1	-	52163486	PolyASite 2.0		0	0	1	1	0	1	0	2	0	0	1	0	0	0	0	2	3	0	1	0	0	0	0	1	1	1	0	0	1	0	2	1	0	0	0	3	1	0
ENSMUST00000114513.8.3	chr1	-	52163508	PolyASite 2.0		1	0	0	0	1	0	0	2	0	0	8	1	0	1	0	2	0	1	0	0	0	0	0	1	0	1	0	1	0	0	0	0	1	0	0	1	0	0
ENSMUST00000114513.8.4	chr1	-	52163526	PolyA_DB v3		0	0	0	0	1	0	1	0	0	0	2	1	0	0	0	2	0	0	0	0	0	0	0	1	0	0	0	0	2	0	0	1	0	0	0	1	1	1
ENSMUST00000114513.8.5	chr1	-	52163585	PolyASite 2.0		0	1	1	1	1	0	0	0	0	1	7	0	0	2	0	1	3	0	2	0	0	0	0	0	0	1	1	2	1	0	2	0	1	2	0	4	0	0
ENSMUST00000114513.8.6	chr1	-	52163771	PolyA_DB v3		0	2	1	0	2	3	1	1	0	3	11	3	0	0	2	4	1	1	0	0	1	0	0	1	0	0	0	0	0	2	2	0	1	0	2	3	1	0
ENSMUST00000114513.8.7	chr1	-	52164835	PolyA_DB v3		0	0	1	2	1	4	1	0	0	0	8	0	2	0	1	3	1	0	2	0	0	0	0	1	2	0	0	1	1	0	6	1	1	1	0	0	0	0
ENSMUST00000114513.8.8	chr1	-	52165040	PolyASite 2.0		0	1	2	1	4	4	4	2	0	1	9	0	2	1	2	2	5	2	2	0	1	2	0	1	0	2	0	1	2	0	3	0	4	2	1	4	2	0
ENSMUST00000114513.8.9	chr1	-	52165166	PolyA_DB v3		0	0	0	0	1	1	1	0	0	2	1	0	1	0	0	2	0	0	0	0	0	0	0	2	0	0	0	0	0	0	0	0	0	0	0	0	0	0
ENSMUST00000114513.8.10	chr1	-	52165231	PolyA_DB v3		0	9	14	17	19	15	12	21	2	26	84	13	5	9	21	55	19	7	23	1	6	2	0	10	13	7	0	6	8	14	45	9	8	11	16	52	7	4
ENSMUST00000114513.8.11	chr1	-	52165499	PolyA_DB v3		0	0	5	3	3	3	1	4	0	2	14	1	1	0	2	10	5	0	3	0	1	1	0	0	4	0	0	0	0	3	6	2	0	3	3	9	1	1
ENSMUST00000114513.8.12	chr1	-	52165550	PolyA_DB v3		0	0	0	0	0	0	0	0	0	0	0	0	0	0	0	0	0	0	0	0	0	0	0	0	0	0	0	0	0	0	0	0	0	0	0	0	0	0
ENSMUST00000114513.8.13	chr1	-	52165612	PolyASite 2.0		0	0	0	0	0	0	0	0	0	0	0	0	0	0	0	0	0	0	0	0	0	0	0	0	0	0	0	0	0	0	0	0	0	0	0	0	0	0
ENSMUST00000114513.8.14	chr1	-	52165663	PolyASite 2.0		0	0	0	0	0	0	0	0	0	0	0	0	0	0	0	0	0	0	0	0	0	0	0	0	0	0	0	0	0	0	0	0	0	0	0	0	0	0
ENSMUST00000114513.8.15	chr1	-	52165706	PolyASite 2.0		0	1	1	2	1	2	0	2	0	2	7	0	0	1	0	3	2	1	2	0	3	0	0	0	1	3	0	0	0	0	0	1	0	2	2	5	0	2
ENSMUST00000114513.8.16	chr1	-	52165822	PolyA_DB v3		0	1	1	0	0	0	0	1	0	0	3	0	0	0	0	0	0	0	0	0	0	0	0	1	0	1	0	0	0	0	0	0	0	0	1	1	0	0
ENSMUST00000114513.8.17	chr1	-	52165875	PolyASite 2.0		3	11	18	32	18	23	17	22	2	20	109	19	5	13	9	47	18	10	21	0	5	3	1	10	12	9	0	3	9	10	33	6	9	21	10	51	5	9
ENSMUST00000114513.8.18	chr1	-	52165895	PolyASite 2.0		0	0	0	0	0	0	0	0	0	0	0	0	0	0	0	0	0	0	0	0	0	0	0	0	0	0	0	0	0	0	0	0	0	0	0	0	0	0
ENSMUST00000114513.8.19	chr1	-	52165941	Gencode M25		0	0	0	0	0	0	0	0	0	0	0	0	0	0	0	0	0	0	0	0	0	0	0	0	0	0	0	0	0	0	0	0	0	0	0	0	0	0
ENSMUST00000114513.8.20	chr1	-	52165960	PolyASite 2.0		0	0	0	0	0	0	0	0	0	0	0	0	0	0	0	0	0	0	0	0	0	0	0	0	0	0	0	0	0	0	0	0	0	0	0	0	0	0
ENSMUST00000114513.8.21	chr1	-	52166039	PolyASite 2.0		0	0	0	0	0	0	0	0	0	0	0	0	0	0	0	0	0	0	0	0	0	0	0	0	0	0	0	0	0	0	0	0	0	0	0	0	0	0
ENSMUST00000114513.8.22	chr1	-	52166091	PolyASite 2.0		0	0	0	0	0	0	0	0	0	0	0	0	0	0	0	0	0	0	0	0	0	0	0	0	0	0	0	0	0	0	0	0	0	0	0	0	0	0
ENSMUST00000114513.8.23	chr1	-	52166128	Gencode M25		0	0	0	0	0	0	0	0	0	0	0	0	0	0	0	0	0	0	0	0	0	0	0	0	0	0	0	0	0	0	0	0	0	0	0	0	0	0
ENSMUST00000114510.7.0	chr1	-	52184104	Gencode M25		0	1	1	3	6	0	2	5	1	3	12	1	0	0	4	1	4	4	4	0	0	1	1	6	2	1	0	0	0	2	4	0	1	7	2	7	1	0
ENSMUST00000114510.7.1	chr1	-	52184649	PolyASite 2.0		1	1	2	3	6	1	3	2	2	6	9	1	0	2	3	4	5	5	4	1	3	0	0	3	2	1	1	2	3	1	4	3	0	4	4	7	3	0
ENSMUST00000114510.7.2	chr1	-	52184718	PolyA_DB v3		1	3	3	7	7	9	17	10	3	11	17	1	2	5	9	9	6	11	8	0	1	0	0	12	4	8	1	2	5	1	14	5	0	8	7	5	7	4
ENSMUST00000114510.7.3	chr1	-	52185021	PolyA_DB v3		59	100	368	830	943	581	591	499	55	877	1174	220	128	107	270	538	736	410	624	26	240	41	29	503	415	408	8	147	460	262	504	301	76	439	269	431	274	155
ENSMUST00000114510.7.4	chr1	-	52185279	PolyASite 2.0		31	30	140	302	383	178	224	161	16	288	270	42	29	29	75	134	251	158	243	11	74	14	12	198	153	171	1	51	168	107	133	96	46	185	88	79	63	47
ENSMUST00000114510.7.5	chr1	-	52185373	PolyA_DB v3		0	0	0	0	0	0	0	0	0	0	0	0	0	0	0	0	0	0	0	0	0	0	0	0	0	0	0	0	0	0	0	0	0	0	0	0	0	0
ENSMUST00000114510.7.6	chr1	-	52185587	PolyASite 2.0		16	36	157	312	439	194	195	151	26	286	426	54	37	50	79	211	290	143	254	10	75	13	10	189	165	150	5	41	154	119	204	103	31	170	104	94	51	61
ENSMUST00000114510.7.7	chr1	-	52185865	PolyASite 2.0		5	6	29	51	58	29	53	30	6	53	43	7	10	8	13	24	51	23	60	2	23	0	1	27	34	36	1	8	49	19	35	24	8	32	20	26	11	9
ENSMUST00000114510.7.8	chr1	-	52186410	PolyA_DB v3		1	1	18	32	44	31	30	23	4	28	30	10	8	6	14	16	35	21	45	1	6	3	2	25	22	16	0	7	34	14	15	14	7	28	24	11	5	4
ENSMUST00000114510.7.9	chr1	-	52186504	PolyA_DB v3		0	0	6	4	3	2	1	4	0	7	4	1	0	1	0	0	4	5	4	0	1	0	1	3	2	1	0	2	3	5	1	0	4	3	1	0	1	2
ENSMUST00000114510.7.10	chr1	-	52186536	PolyA_DB v3		0	0	0	1	0	0	0	0	0	0	1	0	0	0	0	0	1	1	1	0	0	0	0	1	0	0	0	0	1	0	1	0	0	0	0	0	0	1
ENSMUST00000114510.7.11	chr1	-	52186590	PolyA_DB v3		0	0	0	0	0	0	0	0	0	0	0	0	0	0	0	0	0	0	0	0	0	0	0	0	0	0	0	0	0	0	0	0	0	0	0	0	0	0
ENSMUST00000114510.7.12	chr1	-	52186609	PolyASite 2.0		0	0	0	4	1	2	1	3	0	1	1	0	0	1	1	0	5	2	4	0	1	0	0	2	0	0	0	0	0	0	1	0	0	1	0	1	0	0
ENSMUST00000114510.7.13	chr1	-	52186648	PolyASite 2.0		0	0	0	3	1	2	3	0	0	4	2	0	0	0	0	1	3	3	2	0	0	0	0	1	1	1	0	1	1	0	0	1	0	2	0	0	0	0
ENSMUST00000114510.7.14	chr1	-	52186739	PolyA_DB v3		0	0	0	0	0	0	1	0	0	0	0	0	0	0	0	0	0	0	0	0	0	0	0	0	0	0	0	0	0	0	1	0	0	0	0	0	0	0
ENSMUST00000114510.7.15	chr1	-	52186809	PolyA_DB v3		0	0	0	0	0	0	0	0	0	0	0	0	0	0	0	0	0	0	0	0	0	0	0	0	0	0	0	0	0	0	0	0	0	0	0	0	0	0
ENSMUST00000114510.7.16	chr1	-	52186977	PolyASite 2.0		3	6	36	40	49	24	41	28	6	50	52	4	6	4	19	20	55	27	39	0	13	2	2	29	30	22	0	17	27	19	26	16	11	30	25	21	5	9
ENSMUST00000114510.7.17	chr1	-	52187269	PolyASite 2.0		1	1	8	11	19	5	11	9	0	8	19	1	1	2	10	7	8	12	9	0	5	2	0	5	10	11	0	1	10	4	5	3	2	8	9	2	2	2
ENSMUST00000114510.7.18	chr1	-	52187323	PolyASite 2.0		0	0	2	2	1	0	1	0	0	3	0	0	2	0	2	1	1	0	0	0	0	0	0	0	0	0	0	0	1	0	0	0	0	1	1	0	0	1
ENSMUST00000114510.7.19	chr1	-	52187333	PolyA_DB v3		13	33	203	334	406	223	300	175	29	333	359	68	38	56	112	197	377	208	271	8	101	12	8	190	194	211	2	52	200	115	168	125	42	213	130	119	77	65
ENSMUST00000114510.7.20	chr1	-	52187389	PolyASite 2.0		1	0	6	14	9	4	9	5	1	8	5	3	1	3	2	4	5	4	6	0	4	0	1	5	6	3	0	3	5	4	8	8	2	8	2	1	1	3
ENSMUST00000114510.7.21	chr1	-	52187493	PolyASite 2.0		0	0	0	0	0	0	0	0	0	0	0	0	0	0	0	0	0	0	0	0	0	0	0	0	0	0	0	0	0	0	0	0	0	0	0	0	0	0
ENSMUST00000186764.6.0	chr1	-	52454988	PolyASite 2.0		0	1	4	7	13	1	9	7	1	6	9	2	5	1	0	1	10	4	5	1	3	1	1	6	2	0	0	1	3	4	2	1	1	0	3	4	10	2
ENSMUST00000186764.6.1	chr1	-	52455709	PolyASite 2.0		0	0	0	1	0	0	0	2	0	0	1	1	0	0	0	1	2	0	1	0	0	0	0	1	0	0	0	0	0	0	1	0	0	0	0	0	1	0
ENSMUST00000186764.6.2	chr1	-	52455850	PolyASite 2.0		0	0	0	0	0	0	0	0	0	0	0	1	0	0	0	0	0	0	1	0	0	0	0	0	0	0	0	0	0	0	0	0	0	0	0	0	0	0
ENSMUST00000186764.6.3	chr1	-	52456390	PolyA_DB v3		0	1	3	2	2	2	1	1	0	1	0	1	0	1	0	0	0	0	1	0	0	0	0	0	0	0	0	0	0	1	1	1	0	3	0	0	0	1
ENSMUST00000186764.6.4	chr1	-	52456465	PolyASite 2.0		0	0	0	0	0	0	0	0	0	0	0	0	0	0	0	1	1	0	0	0	0	0	0	0	0	0	0	0	0	0	0	0	0	0	0	0	0	0
ENSMUST00000186764.6.5	chr1	-	52457297	PolyASite 2.0		14	6	74	121	130	53	75	107	11	108	95	38	43	14	46	42	156	35	77	3	22	26	2	101	31	28	1	15	21	65	66	19	18	42	36	44	33	33
ENSMUST00000186764.6.6	chr1	-	52457408	PolyASite 2.0		3	0	5	10	8	5	5	9	1	8	4	0	4	1	2	2	8	0	3	0	0	1	0	3	2	2	0	1	6	4	1	0	1	3	1	4	1	3
ENSMUST00000186764.6.7	chr1	-	52457549	PolyA_DB v3		0	0	0	3	1	3	2	0	0	5	5	1	0	0	1	2	3	0	2	0	1	0	0	2	1	4	0	2	2	2	2	2	0	2	3	1	0	0
ENSMUST00000186764.6.8	chr1	-	52457878	PolyA_DB v3		47	18	217	263	337	160	202	281	21	278	213	89	144	51	68	106	446	65	234	9	66	60	9	237	70	52	5	26	73	117	152	41	29	110	99	80	82	70
ENSMUST00000186764.6.9	chr1	-	52458168	PolyASite 2.0		6	2	20	11	10	7	8	14	3	15	10	4	5	0	1	4	22	7	12	0	2	1	0	11	6	4	0	2	4	3	7	1	2	6	4	2	6	3
ENSMUST00000186764.6.10	chr1	-	52458378	PolyASite 2.0		0	0	0	0	0	0	0	0	0	0	0	0	0	0	0	0	0	0	0	0	0	0	0	0	0	0	0	0	0	0	0	0	0	0	0	0	0	0
ENSMUST00000186764.6.11	chr1	-	52458482	PolyA_DB v3		0	1	10	13	20	23	9	22	4	17	13	11	10	2	3	6	23	2	10	0	7	5	0	15	6	6	0	5	5	11	15	4	8	13	2	3	3	5
ENSMUST00000186764.6.12	chr1	-	52458528	PolyA_DB v3		0	0	0	0	0	0	0	0	0	0	0	0	0	0	0	0	0	0	0	0	0	0	0	0	0	0	0	0	0	0	0	0	0	0	0	0	0	0
ENSMUST00000186764.6.13	chr1	-	52458567	PolyA_DB v3		0	0	4	4	5	3	6	2	0	6	5	1	1	2	1	1	8	0	4	0	0	1	0	4	1	0	0	2	1	1	1	0	2	1	3	1	1	0
ENSMUST00000186764.6.14	chr1	-	52458698	PolyASite 2.0		1	0	3	7	4	4	1	1	0	7	4	0	0	0	1	2	5	1	3	0	2	0	0	6	4	4	0	0	1	2	4	0	2	0	0	2	1	2
ENSMUST00000186764.6.15	chr1	-	52458769	PolyA_DB v3		0	0	1	3	1	1	4	3	0	3	3	0	0	0	0	0	2	0	1	0	1	1	0	1	1	0	0	0	1	0	0	1	0	1	1	1	2	0
ENSMUST00000186764.6.16	chr1	-	52458794	PolyA_DB v3		0	1	0	0	1	0	0	0	0	0	1	0	0	0	0	0	0	0	0	0	0	0	0	1	0	1	0	0	0	0	0	0	0	0	0	0	0	0
ENSMUST00000186764.6.17	chr1	-	52458847	PolyA_DB v3		0	0	0	0	3	1	1	2	0	1	1	1	0	1	1	0	4	0	0	0	0	0	0	1	0	1	0	0	0	0	1	0	0	1	0	0	0	1
ENSMUST00000186764.6.18	chr1	-	52458876	PolyA_DB v3		0	0	0	0	0	0	0	0	0	0	2	0	0	0	0	0	0	1	0	0	0	0	0	0	0	0	0	0	0	0	0	0	0	0	0	0	0	0
ENSMUST00000186764.6.19	chr1	-	52458909	PolyA_DB v3		2	0	0	0	1	0	0	0	0	0	0	0	1	0	0	0	1	0	0	0	0	0	0	0	0	0	0	0	0	0	0	0	0	0	0	0	0	0
ENSMUST00000186764.6.20	chr1	-	52459218	Gencode M25		0	0	0	0	1	0	0	0	0	0	0	0	0	0	0	0	0	0	0	0	0	0	0	0	0	0	0	0	0	0	0	0	0	0	0	0	0	0
ENSMUST00000156876.7.0	chr1	-	52656287	PolyASite 2.0		0	0	0	0	0	0	0	0	0	0	0	0	0	0	0	0	0	0	0	0	0	0	0	0	0	0	0	0	0	0	0	0	0	0	0	0	0	0
ENSMUST00000156876.7.1	chr1	-	52656304	PolyA_DB v3		6	47	18	46	65	72	25	56	7	197	394	49	11	66	183	205	57	51	46	2	12	21	5	46	181	58	1	10	65	39	336	36	6	59	44	185	16	15
ENSMUST00000156876.7.2	chr1	-	52656347	PolyASite 2.0		0	6	1	4	2	0	0	1	0	2	16	0	0	7	9	6	1	2	0	0	0	1	0	0	8	2	0	0	2	0	17	2	0	2	3	11	0	1
ENSMUST00000156876.7.3	chr1	-	52656457	PolyASite 2.0		0	1	0	0	2	2	0	3	0	5	10	2	0	1	2	14	3	1	2	0	1	0	0	3	9	1	0	0	5	1	9	2	0	2	1	5	0	1
ENSMUST00000156876.7.4	chr1	-	52656527	Gencode M25		0	0	0	2	0	0	0	1	0	0	2	0	0	0	3	2	0	2	1	0	0	1	0	0	0	1	0	0	0	1	5	0	0	0	0	1	0	0
ENSMUST00000156876.7.5	chr1	-	52656554	PolyASite 2.0		0	0	0	0	0	0	0	1	0	1	0	0	1	0	0	0	0	0	0	0	0	0	0	0	0	0	0	0	0	0	3	0	0	0	0	0	0	1
ENSMUST00000156876.7.6	chr1	-	52656635	PolyA_DB v3		0	0	0	0	0	0	0	1	0	1	0	0	1	1	0	0	0	1	0	0	0	1	0	0	1	0	0	0	1	0	1	0	0	0	0	1	0	1
ENSMUST00000156876.7.7	chr1	-	52657346	PolyASite 2.0		8	82	12	63	61	67	27	81	10	237	687	79	23	102	295	348	84	58	63	5	14	45	2	50	260	49	1	21	97	50	597	35	2	75	51	326	20	31
ENSMUST00000156876.7.8	chr1	-	52657933	PolyA_DB v3		5	11	4	23	15	17	13	24	2	62	132	12	6	24	81	67	16	18	12	0	3	10	0	16	63	18	2	6	28	15	137	4	3	25	9	94	4	3
ENSMUST00000087701.3.0	chr1	-	52659986	Gencode M25		1	40	2	12	17	31	8	14	0	77	351	49	9	45	148	187	19	18	9	1	8	3	1	8	121	17	2	6	29	6	267	13	0	23	19	140	8	14
ENSMUST00000027271.8.0	chr1	-	52784693	PolyA_DB v3		0	0	1	1	2	0	3	3	0	1	2	0	0	0	0	0	3	1	1	0	1	1	0	1	1	0	0	0	0	2	1	0	0	2	0	2	0	0
ENSMUST00000027271.8.1	chr1	-	52784704	PolyASite 2.0		0	0	0	0	0	0	0	0	0	0	0	0	0	0	0	0	0	0	0	0	0	0	0	0	0	0	0	0	0	0	0	0	0	0	0	0	0	0
ENSMUST00000027271.8.2	chr1	-	52785353	PolyA_DB v3		0	0	0	0	2	0	0	0	1	0	2	0	0	0	0	0	0	0	0	0	0	0	0	0	0	0	0	0	0	0	0	0	0	2	0	0	0	0
ENSMUST00000027271.8.3	chr1	-	52785396	PolyASite 2.0		0	0	0	1	3	0	1	0	0	0	1	0	0	0	0	0	0	0	2	0	0	0	0	0	0	0	0	0	0	0	2	0	0	0	1	0	1	0
ENSMUST00000027271.8.4	chr1	-	52785425	PolyA_DB v3		2	8	40	102	106	33	65	49	9	36	104	19	16	9	20	47	70	32	94	1	19	6	2	27	14	28	1	5	30	37	54	14	3	27	50	46	33	7
ENSMUST00000027271.8.5	chr1	-	52785471	PolyA_DB v3		0	0	2	1	1	0	0	2	0	1	4	1	0	0	0	0	1	0	0	0	0	1	0	0	0	1	0	0	0	0	2	0	0	1	2	2	0	0
ENSMUST00000027271.8.6	chr1	-	52785497	PolyASite 2.0		0	0	1	2	4	0	3	2	0	0	1	0	0	0	0	0	2	0	2	0	0	0	0	0	0	0	0	0	1	0	0	0	0	0	0	0	0	0
ENSMUST00000027271.8.7	chr1	-	52785535	PolyASite 2.0		0	0	0	2	1	0	1	0	0	0	0	0	0	0	0	0	0	0	1	0	1	0	0	1	0	0	0	0	0	1	0	0	0	0	0	0	0	0
ENSMUST00000027271.8.8	chr1	-	52785589	PolyA_DB v3		0	0	2	3	1	1	1	1	0	0	0	0	1	1	0	0	0	0	1	0	1	0	0	0	0	0	0	0	0	0	1	0	0	0	0	0	0	0
ENSMUST00000027271.8.9	chr1	-	52785911	PolyASite 2.0		5	6	41	51	62	16	34	24	3	34	65	6	12	8	12	30	53	16	72	0	12	4	0	13	13	11	1	6	19	21	27	13	4	14	33	26	16	6
ENSMUST00000027271.8.10	chr1	-	52786433	PolyA_DB v3		0	0	3	5	2	0	2	2	0	1	4	1	0	0	2	2	2	1	0	0	2	0	0	1	1	1	0	0	1	0	1	2	0	0	0	0	1	0
ENSMUST00000027271.8.11	chr1	-	52786927	PolyASite 2.0		6	9	52	115	103	26	81	46	9	46	114	17	14	11	24	52	78	31	104	2	33	6	6	21	20	27	1	11	31	24	50	19	2	34	55	38	29	9
ENSMUST00000027271.8.12	chr1	-	52787183	PolyA_DB v3		0	0	2	4	1	0	4	1	0	2	5	0	0	1	2	2	0	1	2	0	3	0	0	0	0	0	0	0	2	1	3	0	0	1	3	5	1	0
ENSMUST00000027271.8.13	chr1	-	52788934	PolyASite 2.0		9	16	92	174	203	62	96	80	9	89	263	23	19	22	34	126	135	56	151	0	35	12	5	50	34	26	3	10	48	59	89	39	5	42	99	56	45	26
ENSMUST00000027271.8.14	chr1	-	52789137	PolyASite 2.0		0	0	0	3	2	0	0	3	0	0	3	0	0	1	0	3	2	2	1	0	0	0	0	0	1	0	0	0	2	1	1	0	0	0	3	0	1	1
ENSMUST00000027271.8.15	chr1	-	52789302	PolyA_DB v3		0	0	3	4	3	1	4	0	0	0	8	0	0	1	1	5	7	0	4	0	1	0	0	1	0	1	0	0	0	2	2	0	0	2	2	1	1	0
ENSMUST00000027271.8.16	chr1	-	52789422	PolyASite 2.0		14	7	56	113	127	38	73	58	10	65	145	10	23	14	33	60	102	25	96	4	31	11	3	39	16	24	0	6	36	39	60	18	2	39	37	54	28	13
ENSMUST00000027271.8.17	chr1	-	52789491	PolyASite 2.0		0	0	0	0	0	0	0	0	0	0	0	0	0	0	0	0	0	0	0	0	0	0	0	0	0	0	0	0	0	0	0	0	0	0	0	0	0	0
ENSMUST00000027271.8.18	chr1	-	52789569	PolyASite 2.0		0	0	0	0	0	0	0	0	0	0	0	0	0	0	0	0	0	0	0	0	0	0	0	0	0	0	0	0	0	0	0	0	0	0	0	0	0	0
ENSMUST00000027271.8.19	chr1	-	52789593	PolyASite 2.0		0	0	0	0	0	0	0	0	0	0	0	0	0	0	0	0	0	0	0	0	0	0	0	0	0	0	0	0	0	0	0	0	0	0	0	0	0	0
ENSMUST00000027271.8.20	chr1	-	52789668	Gencode M25		0	0	0	0	0	0	0	0	0	0	0	0	0	0	0	0	0	0	0	0	0	0	0	0	0	0	0	0	0	0	0	0	0	0	0	0	0	0
ENSMUST00000050567.10.0	chr1	-	52922175	PolyASite 2.0		0	0	0	1	5	1	0	0	1	1	2	0	4	0	2	1	1	3	3	0	0	0	0	0	3	3	1	1	0	0	2	0	0	1	4	1	1	0
ENSMUST00000050567.10.1	chr1	-	52922204	PolyA_DB v3		0	0	0	0	0	0	0	0	0	0	0	0	0	0	0	0	0	0	0	0	0	0	0	0	0	0	0	0	0	0	0	0	0	0	0	0	0	0
ENSMUST00000050567.10.2	chr1	-	52922319	PolyASite 2.0		0	0	2	11	8	6	5	1	1	9	4	0	20	0	0	3	4	2	6	0	1	3	0	1	4	4	0	2	1	2	2	0	0	5	16	18	3	0
ENSMUST00000050567.10.3	chr1	-	52925127	PolyASite 2.0		0	1	0	8	3	0	3	0	0	6	5	0	11	0	2	3	4	0	1	0	0	1	0	3	4	4	0	1	3	1	6	1	0	0	18	6	4	2
ENSMUST00000050567.10.4	chr1	-	52925186	PolyASite 2.0		0	0	0	0	0	0	0	0	0	0	0	0	0	0	0	0	0	0	0	0	0	0	0	0	0	0	0	0	0	0	0	0	0	0	0	0	0	0
ENSMUST00000050567.10.5	chr1	-	52925232	PolyA_DB v3		0	0	0	0	0	0	0	0	0	0	0	0	0	0	0	0	0	0	0	0	0	0	0	0	0	0	0	0	0	0	0	0	0	0	0	0	0	0
ENSMUST00000072235.9.0	chr1	-	53158393	PolyASite 2.0		3	2	8	26	27	11	22	5	1	23	11	1	3	5	7	7	17	22	24	0	8	0	0	19	10	28	0	7	11	7	9	9	0	22	12	5	6	3
ENSMUST00000072235.9.1	chr1	-	53158577	PolyASite 2.0		2	0	0	1	2	1	2	0	0	0	1	0	0	0	1	0	0	3	1	0	1	0	0	1	0	1	0	1	5	1	1	0	0	0	2	0	0	0
ENSMUST00000072235.9.2	chr1	-	53158600	Gencode M25		0	0	0	0	0	0	0	0	0	0	0	0	0	0	0	0	0	0	0	0	0	0	0	0	0	0	0	0	0	0	0	0	0	0	0	0	0	0
ENSMUST00000027267.13.0	chr1	-	53188644	PolyASite 2.0		1	0	3	11	8	9	10	5	0	9	8	1	0	1	3	3	8	7	9	0	3	0	1	13	7	7	0	4	12	6	6	8	3	18	7	3	1	1
ENSMUST00000027267.13.1	chr1	-	53188681	PolyA_DB v3		0	0	0	1	1	0	1	0	0	0	1	0	0	0	0	0	0	1	0	0	0	0	0	1	0	1	0	0	0	0	0	0	0	0	0	0	0	0
ENSMUST00000027267.13.2	chr1	-	53189187	PolyA_DB v3		15	7	37	149	113	112	148	39	13	137	48	11	18	22	33	39	157	103	97	4	46	8	8	99	57	122	2	27	122	56	24	50	23	109	39	32	43	15
ENSMUST00000027264.9.0	chr1	-	53344617	PolyA_DB v3		45	27	125	406	315	311	328	151	33	365	236	41	51	55	130	115	397	205	293	8	99	24	13	266	168	246	5	76	260	204	185	105	143	299	109	115	159	57
ENSMUST00000027264.9.1	chr1	-	53344644	PolyASite 2.0		0	0	0	0	0	0	0	0	0	0	0	0	0	0	0	0	0	0	0	0	0	0	0	0	0	0	0	0	0	0	0	0	0	0	0	0	0	0
ENSMUST00000027264.9.2	chr1	-	53344689	PolyA_DB v3		0	0	0	0	0	0	0	0	0	0	0	0	0	0	0	0	0	0	0	0	0	0	0	0	0	0	0	0	0	0	0	0	0	0	0	0	0	0
ENSMUST00000027264.9.3	chr1	-	53344719	PolyA_DB v3		0	0	0	0	0	0	0	0	0	0	0	0	0	0	0	0	0	0	0	0	0	0	0	0	0	0	0	0	0	0	0	0	0	0	0	0	0	0
ENSMUST00000236737.1.0	chr1	-	53347754	PolyASite 2.0		17	13	51	151	125	117	156	80	15	159	73	14	22	20	37	46	161	109	144	3	48	12	9	103	63	126	0	28	111	74	73	45	60	105	38	40	53	27
ENSMUST00000236737.1.1	chr1	-	53347831	Gencode M25		1	0	4	9	3	0	7	2	0	2	3	0	1	0	0	1	8	2	2	0	0	0	0	4	2	2	0	0	6	1	3	1	2	4	4	3	5	0
ENSMUST00000236737.1.2	chr1	-	53348403	PolyASite 2.0		0	0	0	4	1	3	1	1	0	1	1	0	0	0	2	1	1	1	1	0	2	0	0	0	1	1	0	0	0	0	1	2	0	2	3	0	0	0
ENSMUST00000236737.1.3	chr1	-	53348467	Gencode M25		0	0	0	0	0	0	0	0	0	0	0	0	0	0	0	0	0	0	0	0	0	0	0	0	0	0	0	0	0	0	0	0	0	0	0	0	0	0
ENSMUST00000236737.1.4	chr1	-	53348479	Gencode M25		0	0	0	0	0	0	0	0	0	0	0	0	0	0	0	0	0	0	0	0	0	0	0	0	0	0	0	0	0	0	0	0	0	0	0	0	0	0
ENSMUST00000094964.6.0	chr1	-	53397006	Gencode M25		0	0	0	0	0	0	0	0	0	0	0	0	0	0	0	0	0	0	0	0	0	0	0	0	0	0	0	0	0	0	0	0	0	0	0	0	0	0
ENSMUST00000027263.13.0	chr1	-	53755514	PolyASite 2.0		7	2	19	33	29	31	29	20	2	20	14	0	5	3	8	1	41	14	27	0	9	9	0	24	16	15	0	8	20	16	10	13	13	31	11	8	2	20
ENSMUST00000027263.13.1	chr1	-	53755555	PolyASite 2.0		0	0	1	3	1	2	2	1	1	0	0	0	0	0	0	0	1	2	0	0	0	0	0	0	1	1	0	1	3	0	1	1	2	2	0	2	1	0
ENSMUST00000027263.13.2	chr1	-	53755571	PolyA_DB v3		0	0	0	1	1	0	1	1	0	0	0	0	0	0	0	0	1	0	0	0	0	0	0	0	0	0	0	0	0	0	0	0	1	1	0	0	0	0
ENSMUST00000027263.13.3	chr1	-	53755648	PolyA_DB v3		0	0	0	1	0	0	0	0	0	0	0	0	0	0	0	0	3	2	0	0	0	0	0	0	0	0	0	0	2	0	0	0	0	0	1	0	0	0
ENSMUST00000027263.13.4	chr1	-	53755703	PolyASite 2.0		0	0	0	0	0	0	0	0	0	0	0	0	0	0	0	0	0	0	0	0	0	0	0	0	0	0	0	0	0	0	0	0	0	0	0	0	0	0
ENSMUST00000027263.13.5	chr1	-	53755798	PolyASite 2.0		0	0	0	0	0	0	0	0	0	0	0	0	0	0	0	0	0	0	0	0	0	0	0	0	0	0	0	0	0	0	0	0	0	0	0	0	0	0
ENSMUST00000027263.13.6	chr1	-	53755965	PolyASite 2.0		0	0	0	0	0	2	0	1	0	2	0	0	1	0	0	0	0	0	0	0	0	0	0	0	0	0	0	0	2	0	0	0	1	1	0	0	0	1
ENSMUST00000027263.13.7	chr1	-	53756013	PolyA_DB v3		0	0	0	0	0	0	0	1	0	1	0	0	0	0	0	0	0	0	0	0	0	0	0	0	0	0	0	0	0	1	0	0	0	1	0	0	0	0
ENSMUST00000027263.13.8	chr1	-	53756040	PolyA_DB v3		0	0	1	0	0	0	2	1	0	0	0	0	0	0	1	0	0	0	0	0	0	1	0	0	1	0	0	0	0	0	0	0	0	0	0	0	0	1
ENSMUST00000027263.13.9	chr1	-	53756106	PolyASite 2.0		15	7	27	93	63	78	45	43	10	54	37	8	14	5	13	19	83	54	75	3	25	10	2	53	39	28	2	16	63	44	22	23	31	102	31	18	24	41
ENSMUST00000027263.13.10	chr1	-	53756202	PolyA_DB v3		0	0	3	6	5	4	2	5	1	5	2	0	0	0	0	1	3	4	4	0	2	1	0	4	1	4	1	1	3	2	1	0	6	5	5	1	0	3
ENSMUST00000027263.13.11	chr1	-	53756226	PolyASite 2.0		0	0	1	1	0	0	0	0	2	0	0	0	0	0	0	0	1	0	2	0	1	1	0	0	0	0	0	0	1	1	0	0	0	2	0	2	0	1
ENSMUST00000027263.13.12	chr1	-	53756240	PolyA_DB v3		0	0	0	0	0	0	0	0	0	0	0	0	0	0	0	0	0	0	0	0	0	0	0	0	0	0	0	0	0	0	0	0	0	0	0	0	0	0
ENSMUST00000027263.13.13	chr1	-	53756266	PolyASite 2.0		0	0	0	0	0	0	0	0	1	0	0	0	0	0	0	0	0	0	1	0	1	0	0	0	1	0	0	0	0	0	0	0	0	1	0	0	0	0
ENSMUST00000027263.13.14	chr1	-	53756354	PolyASite 2.0		0	0	0	0	1	0	1	0	0	0	0	0	0	0	0	0	0	0	1	0	0	0	0	1	1	0	1	0	0	2	0	0	0	1	1	0	0	0
ENSMUST00000027263.13.15	chr1	-	53756391	PolyASite 2.0		0	0	0	0	0	0	0	0	0	0	0	0	0	0	0	0	0	0	0	0	0	0	0	0	0	0	0	0	0	1	0	0	0	0	0	0	0	0
ENSMUST00000027263.13.16	chr1	-	53757330	PolyA_DB v3		9	2	16	33	19	30	24	13	6	26	12	1	5	3	4	4	40	21	33	1	10	7	0	22	27	5	0	6	27	11	6	8	24	44	7	6	9	14
ENSMUST00000027263.13.17	chr1	-	53757373	PolyASite 2.0		0	0	0	0	0	0	0	0	0	0	0	0	0	0	0	0	0	0	0	0	0	0	0	0	0	0	0	0	0	0	0	0	0	0	0	0	0	0
ENSMUST00000027263.13.18	chr1	-	53757433	PolyASite 2.0		0	0	0	0	0	0	0	0	0	0	0	0	0	0	0	0	0	0	0	0	0	0	0	0	0	0	0	0	0	0	0	0	0	0	0	0	0	0
ENSMUST00000027263.13.19	chr1	-	53757489	PolyA_DB v3		0	0	0	0	0	0	0	0	0	0	0	0	0	0	0	0	0	0	0	0	0	0	0	0	0	0	0	0	0	0	0	0	0	0	0	0	0	0
ENSMUST00000120904.7.0	chr1	-	53806876	Gencode M25		5	20	9	34	20	16	9	84	3	17	60	2	4	3	22	27	33	11	16	1	3	1	0	6	22	15	0	4	11	19	30	0	2	11	8	20	10	1
ENSMUST00000120904.7.1	chr1	-	53806882	Gencode M25		0	0	1	0	0	0	0	0	0	0	0	0	0	0	0	0	0	0	0	0	0	0	0	0	0	0	0	0	0	0	0	0	0	0	0	0	0	0
ENSMUST00000120904.7.2	chr1	-	53808245	PolyA_DB v3		2	22	14	33	27	14	14	99	4	18	64	7	4	3	16	21	27	5	26	1	5	0	2	11	37	13	0	4	6	20	42	2	2	15	4	26	2	2
ENSMUST00000120904.7.3	chr1	-	53811104	PolyA_DB v3		0	1	0	0	5	0	0	7	0	3	0	0	1	0	0	1	2	1	2	0	0	0	0	0	0	1	0	0	3	1	4	0	1	0	0	1	1	0
ENSMUST00000120904.7.4	chr1	-	53811175	PolyASite 2.0		8	36	28	62	41	24	18	203	17	40	102	5	6	4	20	56	60	17	37	0	9	3	3	20	61	18	0	14	14	42	73	4	3	30	15	63	8	8
ENSMUST00000120904.7.5	chr1	-	53811228	PolyASite 2.0		1	4	1	0	3	0	0	10	0	1	2	0	0	0	0	0	0	1	3	0	0	0	0	1	1	0	0	0	0	0	1	0	1	1	0	2	1	0
ENSMUST00000120904.7.6	chr1	-	53811296	PolyA_DB v3		0	0	1	0	0	0	0	8	0	2	1	0	0	0	0	1	1	0	2	0	0	0	0	1	0	0	0	1	0	2	0	0	0	0	0	1	0	0
ENSMUST00000120904.7.7	chr1	-	53812783	PolyASite 2.0		6	27	34	44	34	25	23	205	5	29	76	2	2	10	33	46	37	16	37	0	4	2	5	4	53	24	0	16	12	35	73	4	6	33	6	48	7	5
ENSMUST00000097741.2.0	chr1	-	53930817	PolyASite 2.0		1	1	2	3	1	0	1	16	0	1	1	0	0	0	0	0	9	1	0	0	1	0	0	3	2	0	0	0	1	1	1	1	0	3	0	3	2	0
ENSMUST00000041638.7.0	chr1	-	54395401	PolyASite 2.0		0	4	13	31	45	19	22	12	1	25	23	2	4	7	6	14	32	20	26	0	12	2	1	20	16	14	0	3	13	8	14	9	1	15	10	4	3	3
ENSMUST00000041638.7.1	chr1	-	54395846	PolyASite 2.0		0	0	0	0	0	0	1	0	0	0	1	0	0	0	0	0	0	0	1	0	0	0	0	0	0	0	0	0	1	0	0	0	0	0	0	0	0	0
ENSMUST00000041638.7.2	chr1	-	54395911	PolyASite 2.0		0	2	1	4	2	2	4	2	1	5	4	0	0	2	2	4	5	2	3	0	1	0	0	3	0	2	0	1	2	2	5	2	1	1	1	1	2	0
ENSMUST00000041638.7.3	chr1	-	54396005	PolyASite 2.0		24	20	71	240	176	131	149	95	25	176	170	26	32	24	55	86	197	121	185	4	59	15	4	146	138	124	2	40	142	101	128	56	32	160	66	79	63	34
ENSMUST00000041638.7.4	chr1	-	54396268	PolyA_DB v3		7	5	30	87	46	37	53	27	2	50	45	8	9	8	20	15	59	43	65	2	22	0	0	45	35	48	0	20	40	30	29	15	8	46	23	22	16	5
ENSMUST00000041638.7.5	chr1	-	54396980	PolyA_DB v3		0	0	1	4	3	3	1	0	0	2	2	0	0	2	0	0	1	1	1	0	1	0	0	2	0	0	0	0	0	0	0	1	2	1	1	1	0	0
ENSMUST00000041638.7.6	chr1	-	54397117	PolyA_DB v3		0	0	0	0	0	0	0	0	0	0	0	0	0	0	0	0	0	0	0	0	0	0	0	0	0	0	0	0	0	0	0	1	0	0	0	0	0	0
ENSMUST00000041638.7.7	chr1	-	54397176	PolyASite 2.0		0	0	0	0	0	0	1	0	0	0	0	0	0	0	0	0	0	0	0	0	0	0	0	0	0	0	0	0	0	0	0	0	0	0	0	0	0	0
ENSMUST00000041638.7.8	chr1	-	54397580	PolyASite 2.0		20	24	68	192	136	90	174	117	14	156	140	15	20	24	56	64	176	73	174	2	40	7	6	111	139	125	4	33	90	102	85	41	32	106	48	66	62	16
ENSMUST00000041638.7.9	chr1	-	54397808	PolyA_DB v3		0	0	0	0	0	0	0	0	0	0	0	0	0	0	0	0	0	0	0	0	0	0	0	0	0	0	0	0	0	0	0	0	0	0	0	0	0	0
ENSMUST00000210156.1.0	chr1	-	54443404	Gencode M25		0	0	0	0	0	0	0	0	0	0	0	0	0	0	0	0	0	0	0	0	0	0	0	0	0	0	0	0	0	0	0	0	0	0	0	0	0	0
ENSMUST00000210156.1.1	chr1	-	54444786	Gencode M25		0	0	0	0	0	0	0	0	0	0	0	0	0	0	0	0	0	0	0	0	0	0	0	0	0	0	0	0	0	0	0	0	0	0	0	0	0	0
ENSMUST00000097739.4.0	chr1	-	54472993	PolyASite 2.0		0	0	0	0	0	0	0	0	0	0	0	0	0	0	0	0	0	0	0	0	0	0	0	0	0	0	0	0	0	0	0	0	0	0	0	0	0	0
ENSMUST00000097739.4.1	chr1	-	54473007	PolyA_DB v3		19	48	62	215	205	128	131	80	34	232	410	205	31	112	217	318	277	180	181	10	50	7	7	107	305	158	3	51	236	80	301	198	7	180	86	129	101	41
ENSMUST00000097739.4.2	chr1	-	54473045	PolyASite 2.0		0	0	2	2	0	2	1	0	0	3	4	4	0	0	1	3	2	1	2	0	1	0	0	1	5	1	0	1	3	0	1	1	0	2	1	0	2	0
ENSMUST00000097739.4.3	chr1	-	54473776	PolyA_DB v3		0	0	3	6	3	2	3	3	0	3	9	2	3	2	5	10	1	4	1	0	1	0	0	3	5	6	0	0	3	1	9	4	0	6	3	3	1	0
ENSMUST00000097739.4.4	chr1	-	54475360	PolyA_DB v3		30	71	143	450	335	217	207	115	62	353	720	381	59	240	453	618	472	327	353	15	76	12	7	217	540	306	4	101	477	149	545	410	4	367	151	200	132	79
ENSMUST00000097739.4.5	chr1	-	54475550	PolyASite 2.0		9	22	27	83	66	28	27	23	11	57	111	76	8	38	92	98	108	69	45	6	19	6	4	48	117	61	2	17	108	26	111	77	2	54	27	44	18	12
ENSMUST00000097739.4.6	chr1	-	54476203	PolyASite 2.0		1	4	1	8	2	5	3	0	2	9	11	9	0	8	16	11	9	3	6	0	1	0	1	4	8	4	0	0	9	4	16	1	1	10	1	3	1	1
ENSMUST00000097739.4.7	chr1	-	54476379	PolyASite 2.0		10	32	48	174	122	72	77	40	21	112	318	185	33	108	168	262	164	119	117	7	37	4	5	77	233	102	3	33	156	77	218	164	1	122	51	84	35	33
ENSMUST00000097739.4.8	chr1	-	54476709	PolyA_DB v3		8	11	20	94	85	57	56	34	10	92	190	102	14	63	113	167	119	76	77	3	23	6	3	68	148	64	1	22	96	43	127	99	5	78	37	69	17	22
ENSMUST00000097739.4.9	chr1	-	54478236	PolyA_DB v3		0	0	0	0	0	0	0	0	0	0	0	0	0	0	0	0	1	1	1	0	0	0	0	0	0	0	0	0	2	0	0	0	0	0	0	0	0	0
ENSMUST00000097739.4.10	chr1	-	54478280	PolyA_DB v3		0	0	0	0	0	0	0	0	0	0	0	0	0	0	0	0	0	1	1	0	0	0	0	0	0	1	0	0	0	0	1	1	0	0	1	0	0	0
ENSMUST00000097739.4.11	chr1	-	54478363	PolyASite 2.0		0	3	4	21	12	9	5	1	3	8	29	15	1	6	15	18	11	6	18	0	0	0	0	4	25	10	0	6	14	2	16	9	2	9	3	4	3	2
ENSMUST00000097739.4.12	chr1	-	54478689	PolyASite 2.0		1	1	2	8	10	2	1	2	1	7	10	14	3	8	9	21	10	12	8	0	2	1	0	6	16	9	0	3	12	2	18	10	0	5	4	10	1	4
ENSMUST00000097739.4.13	chr1	-	54479066	PolyASite 2.0		6	9	13	35	38	18	24	11	14	30	58	39	7	23	40	36	63	24	40	1	5	0	0	21	73	46	0	9	57	18	54	53	1	42	18	18	9	9
ENSMUST00000097739.4.14	chr1	-	54479542	PolyASite 2.0		0	0	2	9	7	9	4	4	4	13	27	13	2	9	10	16	5	13	7	2	5	1	1	4	11	10	0	7	14	5	18	18	0	11	5	11	2	2
ENSMUST00000097739.4.15	chr1	-	54480131	PolyASite 2.0		0	3	14	28	25	19	17	11	5	32	47	35	4	23	29	45	38	30	15	0	6	0	0	8	41	31	0	4	31	21	42	28	0	34	13	14	6	6
ENSMUST00000097739.4.16	chr1	-	54480149	PolyA_DB v3		0	0	0	1	0	0	0	0	0	0	0	0	0	2	0	1	1	0	0	0	0	0	0	0	1	1	0	0	1	0	0	0	0	0	0	0	0	0
ENSMUST00000097739.4.17	chr1	-	54480239	PolyASite 2.0		0	1	0	0	0	0	1	0	0	0	2	1	0	0	1	0	0	0	0	0	0	0	1	0	0	1	0	0	4	1	0	1	0	3	0	1	0	0
ENSMUST00000179030.7.0	chr1	-	54645347	PolyASite 2.0		15	32	155	571	395	158	246	93	27	217	337	48	44	59	114	267	323	79	329	13	92	10	38	398	76	81	0	31	111	149	169	65	8	98	75	90	65	90
ENSMUST00000179030.7.1	chr1	-	54645390	PolyASite 2.0		0	1	2	6	4	3	5	2	0	4	4	0	0	0	1	3	5	3	6	0	4	1	2	8	3	1	0	0	2	5	2	2	0	0	0	2	0	2
ENSMUST00000179030.7.2	chr1	-	54645463	PolyASite 2.0		0	1	2	12	8	3	4	0	0	4	4	0	1	0	0	4	7	0	8	0	1	0	2	7	2	1	0	0	3	1	5	1	0	3	0	4	2	3
ENSMUST00000179030.7.3	chr1	-	54645518	PolyA_DB v3		0	0	0	6	3	0	3	0	0	0	0	0	2	0	1	3	4	1	1	0	0	0	1	2	1	0	0	1	4	2	2	1	0	2	0	0	1	2
ENSMUST00000179030.7.4	chr1	-	54645533	PolyASite 2.0		0	0	0	2	0	0	0	0	0	1	0	0	0	0	0	0	0	0	0	0	0	0	0	3	0	0	0	0	0	0	0	0	0	0	0	1	0	0
ENSMUST00000179030.7.5	chr1	-	54645610	PolyASite 2.0		0	0	0	1	0	0	0	1	0	0	0	0	1	0	0	0	1	0	0	0	0	0	0	0	0	1	0	0	1	1	0	0	0	0	1	0	0	0
ENSMUST00000179030.7.6	chr1	-	54647910	PolyA_DB v3		1	0	1	9	8	1	5	1	0	3	2	2	0	1	3	6	3	3	5	0	1	1	1	2	1	0	0	1	3	2	2	2	0	2	0	0	0	2
ENSMUST00000179030.7.7	chr1	-	54648087	PolyA_DB v3		0	0	0	0	0	0	0	0	0	0	0	0	0	0	0	0	0	0	0	0	0	0	0	0	0	0	0	0	0	0	0	0	0	0	0	0	0	0
ENSMUST00000027127.13.0	chr1	-	54985172	PolyASite 2.0		34	33	120	393	427	210	239	157	24	304	502	75	65	73	179	275	357	184	327	8	75	19	17	208	229	168	4	59	194	188	297	106	36	212	106	147	141	51
ENSMUST00000027127.13.1	chr1	-	54985219	PolyASite 2.0		0	0	2	5	4	2	1	4	0	2	3	1	2	0	1	3	5	3	4	0	1	0	0	5	6	1	0	1	3	2	1	1	0	1	1	0	1	0
ENSMUST00000027127.13.2	chr1	-	54985642	PolyASite 2.0		0	0	1	2	1	4	0	1	0	0	2	0	0	0	2	5	1	2	2	0	0	0	0	2	2	1	0	0	0	3	1	0	0	2	0	1	1	0
ENSMUST00000027127.13.3	chr1	-	54985693	PolyASite 2.0		10	22	49	169	150	87	142	58	13	142	196	44	27	29	83	92	148	86	103	2	29	7	6	91	110	87	2	30	95	64	126	30	13	91	43	64	54	19
ENSMUST00000027127.13.4	chr1	-	54985741	PolyA_DB v3		0	0	2	3	3	5	4	1	1	1	3	0	0	1	6	1	4	1	4	0	0	0	0	0	0	0	0	0	1	0	6	0	1	0	1	1	1	1
ENSMUST00000027127.13.5	chr1	-	54986098	PolyASite 2.0		5	4	16	30	35	18	19	17	2	28	45	7	5	6	21	22	38	19	28	0	5	2	5	20	19	20	0	4	19	9	33	12	2	16	9	12	14	5
ENSMUST00000027127.13.6	chr1	-	54986955	PolyA_DB v3		0	0	0	0	0	0	1	0	0	0	0	0	0	0	0	0	0	0	1	0	0	0	0	0	0	0	0	0	0	0	1	0	0	1	1	0	1	0
ENSMUST00000027127.13.7	chr1	-	54986983	PolyA_DB v3		0	0	0	2	0	1	0	0	0	1	1	0	0	0	2	0	0	1	1	0	0	0	0	1	1	0	0	1	0	0	1	1	0	0	0	0	0	0
ENSMUST00000027127.13.8	chr1	-	54987023	PolyA_DB v3		0	0	1	0	0	0	0	0	0	0	0	0	0	0	0	0	0	0	0	0	0	0	0	0	0	0	0	0	0	0	0	0	0	0	0	0	0	0
ENSMUST00000027127.13.9	chr1	-	54987033	PolyASite 2.0		255	350	1216	3399	3667	2350	2265	1738	297	2824	3435	742	555	668	1519	1756	3441	1564	2693	76	809	208	103	1991	2078	1683	40	593	1933	1530	2407	918	744	1948	951	1444	1097	550
ENSMUST00000027127.13.10	chr1	-	54987083	PolyA_DB v3		0	0	0	0	0	0	0	0	0	0	0	0	0	0	0	0	0	0	0	0	0	0	0	0	0	0	0	0	0	0	0	0	0	0	0	0	0	0
ENSMUST00000027127.13.11	chr1	-	54987107	PolyASite 2.0		0	0	0	0	0	0	0	0	0	0	0	0	0	0	0	0	0	0	0	0	0	0	0	0	0	0	0	0	0	0	0	0	0	0	0	0	0	0
ENSMUST00000027127.13.12	chr1	-	54987121	PolyASite 2.0		0	0	0	0	0	0	0	0	0	0	0	0	0	0	0	0	0	0	0	0	0	0	0	0	0	0	0	0	0	0	0	0	0	0	0	0	0	0
ENSMUST00000027127.13.13	chr1	-	54987133	PolyA_DB v3		0	0	0	0	0	0	0	0	0	0	0	0	0	0	0	0	0	0	0	0	0	0	0	0	0	0	0	0	0	0	0	0	0	0	0	0	0	0
ENSMUST00000027127.13.14	chr1	-	54987260	PolyASite 2.0		0	0	0	0	0	0	0	0	0	0	0	0	0	0	0	0	0	0	0	0	0	0	0	0	0	0	0	0	0	0	0	0	0	0	0	0	0	0
ENSMUST00000027127.13.15	chr1	-	54987303	PolyASite 2.0		0	0	0	0	0	0	0	0	0	0	0	0	0	0	0	0	0	0	0	0	0	0	0	0	0	0	0	0	0	0	0	0	0	0	0	0	0	0
ENSMUST00000027123.14.0	chr1	-	55077834	PolyASite 2.0		296	115	378	1030	660	1045	1711	761	111	1306	515	93	341	124	275	241	1471	878	834	30	327	130	48	1024	575	1348	15	246	952	1001	510	374	527	903	458	366	787	257
ENSMUST00000027123.14.1	chr1	-	55077886	PolyASite 2.0		0	0	0	0	0	0	0	0	0	0	0	0	0	0	0	0	0	0	0	0	0	0	0	0	0	0	0	0	0	0	0	0	0	0	0	0	0	0
ENSMUST00000027123.14.2	chr1	-	55077903	PolyA_DB v3		0	0	0	0	0	0	0	0	0	0	0	0	0	0	0	0	0	0	0	0	0	0	0	0	0	0	0	0	0	0	0	0	0	0	0	0	0	0
ENSMUST00000027123.14.3	chr1	-	55077933	PolyASite 2.0		0	0	0	0	0	0	0	0	0	0	0	0	0	0	0	0	0	0	0	0	0	0	0	0	0	0	0	0	0	0	0	0	0	0	0	0	0	0
ENSMUST00000027123.14.4	chr1	-	55078049	PolyASite 2.0		0	1	3	7	1	8	14	4	1	5	3	0	1	0	1	2	8	4	6	0	0	2	0	7	3	6	1	3	9	2	1	0	2	5	6	0	7	3
ENSMUST00000027123.14.5	chr1	-	55078114	PolyASite 2.0		0	0	0	0	0	0	0	0	0	0	0	0	0	0	0	0	0	0	0	0	0	0	0	0	0	0	0	0	0	0	0	0	0	0	0	0	0	0
ENSMUST00000027123.14.6	chr1	-	55078132	PolyASite 2.0		0	0	0	0	0	0	0	0	0	0	0	0	0	0	0	0	0	0	0	0	0	0	0	0	0	0	0	0	0	0	0	0	0	0	0	0	0	0
ENSMUST00000027121.14.0	chr1	-	55170162	PolyASite 2.0		2	5	29	122	99	32	48	71	3	18	28	10	6	17	12	7	53	14	90	3	45	5	2	40	43	11	1	1	18	44	11	10	2	42	27	10	24	4
ENSMUST00000027121.14.1	chr1	-	55170187	PolyA_DB v3		0	0	0	1	1	0	0	0	0	0	0	0	0	0	0	0	0	1	1	0	1	0	0	1	1	0	0	0	0	0	0	0	0	0	0	0	1	0
ENSMUST00000027121.14.2	chr1	-	55170215	PolyASite 2.0		0	0	0	1	0	0	0	0	0	0	0	0	0	0	0	0	1	0	0	0	0	0	0	1	2	0	0	0	0	2	0	0	0	0	0	0	0	0
ENSMUST00000027121.14.3	chr1	-	55170785	PolyA_DB v3		4	2	47	222	151	45	98	112	8	35	36	7	13	25	27	20	70	21	201	2	64	5	3	62	91	15	0	8	49	83	23	10	5	52	54	19	28	7
ENSMUST00000027121.14.4	chr1	-	55171186	PolyA_DB v3		0	0	0	1	1	0	0	0	0	0	0	0	0	0	0	0	0	1	0	0	0	1	0	0	0	0	0	0	1	2	0	0	0	2	0	0	1	1
ENSMUST00000027121.14.5	chr1	-	55171265	PolyA_DB v3		0	0	0	0	0	0	0	0	0	0	0	0	0	0	0	0	1	0	0	0	0	0	0	0	0	0	0	0	0	0	0	0	0	0	0	0	0	0
ENSMUST00000027121.14.6	chr1	-	55171283	PolyA_DB v3		1	1	17	99	47	11	24	39	0	10	14	5	3	11	10	4	45	12	73	1	23	0	1	19	17	9	1	4	10	23	7	2	1	20	25	4	12	6
ENSMUST00000027121.14.7	chr1	-	55171404	PolyASite 2.0		0	0	0	0	0	0	0	0	0	0	0	0	0	0	0	0	0	0	0	0	0	0	0	0	0	0	0	0	0	0	0	0	0	0	0	0	0	0
ENSMUST00000027121.14.8	chr1	-	55171577	PolyA_DB v3		2	5	24	100	70	28	47	78	2	17	30	7	8	12	11	8	35	16	72	1	18	1	0	57	37	13	1	6	22	46	16	4	4	17	17	9	14	10
ENSMUST00000027121.14.9	chr1	-	55171620	PolyA_DB v3		0	0	0	0	0	0	0	0	0	0	0	0	0	0	0	0	0	0	0	0	0	0	0	0	0	0	0	0	0	0	0	0	0	0	0	0	0	0
ENSMUST00000027121.14.10	chr1	-	55171748	PolyASite 2.0		0	0	0	0	0	0	0	0	0	0	0	0	0	0	0	0	0	0	0	0	0	0	0	0	0	0	0	0	0	0	0	0	0	0	0	0	0	0
ENSMUST00000114428.2.0	chr1	-	55201652	PolyASite 2.0		0	0	1	2	6	1	4	6	0	0	0	0	0	0	0	0	4	1	3	0	3	0	0	2	1	1	0	0	0	0	0	0	0	1	1	0	1	0
ENSMUST00000114423.6.0	chr1	-	55299735	PolyASite 2.0		0	0	0	1	0	1	0	2	0	0	0	0	0	0	0	0	0	0	0	0	0	0	0	0	0	1	0	0	1	0	0	1	0	2	0	0	0	1
ENSMUST00000114423.6.1	chr1	-	55299859	PolyASite 2.0		0	0	1	0	0	0	0	0	0	0	0	0	0	0	0	0	0	0	0	0	0	0	0	0	0	0	0	0	0	0	0	0	0	0	0	0	0	0
ENSMUST00000114423.6.2	chr1	-	55300068	PolyASite 2.0		0	0	0	0	0	0	0	0	0	0	0	0	0	0	0	0	0	0	0	0	0	0	0	0	0	0	0	0	0	0	0	0	0	0	0	0	0	0
ENSMUST00000159398.1.0	chr1	-	55346257	Gencode M25		0	0	1	0	0	0	0	1	0	0	0	0	0	0	0	0	0	0	1	0	0	0	0	1	0	0	0	0	0	0	0	1	0	0	0	0	0	1
ENSMUST00000062085.5.0	chr1	-	56636044	PolyA_DB v3		0	0	0	0	0	0	0	0	0	0	0	0	0	0	0	0	0	0	0	0	0	0	0	0	0	0	0	0	0	0	0	0	0	1	0	0	0	0
ENSMUST00000042857.13.0	chr1	-	56793323	PolyA_DB v3		0	1	1	22	3	5	2	1	1	6	4	5	0	1	2	1	2	3	12	1	0	0	0	1	6	2	0	0	1	6	4	2	0	1	1	0	0	0
ENSMUST00000042857.13.1	chr1	-	56793970	PolyASite 2.0		0	0	0	0	0	0	0	0	0	0	0	0	0	0	0	0	0	0	1	0	0	0	0	0	0	0	0	0	0	0	0	0	1	0	0	0	0	0
ENSMUST00000042857.13.2	chr1	-	56793986	PolyA_DB v3		7	17	22	243	112	37	99	32	4	60	61	61	11	25	36	35	80	35	155	2	23	7	3	50	57	58	1	8	62	127	30	25	6	61	26	18	41	11
ENSMUST00000042857.13.3	chr1	-	56794016	PolyASite 2.0		0	0	1	9	7	3	4	0	0	4	0	0	1	1	0	0	3	2	2	0	0	0	0	3	1	1	0	0	1	0	1	0	0	1	1	2	1	0
ENSMUST00000042857.13.4	chr1	-	56794161	PolyA_DB v3		0	1	0	8	3	1	2	1	1	4	1	3	1	1	1	1	5	2	5	0	0	0	0	3	1	1	0	0	3	2	0	2	0	4	1	0	1	0
ENSMUST00000042857.13.5	chr1	-	56796073	PolyA_DB v3		3	1	6	79	23	8	16	5	4	9	11	14	1	2	5	6	17	16	47	1	7	4	0	15	10	13	0	2	14	26	8	13	1	11	3	1	3	3
ENSMUST00000042857.13.6	chr1	-	56796285	PolyASite 2.0		0	0	0	5	2	1	5	1	0	2	0	1	0	0	0	1	4	2	5	1	0	0	0	1	1	0	0	0	1	3	0	0	0	3	0	0	1	0
ENSMUST00000042857.13.7	chr1	-	56796353	PolyASite 2.0		0	0	0	1	0	0	0	0	0	1	0	0	0	0	0	0	0	0	0	0	0	0	0	0	0	0	0	0	0	0	0	0	0	0	0	0	0	0
ENSMUST00000042857.13.8	chr1	-	56796559	PolyA_DB v3		0	0	0	2	0	0	0	0	0	0	0	0	0	0	0	0	0	0	0	0	0	0	0	0	0	0	0	0	0	0	0	0	0	0	0	0	0	0
ENSMUST00000042857.13.9	chr1	-	56796743	PolyASite 2.0		0	0	0	0	0	0	0	0	0	0	0	0	0	0	0	0	0	0	0	0	0	0	0	0	0	0	0	0	0	0	0	0	0	0	0	0	0	0
ENSMUST00000162686.7.0	chr1	-	57386840	PolyASite 2.0		0	0	1	6	8	1	3	3	0	4	2	0	0	0	3	1	5	0	4	0	2	0	0	5	1	2	0	1	2	0	1	1	0	0	2	1	2	1
ENSMUST00000162686.7.1	chr1	-	57387293	PolyA_DB v3		1	0	6	20	16	9	10	5	0	16	13	0	4	1	2	3	13	3	9	0	4	2	2	10	3	4	0	2	3	4	5	5	1	9	2	2	8	3
ENSMUST00000162686.7.2	chr1	-	57387900	PolyASite 2.0		0	0	1	4	2	2	1	1	1	7	4	2	0	0	0	3	5	0	4	0	1	0	0	1	0	3	0	2	1	0	0	0	0	2	2	0	2	0
ENSMUST00000162686.7.3	chr1	-	57388228	PolyASite 2.0		26	39	255	636	605	363	497	245	45	471	392	67	119	69	105	160	624	305	471	20	159	26	25	332	272	335	7	97	327	201	199	149	82	368	205	157	193	60
ENSMUST00000162686.7.4	chr1	-	57388246	PolyA_DB v3		0	0	0	0	0	0	0	0	0	0	0	0	0	0	0	0	0	0	0	0	0	0	0	0	0	0	0	0	0	0	0	0	0	0	0	0	0	0
ENSMUST00000162686.7.5	chr1	-	57388260	PolyASite 2.0		0	0	0	0	0	0	0	0	0	0	0	0	0	0	0	0	0	0	0	0	0	0	0	0	0	0	0	0	0	0	0	0	0	0	0	0	0	0
ENSMUST00000162686.7.6	chr1	-	57388413	PolyASite 2.0		0	0	0	0	0	0	0	0	0	0	0	0	0	0	0	0	0	0	0	0	0	0	0	0	0	0	0	0	0	0	0	0	0	0	0	0	0	0
ENSMUST00000162686.7.7	chr1	-	57388431	PolyA_DB v3		0	0	0	0	0	0	0	0	0	0	0	0	0	0	0	0	0	0	0	0	0	0	0	0	0	0	0	0	0	0	0	0	0	0	0	0	0	0
ENSMUST00000164963.7.0	chr1	-	57955103	PolyASite 2.0		1	4	8	17	20	13	5	7	4	16	18	1	2	3	7	7	8	9	15	1	6	1	1	13	10	9	0	3	8	11	9	5	0	13	5	7	3	2
ENSMUST00000164963.7.1	chr1	-	57955249	PolyASite 2.0		20	32	138	409	410	159	208	175	37	314	309	67	51	73	131	158	298	156	295	10	81	21	15	219	172	163	1	55	194	127	222	83	40	174	98	120	105	43
ENSMUST00000164963.7.2	chr1	-	57955411	PolyA_DB v3		0	2	4	10	4	3	6	7	3	6	3	3	1	1	4	1	10	2	9	0	3	1	1	3	0	3	0	2	7	5	3	2	0	7	2	2	5	1
ENSMUST00000164963.7.3	chr1	-	57956070	PolyA_DB v3		0	1	1	1	2	1	0	0	0	1	0	0	0	1	0	0	1	0	1	0	0	0	0	0	1	1	0	0	0	0	1	1	0	0	0	0	1	0
ENSMUST00000034868.13.0	chr1	-	58411986	PolyASite 2.0		238	429	2299	5086	6435	3442	3211	2343	426	4286	3984	709	1029	715	1564	1983	5053	2116	4294	104	1164	273	163	2848	2408	1914	50	704	2088	1421	2381	1247	679	2619	1538	1515	1588	765
ENSMUST00000034868.13.1	chr1	-	58411996	PolyA_DB v3		0	0	0	0	0	0	0	0	0	0	0	0	0	0	0	0	0	0	0	0	0	0	0	0	0	0	0	0	0	0	0	0	0	0	0	0	0	0
ENSMUST00000034868.13.2	chr1	-	58412064	PolyASite 2.0		0	0	0	0	0	0	0	0	0	0	0	0	0	0	0	0	0	0	0	0	0	0	0	0	0	0	0	0	0	0	0	0	0	0	0	0	0	0
ENSMUST00000034868.13.3	chr1	-	58412172	PolyASite 2.0		0	0	0	0	0	0	0	0	0	0	0	0	0	0	0	0	0	0	0	0	0	0	0	0	0	0	0	0	0	0	0	0	0	0	0	0	0	0
ENSMUST00000117069.7.0	chr1	-	58429170	PolyA_DB v3		2	5	20	39	28	18	28	20	5	27	23	5	6	2	8	10	24	17	22	0	9	2	1	19	22	17	0	4	12	9	15	10	3	28	11	10	6	3
ENSMUST00000117069.7.1	chr1	-	58429637	PolyASite 2.0		0	2	3	8	5	3	13	2	1	12	8	3	1	0	3	2	9	4	9	1	3	2	0	4	5	7	0	3	6	3	5	2	2	7	5	3	3	2
ENSMUST00000117069.7.2	chr1	-	58429805	PolyA_DB v3		1	1	23	43	35	35	48	17	7	31	40	3	13	9	15	21	48	24	44	3	23	1	1	33	31	27	0	9	39	15	19	14	2	30	26	14	19	3
ENSMUST00000117069.7.3	chr1	-	58430181	PolyASite 2.0		0	0	7	9	15	7	7	8	0	6	5	1	2	1	4	5	12	5	20	0	2	0	0	7	10	8	0	2	4	6	7	4	1	4	2	5	8	0
ENSMUST00000117069.7.4	chr1	-	58430194	PolyA_DB v3		0	0	0	0	0	0	0	0	0	0	0	0	0	0	0	0	0	0	0	0	0	0	0	0	0	0	0	0	0	0	0	0	0	0	0	0	0	0
ENSMUST00000117069.7.5	chr1	-	58430216	PolyASite 2.0		0	0	0	0	0	0	0	0	0	0	0	0	0	0	0	0	0	0	0	0	0	0	0	0	0	0	0	0	0	0	0	0	0	0	0	0	0	0
ENSMUST00000117069.7.6	chr1	-	58430325	PolyA_DB v3		3	1	21	62	54	23	52	11	4	55	49	9	6	10	12	13	51	35	52	0	16	4	4	32	36	41	1	8	41	12	25	33	7	34	30	17	22	3
ENSMUST00000117069.7.7	chr1	-	58431000	PolyASite 2.0		37	23	111	318	243	194	324	150	35	257	179	45	44	47	74	71	298	163	253	6	87	34	16	197	182	211	2	53	189	140	152	103	70	259	102	115	132	43
ENSMUST00000117069.7.8	chr1	-	58431055	PolyASite 2.0		0	0	0	0	0	0	0	0	0	0	0	0	0	0	0	0	0	0	0	0	0	0	0	0	0	0	0	0	0	0	0	0	0	0	0	0	0	0
ENSMUST00000117069.7.9	chr1	-	58431141	PolyA_DB v3		0	0	0	0	0	0	0	0	0	0	0	0	0	0	0	0	0	0	0	0	0	0	0	0	0	0	0	0	0	0	0	0	0	0	0	0	0	0
ENSMUST00000114345.8.0	chr1	-	58433785	PolyASite 2.0		1	2	4	19	16	18	18	17	0	17	11	1	3	1	3	9	27	11	13	0	4	1	2	10	15	11	0	1	5	13	4	8	3	14	4	3	10	2
ENSMUST00000114345.8.1	chr1	-	58434097	PolyASite 2.0		1	2	32	115	79	70	76	36	8	73	49	13	19	11	10	28	91	62	85	4	30	9	2	53	48	52	1	14	65	32	37	29	17	59	27	34	21	10
ENSMUST00000114345.8.2	chr1	-	58434328	PolyASite 2.0		0	0	0	0	0	0	0	0	0	0	0	0	0	0	0	0	0	0	0	0	0	0	0	0	0	0	0	0	0	0	0	0	0	0	0	0	0	0
ENSMUST00000027198.11.0	chr1	-	58461634	PolyASite 2.0		1	0	5	19	10	8	17	5	1	20	15	3	0	2	3	10	24	9	19	0	4	0	0	14	9	18	1	5	16	2	5	4	2	9	3	3	6	4
ENSMUST00000027198.11.1	chr1	-	58462233	PolyA_DB v3		0	0	0	4	1	3	0	1	1	0	0	0	1	0	0	1	2	3	4	0	1	0	0	1	5	1	0	1	2	1	1	1	1	2	0	0	3	0
ENSMUST00000027198.11.2	chr1	-	58462366	PolyA_DB v3		0	5	22	75	48	44	68	18	2	43	65	6	5	22	27	21	56	47	60	1	17	2	1	45	36	52	1	14	41	18	47	37	20	54	14	25	20	4
ENSMUST00000027198.11.3	chr1	-	58462775	PolyASite 2.0		10	10	31	115	90	89	92	39	9	93	75	8	11	15	25	30	116	62	92	4	26	8	3	76	63	72	0	26	78	39	44	34	35	92	27	42	56	20
ENSMUST00000027198.11.4	chr1	-	58462820	PolyASite 2.0		2	0	2	1	0	2	3	0	0	4	2	0	1	0	1	1	3	1	2	0	1	1	0	4	2	2	0	0	2	4	1	0	2	1	0	0	2	1
ENSMUST00000027198.11.5	chr1	-	58462846	PolyA_DB v3		0	1	0	0	1	2	0	2	0	0	0	0	0	0	1	1	1	1	0	0	0	0	0	2	0	0	0	0	0	0	0	0	0	0	0	0	0	0
ENSMUST00000027198.11.6	chr1	-	58463196	PolyASite 2.0		36	22	87	296	208	267	280	118	18	270	208	42	46	52	73	91	286	155	244	9	78	18	3	177	163	209	3	57	197	127	125	88	107	195	98	114	104	42
ENSMUST00000027198.11.7	chr1	-	58463473	PolyASite 2.0		13	14	55	195	116	147	172	48	19	135	91	15	14	14	33	51	160	83	120	2	50	7	5	84	97	104	2	26	133	50	79	56	65	102	51	44	55	19
ENSMUST00000027198.11.8	chr1	-	58463524	PolyASite 2.0		0	2	1	4	1	1	2	2	0	4	0	3	0	1	1	0	2	3	5	0	2	0	0	0	0	5	0	2	3	3	2	1	5	3	0	2	0	0
ENSMUST00000027198.11.9	chr1	-	58463647	PolyA_DB v3		0	0	1	2	1	1	2	2	0	1	0	0	0	1	2	1	4	2	1	0	2	1	0	2	0	0	0	2	2	2	2	0	1	3	0	3	0	0
ENSMUST00000027198.11.10	chr1	-	58463980	PolyASite 2.0		9	5	26	81	70	118	91	36	5	82	41	9	13	9	14	26	90	48	65	2	24	9	6	61	56	50	1	15	54	37	36	28	66	60	30	24	34	11
ENSMUST00000027198.11.11	chr1	-	58464051	PolyA_DB v3		0	0	0	0	0	0	0	0	0	0	0	0	0	0	0	0	0	0	0	0	0	0	0	0	0	0	0	0	0	0	0	0	0	0	0	0	0	0
ENSMUST00000027198.11.12	chr1	-	58464204	Gencode M25		0	0	0	0	0	0	0	0	0	0	0	0	0	0	0	0	0	0	0	0	0	0	0	0	0	0	0	0	0	0	0	0	0	0	0	0	0	0
ENSMUST00000161600.7.0	chr1	-	58522807	PolyASite 2.0		17	20	72	234	238	135	156	65	16	160	223	30	34	41	74	121	193	83	147	8	45	9	7	120	104	104	2	25	85	55	124	51	40	119	51	54	58	19
ENSMUST00000161600.7.1	chr1	-	58522853	PolyASite 2.0		0	0	0	0	0	0	0	0	0	0	0	0	0	0	0	0	0	0	0	0	0	0	0	0	0	0	0	0	0	0	0	0	0	0	0	0	0	0
ENSMUST00000161600.7.2	chr1	-	58522924	PolyASite 2.0		7	7	23	77	73	51	54	30	5	77	61	9	9	13	19	30	67	28	66	1	17	1	3	37	38	28	1	13	33	21	37	20	13	42	22	21	16	10
ENSMUST00000161600.7.3	chr1	-	58522964	PolyA_DB v3		1	1	4	19	22	13	9	3	0	15	27	5	4	2	8	11	12	10	21	0	7	3	0	12	7	7	0	3	8	0	17	7	2	10	4	2	10	3
ENSMUST00000161600.7.4	chr1	-	58523139	PolyASite 2.0		3	5	13	57	43	33	41	21	4	35	23	9	9	4	15	15	33	19	33	3	14	3	3	20	15	22	0	2	19	10	23	7	4	20	9	11	9	5
ENSMUST00000161600.7.5	chr1	-	58524718	PolyASite 2.0		22	27	94	316	320	204	209	115	26	234	274	45	60	52	113	150	338	126	266	6	80	18	7	182	136	135	4	49	136	87	188	73	54	147	103	100	68	38
ENSMUST00000161600.7.6	chr1	-	58525581	PolyA_DB v3		0	0	9	16	12	11	19	7	1	14	11	4	2	2	11	8	10	12	15	0	8	0	4	6	12	7	0	1	7	5	12	3	2	14	6	4	1	1
ENSMUST00000161600.7.7	chr1	-	58526081	PolyASite 2.0		0	0	0	0	0	0	0	0	0	0	1	0	0	0	0	0	0	0	0	0	0	0	0	0	1	0	0	0	0	0	0	0	0	0	0	0	1	1
ENSMUST00000161600.7.8	chr1	-	58526096	PolyA_DB v3		10	26	67	241	227	146	150	65	22	149	205	39	40	39	69	86	162	99	163	5	55	12	7	112	99	103	1	29	90	65	129	39	44	123	51	76	46	19
ENSMUST00000161600.7.9	chr1	-	58526361	PolyA_DB v3		4	15	43	99	88	76	105	37	11	87	93	10	25	11	39	47	107	52	77	2	41	9	3	53	68	65	2	20	47	28	75	26	26	84	38	28	28	16
ENSMUST00000161600.7.10	chr1	-	58527021	Gencode M25		11	17	86	226	216	136	194	84	18	181	193	26	38	33	70	105	222	105	154	2	70	10	8	140	109	115	5	43	103	58	132	71	33	136	85	64	73	31
ENSMUST00000161600.7.11	chr1	-	58527625	PolyASite 2.0		17	39	191	464	479	315	329	162	41	359	439	77	76	61	163	233	446	187	380	9	111	26	21	228	201	207	3	72	204	126	250	98	77	246	113	140	109	28
ENSMUST00000161600.7.12	chr1	-	58527743	Gencode M25		1	1	5	16	8	10	11	8	2	15	23	1	3	2	7	6	10	3	9	0	5	1	0	5	5	14	0	4	14	1	7	2	3	7	2	7	6	1
ENSMUST00000161600.7.13	chr1	-	58527947	PolyA_DB v3		0	0	0	0	0	0	0	0	0	0	0	0	0	0	0	0	0	0	0	0	0	0	0	0	0	0	0	0	0	0	0	0	0	0	0	0	0	0
ENSMUST00000161600.7.14	chr1	-	58527985	PolyASite 2.0		2	2	13	22	18	14	25	5	1	22	17	4	2	1	12	8	17	9	26	1	6	1	1	11	16	7	0	5	20	7	11	7	4	18	6	11	6	2
ENSMUST00000161600.7.15	chr1	-	58528066	PolyA_DB v3		0	0	0	4	1	1	2	1	1	4	2	1	0	1	3	1	4	1	2	0	0	0	0	2	2	0	0	2	1	1	0	1	0	0	1	0	0	0
ENSMUST00000161600.7.16	chr1	-	58528184	PolyA_DB v3		0	3	2	4	3	0	2	0	1	3	1	1	0	0	2	2	6	0	2	0	0	0	0	1	4	3	0	2	0	0	3	1	1	2	0	2	1	0
ENSMUST00000161600.7.17	chr1	-	58529088	PolyASite 2.0		0	0	0	0	0	0	0	0	0	0	0	0	0	0	0	0	1	1	1	0	0	0	0	1	0	1	0	1	0	0	0	0	0	0	0	0	1	0
ENSMUST00000161600.7.18	chr1	-	58529267	PolyA_DB v3		0	0	1	4	4	0	1	1	0	1	0	0	0	0	1	3	6	6	3	0	2	0	0	1	1	1	0	0	1	2	2	0	1	0	1	0	0	0
ENSMUST00000161600.7.19	chr1	-	58529311	PolyA_DB v3		0	0	0	0	0	0	0	0	0	0	0	0	0	0	0	0	1	0	0	0	0	0	0	0	0	0	0	0	0	0	0	0	0	0	0	0	0	0
ENSMUST00000161600.7.20	chr1	-	58529442	PolyA_DB v3		0	0	0	0	0	0	0	0	0	1	0	0	0	0	0	0	0	0	0	0	0	0	0	0	0	0	0	0	0	0	0	0	0	0	0	0	0	0
ENSMUST00000161600.7.21	chr1	-	58529564	PolyA_DB v3		0	0	0	0	0	0	0	0	0	0	0	0	0	0	0	0	0	0	0	0	0	0	0	0	0	0	0	0	0	0	0	0	0	0	0	0	0	0
ENSMUST00000188772.6.0	chr1	-	58646903	Gencode M25		0	0	0	0	0	0	0	0	0	0	0	0	0	0	0	0	0	0	0	0	0	0	0	0	0	0	0	0	0	0	0	0	0	0	0	0	0	0
ENSMUST00000191565.6.0	chr1	-	58657211	PolyASite 2.0		0	0	0	0	0	1	0	0	0	0	0	0	0	0	0	0	0	0	0	0	0	0	0	0	0	0	0	0	0	0	0	0	0	0	0	0	0	0
ENSMUST00000191565.6.1	chr1	-	58657390	PolyA_DB v3		0	0	0	0	0	0	0	0	1	2	0	0	0	0	0	0	0	0	0	0	0	0	0	0	0	0	0	0	0	0	0	0	0	1	0	0	0	0
ENSMUST00000191565.6.2	chr1	-	58657658	PolyASite 2.0		0	0	0	0	0	0	0	0	0	0	0	0	0	0	0	0	0	0	0	0	0	0	0	0	0	0	0	0	0	0	0	0	0	0	0	0	0	0
ENSMUST00000191565.6.3	chr1	-	58658085	PolyA_DB v3		0	0	0	0	0	0	0	0	0	0	0	1	0	0	0	0	0	0	0	0	0	0	0	0	0	0	0	0	0	0	0	0	0	0	0	0	0	0
ENSMUST00000191565.6.4	chr1	-	58658121	PolyASite 2.0		0	0	0	0	0	0	0	0	0	0	0	0	0	0	0	0	0	0	0	0	0	0	0	0	0	0	0	0	0	0	0	0	0	0	0	0	0	0
ENSMUST00000055313.13.0	chr1	-	58657211	PolyASite 2.0		0	0	0	0	0	1	0	0	0	0	0	0	0	0	0	0	0	0	0	0	0	0	0	0	0	0	0	0	0	0	0	0	0	0	0	0	0	0
ENSMUST00000055313.13.1	chr1	-	58657390	PolyA_DB v3		0	0	0	0	0	0	0	0	1	2	0	0	0	0	0	0	0	0	0	0	0	0	0	0	0	0	0	0	0	0	0	0	0	1	0	0	0	0
ENSMUST00000055313.13.2	chr1	-	58657658	PolyASite 2.0		0	0	0	0	0	0	0	0	0	0	0	0	0	0	0	0	0	0	0	0	0	0	0	0	0	0	0	0	0	0	0	0	0	0	0	0	0	0
ENSMUST00000055313.13.3	chr1	-	58658085	PolyA_DB v3		0	0	0	0	0	0	0	0	0	0	0	1	0	0	0	0	0	0	0	0	0	0	0	0	0	0	0	0	0	0	0	0	0	0	0	0	0	0
ENSMUST00000055313.13.4	chr1	-	58658121	PolyASite 2.0		0	0	0	0	0	0	0	0	0	0	0	0	0	0	0	0	0	0	0	0	0	0	0	0	0	0	0	0	0	0	0	0	0	0	0	0	0	0
ENSMUST00000055313.13.5	chr1	-	58658363	Gencode M25		0	0	0	0	0	0	0	0	0	0	0	0	0	0	0	0	0	0	0	0	0	0	0	0	0	0	0	0	0	0	0	0	0	0	0	0	0	0
ENSMUST00000027186.11.0	chr1	-	58900457	PolyASite 2.0		71	41	142	349	391	1123	257	294	28	285	431	96	82	70	148	202	351	176	306	12	94	20	15	249	319	174	6	57	215	206	226	104	605	233	166	190	117	76
ENSMUST00000027186.11.1	chr1	-	58900532	PolyASite 2.0		2	0	1	2	8	26	4	7	1	6	7	1	4	3	4	4	8	6	5	0	1	0	0	7	11	3	0	1	6	8	3	2	15	3	8	6	1	0
ENSMUST00000027186.11.2	chr1	-	58900675	PolyA_DB v3		1	0	1	1	5	9	0	3	0	2	3	0	0	1	0	2	0	1	0	0	0	0	0	0	2	2	0	0	2	1	3	0	6	0	1	1	1	0
ENSMUST00000027186.11.3	chr1	-	58900793	PolyASite 2.0		0	0	1	2	2	5	1	3	0	1	0	0	2	0	0	0	3	1	0	0	2	0	0	1	2	1	0	0	2	1	0	1	1	0	0	0	1	0
ENSMUST00000027186.11.4	chr1	-	58901300	PolyA_DB v3		1	1	3	10	9	49	8	8	0	7	17	6	2	1	3	4	18	1	16	0	3	0	0	8	14	1	0	4	4	9	12	4	21	7	4	2	2	0
ENSMUST00000027186.11.5	chr1	-	58902066	PolyA_DB v3		0	0	0	0	0	2	0	1	0	0	0	0	0	0	0	0	0	0	1	0	0	0	0	1	0	0	0	0	0	1	0	0	1	0	0	0	0	0
ENSMUST00000027186.11.6	chr1	-	58902390	PolyASite 2.0		1	0	0	0	1	2	0	0	0	0	0	0	0	0	0	0	0	0	0	0	0	0	0	1	2	1	0	0	0	0	1	0	0	0	1	0	0	0
ENSMUST00000027186.11.7	chr1	-	58902463	PolyASite 2.0		0	0	0	0	0	1	1	0	0	0	0	0	0	0	0	0	0	0	0	0	0	0	0	0	0	0	0	0	0	1	0	0	0	0	0	0	0	0
ENSMUST00000027186.11.8	chr1	-	58902480	PolyA_DB v3		7	6	10	32	25	97	21	23	4	26	29	5	10	4	13	22	27	17	17	1	9	5	1	22	33	15	0	0	20	15	17	12	53	22	10	15	9	4
ENSMUST00000027186.11.9	chr1	-	58902845	PolyA_DB v3		50	35	156	330	328	1138	286	263	25	261	366	84	77	82	124	185	323	161	251	7	84	25	17	204	329	170	4	58	170	170	241	108	664	207	182	171	97	74
ENSMUST00000027186.11.10	chr1	-	58903419	PolyASite 2.0		0	2	1	2	4	34	2	7	0	4	6	1	2	2	4	3	5	3	6	1	1	0	0	6	3	1	0	0	2	5	4	1	16	3	2	4	4	1
ENSMUST00000027186.11.11	chr1	-	58903504	Gencode M25		0	0	0	0	0	0	0	0	0	0	0	0	0	0	0	0	0	0	0	0	0	0	0	0	0	0	0	0	0	0	0	0	0	0	0	0	0	0
ENSMUST00000174120.1.0	chr1	-	58900457	PolyASite 2.0		71	41	142	349	391	1123	257	294	28	285	431	96	82	70	148	202	351	176	306	12	94	20	15	249	319	174	6	57	215	206	226	104	605	233	166	190	117	76
ENSMUST00000174120.1.1	chr1	-	58900532	PolyASite 2.0		2	0	1	2	8	26	4	7	1	6	7	1	4	3	4	4	8	6	5	0	1	0	0	7	11	3	0	1	6	8	3	2	15	3	8	6	1	0
ENSMUST00000174120.1.2	chr1	-	58900675	PolyA_DB v3		1	0	1	1	5	9	0	3	0	2	3	0	0	1	0	2	0	1	0	0	0	0	0	0	2	2	0	0	2	1	3	0	6	0	1	1	1	0
ENSMUST00000174120.1.3	chr1	-	58900793	PolyASite 2.0		0	0	1	2	2	5	1	3	0	1	0	0	2	0	0	0	3	1	0	0	2	0	0	1	2	1	0	0	2	1	0	1	1	0	0	0	1	0
ENSMUST00000174120.1.4	chr1	-	58901300	PolyA_DB v3		1	1	3	10	9	49	8	8	0	7	17	6	2	1	3	4	18	1	16	0	3	0	0	8	14	1	0	4	4	9	12	4	21	7	4	2	2	0
ENSMUST00000174120.1.5	chr1	-	58902066	PolyA_DB v3		0	0	0	0	0	2	0	1	0	0	0	0	0	0	0	0	0	0	1	0	0	0	0	1	0	0	0	0	0	1	0	0	1	0	0	0	0	0
ENSMUST00000174120.1.6	chr1	-	58902390	PolyASite 2.0		1	0	0	0	1	2	0	0	0	0	0	0	0	0	0	0	0	0	0	0	0	0	0	1	2	1	0	0	0	0	1	0	0	0	1	0	0	0
ENSMUST00000174120.1.7	chr1	-	58902463	PolyASite 2.0		0	0	0	0	0	1	1	0	0	0	0	0	0	0	0	0	0	0	0	0	0	0	0	0	0	0	0	0	0	1	0	0	0	0	0	0	0	0
ENSMUST00000174120.1.8	chr1	-	58902480	PolyA_DB v3		7	6	10	32	25	97	21	23	4	26	29	5	10	4	13	22	27	17	17	1	9	5	1	22	33	15	0	0	20	15	17	12	53	22	10	15	9	4
ENSMUST00000174120.1.9	chr1	-	58902845	PolyA_DB v3		50	35	156	330	328	1138	286	263	25	261	366	84	77	82	124	185	323	161	251	7	84	25	17	204	329	170	4	58	170	170	241	108	664	207	182	171	97	74
ENSMUST00000174120.1.10	chr1	-	58903419	PolyASite 2.0		0	2	2	9	7	47	5	9	0	6	8	1	2	3	6	7	9	3	8	1	2	0	0	7	4	4	0	0	5	8	4	2	23	9	4	4	5	1
ENSMUST00000174120.1.11	chr1	-	58903504	Gencode M25		0	0	1	0	0	2	0	0	0	0	0	0	0	0	0	1	1	0	0	0	0	0	0	0	0	0	0	0	0	0	0	0	0	0	0	0	0	0
ENSMUST00000238601.1.0	chr1	-	58997119	PolyASite 2.0		0	1	0	0	1	0	0	0	0	0	0	0	0	0	0	0	0	0	0	0	0	0	0	0	1	0	0	0	0	0	0	0	0	0	0	0	0	0
ENSMUST00000097080.3.0	chr1	-	59050505	PolyASite 2.0		0	0	0	0	0	0	0	0	0	0	0	0	0	0	0	0	0	0	0	0	0	0	0	0	0	0	0	0	0	0	0	0	0	0	0	0	0	0
ENSMUST00000097080.3.1	chr1	-	59050556	PolyASite 2.0		0	0	0	1	1	0	0	0	0	1	2	0	0	0	0	0	1	0	0	0	1	0	0	1	0	0	0	0	0	1	1	0	0	0	0	1	1	0
ENSMUST00000097080.3.2	chr1	-	59050694	PolyASite 2.0		0	0	0	0	0	0	0	0	0	0	0	0	0	0	0	0	0	0	0	0	0	0	0	0	0	0	0	0	0	0	0	0	0	0	0	0	0	0
ENSMUST00000097080.3.3	chr1	-	59050732	PolyASite 2.0		0	0	0	0	0	0	0	0	0	0	0	0	0	0	0	0	0	0	0	0	0	0	0	0	0	0	0	0	0	0	0	0	0	0	0	0	0	0
ENSMUST00000097080.3.4	chr1	-	59050765	PolyA_DB v3		0	0	0	0	0	0	0	0	0	0	0	0	0	0	0	0	0	0	0	0	0	0	0	0	0	0	0	0	0	0	0	0	0	0	0	0	0	0
ENSMUST00000097080.3.5	chr1	-	59050775	PolyASite 2.0		0	0	0	0	0	0	0	0	0	0	0	0	0	0	0	0	0	0	0	0	0	0	0	0	0	0	0	0	0	0	0	0	0	0	0	0	0	0
ENSMUST00000097080.3.6	chr1	-	59050791	PolyA_DB v3		0	0	0	0	0	0	0	0	0	0	0	0	0	0	0	0	0	0	0	0	0	0	0	0	0	0	0	0	0	0	0	0	0	0	0	0	0	0
ENSMUST00000094917.9.0	chr1	-	59100579	PolyASite 2.0		17	16	93	288	217	113	210	93	24	187	216	41	42	42	72	121	247	236	165	5	71	22	16	109	135	260	1	63	332	92	131	158	12	323	107	74	106	27
ENSMUST00000094917.9.1	chr1	-	59100593	PolyA_DB v3		0	0	0	0	0	0	0	0	0	0	0	0	0	0	0	0	0	0	0	0	0	0	0	0	0	0	0	0	0	0	0	0	0	0	0	0	0	0
ENSMUST00000094917.9.2	chr1	-	59100684	PolyA_DB v3		10	16	52	180	120	54	157	42	21	126	112	25	18	33	49	69	165	165	134	5	49	8	11	83	108	195	4	56	194	56	76	101	8	205	59	49	56	16
ENSMUST00000094917.9.3	chr1	-	59100899	PolyASite 2.0		44	55	258	752	550	280	526	220	93	525	528	108	89	144	205	286	763	662	548	12	187	39	20	291	397	670	3	228	747	227	341	345	26	825	282	227	233	66
ENSMUST00000094917.9.4	chr1	-	59100911	Gencode M25		0	0	0	0	0	0	0	0	0	0	0	0	0	0	0	0	0	0	0	0	0	0	0	0	0	0	0	0	0	0	0	0	0	0	0	0	0	0
ENSMUST00000191200.6.0	chr1	-	59120936	PolyASite 2.0		1	2	8	5	4	2	2	2	1	9	56	4	2	1	4	24	19	2	14	1	0	0	0	2	8	2	0	1	2	5	15	3	0	6	1	9	2	1
ENSMUST00000191200.6.1	chr1	-	59121144	Gencode M25		0	0	0	0	0	1	0	0	0	0	0	0	0	0	0	0	0	0	0	0	0	0	0	0	0	0	0	0	0	0	0	0	0	0	0	0	0	0
ENSMUST00000027178.12.0	chr1	-	59162253	PolyASite 2.0		3	4	3	14	10	4	9	7	1	12	22	3	3	3	3	9	14	3	15	0	3	1	1	4	5	5	0	1	5	5	12	2	1	4	1	8	2	1
ENSMUST00000027178.12.1	chr1	-	59162708	Gencode M25		0	0	0	1	1	0	0	1	0	0	0	0	0	0	1	0	0	0	0	0	0	0	0	0	0	1	0	0	0	0	1	0	1	0	0	2	0	0
ENSMUST00000027178.12.2	chr1	-	59162931	PolyASite 2.0		20	31	147	258	321	145	165	136	41	169	284	45	112	36	93	132	345	141	209	3	57	14	18	149	123	95	2	50	140	106	189	80	24	156	81	92	70	42
ENSMUST00000027178.12.3	chr1	-	59163961	PolyASite 2.0		0	1	3	7	2	2	7	2	0	6	6	2	5	2	4	2	12	7	7	1	2	0	0	1	8	4	0	0	6	8	2	1	4	2	2	5	1	1
ENSMUST00000027178.12.4	chr1	-	59164009	PolyASite 2.0		0	0	0	0	0	0	0	0	0	0	0	0	0	0	0	0	0	0	0	0	0	0	0	0	0	0	0	0	0	0	0	0	0	0	0	0	0	0
ENSMUST00000027178.12.5	chr1	-	59164058	PolyASite 2.0		0	0	0	0	0	0	0	0	0	0	0	0	0	0	0	0	0	0	0	0	0	0	0	0	0	0	0	0	0	0	0	0	0	0	0	0	0	0
ENSMUST00000091374.8.0	chr1	-	59639438	PolyASite 2.0		38	36	114	340	219	192	331	196	32	310	204	29	50	65	105	114	391	196	291	6	86	20	9	230	200	230	0	72	215	187	188	94	72	242	125	119	161	51
ENSMUST00000091374.8.1	chr1	-	59639548	PolyA_DB v3		10	2	6	45	27	29	46	19	1	46	17	7	5	8	15	9	31	19	27	2	15	2	2	29	33	28	1	6	36	22	34	17	17	33	16	13	23	5
ENSMUST00000091374.8.2	chr1	-	59639602	PolyASite 2.0		0	1	1	2	4	4	8	1	0	3	6	2	2	0	1	1	9	2	4	0	1	1	0	5	3	10	0	2	6	3	2	1	2	7	2	1	5	4
ENSMUST00000091374.8.3	chr1	-	59639894	PolyASite 2.0		2	1	5	17	6	5	13	3	3	8	5	0	2	1	0	1	11	5	7	0	5	1	0	2	3	3	0	2	2	3	6	4	1	3	5	2	4	3
ENSMUST00000091374.8.4	chr1	-	59639944	Gencode M25		0	0	0	0	0	0	0	0	0	0	0	0	0	0	0	0	0	0	0	0	0	0	0	0	0	0	0	0	0	0	0	0	0	0	0	0	0	0
ENSMUST00000027172.12.0	chr1	-	59989072	PolyA_DB v3		0	0	1	10	13	15	5	5	3	11	167	5	3	0	7	67	7	5	8	0	2	1	0	7	2	3	1	2	5	10	21	2	2	5	1	12	2	1
ENSMUST00000027172.12.1	chr1	-	59989777	PolyA_DB v3		0	1	0	1	1	1	0	2	0	0	15	1	0	0	0	7	0	2	1	0	0	0	0	0	2	0	1	0	1	0	3	0	1	0	0	2	0	0
ENSMUST00000027172.12.2	chr1	-	59989971	PolyA_DB v3		0	0	0	0	0	0	0	0	0	0	0	0	0	0	0	4	0	0	1	0	0	0	0	0	0	0	0	0	0	0	0	0	0	0	0	0	0	0
ENSMUST00000027172.12.3	chr1	-	59990000	PolyA_DB v3		0	0	0	0	0	0	0	0	0	0	0	0	0	0	0	0	0	0	0	0	0	0	0	0	0	0	0	0	0	0	0	0	0	0	0	0	0	0
ENSMUST00000027172.12.4	chr1	-	59990580	PolyASite 2.0		1	2	1	4	4	6	0	3	0	0	48	2	1	0	3	20	3	2	1	1	1	0	0	1	3	0	0	1	1	0	4	1	0	3	2	3	0	1
ENSMUST00000027172.12.5	chr1	-	59990627	PolyASite 2.0		0	0	0	0	0	0	0	0	0	0	5	0	0	0	0	2	0	0	0	0	0	0	0	1	1	0	0	0	0	0	1	0	0	0	0	0	0	0
ENSMUST00000027172.12.6	chr1	-	59990692	PolyASite 2.0		0	0	0	0	0	0	0	0	0	0	2	0	0	0	0	0	0	0	0	0	0	0	0	0	0	0	0	0	0	0	1	0	0	0	0	0	0	0
ENSMUST00000027172.12.7	chr1	-	59990710	PolyA_DB v3		0	0	0	0	0	0	0	0	0	0	0	0	0	0	0	0	0	0	0	0	0	0	0	0	0	0	0	0	0	0	0	0	0	0	0	0	0	0
ENSMUST00000027172.12.8	chr1	-	59990797	PolyASite 2.0		0	0	0	0	1	0	0	0	0	0	1	1	0	0	0	0	0	0	0	0	0	0	0	0	0	1	0	0	0	1	0	0	0	0	0	0	0	0
ENSMUST00000027172.12.9	chr1	-	59990871	PolyASite 2.0		0	0	0	0	0	0	0	0	0	0	0	0	0	0	0	0	0	0	0	0	0	0	0	0	0	0	0	0	0	0	0	0	0	0	0	0	0	0
ENSMUST00000027172.12.10	chr1	-	59990894	PolyASite 2.0		0	0	0	0	0	0	0	0	0	0	0	0	0	0	0	0	0	0	0	0	0	0	0	0	0	0	0	0	0	0	0	0	0	0	0	0	0	0
ENSMUST00000027172.12.11	chr1	-	59990918	PolyASite 2.0		0	0	0	0	0	0	0	0	0	0	0	0	0	0	0	0	0	0	0	0	0	0	0	0	0	0	0	0	0	0	0	0	0	0	0	0	0	0
ENSMUST00000027172.12.12	chr1	-	59991124	Gencode M25		0	0	0	0	0	0	0	0	0	0	0	0	0	0	0	0	0	0	0	0	0	0	0	0	0	0	0	0	0	0	0	0	0	0	0	0	0	0
ENSMUST00000027173.14.0	chr1	-	60067926	PolyA_DB v3		0	0	1	6	3	3	12	0	0	3	12	0	3	0	1	5	5	5	3	0	3	0	0	4	5	6	0	3	4	3	1	0	0	3	4	5	3	1
ENSMUST00000027173.14.1	chr1	-	60068347	PolyASite 2.0		0	0	0	6	3	6	3	1	0	3	4	0	1	1	5	1	2	4	0	1	5	0	0	0	1	5	0	0	3	1	1	3	0	3	3	2	3	1
ENSMUST00000027173.14.2	chr1	-	60068366	PolyA_DB v3		0	0	0	0	0	0	0	0	0	0	0	0	0	0	0	0	0	0	0	0	0	0	0	0	0	0	0	0	0	0	0	0	0	0	0	0	0	0
ENSMUST00000027173.14.3	chr1	-	60068692	PolyASite 2.0		0	0	2	14	6	15	17	6	0	15	7	3	8	3	4	5	13	10	13	0	7	1	0	11	5	17	0	4	11	1	8	2	4	15	7	5	12	7
ENSMUST00000027173.14.4	chr1	-	60069781	PolyASite 2.0		5	1	12	16	13	35	39	9	4	19	15	7	5	0	8	17	18	24	18	0	3	0	2	19	26	25	1	11	26	5	7	21	2	40	9	7	11	9
ENSMUST00000027173.14.5	chr1	-	60069938	PolyA_DB v3		0	0	2	4	2	1	6	2	0	3	1	2	1	0	0	1	2	1	1	0	1	0	0	1	6	3	0	1	3	0	0	0	1	2	3	1	2	1
ENSMUST00000027173.14.6	chr1	-	60071361	PolyASite 2.0		1	1	6	19	15	13	21	5	6	10	8	1	4	2	5	6	16	16	11	1	9	1	2	8	11	14	0	1	17	4	11	15	2	18	11	4	10	4
ENSMUST00000027173.14.7	chr1	-	60074241	PolyASite 2.0		0	0	3	3	2	8	9	3	0	5	5	0	1	1	2	3	10	5	4	0	4	0	1	5	3	12	0	3	6	3	7	4	0	5	4	4	6	3
ENSMUST00000027173.14.8	chr1	-	60074284	PolyA_DB v3		0	0	0	0	0	0	1	0	0	0	0	0	0	0	0	0	0	0	2	0	0	0	0	1	2	0	0	0	0	0	0	0	0	1	0	1	1	0
ENSMUST00000027173.14.9	chr1	-	60074331	PolyA_DB v3		0	0	0	0	0	0	0	0	0	0	0	0	0	0	0	0	0	0	0	0	0	0	0	0	0	0	0	0	0	0	0	0	0	0	0	0	0	0
ENSMUST00000027173.14.10	chr1	-	60074619	PolyA_DB v3		2	6	22	64	23	34	66	24	4	50	33	5	18	8	12	18	52	42	39	2	17	1	1	41	46	48	0	3	58	12	27	31	12	54	16	10	25	10
ENSMUST00000027173.14.11	chr1	-	60074918	PolyASite 2.0		3	3	8	26	22	28	39	16	2	34	26	4	9	2	9	10	33	23	29	0	11	1	1	21	24	47	0	7	30	13	18	19	7	35	7	13	17	8
ENSMUST00000027173.14.12	chr1	-	60074987	PolyASite 2.0		0	0	1	2	3	2	5	0	0	2	0	0	3	0	0	0	1	3	1	0	2	0	0	1	1	1	0	0	0	0	0	0	0	1	0	1	1	0
ENSMUST00000027173.14.13	chr1	-	60075293	PolyA_DB v3		1	1	7	17	8	5	15	5	2	10	5	2	3	2	2	2	11	8	6	0	4	0	1	7	8	9	0	4	6	2	6	9	1	18	5	4	4	4
ENSMUST00000027173.14.14	chr1	-	60076079	PolyASite 2.0		7	7	22	53	25	49	79	13	6	56	34	5	20	5	15	18	59	50	39	0	18	3	3	30	36	56	1	16	44	11	32	31	17	50	28	19	34	18
ENSMUST00000027173.14.15	chr1	-	60076127	PolyA_DB v3		0	0	1	0	2	0	0	0	1	0	0	0	0	0	0	0	1	1	2	0	1	0	0	2	0	0	0	0	0	1	0	1	2	1	0	0	0	1
ENSMUST00000027173.14.16	chr1	-	60076327	PolyA_DB v3		0	0	1	0	1	1	0	1	1	4	0	1	0	0	0	0	0	0	0	0	0	0	0	3	1	1	0	0	2	0	0	0	0	4	0	0	0	0
ENSMUST00000027173.14.17	chr1	-	60076869	PolyASite 2.0		33	22	111	341	221	365	447	135	26	324	214	46	107	61	102	117	348	272	272	8	102	17	19	248	245	310	4	67	317	90	170	200	71	370	195	123	152	96
ENSMUST00000027173.14.18	chr1	-	60077045	PolyASite 2.0		4	12	28	70	49	63	100	33	5	70	33	9	23	7	17	26	62	61	53	1	35	5	2	46	38	72	0	16	72	10	33	50	17	57	31	29	36	17
ENSMUST00000027173.14.19	chr1	-	60077158	PolyA_DB v3		43	36	253	674	443	731	884	266	80	633	446	92	231	84	161	188	690	581	571	18	258	44	24	443	427	642	7	149	613	153	272	399	150	651	292	227	286	183
ENSMUST00000027173.14.20	chr1	-	60077364	PolyA_DB v3		8	2	21	56	30	41	59	21	4	46	28	8	8	6	13	23	71	43	45	0	10	4	3	45	34	60	1	7	66	22	22	28	21	64	30	23	22	13
ENSMUST00000027173.14.21	chr1	-	60077588	PolyA_DB v3		10	2	12	50	31	36	68	24	5	55	33	3	12	4	18	17	62	34	51	1	12	3	1	35	25	43	1	7	47	23	19	19	13	30	25	24	20	16
ENSMUST00000027173.14.22	chr1	-	60077613	PolyA_DB v3		0	0	0	0	0	0	0	0	0	0	0	0	0	0	0	0	0	0	0	0	0	0	0	0	0	0	0	0	0	0	0	0	0	0	0	0	0	0
ENSMUST00000027173.14.23	chr1	-	60077625	PolyASite 2.0		0	1	1	6	0	11	5	4	0	10	3	2	1	3	1	1	3	3	2	0	3	1	0	5	4	5	0	2	6	3	3	2	2	4	2	1	2	2
ENSMUST00000027173.14.24	chr1	-	60077657	PolyA_DB v3		1	0	0	3	2	3	4	3	0	4	3	3	1	0	1	5	5	2	3	0	0	1	0	1	2	1	0	2	4	3	1	0	1	8	1	2	2	1
ENSMUST00000027173.14.25	chr1	-	60077695	PolyASite 2.0		0	0	0	6	3	4	7	3	0	4	8	0	1	1	2	0	8	4	4	0	1	1	0	3	2	12	0	1	6	1	1	3	0	5	5	1	0	1
ENSMUST00000027173.14.26	chr1	-	60077753	PolyA_DB v3		1	0	1	7	7	10	11	1	1	7	3	1	2	0	0	1	4	3	4	0	1	0	0	4	1	4	0	0	5	1	2	4	3	3	4	1	2	1
ENSMUST00000027173.14.27	chr1	-	60077829	PolyA_DB v3		0	0	0	0	0	0	0	0	0	0	1	0	0	1	0	0	0	0	0	0	0	0	0	0	0	0	0	0	0	0	0	0	1	0	0	0	0	0
ENSMUST00000027173.14.28	chr1	-	60078076	PolyASite 2.0		15	7	23	63	71	114	101	53	7	88	56	8	27	8	18	22	89	39	55	2	12	6	6	58	43	81	0	12	58	57	27	30	41	59	36	25	28	14
ENSMUST00000027173.14.29	chr1	-	60078145	PolyASite 2.0		0	0	0	0	0	0	0	0	0	0	0	0	0	0	0	0	0	0	0	0	0	0	0	0	0	0	0	0	0	0	0	0	0	0	0	0	0	0
ENSMUST00000027168.11.0	chr1	-	60478861	PolyASite 2.0		1	1	3	12	5	4	21	6	1	12	12	1	3	2	2	7	12	10	6	0	2	1	0	2	6	10	1	2	15	7	12	8	2	11	9	11	6	0
ENSMUST00000027168.11.1	chr1	-	60479305	PolyASite 2.0		14	24	61	145	157	80	158	68	16	132	182	34	32	43	93	112	167	123	124	6	44	10	4	77	98	131	2	38	131	53	164	63	7	120	50	70	46	19
ENSMUST00000027168.11.2	chr1	-	60479357	PolyA_DB v3		0	0	1	5	1	3	3	3	1	3	10	2	0	1	2	3	3	4	4	0	2	1	0	2	6	2	0	0	2	1	3	0	2	3	2	0	2	0
ENSMUST00000027168.11.3	chr1	-	60481035	PolyA_DB v3		7	3	11	38	26	11	30	28	4	30	50	8	16	9	19	23	32	33	25	2	8	3	2	22	27	28	2	7	33	9	34	13	1	36	10	19	14	7
ENSMUST00000027168.11.4	chr1	-	60481159	PolyA_DB v3		0	0	2	1	4	3	4	4	0	2	2	1	1	0	1	3	1	0	1	0	2	0	0	4	3	3	0	0	2	0	2	0	0	5	0	1	0	0
ENSMUST00000027168.11.5	chr1	-	60482292	Gencode M25		11	12	45	88	73	35	77	92	6	88	106	11	75	27	36	56	104	64	51	0	22	2	0	47	38	50	0	8	57	17	47	27	4	80	41	33	15	32
ENSMUST00000027168.11.6	chr1	-	60483187	PolyASite 2.0		19	35	123	213	248	117	180	291	12	186	258	43	233	84	93	124	287	95	146	8	52	11	5	127	102	141	0	27	111	87	165	45	10	169	75	94	63	54
ENSMUST00000027168.11.7	chr1	-	60483236	Gencode M25		0	0	0	0	0	0	0	0	0	0	0	0	0	0	0	0	0	0	0	0	0	0	0	0	0	0	0	0	0	0	0	0	0	0	0	0	0	0
ENSMUST00000140485.7.0	chr1	-	60482292	Gencode M25		11	12	45	88	73	35	77	92	6	88	106	11	75	27	36	56	104	64	51	0	22	2	0	47	38	50	0	8	57	17	47	27	4	80	41	33	15	32
ENSMUST00000140485.7.1	chr1	-	60483187	PolyASite 2.0		17	23	91	156	186	82	131	196	9	130	184	29	170	60	65	92	188	61	107	7	32	5	2	86	77	96	0	15	82	67	115	36	8	131	55	72	51	39
ENSMUST00000140485.7.2	chr1	-	60483236	Gencode M25		23	40	96	194	217	96	200	270	12	185	270	31	209	71	106	132	311	119	145	3	62	15	9	142	100	149	0	41	100	70	174	51	13	169	73	107	53	46
ENSMUST00000140485.7.3	chr1	-	60483440	PolyA_DB v3		0	0	0	0	1	0	0	2	0	0	0	1	0	0	0	0	0	0	0	0	0	0	0	0	1	0	0	0	0	0	0	0	0	0	0	1	1	0
ENSMUST00000140485.7.4	chr1	-	60483458	PolyASite 2.0		65	135	423	761	919	323	625	998	45	677	1163	146	817	284	379	549	1007	367	581	20	184	31	32	462	360	555	11	120	515	264	611	242	37	743	336	451	150	196
ENSMUST00000140485.7.5	chr1	-	60483503	PolyASite 2.0		0	1	4	7	8	4	7	12	1	6	15	1	5	2	5	2	6	3	5	0	1	0	1	8	4	7	0	1	5	3	4	1	0	4	7	5	0	2
ENSMUST00000140485.7.6	chr1	-	60483539	PolyASite 2.0		0	1	6	1	8	6	2	6	1	6	11	0	1	2	3	6	3	3	0	0	0	0	1	7	6	3	0	3	2	2	6	0	0	2	3	2	2	1
ENSMUST00000140485.7.7	chr1	-	60483642	PolyA_DB v3		0	0	0	0	0	0	0	0	0	0	0	0	0	0	0	0	0	0	0	0	0	0	0	0	0	0	0	0	0	0	0	0	0	0	0	0	0	0
ENSMUST00000140485.7.8	chr1	-	60483720	PolyA_DB v3		13	46	103	248	236	105	174	241	12	200	299	33	272	80	85	133	260	95	161	3	70	9	5	112	104	142	2	16	133	64	178	58	9	195	96	129	26	50
ENSMUST00000140485.7.9	chr1	-	60483787	PolyA_DB v3		2	8	19	42	31	11	29	29	3	27	42	7	42	9	14	26	54	16	24	0	4	0	0	15	23	23	0	6	23	13	32	7	1	23	14	14	3	11
ENSMUST00000140485.7.10	chr1	-	60483917	PolyA_DB v3		2	4	13	29	20	6	14	27	3	15	47	4	12	11	7	18	26	14	11	1	3	0	0	13	13	13	0	6	13	11	24	5	4	16	14	6	5	6
ENSMUST00000140485.7.11	chr1	-	60483970	PolyA_DB v3		2	3	1	7	6	1	3	7	1	5	5	2	7	3	1	6	9	8	6	0	3	0	0	2	1	6	0	0	2	3	5	1	0	6	5	4	1	1
ENSMUST00000140485.7.12	chr1	-	60484204	PolyASite 2.0		1	1	9	7	12	3	15	21	2	15	11	4	7	5	7	4	14	7	9	1	3	0	0	9	7	9	1	1	5	5	16	2	1	20	6	10	3	3
ENSMUST00000140485.7.13	chr1	-	60484579	PolyA_DB v3		9	21	48	93	105	38	82	128	7	82	111	29	122	37	58	79	143	65	65	3	30	1	5	68	61	63	1	17	60	26	84	28	7	107	54	69	15	35
ENSMUST00000140485.7.14	chr1	-	60484688	PolyASite 2.0		0	0	0	0	0	0	0	0	0	0	0	0	0	0	0	0	0	0	0	0	0	0	0	0	0	0	0	0	0	0	0	0	0	0	0	0	0	0
ENSMUST00000140485.7.15	chr1	-	60484879	PolyASite 2.0		0	1	5	8	11	6	6	2	0	5	12	2	10	4	6	8	7	4	3	0	1	0	0	6	7	5	0	1	2	2	11	5	0	13	4	10	3	2
ENSMUST00000140485.7.16	chr1	-	60484938	PolyASite 2.0		1	2	7	11	6	5	8	5	3	6	14	0	10	0	5	4	11	5	6	0	2	1	0	6	2	9	0	1	5	3	6	0	1	8	2	5	1	4
ENSMUST00000140485.7.17	chr1	-	60484965	PolyA_DB v3		0	0	5	7	2	3	6	6	0	7	10	3	6	3	3	5	12	1	7	0	0	0	0	5	1	2	0	0	6	4	5	2	0	5	2	4	3	0
ENSMUST00000140485.7.18	chr1	-	60484989	PolyASite 2.0		0	2	5	22	24	12	10	18	1	21	11	0	5	8	8	14	23	9	18	0	5	0	2	8	13	11	1	2	10	6	24	9	0	19	6	9	2	5
ENSMUST00000140485.7.19	chr1	-	60485126	PolyASite 2.0		122	189	525	982	1038	361	936	1184	79	947	1316	157	1146	372	461	686	1377	470	773	27	239	28	30	560	528	756	10	160	593	282	884	303	55	931	476	543	242	286
ENSMUST00000140485.7.20	chr1	-	60485177	PolyASite 2.0		0	1	6	7	8	1	2	5	2	7	7	0	3	1	8	2	11	3	7	0	0	0	0	3	1	5	0	2	7	3	4	1	0	6	1	1	2	0
ENSMUST00000140485.7.21	chr1	-	60485280	PolyASite 2.0		1	2	8	9	3	1	8	13	1	7	10	3	5	3	8	12	11	6	5	0	0	1	0	4	6	7	0	4	9	6	10	3	3	10	6	5	3	1
ENSMUST00000140485.7.22	chr1	-	60485418	PolyASite 2.0		0	2	10	9	8	3	11	4	0	8	12	2	8	0	5	3	5	1	9	0	2	0	0	4	3	11	0	1	5	2	6	1	0	5	0	4	2	2
ENSMUST00000140485.7.23	chr1	-	60486076	PolyASite 2.0		72	162	419	747	854	337	607	960	49	624	1129	137	857	305	374	582	1049	379	529	14	197	30	24	439	387	524	6	106	459	284	682	234	40	692	350	466	125	245
ENSMUST00000140485.7.24	chr1	-	60486290	PolyA_DB v3		4	8	25	31	22	9	27	49	1	33	46	3	24	11	16	22	46	15	21	3	8	3	2	12	16	37	0	9	24	13	21	9	3	26	17	20	8	10
ENSMUST00000140485.7.25	chr1	-	60486346	PolyA_DB v3		1	0	0	1	1	0	3	2	1	1	5	0	1	1	0	2	1	1	2	0	0	0	0	0	0	2	0	0	1	0	2	0	0	2	0	1	0	0
ENSMUST00000140485.7.26	chr1	-	60486806	PolyA_DB v3		0	0	0	0	0	0	1	0	0	1	0	0	0	0	1	0	0	0	0	0	0	0	0	0	0	0	0	0	0	0	0	0	0	0	0	1	0	0
ENSMUST00000140485.7.27	chr1	-	60486849	PolyASite 2.0		2	2	17	30	20	11	28	36	2	17	27	7	34	13	13	24	40	16	15	0	10	1	2	15	17	23	2	3	12	6	25	15	3	36	15	8	3	7
ENSMUST00000140485.7.28	chr1	-	60486864	PolyA_DB v3		0	0	0	0	0	0	0	0	0	0	1	0	1	0	0	0	0	0	0	0	0	0	0	0	1	0	0	0	0	0	0	0	0	0	0	0	0	0
ENSMUST00000140485.7.29	chr1	-	60486911	PolyASite 2.0		0	0	0	0	0	0	0	0	0	0	0	0	0	0	0	0	1	0	0	0	0	0	0	0	0	0	0	0	0	0	0	0	0	0	0	0	0	0
ENSMUST00000140485.7.30	chr1	-	60487197	PolyA_DB v3		2	0	2	3	5	0	2	7	0	3	3	0	5	0	1	3	5	0	1	0	2	0	0	2	3	2	0	0	4	4	2	2	0	4	3	1	0	1
ENSMUST00000140485.7.31	chr1	-	60487307	PolyASite 2.0		8	13	22	44	47	16	50	64	2	41	49	11	50	14	18	32	67	22	30	0	13	4	1	32	26	34	0	10	29	22	43	11	2	45	23	26	15	16
ENSMUST00000140485.7.32	chr1	-	60487344	PolyASite 2.0		0	0	0	1	0	0	1	0	0	1	3	0	1	0	0	2	0	0	1	0	0	0	0	0	1	1	0	0	0	0	0	0	0	0	0	0	0	1
ENSMUST00000140485.7.33	chr1	-	60487394	PolyA_DB v3		2	0	0	2	0	2	1	1	0	2	1	0	1	0	0	0	2	1	1	0	1	0	0	0	0	2	0	1	2	0	0	0	0	3	0	0	0	1
ENSMUST00000140485.7.34	chr1	-	60487548	PolyA_DB v3		1	1	0	4	4	2	1	2	0	1	5	0	2	0	3	1	7	3	3	0	0	0	0	1	2	2	0	0	0	1	4	2	0	2	1	2	0	3
ENSMUST00000140485.7.35	chr1	-	60487867	PolyASite 2.0		0	1	0	2	1	2	4	5	0	4	8	0	4	1	1	2	6	2	1	0	2	0	0	3	2	5	0	1	3	3	3	2	0	3	3	0	2	2
ENSMUST00000140485.7.36	chr1	-	60487931	PolyA_DB v3		0	0	0	0	0	0	0	0	0	0	0	0	0	0	0	0	0	0	0	0	0	0	0	0	0	0	0	0	0	0	0	0	0	0	0	0	0	0
ENSMUST00000140485.7.37	chr1	-	60487946	PolyASite 2.0		0	0	0	0	0	0	0	0	0	0	0	0	0	0	0	0	0	0	0	0	0	0	0	0	0	0	0	0	0	0	0	0	0	0	0	0	0	0
ENSMUST00000140485.7.38	chr1	-	60487994	PolyA_DB v3		1	3	3	6	13	3	4	8	0	11	8	1	7	0	2	5	10	3	4	0	1	0	0	5	4	7	0	1	4	8	9	3	0	11	2	7	4	3
ENSMUST00000140485.7.39	chr1	-	60488062	PolyA_DB v3		0	0	0	0	0	0	0	0	0	0	0	0	0	0	0	0	0	0	0	0	0	0	0	0	0	0	0	0	0	0	0	0	0	0	0	0	0	0
ENSMUST00000140485.7.40	chr1	-	60488110	PolyA_DB v3		0	0	0	0	0	0	0	0	0	0	0	0	0	0	0	0	0	0	0	0	0	0	0	0	0	0	0	0	0	0	0	0	0	0	0	0	0	0
ENSMUST00000090293.10.0	chr1	-	60490676	Gencode M25		0	1	1	4	6	2	4	5	0	9	4	0	11	1	0	0	10	5	1	1	1	1	0	5	3	5	0	2	4	2	3	4	1	5	1	5	3	2
ENSMUST00000090293.10.1	chr1	-	60490866	PolyA_DB v3		0	0	0	0	0	0	0	0	0	0	0	0	0	0	0	0	0	0	0	0	0	0	0	0	0	0	0	0	0	0	0	0	0	0	0	0	0	0
ENSMUST00000090293.10.2	chr1	-	60490924	PolyASite 2.0		0	0	0	0	0	0	0	0	0	0	0	0	0	0	0	0	0	0	0	0	0	0	0	0	0	0	0	0	0	0	0	0	0	0	0	0	0	0
ENSMUST00000165066.7.0	chr1	-	63047803	PolyASite 2.0		29	38	192	513	550	337	363	263	47	416	425	86	129	109	160	200	494	269	393	12	151	30	25	330	261	270	2	100	289	169	250	170	86	347	182	170	163	68
ENSMUST00000165066.7.1	chr1	-	63047868	PolyA_DB v3		1	0	10	18	19	17	15	10	0	14	21	3	5	1	11	5	16	11	10	1	4	0	0	20	12	11	0	7	15	5	15	9	4	18	9	6	2	5
ENSMUST00000165066.7.2	chr1	-	63047907	PolyASite 2.0		0	0	3	3	3	2	3	4	0	2	5	1	1	1	0	3	6	0	1	1	1	0	0	0	1	3	0	0	2	2	2	2	0	2	0	0	3	0
ENSMUST00000165066.7.3	chr1	-	63047990	PolyA_DB v3		0	0	2	7	2	1	3	1	0	3	7	0	4	1	1	0	4	3	4	0	1	0	0	7	3	7	0	1	0	2	2	1	1	4	4	3	2	0
ENSMUST00000165066.7.4	chr1	-	63049010	PolyA_DB v3		0	0	1	4	0	0	2	1	0	1	2	0	0	0	1	0	2	1	1	0	0	0	0	0	1	2	0	0	2	0	1	0	0	0	0	0	1	0
ENSMUST00000165066.7.5	chr1	-	63049287	PolyASite 2.0		3	4	13	27	23	13	24	15	1	19	20	2	6	7	12	6	26	17	24	1	3	4	0	14	15	15	0	9	19	7	20	14	12	17	8	3	11	1
ENSMUST00000165066.7.6	chr1	-	63050341	PolyA_DB v3		3	1	13	33	25	32	27	18	2	26	20	2	12	2	13	5	30	21	27	1	12	4	1	25	26	24	0	7	20	5	13	14	14	20	13	10	4	5
ENSMUST00000165066.7.7	chr1	-	63051386	PolyA_DB v3		4	0	2	7	2	3	1	2	0	5	5	0	3	1	1	1	4	1	3	0	1	0	0	2	4	4	0	2	1	1	4	3	0	3	2	1	1	1
ENSMUST00000165066.7.8	chr1	-	63051526	PolyA_DB v3		6	18	64	188	150	114	150	81	17	163	122	29	39	29	53	69	163	112	181	4	37	12	6	118	104	102	2	37	99	62	105	46	24	142	43	54	41	25
ENSMUST00000165066.7.9	chr1	-	63052716	PolyA_DB v3		10	22	89	233	212	133	187	92	21	217	173	36	62	33	59	67	200	121	212	3	72	16	5	115	120	123	1	34	124	76	103	67	37	138	81	68	42	21
ENSMUST00000165066.7.10	chr1	-	63053433	PolyA_DB v3		0	0	4	6	2	3	4	0	0	3	4	0	1	2	2	3	12	1	3	0	2	0	0	0	7	5	0	1	7	1	3	1	3	3	1	2	2	1
ENSMUST00000165066.7.11	chr1	-	63053749	PolyA_DB v3		0	1	0	0	0	0	0	0	1	0	1	0	0	0	2	1	0	1	0	0	0	0	0	1	1	0	0	0	4	0	1	0	0	0	0	0	2	0
ENSMUST00000165066.7.12	chr1	-	63053792	PolyA_DB v3		97	136	662	1691	1404	951	1429	773	162	1435	1099	175	287	218	510	544	1614	928	1411	32	503	107	62	907	943	950	12	320	1025	507	912	531	352	1165	611	523	488	233
ENSMUST00000165066.7.13	chr1	-	63054111	PolyA_DB v3		10	11	39	112	97	52	86	55	11	87	70	13	14	20	33	32	99	54	101	2	34	5	2	50	61	76	0	27	104	38	55	22	28	74	34	36	25	11
ENSMUST00000165066.7.14	chr1	-	63056092	PolyASite 2.0		3	0	2	16	9	7	17	6	2	10	8	0	1	2	2	6	10	4	10	0	4	1	0	10	13	5	0	1	16	2	6	4	2	7	1	0	5	3
ENSMUST00000165066.7.15	chr1	-	63057132	PolyA_DB v3		0	0	24	33	32	14	33	20	5	23	19	3	7	3	6	10	29	17	16	0	8	1	1	22	20	16	0	2	20	12	17	10	7	22	9	16	6	3
ENSMUST00000165066.7.16	chr1	-	63057422	PolyA_DB v3		0	0	1	5	4	2	1	1	0	1	0	0	0	0	0	0	1	0	0	0	0	0	0	0	2	2	0	0	2	2	1	1	0	0	1	0	1	0
ENSMUST00000165066.7.17	chr1	-	63057957	PolyASite 2.0		0	0	0	3	2	2	2	0	0	0	3	0	0	0	0	1	0	0	0	0	1	0	0	1	0	1	0	1	0	1	2	1	0	0	2	3	0	0
ENSMUST00000027111.14.0	chr1	-	63143573	PolyASite 2.0		166	107	277	953	868	776	783	548	89	815	870	147	196	163	376	435	991	496	814	25	237	93	30	680	575	600	7	174	581	549	648	271	374	572	273	367	401	199
ENSMUST00000027111.14.1	chr1	-	63143598	PolyA_DB v3		0	0	0	0	0	0	0	0	0	0	0	0	0	0	0	0	0	0	0	0	0	0	0	0	0	0	0	0	0	0	0	0	0	0	0	0	0	0
ENSMUST00000027111.14.2	chr1	-	63143616	PolyASite 2.0		0	0	0	0	0	0	0	0	0	0	0	0	0	0	0	0	0	0	0	0	0	0	0	0	0	0	0	0	0	0	0	0	0	0	0	0	0	0
ENSMUST00000027111.14.3	chr1	-	63143639	PolyA_DB v3		0	0	0	0	0	0	0	0	0	0	0	0	0	0	0	0	0	0	0	0	0	0	0	0	0	0	0	0	0	0	0	0	0	0	0	0	0	0
ENSMUST00000027111.14.4	chr1	-	63143669	PolyASite 2.0		0	0	0	0	0	0	0	0	0	0	0	0	0	0	0	0	0	0	0	0	0	0	0	0	0	0	0	0	0	0	0	0	0	0	0	0	0	0
ENSMUST00000027111.14.5	chr1	-	63143689	Gencode M25		0	0	0	0	0	0	0	0	0	0	0	0	0	0	0	0	0	0	0	0	0	0	0	0	0	0	0	0	0	0	0	0	0	0	0	0	0	0
ENSMUST00000027111.14.6	chr1	-	63143706	PolyASite 2.0		0	0	0	0	0	0	0	0	0	0	0	0	0	0	0	0	0	0	0	0	0	0	0	0	0	0	0	0	0	0	0	0	0	0	0	0	0	0
ENSMUST00000027111.14.7	chr1	-	63143728	PolyASite 2.0		0	0	0	0	0	0	0	0	0	0	0	0	0	0	0	0	0	0	0	0	0	0	0	0	0	0	0	0	0	0	0	0	0	0	0	0	0	0
ENSMUST00000027111.14.8	chr1	-	63143743	PolyASite 2.0		0	0	0	0	0	0	0	0	0	0	0	0	0	0	0	0	0	0	0	0	0	0	0	0	0	0	0	0	0	0	0	0	0	0	0	0	0	0
ENSMUST00000027111.14.9	chr1	-	63143778	PolyA_DB v3		0	0	0	0	0	0	0	0	0	0	0	0	0	0	0	0	0	0	0	0	0	0	0	0	0	0	0	0	0	0	0	0	0	0	0	0	0	0
ENSMUST00000050536.13.0	chr1	-	63182587	PolyASite 2.0		0	0	0	1	3	1	0	1	0	4	5	0	0	4	2	1	4	1	0	0	0	0	0	1	3	2	0	0	6	2	2	0	0	3	0	2	1	1
ENSMUST00000050536.13.1	chr1	-	63182696	PolyASite 2.0		0	0	0	0	0	0	0	0	0	0	0	0	0	0	0	0	0	0	0	0	0	0	0	0	0	0	0	0	0	0	0	0	0	0	0	0	0	0
ENSMUST00000090313.4.0	chr1	-	63622851	Gencode M25		0	0	0	0	0	0	0	0	0	0	0	0	0	0	0	0	0	0	0	0	0	0	0	0	0	0	0	0	0	0	0	0	0	0	0	0	0	0
ENSMUST00000090313.4.1	chr1	-	63622929	PolyA_DB v3		0	0	0	0	0	0	0	0	0	0	0	0	0	0	0	0	0	0	0	0	0	0	0	0	0	0	0	0	0	0	0	0	0	0	0	0	0	0
ENSMUST00000090313.4.2	chr1	-	63622975	PolyA_DB v3		0	0	0	0	0	0	0	0	0	0	0	0	0	0	0	0	0	0	0	0	0	0	0	0	0	0	0	0	0	0	0	0	0	0	0	0	0	0
ENSMUST00000114094.2.0	chr1	-	63698828	PolyASite 2.0		0	0	0	0	0	1	1	0	9	1	2	1	0	0	1	0	1	0	1	0	1	0	0	0	1	1	0	0	0	0	0	0	0	1	0	3	1	0
ENSMUST00000027102.1.0	chr1	-	63754907	PolyASite 2.0		0	0	1	0	1	0	0	1	0	0	1	0	0	0	0	2	0	0	0	0	0	0	0	0	0	0	0	0	0	0	0	0	0	0	1	1	0	0
ENSMUST00000027102.1.1	chr1	-	63755953	PolyA_DB v3		0	0	0	0	0	0	0	0	0	0	0	0	0	0	0	0	0	0	0	0	0	0	0	1	0	0	0	0	0	0	0	0	0	0	0	0	0	0
ENSMUST00000027102.1.2	chr1	-	63755968	PolyASite 2.0		0	0	0	0	0	0	0	0	0	0	0	0	0	0	0	0	0	0	0	0	0	0	0	0	0	0	0	0	0	0	0	0	0	0	0	0	0	0
ENSMUST00000027102.1.3	chr1	-	63755991	PolyASite 2.0		0	0	0	0	0	0	0	0	0	0	0	0	0	0	0	0	0	0	0	0	0	0	0	0	0	0	0	0	0	0	0	0	0	0	0	0	0	0
ENSMUST00000027102.1.4	chr1	-	63756010	PolyA_DB v3		0	0	0	0	0	0	0	0	0	0	0	0	0	0	0	0	0	0	0	0	0	0	0	0	0	0	0	0	0	0	0	0	0	0	0	0	0	0
ENSMUST00000114086.7.0	chr1	-	64029448	PolyA_DB v3		0	0	0	0	0	0	0	0	0	0	0	0	0	2	0	0	0	0	0	0	0	0	0	0	0	0	0	0	0	0	0	0	0	0	0	0	0	0
ENSMUST00000114086.7.1	chr1	-	64029461	PolyASite 2.0		18	80	55	154	277	121	86	232	23	131	581	77	57	82	156	245	149	64	128	7	26	30	3	91	193	51	4	43	102	105	424	38	20	100	71	413	45	29
ENSMUST00000114086.7.2	chr1	-	64029498	PolyASite 2.0		0	1	1	2	2	0	0	0	0	3	8	1	0	0	0	5	0	0	1	0	0	0	0	2	2	0	0	1	2	0	2	0	0	2	0	2	1	0
ENSMUST00000114086.7.3	chr1	-	64029524	PolyASite 2.0		0	0	1	2	2	6	0	2	0	1	2	1	0	0	0	5	1	0	0	0	2	1	1	2	2	0	0	0	1	0	9	0	0	1	0	3	0	0
ENSMUST00000114086.7.4	chr1	-	64029578	PolyASite 2.0		0	1	0	0	6	0	0	4	0	2	11	3	3	1	3	5	4	1	1	0	1	1	0	1	13	5	0	0	7	1	7	0	1	2	0	9	0	0
ENSMUST00000114086.7.5	chr1	-	64029614	PolyASite 2.0		0	2	1	0	1	1	0	0	0	0	5	0	0	3	1	2	2	0	3	0	0	0	0	1	1	0	0	0	0	1	4	0	0	0	1	4	1	0
ENSMUST00000114086.7.6	chr1	-	64029741	PolyA_DB v3		0	0	1	2	1	0	0	1	0	1	4	0	1	3	1	1	2	0	1	0	0	1	0	0	2	0	0	0	0	1	2	1	0	1	3	1	1	0
ENSMUST00000114086.7.7	chr1	-	64031232	PolyASite 2.0		0	0	2	1	1	0	0	5	0	0	1	1	1	0	1	0	3	3	1	0	0	0	0	0	2	0	0	1	0	0	3	0	0	0	1	3	0	0
ENSMUST00000114086.7.8	chr1	-	64031304	PolyASite 2.0		4	28	18	40	63	31	22	78	7	34	123	15	16	36	43	57	45	17	46	1	4	7	2	30	49	14	0	13	25	16	125	9	2	36	19	109	13	10
ENSMUST00000114086.7.9	chr1	-	64032901	PolyA_DB v3		46	269	235	434	760	304	237	856	48	360	1654	244	130	295	473	748	480	168	388	19	75	83	20	259	707	165	10	150	350	261	1409	86	52	347	221	1165	99	110
ENSMUST00000114086.7.10	chr1	-	64033339	PolyA_DB v3		10	67	75	128	288	100	88	268	16	136	477	63	52	95	150	212	167	56	131	7	26	26	5	77	228	45	3	50	113	77	425	34	14	91	63	355	25	39
ENSMUST00000114086.7.11	chr1	-	64033495	PolyA_DB v3		51	266	222	461	817	326	288	946	59	390	1603	258	172	316	506	698	583	220	448	29	78	95	16	284	844	171	10	172	360	251	1484	123	61	427	280	1238	116	133
ENSMUST00000114086.7.12	chr1	-	64034238	PolyA_DB v3		0	0	0	1	1	1	0	4	0	0	6	0	1	3	1	0	1	0	1	0	0	0	0	1	1	1	0	0	0	0	1	0	0	0	0	5	1	0
ENSMUST00000114086.7.13	chr1	-	64034413	PolyASite 2.0		4	16	16	21	42	11	12	59	4	26	82	7	8	16	22	26	32	11	25	3	2	2	1	19	41	11	1	17	20	17	61	10	2	13	11	60	3	7
ENSMUST00000114086.7.14	chr1	-	64034688	PolyA_DB v3		41	235	279	449	907	325	234	899	62	383	1614	237	156	290	460	709	555	182	438	26	84	95	16	285	706	138	8	153	349	282	1351	108	64	348	229	1099	99	158
ENSMUST00000114086.7.15	chr1	-	64034767	PolyASite 2.0		1	5	6	10	21	13	9	21	0	20	36	12	4	10	12	17	13	4	9	0	2	2	0	6	14	2	0	4	8	4	62	3	2	15	7	30	3	3
ENSMUST00000114086.7.16	chr1	-	64034785	PolyA_DB v3		0	2	1	1	0	0	0	1	0	0	2	0	0	1	0	2	1	1	0	1	0	0	0	0	0	0	0	0	1	0	1	0	0	0	0	0	0	0
ENSMUST00000114086.7.17	chr1	-	64035111	PolyASite 2.0		0	5	4	4	6	8	3	8	2	8	9	1	1	1	4	11	12	4	6	0	1	2	0	5	6	5	0	2	3	4	17	2	7	5	1	18	5	0
ENSMUST00000114086.7.18	chr1	-	64035193	PolyA_DB v3		4	7	9	18	22	9	12	40	0	17	52	3	6	3	12	22	20	6	16	0	8	2	1	9	36	4	0	4	6	6	50	4	2	15	9	34	0	6
ENSMUST00000055001.9.0	chr1	-	64041926	Gencode M25		36	221	204	332	641	176	229	792	37	283	1025	151	125	218	359	440	406	124	286	6	54	33	17	161	654	117	6	123	242	97	981	77	16	269	198	833	73	83
ENSMUST00000114079.8.0	chr1	-	64603284	PolyASite 2.0		0	1	1	6	6	2	5	3	0	7	4	0	0	0	1	5	6	5	1	0	1	0	0	3	4	2	0	1	5	0	2	4	0	3	3	0	1	0
ENSMUST00000114079.8.1	chr1	-	64603707	PolyA_DB v3		0	0	1	3	8	5	2	1	0	10	5	1	3	0	3	3	3	3	6	0	1	0	0	1	1	2	0	0	2	3	11	1	0	2	2	2	3	0
ENSMUST00000114079.8.2	chr1	-	64605422	PolyA_DB v3		0	0	0	0	0	0	1	0	0	0	0	0	0	0	0	1	1	0	1	0	0	0	0	0	1	1	0	1	0	0	0	0	1	0	0	1	0	0
ENSMUST00000114079.8.3	chr1	-	64605463	PolyASite 2.0		0	0	0	0	0	0	0	0	0	0	0	0	0	0	0	0	0	1	0	0	0	0	0	0	0	0	0	0	0	0	0	0	0	0	0	0	0	0
ENSMUST00000114079.8.4	chr1	-	64605478	PolyA_DB v3		1	1	5	29	13	8	13	1	2	15	15	2	5	1	6	2	14	12	15	1	6	0	0	6	17	8	0	4	9	1	10	2	1	18	6	4	8	1
ENSMUST00000114079.8.5	chr1	-	64605516	PolyA_DB v3		0	0	4	1	1	1	1	1	1	4	0	0	1	1	0	0	0	0	3	0	1	0	2	0	0	0	0	0	0	0	0	2	0	0	0	0	1	0
ENSMUST00000114079.8.6	chr1	-	64606139	PolyA_DB v3		1	3	1	4	6	2	6	1	0	3	2	0	1	3	2	0	4	7	6	0	3	1	0	3	1	9	0	1	7	2	3	3	0	3	4	1	1	0
ENSMUST00000114079.8.7	chr1	-	64606474	PolyASite 2.0		13	15	81	234	223	134	167	73	21	180	114	47	26	31	69	63	210	196	168	5	71	13	6	124	205	180	1	58	203	68	146	92	18	206	75	53	95	21
ENSMUST00000114079.8.8	chr1	-	64606596	PolyASite 2.0		3	2	4	11	6	5	10	4	0	7	6	3	1	1	1	5	5	4	14	0	4	0	0	2	8	5	0	0	7	3	3	5	2	9	2	4	4	0
ENSMUST00000114079.8.9	chr1	-	64607088	PolyASite 2.0		19	26	128	294	316	171	268	112	33	258	203	45	43	54	96	94	289	238	260	9	93	21	13	203	202	218	2	61	248	119	168	103	61	257	95	87	112	42
ENSMUST00000114079.8.10	chr1	-	64607233	PolyASite 2.0		3	2	24	41	37	29	45	17	3	38	18	12	8	6	10	15	39	22	39	1	9	2	1	26	15	29	1	10	24	11	16	15	9	28	16	18	12	7
ENSMUST00000114079.8.11	chr1	-	64607376	PolyASite 2.0		2	0	8	6	5	5	11	5	0	9	8	1	5	1	2	1	13	4	5	1	3	0	0	4	10	8	0	1	5	3	5	4	3	13	3	5	5	2
ENSMUST00000114079.8.12	chr1	-	64607401	PolyASite 2.0		0	0	0	1	1	0	0	0	0	0	0	0	0	0	0	0	0	0	0	0	0	0	0	0	0	0	0	0	0	1	0	0	0	0	0	0	0	0
ENSMUST00000063982.6.0	chr1	-	64729490	PolyASite 2.0		0	0	0	0	1	4	1	0	0	3	1	0	0	0	0	0	9	6	0	0	0	0	0	0	0	0	0	0	4	2	0	1	12	1	0	2	3	1
ENSMUST00000063982.6.1	chr1	-	64730558	PolyA_DB v3		9	3	16	49	108	334	42	70	8	281	84	10	81	27	21	31	271	342	92	4	17	8	10	40	46	32	4	10	415	85	40	22	360	53	25	27	75	31
ENSMUST00000063982.6.2	chr1	-	64733732	PolyASite 2.0		0	0	0	0	2	4	1	0	0	3	2	0	1	0	0	0	5	3	1	0	0	0	0	0	1	0	0	1	8	0	1	1	8	1	1	0	1	0
ENSMUST00000063982.6.3	chr1	-	64733869	PolyASite 2.0		3	0	3	9	29	97	13	9	2	83	16	3	36	5	11	9	60	85	22	0	2	4	1	11	8	13	1	4	114	21	10	3	146	14	6	6	9	7
ENSMUST00000063982.6.4	chr1	-	64734421	PolyASite 2.0		2	1	3	4	3	27	6	7	0	27	6	1	8	3	7	2	13	20	2	0	0	0	1	3	1	6	0	0	27	4	4	1	34	9	5	3	2	5
ENSMUST00000063982.6.5	chr1	-	64734443	PolyASite 2.0		0	0	0	0	0	0	0	0	0	0	0	0	0	0	0	0	0	0	0	0	0	0	0	0	0	0	0	0	0	0	0	0	0	0	0	0	0	0
ENSMUST00000097713.1.0	chr1	-	64789122	PolyASite 2.0		11	15	26	65	64	57	57	38	6	73	131	9	8	15	63	64	79	59	63	1	23	3	1	30	69	31	0	21	51	45	96	12	17	47	36	75	17	17
ENSMUST00000097713.1.1	chr1	-	64789175	PolyASite 2.0		0	1	1	1	1	0	1	1	1	3	1	0	0	2	2	1	1	3	1	0	1	0	1	2	1	1	0	1	1	2	1	1	0	1	0	4	2	0
ENSMUST00000097713.1.2	chr1	-	64789228	PolyA_DB v3		0	0	0	0	1	0	0	0	0	0	0	1	0	0	0	0	1	0	2	0	0	0	0	0	0	0	0	0	2	1	0	0	0	1	1	1	0	0
ENSMUST00000097713.1.3	chr1	-	64789960	PolyASite 2.0		2	2	0	2	2	1	3	3	0	0	4	2	0	0	0	1	4	0	1	0	0	0	0	2	2	2	0	0	2	1	4	0	0	2	1	6	2	0
ENSMUST00000097713.1.4	chr1	-	64790648	PolyASite 2.0		2	1	2	8	6	4	11	5	0	12	16	0	0	3	7	3	8	2	6	0	3	0	0	3	9	4	0	2	6	3	7	2	2	1	7	10	1	4
ENSMUST00000097713.1.5	chr1	-	64791774	PolyA_DB v3		6	19	26	84	41	49	68	51	5	93	122	17	8	21	61	63	110	49	68	3	36	6	4	44	89	59	2	27	62	43	112	17	30	59	37	107	14	21
ENSMUST00000097713.1.6	chr1	-	64792177	PolyASite 2.0		0	0	1	4	0	0	1	1	0	3	4	0	1	0	3	1	6	1	2	0	0	0	0	1	5	3	0	1	3	3	5	0	1	1	2	5	0	0
ENSMUST00000097713.1.7	chr1	-	64792667	PolyA_DB v3		0	0	1	2	0	0	2	0	0	2	2	0	1	0	0	0	0	0	0	0	0	0	0	3	1	0	0	0	0	0	0	0	0	0	0	1	0	0
ENSMUST00000097713.1.8	chr1	-	64792936	PolyA_DB v3		0	0	0	3	1	1	2	1	0	1	5	0	0	1	1	1	3	1	0	0	1	0	0	1	1	0	0	1	2	0	1	0	1	1	0	2	0	1
ENSMUST00000097713.1.9	chr1	-	64792964	PolyASite 2.0		0	0	0	1	0	0	0	0	0	0	0	0	0	0	0	0	0	0	0	0	0	0	0	0	0	0	0	0	0	0	0	0	0	0	0	1	0	0
ENSMUST00000097713.1.10	chr1	-	64793028	PolyA_DB v3		0	0	0	0	0	0	0	0	0	0	0	0	0	0	0	0	0	0	0	0	0	0	0	0	0	0	0	0	0	0	0	0	0	0	0	0	0	0
ENSMUST00000097713.1.11	chr1	-	64793832	PolyASite 2.0		5	15	32	81	69	55	72	41	5	58	99	13	10	13	60	51	100	50	62	0	36	4	0	42	69	44	1	14	72	35	92	20	32	59	30	96	12	15
ENSMUST00000097713.1.12	chr1	-	64793916	PolyASite 2.0		0	2	1	5	4	3	5	2	0	6	2	2	1	0	4	1	4	3	1	0	0	0	1	1	4	1	0	2	5	5	4	1	1	2	2	2	1	0
ENSMUST00000097713.1.13	chr1	-	64794052	Gencode M25		0	1	0	0	1	1	1	1	0	1	5	1	0	0	1	1	0	0	0	0	0	1	0	0	1	2	0	1	0	3	2	1	2	0	1	0	0	0
ENSMUST00000097713.1.14	chr1	-	64794064	PolyASite 2.0		0	0	0	0	0	0	0	0	0	0	0	0	0	0	0	0	0	0	0	0	0	0	0	0	0	0	0	0	0	0	0	0	0	0	0	0	0	0
ENSMUST00000097713.1.15	chr1	-	64794840	PolyA_DB v3		0	0	0	0	0	0	0	0	0	0	0	0	1	0	0	0	0	0	0	0	0	0	0	0	0	0	0	1	0	0	0	0	1	0	1	0	0	0
ENSMUST00000097713.1.16	chr1	-	64794906	PolyA_DB v3		0	0	0	0	0	0	0	0	0	0	0	0	0	0	0	0	0	0	0	0	0	0	0	0	0	0	0	0	0	0	0	0	0	0	0	0	0	0
ENSMUST00000162800.7.0	chr1	-	65012689	PolyASite 2.0		0	0	2	0	1	1	0	0	0	1	0	0	0	0	0	0	12	0	1	0	0	0	0	1	0	0	0	0	0	2	0	0	0	0	2	0	1	0
ENSMUST00000162800.7.1	chr1	-	65013080	PolyASite 2.0		0	0	2	4	2	6	2	1	0	5	2	0	2	0	2	1	60	0	2	0	2	0	1	1	1	0	0	0	2	15	1	0	0	2	6	1	2	0
ENSMUST00000087359.5.0	chr1	-	65048559	PolyASite 2.0		2	0	2	2	8	3	1	1	0	5	6	1	3	0	2	0	2	3	2	35	0	1	0	3	1	4	0	0	3	5	3	1	0	3	1	1	3	2
ENSMUST00000161960.1.0	chr1	-	65048559	PolyASite 2.0		2	0	2	3	9	4	1	2	1	6	8	1	3	0	3	1	3	3	4	51	0	1	0	3	2	7	0	0	5	7	4	4	0	3	1	1	4	3
ENSMUST00000045028.14.0	chr1	-	65061843	PolyASite 2.0		0	0	1	3	4	1	0	0	1	2	1	0	1	0	1	0	1	1	0	11	0	0	0	3	0	0	0	0	0	2	3	1	0	0	0	0	1	0
ENSMUST00000045028.14.1	chr1	-	65061872	Gencode M25		0	0	0	0	0	0	0	0	0	0	0	0	0	0	0	0	0	0	0	0	0	0	0	0	0	0	0	0	0	0	0	0	0	0	0	0	0	0
ENSMUST00000027089.14.0	chr1	-	65071531	PolyA_DB v3		0	0	0	4	0	1	0	0	0	1	2	1	0	0	0	2	0	0	2	8	0	0	0	0	1	0	0	0	0	1	1	0	0	0	0	0	0	1
ENSMUST00000027090.8.0	chr1	-	65080227	PolyA_DB v3		0	0	1	1	1	1	1	1	1	0	3	0	1	0	1	1	5	0	0	1	0	0	0	2	0	0	0	0	0	0	0	0	0	0	2	1	0	0
ENSMUST00000061497.8.0	chr1	-	65100394	PolyASite 2.0		0	0	0	3	4	4	0	3	1	3	4	0	1	2	1	1	4	0	3	26	0	0	0	6	2	0	0	1	0	4	0	2	0	2	0	0	0	0
ENSMUST00000144760.2.0	chr1	-	65100619	Gencode M25		0	0	0	0	0	0	0	0	0	0	0	0	0	0	1	0	0	0	0	0	0	0	0	0	0	0	0	0	0	0	0	0	0	0	0	0	0	0
ENSMUST00000148020.7.0	chr1	-	65105283	PolyASite 2.0		0	0	0	2	0	0	2	0	1	5	0	1	0	0	0	1	1	0	1	0	1	0	0	1	0	0	0	2	0	3	1	0	2	0	0	0	1	1
ENSMUST00000148020.7.1	chr1	-	65105335	PolyASite 2.0		0	0	0	0	0	0	0	0	0	0	0	0	0	0	0	1	0	0	0	0	0	0	0	0	0	0	0	0	0	0	0	0	0	0	0	0	0	0
ENSMUST00000050047.3.0	chr1	-	65107321	PolyA_DB v3		0	0	3	2	1	1	1	1	1	14	5	1	1	0	0	2	2	0	0	0	0	0	0	2	1	1	0	0	1	4	2	0	0	0	0	0	0	1
ENSMUST00000050047.3.1	chr1	-	65108666	PolyASite 2.0		0	0	0	0	0	0	0	0	0	1	0	0	0	0	0	0	0	0	0	0	0	0	0	0	0	0	0	0	0	0	0	0	0	0	0	0	0	0
ENSMUST00000097709.10.0	chr1	-	65158611	PolyASite 2.0		1	0	0	0	0	0	0	0	0	1	1	0	0	0	0	0	0	0	0	0	0	0	0	1	0	0	0	0	0	0	0	0	0	0	0	0	0	0
ENSMUST00000097709.10.1	chr1	-	65158628	PolyA_DB v3		150	403	444	1191	965	619	774	573	118	981	2066	232	288	318	1023	1082	1154	708	907	25	295	78	48	609	974	855	15	298	896	808	2031	331	113	919	310	900	511	198
ENSMUST00000097709.10.2	chr1	-	65158673	PolyASite 2.0		5	13	22	49	31	20	25	28	6	31	70	4	5	11	36	27	45	29	33	0	13	5	2	21	25	24	2	10	25	36	70	10	3	31	5	27	17	6
ENSMUST00000097709.10.3	chr1	-	65158699	PolyA_DB v3		0	3	3	11	2	6	7	2	3	3	13	0	1	3	9	8	12	2	4	1	4	0	0	6	4	9	0	1	6	4	19	4	0	3	1	4	4	0
ENSMUST00000097709.10.4	chr1	-	65158754	PolyA_DB v3		1	5	4	12	9	2	7	7	1	7	14	1	0	0	6	3	11	9	8	0	0	1	0	7	8	11	0	2	12	6	29	2	1	4	0	8	2	1
ENSMUST00000097709.10.5	chr1	-	65158859	PolyASite 2.0		1	4	3	13	1	5	8	6	0	4	8	2	2	2	9	9	7	6	6	0	6	0	0	3	11	10	0	5	11	15	12	1	1	10	4	5	2	2
ENSMUST00000097709.10.6	chr1	-	65158922	PolyA_DB v3		0	2	2	5	2	0	2	2	0	5	2	0	0	0	6	2	4	0	6	0	1	0	0	0	5	1	0	1	4	0	5	2	0	3	2	2	2	0
ENSMUST00000097709.10.7	chr1	-	65158967	PolyASite 2.0		0	0	0	0	0	0	0	0	0	0	0	0	0	0	0	0	0	0	0	0	0	0	0	0	0	0	0	0	0	0	0	0	0	0	0	0	0	0
ENSMUST00000097709.10.8	chr1	-	65159158	PolyASite 2.0		4	15	13	49	39	29	47	21	2	48	102	15	6	15	58	48	56	28	42	1	10	3	1	25	54	41	0	15	41	43	99	14	7	42	16	43	25	14
ENSMUST00000097709.10.9	chr1	-	65159182	PolyASite 2.0		0	2	0	0	0	0	1	1	0	0	0	0	0	0	0	1	0	0	0	0	1	0	0	0	0	0	0	1	0	0	4	0	0	1	1	0	0	0
ENSMUST00000097709.10.10	chr1	-	65159276	PolyA_DB v3		0	0	0	0	0	0	0	0	0	0	0	0	0	0	0	0	0	0	0	0	0	0	0	0	0	0	0	0	0	0	0	0	0	0	0	0	0	0
ENSMUST00000097709.10.11	chr1	-	65159325	PolyA_DB v3		0	0	0	0	0	0	0	0	0	0	0	0	0	0	0	0	0	0	0	0	0	0	0	0	0	0	0	0	0	0	0	0	0	0	0	0	0	0
ENSMUST00000097709.10.12	chr1	-	65159356	PolyASite 2.0		0	0	0	0	0	0	0	0	0	0	0	0	0	0	0	0	0	0	0	0	0	0	0	0	0	0	0	0	0	0	0	0	0	0	0	0	0	0
ENSMUST00000068168.9.0	chr1	-	66719248	PolyASite 2.0		0	0	0	0	0	0	0	0	0	0	0	0	0	0	0	0	0	0	0	0	0	0	0	0	0	0	0	0	0	0	0	0	0	0	0	0	0	0
ENSMUST00000068168.9.1	chr1	-	66719290	PolyA_DB v3		12	32	123	419	414	167	159	100	53	238	302	38	61	59	171	174	349	110	286	10	102	16	11	304	142	83	3	37	148	133	279	102	15	159	56	105	60	63
ENSMUST00000068168.9.2	chr1	-	66719363	PolyASite 2.0		0	2	14	40	46	13	20	10	4	28	38	3	7	9	15	15	41	16	29	1	11	1	4	24	17	12	2	5	18	11	33	7	0	21	11	12	3	2
ENSMUST00000068168.9.3	chr1	-	66719433	PolyA_DB v3		0	1	10	21	14	3	17	6	2	11	13	3	6	1	8	11	25	4	17	0	0	0	0	8	8	4	0	1	5	7	17	4	1	12	3	6	4	1
ENSMUST00000068168.9.4	chr1	-	66720017	PolyASite 2.0		0	2	8	15	10	10	14	10	1	12	7	1	2	5	4	7	14	8	13	1	5	1	0	11	10	8	1	3	8	4	11	5	2	9	5	6	2	0
ENSMUST00000068168.9.5	chr1	-	66720151	PolyASite 2.0		0	0	1	4	1	3	0	0	0	1	1	1	0	0	0	0	2	1	1	0	0	1	0	2	1	0	0	0	0	2	1	0	0	2	0	0	0	0
ENSMUST00000068168.9.6	chr1	-	66720518	PolyA_DB v3		3	1	24	83	83	27	29	14	11	37	54	11	14	15	38	36	71	22	68	2	21	0	1	54	34	13	0	3	17	26	52	16	5	23	14	21	9	8
ENSMUST00000113987.1.0	chr1	-	66735518	PolyASite 2.0		4	10	28	148	80	35	63	25	12	65	85	11	9	18	39	58	92	30	94	4	26	2	3	72	49	15	0	11	30	22	84	14	2	33	20	19	16	11
ENSMUST00000113987.1.1	chr1	-	66735536	PolyA_DB v3		0	0	0	0	0	0	0	0	0	0	0	0	0	0	0	0	0	0	0	0	0	0	0	0	0	0	0	0	0	0	0	0	0	0	0	0	0	0
ENSMUST00000027153.5.0	chr1	-	66827807	PolyASite 2.0		1	0	0	0	1	0	0	0	0	0	1	0	0	0	0	0	1	0	0	0	0	0	0	0	1	0	0	0	1	0	0	0	0	0	0	0	0	0
ENSMUST00000027153.5.1	chr1	-	66829103	PolyA_DB v3		0	0	0	1	0	0	1	0	0	1	1	0	0	0	0	0	0	0	1	0	0	0	0	0	0	0	0	0	1	0	0	1	0	0	1	0	1	0
ENSMUST00000027153.5.2	chr1	-	66829641	PolyA_DB v3		0	0	0	1	0	0	1	0	0	0	0	0	0	0	0	0	1	0	0	0	0	0	0	0	0	0	0	0	0	0	0	0	0	0	0	0	0	0
ENSMUST00000027153.5.3	chr1	-	66830030	PolyASite 2.0		0	0	0	0	3	1	0	1	0	2	1	0	0	1	1	0	1	0	1	0	3	0	0	3	0	0	0	1	0	0	0	0	1	1	1	1	2	0
ENSMUST00000027153.5.4	chr1	-	66830590	PolyA_DB v3		0	0	0	0	0	0	0	0	0	0	0	0	0	0	0	0	0	0	0	0	0	0	0	1	0	0	0	0	0	0	0	0	0	0	0	0	0	0
ENSMUST00000027153.5.5	chr1	-	66830608	PolyASite 2.0		0	0	0	0	0	0	0	0	0	0	0	0	0	0	0	0	0	0	0	0	0	0	0	0	0	0	0	0	0	0	0	0	0	0	0	0	0	0
ENSMUST00000027153.5.6	chr1	-	66830618	PolyA_DB v3		1	0	1	0	3	0	2	0	0	1	1	0	0	0	2	2	1	0	0	0	0	0	1	0	3	0	0	2	1	0	0	2	0	1	0	2	2	0
ENSMUST00000027153.5.7	chr1	-	66830839	Gencode M25		0	0	0	0	0	0	0	0	0	0	0	0	0	0	0	0	0	0	0	0	0	0	0	0	0	0	0	0	0	0	0	0	0	0	0	0	0	0
ENSMUST00000027153.5.8	chr1	-	66830853	PolyASite 2.0		59	19	99	200	175	125	123	131	31	174	123	10	71	21	33	39	212	109	180	3	61	19	8	276	77	69	2	37	110	127	71	50	39	142	73	59	55	38
ENSMUST00000027153.5.9	chr1	-	66830926	PolyA_DB v3		0	0	0	0	0	0	0	0	0	0	0	0	0	0	0	0	0	0	0	0	0	0	0	0	0	0	0	0	0	0	0	0	0	0	0	0	0	0
ENSMUST00000027153.5.10	chr1	-	66830956	PolyASite 2.0		0	0	0	0	0	0	0	0	0	0	0	0	0	0	0	0	0	0	0	0	0	0	0	0	0	0	0	0	0	0	0	0	0	0	0	0	0	0
ENSMUST00000027153.5.11	chr1	-	66831173	PolyASite 2.0		54	12	131	211	219	147	95	186	33	168	126	14	110	16	59	30	207	93	157	3	48	15	9	311	81	43	8	28	106	156	71	45	52	130	79	77	71	47
ENSMUST00000027153.5.12	chr1	-	66831286	PolyASite 2.0		0	0	0	0	0	0	0	0	0	0	0	0	0	0	0	0	0	0	0	0	0	0	0	0	0	0	0	0	0	0	0	0	0	0	0	0	0	0
ENSMUST00000027153.5.13	chr1	-	66831313	PolyASite 2.0		0	0	0	0	0	0	0	0	0	0	0	0	0	0	0	0	0	0	0	0	0	0	0	0	0	0	0	0	0	0	0	0	0	0	0	0	0	0
ENSMUST00000027153.5.14	chr1	-	66831342	PolyA_DB v3		0	0	0	0	0	0	0	0	0	0	0	0	0	0	0	0	0	0	0	0	0	0	0	0	0	0	0	0	0	0	0	0	0	0	0	0	0	0
ENSMUST00000186202.6.0	chr1	-	66924153	PolyASite 2.0		1	0	0	0	0	0	0	0	0	1	0	0	0	0	0	0	0	0	0	0	0	0	0	11	0	0	0	0	0	0	0	0	0	0	0	0	0	0
ENSMUST00000186202.6.1	chr1	-	66924298	PolyASite 2.0		180	6	43	129	239	149	27	82	10	100	223	33	42	30	40	95	99	46	84	3	27	13	4	2930	55	19	2	10	64	162	95	34	18	63	31	35	24	29
ENSMUST00000186202.6.2	chr1	-	66924338	PolyASite 2.0		0	0	0	0	0	0	0	0	0	0	0	0	0	0	0	0	0	0	0	0	0	0	0	0	0	0	0	0	0	0	0	0	0	0	0	0	0	0
ENSMUST00000186202.6.3	chr1	-	66924348	PolyA_DB v3		0	0	0	0	0	0	0	0	0	0	0	0	0	0	0	0	0	0	0	0	0	0	0	0	0	0	0	0	0	0	0	0	0	0	0	0	0	0
ENSMUST00000186202.6.4	chr1	-	66924399	PolyA_DB v3		0	0	0	0	0	0	0	0	0	0	0	0	0	0	0	0	0	0	0	0	0	0	0	0	0	0	0	0	0	0	0	0	0	0	0	0	0	0
ENSMUST00000186202.6.5	chr1	-	66924444	PolyA_DB v3		0	0	0	0	0	0	0	0	0	0	0	0	0	0	0	0	0	0	0	0	0	0	0	0	0	0	0	0	0	0	0	0	0	0	0	0	0	0
ENSMUST00000186202.6.6	chr1	-	66924485	PolyA_DB v3		0	0	0	0	0	0	0	0	0	0	0	0	0	0	0	0	0	0	0	0	0	0	0	0	0	0	0	0	0	0	0	0	0	0	0	0	0	0
ENSMUST00000186202.6.7	chr1	-	66924505	PolyASite 2.0		0	0	0	0	0	0	0	0	0	0	0	0	0	0	0	0	0	0	0	0	0	0	0	0	0	0	0	0	0	0	0	0	0	0	0	0	0	0
ENSMUST00000186202.6.8	chr1	-	66924523	PolyA_DB v3		0	0	0	0	0	0	0	0	0	0	0	0	0	0	0	0	0	0	0	0	0	0	0	0	0	0	0	0	0	0	0	0	0	0	0	0	0	0
ENSMUST00000186202.6.9	chr1	-	66925023	Gencode M25		2	0	1	1	1	0	0	0	0	1	1	0	1	0	0	0	0	0	0	1	0	0	0	57	1	0	0	0	0	1	0	0	0	0	0	0	0	0
ENSMUST00000120415.7.0	chr1	-	66925114	PolyASite 2.0		2	0	1	0	0	3	0	2	0	1	9	1	1	0	1	0	0	1	0	0	0	0	0	131	4	1	0	0	0	0	3	0	0	2	0	1	0	0
ENSMUST00000120415.7.1	chr1	-	66925364	PolyA_DB v3		10	0	2	5	0	4	1	3	1	2	11	0	2	0	0	3	2	0	1	0	0	1	0	203	0	2	0	0	1	2	3	0	0	2	1	1	0	1
ENSMUST00000120415.7.2	chr1	-	66925410	PolyA_DB v3		0	0	0	0	0	0	0	0	0	0	0	1	0	0	0	0	1	0	0	0	0	0	0	24	0	0	0	0	1	0	0	0	0	0	0	0	0	0
ENSMUST00000120415.7.3	chr1	-	66926032	PolyA_DB v3		0	0	0	0	0	1	0	0	0	0	1	0	0	0	0	0	0	0	0	0	0	0	0	10	0	0	0	0	0	0	0	0	0	0	0	1	0	0
ENSMUST00000120415.7.4	chr1	-	66926053	PolyASite 2.0		0	0	0	0	0	0	0	0	0	0	0	0	0	0	0	0	0	0	0	0	0	0	0	0	0	0	0	0	0	0	0	0	0	0	0	0	0	0
ENSMUST00000120415.7.5	chr1	-	66926068	PolyASite 2.0		0	0	0	0	0	0	0	0	0	0	0	0	0	0	0	0	0	0	0	0	0	0	0	0	0	0	0	0	0	0	0	0	0	0	0	0	0	0
ENSMUST00000120415.7.6	chr1	-	66926104	PolyA_DB v3		0	0	0	0	0	0	0	0	0	0	0	0	0	0	0	0	0	0	0	0	0	0	0	0	0	0	0	0	0	0	0	0	0	0	0	0	0	0
ENSMUST00000027149.11.0	chr1	-	66999815	PolyASite 2.0		0	0	3	13	5	8	2	0	1	5	8	4	2	1	1	4	6	7	5	1	0	0	0	4	10	1	0	2	6	0	7	3	0	6	1	0	0	1
ENSMUST00000027149.11.1	chr1	-	67000360	PolyASite 2.0		0	0	3	3	2	0	6	1	0	3	4	3	3	0	3	2	2	1	4	0	1	0	0	1	2	2	0	3	2	2	5	0	0	0	2	3	1	0
ENSMUST00000027149.11.2	chr1	-	67000518	PolyASite 2.0		8	7	41	93	118	56	53	32	16	65	169	15	10	33	58	76	75	54	93	5	17	4	5	58	57	53	0	32	56	40	124	28	6	65	20	66	17	5
ENSMUST00000027149.11.3	chr1	-	67002015	PolyASite 2.0		0	0	0	2	2	0	0	0	0	0	1	0	0	0	1	0	0	0	1	0	0	0	0	1	1	1	0	0	0	0	0	0	0	0	0	1	0	0
ENSMUST00000027149.11.4	chr1	-	67002593	PolyA_DB v3		0	0	0	0	1	0	0	0	0	1	0	0	0	0	0	0	0	0	1	0	0	0	0	1	0	0	0	0	1	0	1	0	0	0	0	0	0	0
ENSMUST00000027149.11.5	chr1	-	67002770	PolyA_DB v3		0	0	1	5	3	4	4	4	0	5	5	4	2	0	4	5	4	3	4	0	2	1	1	4	3	3	0	0	4	2	4	1	0	0	1	2	1	1
ENSMUST00000027149.11.6	chr1	-	67003298	PolyASite 2.0		24	41	181	531	739	268	281	144	60	379	565	83	78	105	201	290	515	223	493	10	147	27	20	350	267	203	6	111	245	232	357	127	66	286	151	222	135	49
ENSMUST00000027149.11.7	chr1	-	67003334	PolyASite 2.0		0	0	0	0	0	0	0	0	0	0	0	0	0	0	0	0	0	0	0	0	0	0	0	0	0	0	0	0	0	0	0	0	0	0	0	0	0	0
ENSMUST00000027149.11.8	chr1	-	67003377	PolyASite 2.0		0	0	0	0	0	0	0	0	0	0	0	0	0	0	0	0	0	0	0	0	0	0	0	0	0	0	0	0	0	0	0	0	0	0	0	0	0	0
ENSMUST00000027149.11.9	chr1	-	67003418	PolyA_DB v3		0	0	0	0	0	0	0	0	0	0	0	0	0	0	0	0	0	0	0	0	0	0	0	0	0	0	0	0	0	0	0	0	0	0	0	0	0	0
ENSMUST00000027149.11.10	chr1	-	67003456	PolyASite 2.0		0	0	0	0	0	0	0	0	0	0	0	0	0	0	0	0	0	0	0	0	0	0	0	0	0	0	0	0	0	0	0	0	0	0	0	0	0	0
ENSMUST00000119142.7.0	chr1	-	68032186	PolyA_DB v3		48	1	14	46	71	106	16	24	53	43	521	29	17	294	174	435	88	223	33	3	7	5	7	132	208	84	5	98	269	37	427	20	5	391	35	28	29	10
ENSMUST00000119142.7.1	chr1	-	68032358	PolyASite 2.0		3	0	0	1	3	3	0	2	3	2	13	1	0	19	15	9	0	16	0	0	2	0	1	7	10	5	0	1	20	2	20	1	0	14	5	0	1	0
ENSMUST00000119142.7.2	chr1	-	68036080	PolyASite 2.0		2	0	2	2	0	9	3	2	7	1	35	0	2	29	24	34	7	35	2	0	1	0	1	18	15	14	0	13	34	6	33	2	1	67	2	3	6	2
ENSMUST00000119142.7.3	chr1	-	68036156	PolyASite 2.0		2	0	0	0	4	0	0	1	0	2	6	1	0	2	2	9	3	1	1	0	1	0	0	2	6	0	0	2	10	1	13	1	1	5	0	2	0	0
ENSMUST00000119142.7.4	chr1	-	68036492	PolyA_DB v3		51	1	16	59	45	93	12	29	58	67	424	18	19	258	188	442	93	301	40	9	6	7	12	127	238	124	4	130	303	51	431	20	7	511	51	37	26	14
ENSMUST00000119142.7.5	chr1	-	68038444	PolyASite 2.0		7	1	0	3	9	7	0	5	3	8	41	4	1	17	16	37	13	24	3	0	0	0	0	15	29	9	0	16	33	3	26	1	0	47	2	4	7	3
ENSMUST00000027146.8.0	chr1	-	69531214	Gencode M25		0	0	0	0	0	0	0	0	0	0	0	0	0	0	0	0	0	0	0	0	0	0	0	0	0	0	0	0	0	0	0	0	0	0	0	0	0	0
ENSMUST00000027146.8.1	chr1	-	69531226	PolyASite 2.0		6	9	41	78	71	41	37	31	13	534	60	8	5	12	18	29	90	91	82	1	9	14	0	41	57	44	1	26	80	36	36	28	2	76	26	30	26	34
ENSMUST00000027146.8.2	chr1	-	69531325	PolyA_DB v3		0	0	1	1	2	0	3	1	0	18	1	1	0	0	0	2	0	0	4	0	0	0	0	0	1	3	0	2	0	1	0	0	0	2	0	0	0	1
ENSMUST00000027146.8.3	chr1	-	69531628	PolyA_DB v3		0	0	5	6	6	3	5	3	1	69	7	1	0	1	1	3	8	7	8	0	0	1	0	9	8	7	0	1	4	3	1	4	0	9	1	4	1	4
ENSMUST00000027146.8.4	chr1	-	69532108	PolyASite 2.0		3	3	29	44	41	33	32	23	20	389	58	10	5	7	7	19	46	63	58	0	4	8	5	32	34	42	2	20	45	24	31	20	3	51	18	17	7	33
ENSMUST00000027146.8.5	chr1	-	69532120	PolyA_DB v3		0	0	0	0	1	0	1	0	0	2	1	0	0	0	0	0	0	0	1	0	0	0	0	0	0	0	0	0	0	1	0	0	0	0	0	0	0	0
ENSMUST00000027146.8.6	chr1	-	69532298	PolyA_DB v3		0	0	1	0	1	0	0	0	0	8	2	0	0	1	0	0	2	0	1	0	0	1	0	0	0	0	0	0	0	0	0	0	1	1	0	1	0	0
ENSMUST00000027146.8.7	chr1	-	69532528	PolyASite 2.0		3	3	38	62	48	39	33	22	15	449	64	10	4	5	14	29	76	68	65	1	6	8	7	25	44	46	3	36	55	38	25	24	8	77	24	29	5	25
ENSMUST00000027146.8.8	chr1	-	69534580	PolyASite 2.0		24	28	225	378	375	213	219	118	110	2715	342	46	35	67	89	162	445	408	452	12	30	52	28	186	269	244	3	132	345	199	192	120	27	415	169	168	47	193
ENSMUST00000027146.8.9	chr1	-	69535982	PolyA_DB v3		7	4	24	54	59	30	29	16	9	398	42	5	3	7	17	23	57	57	58	0	1	11	6	27	42	33	0	16	50	25	22	22	3	65	21	29	3	27
ENSMUST00000027146.8.10	chr1	-	69536738	PolyA_DB v3		0	0	1	2	1	0	0	0	1	2	0	0	0	1	1	0	1	0	1	0	0	0	0	0	0	1	0	0	0	0	0	0	0	0	0	0	0	0
ENSMUST00000027146.8.11	chr1	-	69538037	Gencode M25		0	0	2	5	6	2	1	1	0	20	4	0	1	0	2	0	9	6	10	0	0	0	0	3	6	4	0	2	4	2	2	5	1	11	7	0	1	5
ENSMUST00000027146.8.12	chr1	-	69538582	Gencode M25		5	3	22	30	36	15	17	18	10	271	34	5	0	7	11	13	37	43	36	2	6	7	1	21	34	24	0	16	38	16	17	8	3	50	19	14	5	14
ENSMUST00000027146.8.13	chr1	-	69538601	PolyA_DB v3		0	0	0	0	0	0	0	0	0	0	0	0	0	0	0	0	0	0	0	0	0	0	0	0	0	0	0	0	0	0	0	0	0	0	0	0	0	0
ENSMUST00000027146.8.14	chr1	-	69538768	Gencode M25		0	0	0	0	0	0	0	0	0	0	0	0	0	0	0	0	0	0	0	0	0	0	0	0	0	0	0	0	0	0	0	0	0	0	0	0	0	0
ENSMUST00000027393.7.0	chr1	-	71027472	PolyASite 2.0		0	0	0	0	1	1	1	0	0	2	0	0	0	0	0	0	1	1	0	0	0	0	0	1	1	0	0	0	0	0	0	0	0	2	0	0	0	0
ENSMUST00000027393.7.1	chr1	-	71027498	Gencode M25		1	0	2	4	1	2	1	1	0	9	4	0	0	0	4	0	1	4	3	0	2	0	0	4	0	2	2	2	2	0	0	1	1	1	0	1	1	1
ENSMUST00000027393.7.2	chr1	-	71027536	PolyASite 2.0		41	8	93	264	180	276	286	159	16	337	90	18	33	13	31	36	306	236	206	5	72	19	12	192	113	284	2	55	264	107	82	162	96	271	102	45	88	49
ENSMUST00000027393.7.3	chr1	-	71028508	PolyASite 2.0		0	0	3	3	2	5	1	4	0	14	0	0	0	2	1	1	3	2	2	0	0	1	0	0	2	5	0	2	4	1	1	1	2	2	1	0	2	1
ENSMUST00000027393.7.4	chr1	-	71029673	PolyA_DB v3		0	0	2	4	1	0	7	2	1	4	0	0	3	0	0	1	4	5	1	0	1	0	0	1	0	1	0	0	3	0	1	1	2	4	1	2	0	0
ENSMUST00000027393.7.5	chr1	-	71030328	PolyA_DB v3		6	0	22	23	12	46	48	22	0	38	5	2	4	3	7	3	26	36	15	2	9	0	0	20	9	29	0	6	30	13	8	9	22	44	18	8	8	5
ENSMUST00000027393.7.6	chr1	-	71030358	PolyA_DB v3		0	0	0	0	0	0	0	0	0	0	0	0	0	0	0	0	0	0	0	0	0	0	0	0	0	0	0	0	0	0	0	0	0	0	0	0	0	0
ENSMUST00000027393.7.7	chr1	-	71030368	PolyASite 2.0		0	0	0	0	0	0	0	0	0	0	0	0	0	0	0	0	0	0	0	0	0	0	0	0	0	0	0	0	0	0	0	0	0	0	0	0	0	0
ENSMUST00000087268.6.0	chr1	-	71242278	PolyASite 2.0		0	0	1	3	3	1	0	1	3	5	1	0	0	0	1	0	1	0	2	0	1	0	0	1	0	2	0	0	0	1	0	0	0	1	1	0	1	0
ENSMUST00000087268.6.1	chr1	-	71243004	PolyA_DB v3		0	0	0	0	0	1	0	0	0	4	0	0	0	0	0	0	0	1	0	0	0	0	0	1	2	0	0	0	0	1	0	0	0	0	0	1	0	0
ENSMUST00000188894.6.0	chr1	-	71585473	PolyASite 2.0		0	0	0	0	0	1	0	0	0	0	0	0	0	0	0	0	0	0	0	0	0	0	0	0	0	0	0	0	0	0	0	0	0	0	0	0	0	0
ENSMUST00000188894.6.1	chr1	-	71585523	PolyASite 2.0		590	162	2839	9203	11208	3254	6135	7188	375	4186	2297	429	2837	498	913	841	11350	1942	7151	149	1579	308	184	3076	1834	3049	62	920	2561	4575	1196	1564	1724	2674	1200	869	2850	521
ENSMUST00000188894.6.2	chr1	-	71585558	PolyASite 2.0		19	6	53	161	137	46	149	122	5	86	25	7	43	9	17	10	188	36	91	3	21	3	4	52	39	62	0	19	51	72	24	23	29	53	14	16	52	8
ENSMUST00000188894.6.3	chr1	-	71585585	PolyA_DB v3		6	3	33	94	71	35	102	88	7	46	13	3	23	0	5	6	121	19	80	0	19	5	2	27	15	49	0	9	23	40	12	16	21	17	14	6	27	3
ENSMUST00000188894.6.4	chr1	-	71585612	PolyASite 2.0		4	1	18	41	55	21	52	45	6	29	7	0	13	2	7	2	51	7	50	3	8	2	0	18	11	17	1	6	15	26	7	8	11	15	8	6	13	1
ENSMUST00000188894.6.5	chr1	-	71585659	PolyA_DB v3		13	4	69	221	202	71	197	199	12	101	29	6	51	11	26	11	312	48	151	3	54	5	2	63	45	95	1	29	54	82	32	27	51	67	29	13	67	7
ENSMUST00000188894.6.6	chr1	-	71585684	PolyA_DB v3		1	1	5	16	19	14	34	27	2	18	6	1	7	2	1	1	41	4	34	3	5	1	3	6	3	15	0	4	5	19	0	1	11	6	2	5	5	3
ENSMUST00000188894.6.7	chr1	-	71585723	PolyASite 2.0		0	0	9	14	11	10	14	13	2	10	3	1	5	2	1	2	19	3	12	0	1	0	0	9	5	3	0	2	3	7	2	3	5	8	2	1	3	3
ENSMUST00000188894.6.8	chr1	-	71585739	PolyASite 2.0		1	0	0	8	1	2	4	6	2	3	2	0	3	0	0	0	7	0	4	0	1	0	0	2	4	1	0	0	2	3	0	1	3	0	0	0	5	0
ENSMUST00000188894.6.9	chr1	-	71585882	PolyA_DB v3		6	1	14	58	52	12	40	47	3	21	8	2	15	4	2	3	89	13	44	1	14	0	5	13	13	26	0	8	18	23	3	6	13	19	9	1	23	3
ENSMUST00000188894.6.10	chr1	-	71585915	PolyASite 2.0		0	0	0	1	3	0	3	0	0	1	2	0	1	0	0	0	3	0	1	0	0	0	0	1	1	3	0	1	2	1	0	0	0	0	1	0	1	0
ENSMUST00000188894.6.11	chr1	-	71585951	PolyA_DB v3		0	0	0	0	0	0	0	0	0	0	0	0	0	0	0	0	0	0	0	0	0	0	0	0	0	0	0	0	0	0	0	0	0	0	0	0	0	0
ENSMUST00000188894.6.12	chr1	-	71586054	PolyASite 2.0		0	0	0	0	0	0	0	0	0	0	0	0	0	0	0	0	0	0	0	0	0	0	0	0	0	0	0	0	0	0	0	0	0	0	0	0	0	0
ENSMUST00000188894.6.13	chr1	-	71586092	PolyA_DB v3		0	0	0	0	0	0	0	0	0	0	0	0	0	0	0	0	0	0	0	0	0	0	0	0	0	0	0	0	0	0	0	0	0	0	0	0	0	0
ENSMUST00000188894.6.14	chr1	-	71586154	PolyA_DB v3		0	0	0	0	0	0	0	0	0	0	0	0	0	0	0	0	0	0	0	0	0	0	0	0	0	0	0	0	0	0	0	0	0	0	0	0	0	0
ENSMUST00000186940.6.0	chr1	-	71642266	PolyA_DB v3		0	0	3	3	6	0	0	1	0	1	0	0	1	0	0	0	2	0	3	0	0	0	0	4	0	0	0	0	1	1	0	0	1	1	1	0	1	0
ENSMUST00000186940.6.1	chr1	-	71642281	PolyASite 2.0		0	0	0	0	0	0	0	0	0	0	0	0	0	0	0	0	0	0	0	0	0	0	0	0	0	0	0	0	0	0	0	0	1	0	0	0	0	0
ENSMUST00000186940.6.2	chr1	-	71642333	PolyASite 2.0		0	0	0	0	0	0	0	0	0	0	0	0	0	0	0	0	0	0	0	0	0	0	0	0	0	0	0	0	0	0	0	0	0	0	0	0	0	0
ENSMUST00000186940.6.3	chr1	-	71642489	PolyASite 2.0		0	0	0	1	0	0	0	0	0	0	0	0	0	0	0	0	0	0	0	0	0	0	0	0	0	1	0	0	0	0	0	0	0	0	0	0	1	0
ENSMUST00000186940.6.4	chr1	-	71642678	PolyASite 2.0		0	0	0	0	0	0	0	0	0	0	0	0	0	0	0	0	0	0	1	0	0	0	0	0	0	0	0	0	0	0	0	0	0	0	0	0	0	0
ENSMUST00000186940.6.5	chr1	-	71642826	PolyASite 2.0		0	0	0	0	0	0	0	0	0	0	0	0	0	0	0	0	0	0	0	0	0	0	0	0	0	0	0	0	0	0	0	0	0	0	0	0	0	0
ENSMUST00000048860.8.0	chr1	-	72159235	PolyASite 2.0		8	11	2	34	24	29	32	17	4	63	33	2	35	7	16	12	27	21	24	1	11	5	1	25	30	40	0	10	29	29	39	13	5	35	31	601	27	3
ENSMUST00000048860.8.1	chr1	-	72159285	PolyASite 2.0		0	0	1	1	0	1	1	1	0	2	1	0	1	0	2	1	1	1	1	0	0	0	1	0	1	2	0	1	2	0	0	1	0	0	1	10	1	0
ENSMUST00000048860.8.2	chr1	-	72159354	PolyASite 2.0		0	0	0	0	0	0	0	0	0	0	0	0	0	0	0	0	0	0	0	0	0	0	0	0	0	0	0	0	0	0	0	0	0	0	0	0	0	0
ENSMUST00000048860.8.3	chr1	-	72159422	PolyASite 2.0		0	0	0	0	0	1	1	0	0	1	0	0	0	0	2	0	0	0	0	0	1	0	0	0	0	0	0	0	0	0	0	1	0	0	0	2	0	0
ENSMUST00000048860.8.4	chr1	-	72159442	Gencode M25		0	0	0	0	0	0	0	0	0	0	0	0	0	0	0	0	0	0	0	0	0	0	0	0	0	0	0	0	0	0	0	0	0	0	0	0	0	0
ENSMUST00000048860.8.5	chr1	-	72159737	PolyA_DB v3		0	0	0	0	0	0	0	0	0	0	0	0	0	0	0	0	0	0	0	0	0	0	0	0	1	1	0	0	0	0	0	0	0	0	0	5	0	0
ENSMUST00000048860.8.6	chr1	-	72160128	PolyA_DB v3		0	1	0	4	1	1	2	1	1	2	3	0	0	0	1	4	5	0	3	0	3	0	0	1	3	2	0	1	3	0	2	0	1	2	2	1	0	1
ENSMUST00000048860.8.7	chr1	-	72160187	PolyA_DB v3		0	0	0	0	0	0	0	0	0	0	0	0	0	0	0	0	0	0	0	0	0	0	0	0	0	0	0	0	0	0	0	0	0	0	0	0	0	0
ENSMUST00000048860.8.8	chr1	-	72160682	PolyA_DB v3		0	0	0	0	0	0	0	0	0	0	0	0	0	0	0	0	0	0	0	0	0	0	0	0	0	0	0	0	0	0	1	0	0	0	1	1	0	0
ENSMUST00000048860.8.9	chr1	-	72160734	PolyASite 2.0		0	0	0	0	0	0	0	0	0	0	0	0	0	0	0	0	0	0	0	0	0	0	0	0	0	0	0	0	0	0	0	0	0	0	0	0	0	0
ENSMUST00000048860.8.10	chr1	-	72160843	PolyASite 2.0		0	0	0	0	0	0	0	0	0	0	0	0	0	0	0	0	0	0	0	0	0	0	0	0	0	0	0	0	0	0	0	0	0	0	0	0	0	0
ENSMUST00000027381.12.0	chr1	-	72255226	PolyASite 2.0		0	0	0	2	1	0	0	0	0	1	0	0	0	0	0	0	1	1	1	0	1	0	0	0	0	0	0	0	0	1	0	0	0	0	1	0	0	0
ENSMUST00000027381.12.1	chr1	-	72255240	PolyA_DB v3		0	0	0	0	0	0	0	0	0	0	0	0	0	0	0	0	0	0	0	0	0	0	0	0	0	0	0	0	0	0	0	0	0	0	0	0	0	0
ENSMUST00000027381.12.2	chr1	-	72258304	PolyASite 2.0		0	1	3	7	6	8	4	0	1	3	3	0	6	1	0	1	7	3	6	0	0	0	0	2	4	3	0	1	4	2	2	0	0	3	2	0	2	0
ENSMUST00000027381.12.3	chr1	-	72258689	PolyA_DB v3		0	0	0	2	2	1	2	0	0	2	5	1	0	2	2	0	2	0	5	0	1	0	0	0	0	0	0	0	0	0	3	0	0	4	1	0	1	0
ENSMUST00000027381.12.4	chr1	-	72259090	PolyA_DB v3		14	7	44	173	207	84	124	49	9	124	46	11	117	15	15	33	144	73	158	4	26	9	3	168	59	76	3	12	66	81	28	31	14	86	41	27	58	12
ENSMUST00000027381.12.5	chr1	-	72259175	PolyASite 2.0		0	0	0	0	0	0	0	0	0	0	0	0	0	0	0	0	0	0	0	0	0	0	0	0	0	0	0	0	0	0	0	0	0	0	0	0	0	0
ENSMUST00000027381.12.6	chr1	-	72259207	PolyASite 2.0		0	0	0	0	0	0	0	0	0	0	0	0	0	0	0	0	0	0	0	0	0	0	0	0	0	0	0	0	0	0	0	0	0	0	0	0	0	0
ENSMUST00000027381.12.7	chr1	-	72259230	PolyASite 2.0		0	0	0	0	0	0	0	0	0	0	0	0	0	0	0	0	0	0	0	0	0	0	0	0	0	0	0	0	0	0	0	0	0	0	0	0	0	0
ENSMUST00000027381.12.8	chr1	-	72259277	PolyASite 2.0		0	0	0	0	0	0	0	0	0	0	0	0	0	0	0	0	0	0	0	0	0	0	0	0	0	0	0	0	0	0	0	0	0	0	0	0	0	0
ENSMUST00000097698.4.0	chr1	-	72264718	PolyASite 2.0		0	1	7	14	25	6	5	3	0	15	15	4	3	0	14	19	15	3	12	0	2	1	0	8	1	1	0	0	4	3	12	3	1	9	2	7	4	1
ENSMUST00000097698.4.1	chr1	-	72265016	PolyA_DB v3		0	0	0	13	16	5	4	3	1	10	23	3	7	0	5	6	7	1	10	0	2	1	0	2	2	2	0	2	3	5	6	2	0	0	1	1	1	0
ENSMUST00000097698.4.2	chr1	-	72266723	PolyASite 2.0		0	0	0	0	0	0	0	0	0	0	0	0	0	0	0	0	1	0	0	0	0	0	0	0	0	0	0	0	0	1	0	0	0	0	0	0	0	0
ENSMUST00000097698.4.3	chr1	-	72266748	PolyA_DB v3		0	0	5	2	13	6	6	0	0	9	0	1	9	3	1	1	13	1	7	0	1	0	0	7	4	2	0	0	3	0	0	3	0	1	4	2	2	0
ENSMUST00000097698.4.4	chr1	-	72266797	PolyASite 2.0		5	8	57	170	174	69	144	37	10	147	52	10	143	10	25	28	192	69	139	4	61	7	6	152	63	65	1	21	70	45	24	49	16	88	58	40	70	14
ENSMUST00000097698.4.5	chr1	-	72266996	Gencode M25		0	1	3	13	8	3	12	2	0	6	2	0	2	1	1	4	11	6	7	0	6	0	1	6	2	5	0	0	2	3	3	0	0	5	2	1	5	1
ENSMUST00000047786.5.0	chr1	-	72427113	PolyASite 2.0		1	90	2	9	13	25	3	3	3	17	223	31	8	10	221	299	19	9	15	0	2	2	0	11	15	3	0	2	6	12	68	7	1	16	2	36	3	7
ENSMUST00000047786.5.1	chr1	-	72427171	PolyA_DB v3		0	2	0	0	0	0	0	0	0	0	4	0	1	0	7	2	0	0	0	1	0	0	0	0	0	0	0	0	0	0	3	0	0	0	0	3	0	0
ENSMUST00000047786.5.2	chr1	-	72427203	PolyA_DB v3		0	0	0	0	0	0	0	0	0	0	1	0	0	0	2	0	0	0	0	0	0	0	0	0	0	0	0	0	0	0	1	0	0	0	0	0	0	0
ENSMUST00000047786.5.3	chr1	-	72427999	PolyA_DB v3		0	10	0	1	5	5	0	3	0	1	42	6	2	0	31	47	1	0	1	0	0	0	0	0	2	0	0	1	0	5	12	0	1	4	1	9	0	4
ENSMUST00000212573.1.0	chr1	-	72642980	PolyASite 2.0		0	0	0	0	0	0	0	0	0	0	0	0	0	0	0	0	0	0	0	0	0	0	0	0	0	0	0	0	0	0	0	0	0	0	0	0	0	0
ENSMUST00000027377.8.0	chr1	-	72857652	PolyASite 2.0		1	0	0	0	8	2	2	2	0	7	1	1	0	2	1	0	5	2	6	0	0	0	0	7	0	0	0	2	1	1	0	0	0	4	2	0	1	1
ENSMUST00000027377.8.1	chr1	-	72857854	PolyASite 2.0		0	0	0	0	0	0	0	0	0	1	0	0	0	0	0	0	0	0	0	0	0	0	0	0	0	0	0	0	1	0	1	0	0	1	0	0	0	0
ENSMUST00000027377.8.2	chr1	-	72857878	PolyA_DB v3		2	0	0	0	0	0	0	2	0	1	0	0	0	0	0	0	1	0	2	0	0	0	0	0	0	0	0	0	1	0	0	0	0	0	0	0	0	0
ENSMUST00000027377.8.3	chr1	-	72857934	PolyASite 2.0		142	44	251	823	2501	422	359	218	61	1642	403	56	84	74	130	138	1748	240	822	23	40	39	60	1085	283	193	6	240	355	583	171	130	30	345	488	213	229	58
ENSMUST00000027377.8.4	chr1	-	72857968	PolyASite 2.0		26	10	48	163	459	70	58	39	7	317	82	4	10	10	23	32	316	51	153	5	12	3	9	209	58	44	2	36	80	108	36	22	8	66	94	37	47	14
ENSMUST00000027377.8.5	chr1	-	72857988	PolyA_DB v3		182	38	264	926	2465	428	419	249	61	1869	399	64	89	59	161	130	1830	288	785	18	50	44	44	1161	315	198	12	281	474	591	203	149	24	410	528	239	243	54
ENSMUST00000027377.8.6	chr1	-	72858038	PolyASite 2.0		0	0	0	0	0	0	0	0	0	0	0	0	0	0	0	0	0	0	0	0	0	0	0	0	0	0	0	0	0	0	0	0	0	0	0	0	0	0
ENSMUST00000027377.8.7	chr1	-	72858069	PolyA_DB v3		1996	568	3688	12897	34725	6179	6412	3347	833	28127	5659	697	1171	1089	1946	1801	24918	4654	11329	397	659	649	739	17416	4209	3650	142	4335	8739	8696	2690	2862	542	6806	8077	3171	3157	902
ENSMUST00000027377.8.8	chr1	-	72858090	PolyASite 2.0		102	21	127	514	1122	193	248	116	34	1133	153	19	24	22	47	52	1030	188	458	18	15	17	44	635	163	151	5	161	319	303	77	92	14	208	266	92	117	24
ENSMUST00000027377.8.9	chr1	-	72858148	PolyA_DB v3		0	0	0	0	0	0	0	0	0	0	0	0	0	0	0	0	0	0	0	0	0	0	0	0	0	0	0	0	0	0	0	0	0	0	0	0	0	0
ENSMUST00000027377.8.10	chr1	-	72858177	PolyA_DB v3		0	0	0	0	0	0	0	0	0	0	0	0	0	0	0	0	0	0	0	0	0	0	0	0	0	0	0	0	0	0	0	0	0	0	0	0	0	0
ENSMUST00000027377.8.11	chr1	-	72858201	PolyASite 2.0		106	20	133	535	1306	226	327	146	37	1345	149	24	37	26	94	52	1238	213	489	12	26	20	38	748	186	163	3	220	384	300	119	106	23	257	314	110	136	36
ENSMUST00000027377.8.12	chr1	-	72858222	PolyA_DB v3		7	3	10	34	81	11	13	4	2	93	15	1	3	4	3	7	85	12	28	2	1	0	3	55	9	6	1	19	23	25	8	8	1	16	22	6	12	2
ENSMUST00000027377.8.13	chr1	-	72858296	PolyA_DB v3		41	9	53	183	381	61	92	41	8	450	47	1	15	7	25	13	379	66	176	7	3	2	4	235	50	52	1	56	97	96	31	29	7	53	84	23	42	7
ENSMUST00000027377.8.14	chr1	-	72858307	PolyASite 2.0		1	1	1	10	29	2	6	3	1	20	4	0	3	0	0	0	16	6	9	0	0	0	0	15	6	2	0	8	8	5	3	0	0	6	9	1	1	1
ENSMUST00000027377.8.15	chr1	-	72858383	PolyASite 2.0		12	2	14	61	119	19	42	12	0	118	20	4	3	6	11	8	125	21	43	0	5	1	1	70	25	13	1	15	37	39	5	10	4	31	25	11	15	2
ENSMUST00000027377.8.16	chr1	-	72858430	PolyASite 2.0		2	2	11	43	86	13	24	10	2	83	12	1	2	1	8	5	72	8	27	1	4	1	1	51	11	19	0	15	20	20	8	3	2	13	17	3	8	1
ENSMUST00000027377.8.17	chr1	-	72858565	PolyASite 2.0		2	2	8	34	82	25	25	8	2	63	6	3	1	3	6	1	75	17	34	0	0	0	2	42	6	12	0	6	11	25	7	6	0	10	13	7	8	0
ENSMUST00000027377.8.18	chr1	-	72858598	PolyASite 2.0		0	0	1	3	11	1	1	0	0	3	0	0	1	0	1	0	4	0	2	0	0	0	0	1	0	0	0	1	1	4	0	0	0	2	1	0	1	1
ENSMUST00000027377.8.19	chr1	-	72858698	PolyASite 2.0		1	0	0	3	20	6	4	3	0	17	0	0	0	1	1	1	14	3	5	1	0	2	0	5	2	0	0	1	1	4	0	0	0	3	3	2	5	0
ENSMUST00000027377.8.20	chr1	-	72858847	PolyA_DB v3		3	4	2	10	30	8	4	1	0	24	4	0	0	0	0	1	25	3	5	0	1	0	1	12	4	0	0	2	6	4	0	7	0	5	3	0	1	2
ENSMUST00000027377.8.21	chr1	-	72859147	PolyASite 2.0		8	3	29	76	184	29	39	18	6	197	28	4	8	5	8	7	132	28	61	2	2	3	8	103	26	26	1	27	70	43	11	17	4	44	49	16	10	7
ENSMUST00000027377.8.22	chr1	-	72859979	PolyASite 2.0		21	7	47	197	503	96	101	49	11	449	80	12	14	12	28	29	387	80	174	3	12	9	15	254	57	66	1	61	112	160	39	48	16	104	134	47	38	13
ENSMUST00000027377.8.23	chr1	-	72860096	PolyASite 2.0		5	2	21	57	127	33	24	15	5	142	17	1	3	5	4	4	89	24	47	3	1	1	5	60	16	15	1	13	26	26	10	10	4	22	32	13	10	3
ENSMUST00000027377.8.24	chr1	-	72860126	PolyASite 2.0		0	0	1	3	10	1	2	0	0	11	1	0	1	0	0	1	6	2	2	0	0	0	0	6	2	0	0	1	3	5	0	1	0	1	1	2	1	1
ENSMUST00000027377.8.25	chr1	-	72860632	PolyA_DB v3		0	0	4	13	17	2	1	2	0	23	1	0	0	0	1	1	12	0	6	0	1	0	0	10	4	3	0	1	9	8	2	0	0	5	5	0	2	0
ENSMUST00000027377.8.26	chr1	-	72860728	PolyA_DB v3		0	0	2	2	2	0	1	0	0	3	0	0	1	0	0	0	4	0	2	0	0	0	0	2	1	0	0	4	2	2	1	0	0	0	0	0	0	0
ENSMUST00000027377.8.27	chr1	-	72860784	PolyA_DB v3		6	3	18	58	210	30	16	15	8	124	26	3	3	4	1	3	92	19	57	4	1	5	4	68	10	7	2	20	24	51	14	15	1	28	31	8	9	5
ENSMUST00000027377.8.28	chr1	-	72860870	PolyA_DB v3		44	9	87	329	792	146	142	60	19	652	115	11	21	25	38	43	549	100	308	5	10	18	23	419	91	87	2	112	185	225	49	85	17	174	184	56	59	18
ENSMUST00000027377.8.29	chr1	-	72860913	PolyASite 2.0		1	0	4	20	33	9	10	1	0	41	2	0	0	0	2	6	28	6	12	0	1	2	0	24	2	6	0	4	19	14	0	6	1	9	8	2	1	0
ENSMUST00000027377.8.30	chr1	-	72860956	PolyA_DB v3		2	0	2	11	17	4	2	1	1	17	4	0	1	0	1	0	20	4	4	0	0	0	3	10	1	2	0	3	6	9	3	3	0	4	6	2	1	0
ENSMUST00000027377.8.31	chr1	-	72861023	PolyASite 2.0		1	0	0	3	11	3	2	2	0	13	0	0	0	1	0	0	14	6	7	0	0	1	0	10	1	2	0	8	5	4	0	0	0	8	2	1	0	0
ENSMUST00000027377.8.32	chr1	-	72861086	PolyA_DB v3		5	4	7	26	65	8	15	2	4	71	8	1	4	0	3	3	55	7	20	0	1	2	1	30	8	11	1	9	23	20	3	7	0	14	18	8	4	0
ENSMUST00000027377.8.33	chr1	-	72861326	PolyASite 2.0		0	0	0	0	0	0	0	0	0	0	0	0	0	0	0	0	0	0	0	0	0	0	0	0	0	0	0	0	0	0	0	0	0	0	0	0	0	0
ENSMUST00000027377.8.34	chr1	-	72861341	PolyA_DB v3		12	3	27	128	240	37	72	14	8	248	32	3	7	4	12	9	243	48	107	4	4	3	4	134	43	37	0	46	88	71	21	24	6	73	60	16	24	6
ENSMUST00000027377.8.35	chr1	-	72861454	PolyASite 2.0		0	0	0	0	0	0	0	0	0	0	0	0	0	0	0	0	0	0	0	0	0	0	0	0	0	0	0	0	0	0	0	0	0	0	0	0	0	0
ENSMUST00000027377.8.36	chr1	-	72861648	PolyASite 2.0		0	0	3	5	12	2	4	2	0	22	1	0	1	0	1	0	18	7	5	0	0	0	2	7	2	2	0	6	6	7	0	2	0	1	7	0	0	0
ENSMUST00000027377.8.37	chr1	-	72861690	PolyASite 2.0		1	0	1	4	7	2	0	1	0	7	1	0	0	0	1	0	5	3	4	0	0	0	0	3	0	2	0	1	3	4	1	0	0	1	0	1	0	2
ENSMUST00000027377.8.38	chr1	-	72861711	PolyA_DB v3		0	0	0	1	2	0	2	0	0	3	0	0	0	0	0	0	2	0	2	0	0	0	0	1	1	0	0	0	0	2	0	0	0	0	0	0	0	0
ENSMUST00000027377.8.39	chr1	-	72861722	PolyASite 2.0		1	0	0	6	7	1	1	0	0	15	0	0	0	0	0	0	6	0	0	0	0	0	0	4	0	1	0	0	1	2	0	0	0	2	2	0	0	0
ENSMUST00000027377.8.40	chr1	-	72861740	PolyA_DB v3		95	34	205	693	2050	327	352	179	42	1708	264	46	65	63	102	92	1500	232	688	13	31	25	55	963	185	166	10	273	463	568	139	157	28	340	449	158	148	37
ENSMUST00000027377.8.41	chr1	-	72861896	PolyA_DB v3		43	10	77	310	756	125	158	58	16	608	87	12	19	15	43	33	546	94	226	7	9	11	19	382	79	72	2	85	187	185	45	56	9	126	132	69	58	19
ENSMUST00000027377.8.42	chr1	-	72861969	PolyASite 2.0		260	91	564	1975	5397	947	877	482	114	4375	907	107	179	148	268	261	3670	713	1759	50	91	81	117	2697	594	476	8	599	1227	1454	378	413	70	989	1159	525	353	136
ENSMUST00000027377.8.43	chr1	-	72862059	PolyASite 2.0		12	3	22	85	244	34	49	13	4	225	27	3	9	10	10	9	173	25	75	1	3	3	13	136	29	26	1	22	87	54	18	21	4	40	43	19	15	2
ENSMUST00000027377.8.44	chr1	-	72862252	PolyASite 2.0		7	0	7	39	106	23	32	6	1	84	9	0	3	3	2	5	71	10	36	0	2	0	1	58	8	10	0	12	26	24	3	7	3	20	9	11	16	1
ENSMUST00000027374.6.0	chr1	-	73015074	PolyA_DB v3		0	0	0	0	1	0	0	0	0	0	1	0	0	0	0	0	1	0	1	0	0	0	0	1	1	0	0	0	0	0	0	0	0	1	0	0	0	0
ENSMUST00000027374.6.1	chr1	-	73015102	PolyA_DB v3		0	0	0	0	0	0	0	0	0	0	0	0	0	0	0	0	0	0	0	0	0	0	0	0	0	0	0	0	0	0	0	0	0	0	0	0	0	0
ENSMUST00000027374.6.2	chr1	-	73015152	PolyA_DB v3		0	0	0	0	0	0	0	0	0	0	0	0	0	0	0	0	0	0	0	0	0	0	0	0	0	0	0	0	0	0	0	0	0	0	0	0	0	0
ENSMUST00000027374.6.3	chr1	-	73015201	PolyA_DB v3		0	0	0	0	0	0	0	0	0	0	0	0	0	0	0	0	0	0	0	0	0	0	0	0	0	0	0	0	0	0	0	0	0	0	0	0	0	0
ENSMUST00000027374.6.4	chr1	-	73015239	PolyA_DB v3		0	0	0	0	0	0	0	0	0	0	0	0	0	0	0	0	0	0	0	0	0	0	0	0	0	0	0	0	0	0	0	0	0	0	0	0	0	0
ENSMUST00000169786.7.0	chr1	-	73910188	PolyASite 2.0		0	0	0	2	1	2	0	0	0	0	0	0	0	0	0	1	2	0	3	0	0	0	1	2	0	1	0	0	1	1	0	0	0	0	0	1	0	0
ENSMUST00000169786.7.1	chr1	-	73910239	PolyASite 2.0		98	32	444	892	1106	293	539	308	28	301	248	33	63	40	88	103	853	80	713	9	194	28	19	288	111	255	3	74	247	399	100	105	28	284	98	66	172	53
ENSMUST00000169786.7.2	chr1	-	73910266	PolyASite 2.0		1	0	5	13	7	1	6	4	0	4	4	1	1	0	1	0	9	1	6	0	2	1	0	3	0	0	1	0	7	4	0	1	0	3	1	0	2	0
ENSMUST00000169786.7.3	chr1	-	73910344	PolyASite 2.0		4	0	7	13	17	3	11	1	1	1	5	0	2	0	1	3	14	3	16	0	3	2	0	9	3	3	0	0	3	7	2	3	0	3	2	1	1	1
ENSMUST00000169786.7.4	chr1	-	73910393	PolyA_DB v3		0	0	1	1	3	0	0	1	0	1	2	0	0	0	0	0	0	0	1	0	0	0	0	1	0	0	0	0	0	0	0	0	0	1	0	0	0	0
ENSMUST00000169786.7.5	chr1	-	73911450	PolyA_DB v3		0	0	1	0	0	0	0	0	0	0	0	0	0	0	0	0	0	0	2	0	0	0	0	1	0	0	0	0	0	0	0	0	0	0	0	0	0	0
ENSMUST00000169786.7.6	chr1	-	73911759	PolyA_DB v3		0	0	0	1	0	0	0	1	0	0	1	1	0	0	0	0	0	1	0	0	0	0	0	0	0	0	0	0	0	1	0	0	0	0	0	0	0	0
ENSMUST00000169786.7.7	chr1	-	73911887	PolyASite 2.0		0	0	7	14	13	10	10	6	0	2	2	0	2	1	2	0	15	0	11	0	4	0	0	5	1	4	0	1	3	8	2	1	0	6	3	0	4	1
ENSMUST00000169786.7.8	chr1	-	73912446	PolyASite 2.0		0	0	0	6	4	0	3	1	1	3	2	0	1	0	1	2	1	2	3	0	1	0	0	2	0	1	0	0	1	2	2	0	0	1	2	0	1	0
ENSMUST00000169786.7.9	chr1	-	73912508	PolyASite 2.0		0	0	0	0	0	0	0	0	0	0	1	0	0	0	0	0	0	0	0	0	0	0	0	0	0	0	0	0	0	0	0	0	0	0	0	0	0	0
ENSMUST00000169786.7.10	chr1	-	73912911	PolyASite 2.0		170	62	972	2169	2372	592	1141	607	52	622	548	49	137	76	153	138	1856	125	1645	22	438	60	39	549	244	562	15	129	572	754	175	174	53	681	186	139	294	88
ENSMUST00000169786.7.11	chr1	-	73912966	PolyASite 2.0		9	2	46	86	60	19	47	15	1	16	11	1	4	1	2	4	58	6	61	0	13	1	1	17	13	23	1	5	23	26	12	3	1	25	9	1	12	3
ENSMUST00000169786.7.12	chr1	-	73912978	PolyA_DB v3		1	0	5	8	2	0	2	1	0	1	0	0	0	0	0	0	3	0	4	0	1	0	0	1	0	0	0	0	1	2	1	0	0	2	0	0	0	0
ENSMUST00000169786.7.13	chr1	-	73913072	PolyA_DB v3		9	4	27	53	43	15	33	13	1	10	12	4	2	3	5	3	32	2	40	1	9	2	2	10	6	14	0	2	15	15	4	4	0	18	4	3	4	4
ENSMUST00000169786.7.14	chr1	-	73913630	PolyASite 2.0		0	0	3	8	13	4	6	3	1	2	1	0	2	0	0	0	7	1	13	0	1	0	0	5	1	4	0	2	2	9	0	2	0	3	5	3	1	0
ENSMUST00000169786.7.15	chr1	-	73913724	PolyA_DB v3		0	0	4	6	6	7	9	1	0	3	1	0	1	0	1	0	8	0	4	0	1	0	0	2	2	1	0	0	2	2	2	0	0	0	1	0	0	0
ENSMUST00000169786.7.16	chr1	-	73913911	PolyASite 2.0		24	12	98	170	153	76	149	84	6	69	42	6	26	5	13	15	173	29	125	4	47	6	1	73	29	79	0	18	91	67	20	23	8	81	30	13	51	9
ENSMUST00000169786.7.17	chr1	-	73913973	PolyASite 2.0		0	1	2	6	1	0	3	1	0	0	0	0	0	0	0	1	1	0	2	0	2	0	0	2	0	3	0	0	1	0	0	0	0	0	0	0	0	0
ENSMUST00000169786.7.18	chr1	-	73914007	PolyA_DB v3		0	0	0	1	0	0	0	1	0	0	0	0	0	0	0	0	1	0	0	0	0	0	0	0	0	0	0	0	0	0	0	0	0	0	0	0	0	0
ENSMUST00000169786.7.19	chr1	-	73914051	PolyASite 2.0		0	0	0	0	0	0	0	0	0	0	0	0	0	0	0	0	0	0	0	0	0	0	0	0	0	0	0	0	0	0	0	0	0	0	0	0	0	0
ENSMUST00000169786.7.20	chr1	-	73914071	PolyASite 2.0		0	0	0	0	0	0	0	0	0	0	0	0	0	0	0	0	0	0	0	0	0	0	0	0	0	0	0	0	0	0	0	0	0	0	0	0	0	0
ENSMUST00000169786.7.21	chr1	-	73914093	Gencode M25		0	0	0	0	0	0	0	0	0	0	0	0	0	0	0	0	0	0	0	0	0	0	0	0	0	0	0	0	0	0	0	0	0	0	0	0	0	0
ENSMUST00000169786.7.22	chr1	-	73914117	Gencode M25		0	0	0	0	0	0	0	0	0	0	0	0	0	0	0	0	0	0	0	0	0	0	0	0	0	0	0	0	0	0	0	0	0	0	0	0	0	0
ENSMUST00000169786.7.23	chr1	-	73914302	PolyA_DB v3		5	3	25	48	40	10	18	12	0	13	13	1	3	2	3	4	26	4	34	0	10	1	0	6	3	16	1	2	13	26	8	3	3	16	9	0	0	0
ENSMUST00000169786.7.24	chr1	-	73914381	PolyASite 2.0		0	0	0	0	0	0	0	0	0	0	0	0	0	0	0	0	0	0	0	0	0	0	0	0	0	0	0	0	0	0	0	0	0	0	0	0	0	0
ENSMUST00000169786.7.25	chr1	-	73914460	PolyA_DB v3		0	0	0	0	0	0	0	0	0	0	0	0	0	0	0	0	0	0	0	0	0	0	0	0	0	0	0	0	0	0	0	0	0	0	0	0	0	0
ENSMUST00000169786.7.26	chr1	-	73914530	Gencode M25		0	0	0	0	0	0	0	0	0	0	0	0	0	0	0	0	0	0	0	0	0	0	0	0	0	0	0	0	0	0	0	0	0	0	0	0	0	0
ENSMUST00000190313.1.0	chr1	-	74191788	PolyASite 2.0		0	0	0	0	0	0	0	0	0	0	0	0	0	0	0	0	0	0	0	0	0	0	0	0	0	0	0	0	0	0	0	0	0	0	0	0	0	0
ENSMUST00000006462.13.0	chr1	-	74279847	PolyASite 2.0		155	121	465	1296	1390	855	947	761	139	1342	1174	217	366	238	451	639	1525	605	1006	40	321	100	43	1177	672	608	14	196	683	868	736	377	303	757	399	443	589	227
ENSMUST00000006462.13.1	chr1	-	74279875	PolyA_DB v3		3	0	4	19	10	3	12	7	0	8	6	1	3	0	2	3	10	5	10	0	2	0	1	14	5	7	0	3	6	8	5	1	2	7	4	2	7	2
ENSMUST00000006462.13.2	chr1	-	74279928	PolyA_DB v3		2	1	7	16	11	10	13	13	1	25	13	0	4	8	6	5	15	6	17	1	6	1	0	15	11	10	0	4	6	13	12	0	4	7	2	6	7	1
ENSMUST00000006462.13.3	chr1	-	74280103	PolyA_DB v3		1	0	3	3	5	2	5	5	0	3	2	0	0	0	0	0	4	1	2	0	2	0	0	2	0	4	0	1	2	2	1	0	1	1	2	0	3	0
ENSMUST00000016309.15.0	chr1	-	74287678	PolyASite 2.0		2	7	6	40	31	17	31	8	1	34	30	8	5	9	14	9	39	20	33	1	8	0	3	23	21	17	0	5	20	8	27	15	1	23	7	11	11	3
ENSMUST00000016309.15.1	chr1	-	74288251	PolyASite 2.0		25	9	159	272	354	294	181	528	18	366	100	21	161	23	24	42	461	53	256	6	82	54	8	271	41	69	6	19	65	155	47	33	108	55	165	97	97	137
ENSMUST00000016309.15.2	chr1	-	74288286	PolyASite 2.0		0	0	1	1	2	2	1	4	0	4	3	0	0	0	0	0	5	1	1	0	0	0	0	2	0	1	0	0	0	0	0	1	1	0	0	0	0	1
ENSMUST00000016309.15.3	chr1	-	74288297	PolyA_DB v3		0	0	0	0	0	0	0	0	0	0	0	0	0	0	0	0	5	0	0	0	0	0	0	0	0	1	0	0	0	1	0	0	0	0	1	0	0	0
ENSMUST00000016309.15.4	chr1	-	74288444	PolyA_DB v3		0	0	2	3	3	8	2	5	0	6	0	0	0	0	0	0	5	1	4	0	0	2	1	2	0	4	0	1	1	4	0	0	2	2	0	0	1	2
ENSMUST00000016309.15.5	chr1	-	74288509	PolyA_DB v3		1	0	0	0	2	0	1	1	1	0	0	0	0	0	0	0	0	0	3	0	0	0	0	1	0	0	0	0	0	1	0	0	0	0	0	0	0	2
ENSMUST00000016309.15.6	chr1	-	74288597	PolyASite 2.0		0	0	0	1	2	2	0	3	0	6	0	0	0	0	0	0	1	1	2	0	0	0	0	0	0	1	0	0	0	0	0	0	1	1	0	0	0	0
ENSMUST00000016309.15.7	chr1	-	74288948	PolyASite 2.0		0	0	7	10	8	13	3	15	1	4	2	1	5	1	1	0	17	1	5	1	1	8	1	5	2	5	0	1	3	4	2	3	3	0	1	4	4	6
ENSMUST00000016309.15.8	chr1	-	74289125	PolyASite 2.0		0	0	0	0	0	0	0	1	0	0	0	0	0	0	0	1	1	0	0	0	0	0	0	0	0	1	0	0	1	0	0	0	0	0	0	0	0	0
ENSMUST00000016309.15.9	chr1	-	74289158	PolyA_DB v3		0	0	0	0	0	0	0	0	0	0	0	0	0	0	0	0	0	0	0	0	0	0	0	0	0	0	0	0	0	0	0	0	0	0	0	0	0	0
ENSMUST00000016309.15.10	chr1	-	74289300	Gencode M25		0	0	0	0	0	0	0	0	0	0	0	0	0	0	0	0	0	0	0	0	0	0	0	0	0	0	0	0	0	0	0	0	0	0	0	0	0	0
ENSMUST00000044260.10.0	chr1	-	74435511	PolyASite 2.0		30	23	122	331	259	252	265	163	25	266	204	36	50	43	82	102	323	221	270	3	81	21	11	215	167	239	2	62	243	182	130	112	97	246	118	84	110	56
ENSMUST00000044260.10.1	chr1	-	74435554	PolyASite 2.0		0	0	1	3	1	0	0	0	1	6	1	0	2	0	0	1	3	0	0	0	0	0	0	2	3	1	0	0	2	1	1	0	3	3	1	1	0	1
ENSMUST00000044260.10.2	chr1	-	74436050	PolyASite 2.0		0	0	1	6	3	0	4	1	1	0	2	0	1	0	0	0	2	4	3	0	2	0	0	0	1	1	0	1	1	1	1	1	0	1	1	0	1	0
ENSMUST00000044260.10.3	chr1	-	74436326	PolyASite 2.0		1	1	0	10	5	9	4	4	1	5	12	2	1	2	5	1	13	2	7	1	2	0	1	1	4	11	0	0	2	1	7	1	3	13	0	6	5	1
ENSMUST00000044260.10.4	chr1	-	74436745	PolyASite 2.0		0	2	0	2	1	6	5	2	0	5	4	0	2	2	3	3	4	0	4	0	2	0	0	1	4	3	0	2	2	2	1	1	3	1	3	4	1	0
ENSMUST00000044260.10.5	chr1	-	74436934	PolyASite 2.0		6	7	22	71	42	49	68	27	4	34	40	11	11	9	13	25	68	62	63	2	30	3	1	35	24	56	0	14	51	28	30	26	9	42	19	7	26	11
ENSMUST00000044260.10.6	chr1	-	74437022	PolyA_DB v3		0	1	3	4	3	1	2	2	0	4	3	1	0	5	0	1	8	3	7	0	0	0	0	6	1	4	0	1	0	1	1	5	2	1	0	1	2	1
ENSMUST00000044260.10.7	chr1	-	74437191	PolyASite 2.0		1	0	0	1	2	0	4	1	0	1	0	0	1	2	0	4	4	1	6	0	1	0	0	4	1	3	0	0	4	2	6	1	4	1	0	0	0	0
ENSMUST00000044260.10.8	chr1	-	74437571	PolyASite 2.0		0	0	0	0	0	0	0	0	0	0	0	0	0	0	0	0	0	0	0	0	0	0	0	0	0	0	0	0	0	0	0	0	0	0	0	0	0	0
ENSMUST00000044260.10.9	chr1	-	74437587	PolyA_DB v3		48	48	314	960	813	625	869	318	74	732	528	99	160	115	211	257	897	668	751	18	315	41	34	558	370	682	5	144	659	339	334	385	184	675	303	192	267	126
ENSMUST00000044260.10.10	chr1	-	74437731	PolyASite 2.0		3	2	13	26	17	13	26	13	0	25	15	3	1	1	4	6	30	27	22	1	10	2	2	7	10	23	0	7	15	16	13	7	4	25	10	8	9	3
ENSMUST00000044260.10.11	chr1	-	74437756	PolyA_DB v3		0	0	1	0	0	0	1	0	0	0	1	0	0	0	0	0	1	1	0	0	0	0	0	0	0	0	0	0	0	0	0	0	0	1	0	0	1	0
ENSMUST00000044260.10.12	chr1	-	74437780	PolyASite 2.0		0	0	0	0	2	0	0	0	0	1	1	0	0	0	0	1	1	5	0	0	0	0	0	0	0	1	0	0	3	0	0	0	0	0	0	0	0	0
ENSMUST00000044260.10.13	chr1	-	74438512	PolyA_DB v3		0	0	0	0	0	0	3	1	0	1	0	0	0	0	0	0	0	0	1	0	0	0	0	0	0	0	0	0	2	0	0	0	1	0	0	0	0	0
ENSMUST00000044260.10.14	chr1	-	74438580	PolyA_DB v3		0	0	0	0	0	0	0	0	0	0	1	0	0	0	0	0	0	0	0	0	0	0	0	0	0	1	0	0	0	0	0	0	0	0	0	0	0	0
ENSMUST00000044260.10.15	chr1	-	74438646	PolyA_DB v3		2	2	4	8	15	15	14	3	0	10	5	3	0	2	2	3	10	8	8	0	2	1	0	9	5	15	0	1	8	6	7	2	10	11	3	3	11	1
ENSMUST00000044260.10.16	chr1	-	74438697	PolyA_DB v3		0	0	0	0	2	0	0	0	0	0	0	0	0	0	0	0	0	0	0	0	0	0	0	1	1	0	0	0	0	0	0	0	0	0	0	0	0	0
ENSMUST00000044260.10.17	chr1	-	74438796	PolyASite 2.0		0	0	1	0	0	0	1	0	0	0	0	0	0	0	0	0	1	0	1	0	0	0	0	0	0	1	0	0	0	0	4	0	0	0	0	0	0	0
ENSMUST00000044260.10.18	chr1	-	74438833	PolyA_DB v3		0	0	0	0	0	0	0	0	0	0	0	0	0	0	0	0	0	0	0	0	0	0	0	0	0	0	0	0	0	0	0	0	0	0	0	0	0	0
ENSMUST00000044260.10.19	chr1	-	74439013	PolyA_DB v3		0	0	0	0	0	0	0	0	0	0	0	0	0	0	0	0	0	0	0	0	0	0	0	0	0	0	0	0	0	0	0	0	0	0	0	0	0	0
ENSMUST00000044260.10.20	chr1	-	74439076	PolyA_DB v3		0	0	0	1	1	0	0	0	0	0	0	0	0	0	0	0	0	0	0	0	0	0	0	0	0	0	0	0	0	0	0	0	0	0	0	0	0	0
ENSMUST00000044260.10.21	chr1	-	74439111	PolyA_DB v3		0	1	6	13	9	7	10	9	0	9	10	0	0	3	3	1	17	12	12	0	1	0	0	14	9	12	0	2	9	6	7	7	6	13	4	2	3	1
ENSMUST00000044260.10.22	chr1	-	74439179	PolyASite 2.0		0	0	0	0	0	0	0	0	0	0	0	0	0	0	0	0	0	0	0	0	0	0	0	0	0	0	0	0	0	0	0	0	0	0	0	0	0	0
ENSMUST00000044260.10.23	chr1	-	74439204	PolyA_DB v3		0	0	0	0	0	0	0	0	0	0	0	0	0	0	0	0	0	0	0	0	0	0	0	0	0	0	0	0	0	0	0	0	0	0	0	0	0	0
ENSMUST00000044260.10.24	chr1	-	74439242	PolyA_DB v3		0	0	0	0	0	0	0	0	0	0	0	0	0	0	0	0	0	0	0	0	0	0	0	0	0	0	0	0	0	0	0	0	0	0	0	0	0	0
ENSMUST00000113737.7.0	chr1	-	74565128	PolyASite 2.0		2	2	6	19	4	12	13	10	0	12	11	2	0	2	10	6	19	12	13	0	5	0	0	10	8	14	0	5	11	6	8	5	6	12	9	7	4	2
ENSMUST00000113737.7.1	chr1	-	74566297	PolyA_DB v3		0	0	0	0	1	0	0	0	0	0	0	0	0	0	0	0	0	0	0	0	0	0	0	1	0	1	0	0	0	0	0	0	0	0	0	0	0	0
ENSMUST00000113737.7.2	chr1	-	74566332	PolyASite 2.0		0	0	1	4	1	0	2	2	0	0	5	2	2	1	3	4	0	1	3	0	0	0	0	1	5	0	0	0	1	1	8	0	0	1	0	4	2	0
ENSMUST00000113737.7.3	chr1	-	74566382	PolyASite 2.0		0	0	1	1	1	1	0	0	0	0	4	1	0	1	0	1	0	0	0	0	0	0	0	1	0	0	0	1	1	0	1	0	0	1	0	1	0	0
ENSMUST00000113737.7.4	chr1	-	74566415	PolyA_DB v3		0	0	0	0	1	0	0	0	1	0	0	0	0	0	1	0	0	0	0	0	1	0	0	0	0	0	0	0	0	0	1	0	0	0	0	0	0	0
ENSMUST00000113737.7.5	chr1	-	74566426	Gencode M25		0	0	0	0	1	0	0	0	0	1	1	0	0	0	1	1	0	0	0	0	0	0	0	1	0	0	0	1	1	0	0	0	1	1	0	0	0	0
[truncated: 192,427 more rows]
