# Supplementary material for: The landscape of alternative polyadenylation in single cells of the developing mouse embryo
Source: Nat Commun. 2021 Aug 24;12:5101. doi: 10.1038/s41467-021-25388-8 (PMC8385098; doi:10.1038/s41467-021-25388-8)
Supplement: Supplementary file 9 — Supplementary Data 7 [file 41467_2021_25388_MOESM9_ESM.xlsx]

## Sheet: TableS7
Ensembl Gene Id	Gene name	Gene description	RNA-binding protein?	Cardiac_muscle_lineages	Cholinergic_neurons	Chondroctye_progenitors	Chondrocytes_and_osteoblasts	Connective_tissue_progenitors	Definitive_erythroid_lineage	Early_mesenchyme	Endothelial_cells	Ependymal_cell	Epithelial_cells	Excitatory_neurons	Granule_neurons	Hepatocytes	Inhibitory_interneurons	Inhibitory_neuron_progenitors	Inhibitory_neurons	Intermediate_Mesoderm	Isthmic_organizer_cells	Jaw_and_tooth_progenitors	Lens	Limb_mesenchyme	Megakaryocytes	Melanocytes	Myocytes	Neural_progenitor_cells	Neural_Tube	Neutrophils	Notochord_cells	Oligodendrocyte_Progenitors	Osteoblasts	Postmitotic_premature_neurons	Premature_oligodendrocyte	Primitive_erythroid_lineage	Radial_glia	Schwann_cell_precursor	Sensory_neurons	Stromal_cells	White_blood_cells
ENSMUSG00000000001	Gnai3	guanine nucleotide binding protein (G protein), alpha inhibiting 3 [Source:MGI Symbol;Acc:MGI:95773]	FALSE	100.891	101.272	88.263	80.909	70.275	84.014	90.888	92.204	88.982	96.813	63.156	58.529	62.834	77.341	72.012	61.924	88.975	97.489	81.983	74.839	82.301	86.122	88.557	92.405	88.998	90.888	88.761	98.549	87.339	109.354	79.019	66.481	75.826	75.492	81.748	95.559	100.51	74.414
ENSMUSG00000000003	Pbsn	probasin [Source:MGI Symbol;Acc:MGI:1860484]	FALSE	0	0	0	0	0	0	0	0	0	0	0	0	0	0	0	0	0	0	0	0	0	0	0	0	0	0	0	0	0	0	0	0	0	0	0	0	0	0
ENSMUSG00000000028	Cdc45	cell division cycle 45 [Source:MGI Symbol;Acc:MGI:1338073]	FALSE	31.972	11.048	25.536	29.35	17.483	42.827	43.546	31.027	22.245	28.859	9.338	10.974	19.719	18.591	8.798	7.172	26.317	33.868	25.918	36.034	40.182	29.36	36.899	25.139	19.055	42.94	57.061	22.382	40.593	25.764	8.698	38.965	45.786	32.731	25.559	8.808	35.707	27.732
ENSMUSG00000000037	Scml2	Scm polycomb group protein like 2 [Source:MGI Symbol;Acc:MGI:1340042]	FALSE	5.684	4.91	25.194	21.483	30.527	12.346	12.707	16.014	26.964	12.698	13.544	10.161	11.364	14.501	7.169	7.447	13.897	14.465	23.995	19.403	16.944	5.872	12.915	14.926	5.507	10.229	6.34	9.354	13.2	13.168	5.644	19.884	1.938	11.761	13.794	6.149	9.069	8.782
ENSMUSG00000000049	Apoh	apolipoprotein H [Source:MGI Symbol;Acc:MGI:88058]	FALSE	0	0	0.171	0.545	1.707	2.411	0.077	1.001	0.674	0.923	1.497	2.032	160.427	0.372	0.326	3.448	0.615	0	0.538	0	0.242	1.957	1.845	1.669	0.441	0	0	0.334	0.397	1.574	0.463	0.402	0	0.547	0.406	0.499	0.378	2.311
ENSMUSG00000000056	Narf	nuclear prelamin A recognition factor [Source:MGI Symbol;Acc:MGI:1914858]	FALSE	86.681	147.305	65.469	79.577	83.387	223.297	52.534	66.682	76.848	87.116	121.465	108.93	67.847	109.69	160.317	138.328	75.263	67.619	88.828	85.927	83.269	160.499	88.557	69.623	117.966	55.087	82.421	77.503	64.511	102.054	145.917	77.528	269.145	60.722	60.652	136.109	75.005	86.431
ENSMUSG00000000058	Cav2	caveolin 2 [Source:MGI Symbol;Acc:MGI:107571]	FALSE	3.552	2.455	4.799	1.573	1.707	3.087	1.24	43.537	22.245	8.388	2.637	2.032	1.003	1.115	2.444	2.62	2.951	1.882	2.307	2.772	1.936	1.957	5.535	1.08	1.542	3.41	0	2.673	1.886	7.157	2.036	5.624	1.938	3.373	4.666	2.16	1.889	8.782
ENSMUSG00000000078	Klf6	Kruppel-like factor 6 [Source:MGI Symbol;Acc:MGI:1346318]	FALSE	169.099	160.194	716.39	198.126	276.454	130.409	99.411	425.989	84.263	140.294	192.605	147.949	198.863	89.983	72.99	111.573	215.459	74.44	152.431	146.907	60.031	265.215	149.44	116.365	52.209	68.832	202.882	106.567	75.23	172.19	111.312	66.682	120.158	85.248	153.151	203.914	134.139	279.629
ENSMUSG00000000085	Scmh1	sex comb on midleg homolog 1 [Source:MGI Symbol;Acc:MGI:1352762]	FALSE	117.232	117.844	99.746	101.242	125.388	86.907	77.716	78.817	155.044	96.813	157.177	122.343	95.588	108.202	230.7	181.633	108.037	86.435	99.518	60.98	79.396	87.1	103.317	95.154	97.038	69.791	101.441	76.501	73.642	81.3	127.411	99.219	22.045	97.1	87.631	94.395	61.969	96.599
ENSMUSG00000000088	Cox5a	cytochrome c oxidase subunit 5A [Source:MGI Symbol;Acc:MGI:88474]	FALSE	331.803	147.919	78.152	81.756	71.845	104.848	106.849	115.349	79.544	111.204	119.683	97.549	108.288	104.112	123.496	115.71	99.674	110.778	84.983	99.786	99.003	144.841	143.905	146.708	112.569	121.149	82.421	102.558	109.173	143.134	111.589	93.796	114.344	107.768	103.453	119.49	128.849	125.255
ENSMUSG00000000093	Tbx2	T-box 2 [Source:MGI Symbol;Acc:MGI:98494]	FALSE	51.156	49.715	50.559	276.735	127.71	43.116	86.006	27.649	37.076	56.795	47.189	16.258	25.067	21.938	21.669	17.101	125.684	22.932	83.983	74.839	74.797	51.869	129.146	39.378	12.446	7.352	88.761	16.369	9.329	82.302	16.748	10.243	7.752	10.941	95.339	30.413	102.021	33.74
ENSMUSG00000000094	Tbx4	T-box 4 [Source:MGI Symbol;Acc:MGI:102556]	FALSE	2.131	1.841	2.571	15.734	12.43	6.463	16.659	5.254	2.022	3.001	3.849	2.032	2.34	2.975	3.258	2.758	22.444	1.294	18.458	8.315	67.535	9.787	9.225	4.615	2.093	1.492	6.34	2.004	1.092	16.317	2.498	2.008	1.211	1.732	2.637	1.33	17.759	2.311
ENSMUSG00000000103	Zfy2	zinc finger protein 2, Y-linked [Source:MGI Symbol;Acc:MGI:99213]	FALSE	0	0	0	0	0	0	0	0	0	0	0	0	0	0	0	0	0	0	0	0	0	0	0	0	0	0	0	0	0	0	0	0	0	0	0	0	0	0
ENSMUSG00000000120	Ngfr	nerve growth factor receptor (TNFR superfamily, member 16) [Source:MGI Symbol;Acc:MGI:97323]	FALSE	39.788	1031.13	208.062	85.992	190.95	54.691	78.8	32.653	37.076	34.631	163.522	43.491	38.436	98.535	195.182	98.333	67.515	25.872	74.37	77.611	55.432	51.869	71.953	134.532	138.673	52.317	95.101	30.734	19.353	98.619	196.53	17.675	12.113	34.19	503.267	327.891	90.497	39.749
ENSMUSG00000000125	Wnt3	wingless-type MMTV integration site family, member 3 [Source:MGI Symbol;Acc:MGI:98955]	FALSE	13.499	9.82	4.627	4.66	4.439	22.281	3.719	7.506	13.482	214.789	23.737	9.348	9.024	9.668	18.736	14.619	4.858	182.043	4.384	47.121	1.936	10.765	22.139	7.168	30.62	16.835	50.721	11.692	37.913	18.321	23.872	3.414	2.907	215.626	8.722	12.797	17.004	10.168
ENSMUSG00000000126	Wnt9a	wingless-type MMTV integration site family, member 9A [Source:MGI Symbol;Acc:MGI:2446084]	FALSE	4.973	1.841	25.879	7.746	23.493	8.585	3.099	3.378	177.29	12.467	4.063	5.69	3.008	2.603	4.725	4.275	16.787	40.807	8.229	11.087	4.115	7.829	11.07	19.836	6.719	2.131	0	15.033	2.283	11.594	2.683	6.427	1.696	14.223	1.826	14.458	9.069	5.084
ENSMUSG00000000127	Fer	fer (fms/fps related) protein kinase [Source:MGI Symbol;Acc:MGI:105917]	FALSE	33.393	55.239	52.615	38.488	43.367	34.146	32.62	45.038	55.951	35.785	54.103	47.555	34.759	48.338	49.529	55.579	40.214	35.868	40.607	24.946	45.266	53.826	38.744	29.754	45.71	36.76	31.7	45.433	39.203	34.209	57.182	38.563	15.504	38.384	40.773	53.845	23.616	43.909
ENSMUSG00000000131	Xpo6	exportin 6 [Source:MGI Symbol;Acc:MGI:2429950]	TRUE	77.444	55.853	58.785	62.028	61.396	68.484	70.432	55.172	55.951	69.108	66.435	67.065	60.494	60.608	56.86	65.096	63.765	63.974	59.911	83.155	70.198	60.677	55.348	98.002	57.055	72.775	50.721	63.806	72.253	61.261	57.275	72.306	61.775	59.263	75.46	76.447	65.369	69.792
ENSMUSG00000000134	Tfe3	transcription factor E3 [Source:MGI Symbol;Acc:MGI:98511]	FALSE	28.42	28.847	25.022	23.359	28.957	25.754	20.765	23.645	26.29	28.859	25.875	20.729	27.406	27.144	25.253	20.273	24.719	25.989	24.149	27.718	21.544	25.445	29.519	21.309	33.154	22.589	31.7	24.721	27.095	28.913	26.186	22.294	30.282	23.249	25.559	29.249	26.261	67.943
ENSMUSG00000000142	Axin2	axin 2 [Source:MGI Symbol;Acc:MGI:1270862]	FALSE	49.735	41.123	230.856	181.121	46.508	49.965	102.975	43.037	347.838	81.036	52.179	45.929	37.767	42.76	57.186	36.823	51.713	167.696	54.22	97.014	114.495	56.762	79.332	42.913	100.563	66.701	38.04	68.483	53.098	73.428	52.186	97.613	17.685	159.098	61.666	30.579	118.836	26.345
ENSMUSG00000000148	Brat1	BRCA1-associated ATM activator 1 [Source:MGI Symbol;Acc:MGI:1891679]	FALSE	32.683	52.17	46.445	45.386	45.279	39.644	40.369	38.908	30.335	37.863	42.057	52.433	46.457	42.389	37.147	43.167	41.259	40.101	39.992	38.806	42.845	28.381	49.813	43.011	43.948	36.014	57.061	38.083	40.692	42.224	46.079	44.187	24.468	36.925	42.192	48.029	36.274	56.85
ENSMUSG00000000149	Gna12	guanine nucleotide binding protein, alpha 12 [Source:MGI Symbol;Acc:MGI:95767]	FALSE	37.656	42.35	27.593	24.448	23.083	28.165	23.942	38.158	32.357	25.627	25.448	30.484	22.059	29.003	28.512	22.618	29.392	29.988	26.61	19.403	24.206	41.103	33.209	22.193	30.4	31.752	25.36	24.387	31.065	42.94	31.552	28.521	16.473	30.361	29.007	39.221	36.274	55.926
ENSMUSG00000000154	Slc22a18	solute carrier family 22 (organic cation transporter), member 18 [Source:MGI Symbol;Acc:MGI:1336884]	FALSE	0	0	0.857	0.545	1.434	0.579	0.31	0.876	0	3.694	0.784	0	13.703	0.744	0.163	0.276	0.43	0	1.384	0	1.936	1.957	1.845	0.687	0.11	0.32	0	0	0.198	0.429	0.37	0.201	0	0	0.609	0.166	0.189	0.924
ENSMUSG00000000157	Itgb2l	integrin beta 2-like [Source:MGI Symbol;Acc:MGI:1277979]	FALSE	0	0	0	0	0.137	0	0	0	0	0.077	0	0	0	0	0	0	0	0	0	0	1.21	0	0	0	0	0	38.04	0	0.099	0.143	0.093	0	0	0	0	0	0	0
ENSMUSG00000000159	Igsf5	immunoglobulin superfamily, member 5 [Source:MGI Symbol;Acc:MGI:1919308]	FALSE	0.71	1.228	0.171	0.182	0.273	0.386	2.015	1.877	0	7.465	0.855	0.813	13.035	0	0.652	0.69	1.353	0.118	0.769	5.544	0.242	0	1.845	0.589	0.441	0.32	6.34	0	0.298	0.429	0.093	0	0	0	0.203	0	0.945	0
ENSMUSG00000000167	Pih1d2	PIH1 domain containing 2 [Source:MGI Symbol;Acc:MGI:1919864]	TRUE	0	1.228	0.343	0.424	0.341	0.482	0.31	0	3.371	0.385	0.071	0.406	0	0	0.326	0.276	0.184	0.706	0.385	0	0	0.979	0	0.491	0.33	0.32	0	1.002	0.794	0.286	0.37	0	0.485	0.456	0.609	0.499	0.189	0
ENSMUSG00000000168	Dlat	dihydrolipoamide S-acetyltransferase (E2 component of pyruvate dehydrogenase complex) [Source:MGI Symbol;Acc:MGI:2385311]	FALSE	93.786	44.805	31.878	34.191	30.391	37.425	39.129	31.652	39.772	40.941	34.501	33.736	40.441	41.645	30.793	34.065	34.619	39.16	29.84	24.946	38.488	26.424	27.674	43.796	37.67	41.981	38.04	36.413	39.6	40.65	36.086	30.73	40.214	35.923	42.395	38.888	40.809	31.429
ENSMUSG00000000171	Sdhd	succinate dehydrogenase complex, subunit D, integral membrane protein [Source:MGI Symbol;Acc:MGI:1914175]	FALSE	173.362	56.467	88.092	84.297	65.084	98	97.629	80.694	73.477	86.885	48.472	46.336	93.583	48.71	52.95	45.236	83.257	91.256	84.137	60.98	101.182	87.1	64.573	89.753	60.8	76.824	82.421	76.835	78.505	87.598	49.965	67.284	72.676	76.586	62.274	56.837	98.999	84.582
ENSMUSG00000000182	Fgf23	fibroblast growth factor 23 [Source:MGI Symbol;Acc:MGI:1891427]	FALSE	0.71	0	0	0.182	0	0.096	0.155	1.251	0	0.154	0.285	0	0.334	0	0	0.414	0.061	0.118	0.231	0	0.242	0.979	0	0.393	0.661	0.32	0	0.334	0.198	0.143	0.093	0.201	0	0.274	0.203	0.332	0.567	0
ENSMUSG00000000183	Fgf6	fibroblast growth factor 6 [Source:MGI Symbol;Acc:MGI:95520]	FALSE	4.263	0.614	0.686	0.424	0.478	0.482	0.155	0.125	0	0.231	0.499	0.813	0	0.744	0.489	0.414	0.369	0.353	0.385	0	0	0	0	16.89	0.33	0	6.34	0	0.397	0.859	0.185	0.402	0.727	0.456	0.609	0.499	0	0
ENSMUSG00000000184	Ccnd2	cyclin D2 [Source:MGI Symbol;Acc:MGI:88314]	FALSE	1956.72	422.887	709.877	916.681	931.462	714.647	988.84	748.264	1203.28	1252.1	338.092	610.901	465.573	852.977	434.68	282.311	1063.52	1398.25	1274.2	1125.36	1115.66	789.773	966.749	635.932	848.782	1495.77	754.468	1102.75	1039.53	1414.16	455.147	1441.09	451.805	963.343	1142.04	403.009	1259.78	622.116
ENSMUSG00000000194	Gpr107	G protein-coupled receptor 107 [Source:MGI Symbol;Acc:MGI:2139054]	FALSE	66.076	99.431	96.833	89.502	94.109	88.837	82.52	94.456	111.901	91.272	75.274	98.362	75.534	108.946	108.833	71.44	95.247	121.362	89.366	124.732	83.511	83.186	73.798	87.887	138.012	114.969	88.761	125.942	132.1	75.002	89.105	126.133	47.724	119.255	96.962	93.066	81.806	85.044
ENSMUSG00000000197	Nalcn	sodium leak channel, non-selective [Source:MGI Symbol;Acc:MGI:2444306]	FALSE	2.131	28.847	10.969	2.179	3.62	4.63	0.697	2.252	10.112	8.311	35.285	8.942	2.674	30.49	8.472	30.479	2.214	12.583	3.23	16.631	0.242	2.936	5.535	3.044	10.464	3.303	12.68	14.031	11.414	4.58	17.765	10.444	0.242	4.559	28.399	33.736	2.078	1.849
ENSMUSG00000000202	Btbd17	BTB (POZ) domain containing 17 [Source:MGI Symbol;Acc:MGI:1919264]	FALSE	13.499	85.314	4.799	5.023	6.42	28.648	6.121	13.887	54.603	11.39	14.328	136.162	12.366	140.18	98.895	14.757	7.133	69.736	6.922	49.893	7.02	20.552	22.139	31.522	654.816	96.216	25.36	145.318	97.76	13.884	83.09	58.849	3.876	60.995	19.068	139.599	19.649	13.866
ENSMUSG00000000204	Slfn4	schlafen 4 [Source:MGI Symbol;Acc:MGI:1329010]	FALSE	0	0	0.171	0.061	0.137	0.096	0	0.125	0	0.077	0.143	0	0	0	0	0	0	0	0	0	0	0	0	0	0	0	0	0	0	0	0	0	0	0	0	0	0	1.387
ENSMUSG00000000214	Th	tyrosine hydroxylase [Source:MGI Symbol;Acc:MGI:98735]	FALSE	3.552	63.832	1.028	1.029	1.571	3.472	0.62	1.626	2.022	8.004	16.68	2.439	2.34	36.811	12.219	16.826	1.66	0.353	1.154	0	0.968	1.957	1.845	2.553	5.067	0.852	12.68	7.349	0.992	5.296	22.854	0.603	0.242	1.185	1.826	72.458	2.834	3.235
ENSMUSG00000000215	Ins2	insulin II [Source:MGI Symbol;Acc:MGI:96573]	FALSE	0	0	0	0	0.205	0	0	0	9.437	0	0	0	0	0	0	0	0	0	0	0	0	0	0	0	0	0	0	0	0	0	0.555	0.201	0	0	0	0	0.378	0
ENSMUSG00000000216	Scnn1g	sodium channel, nonvoltage-gated 1 gamma [Source:MGI Symbol;Acc:MGI:104695]	FALSE	0	0	0	0.121	0	0.193	0.077	0	0	3.54	0.071	0.406	0	0	0	0.138	0.061	0	0.154	2.772	0.242	0	0	0.098	0	0	0	0	0.099	0.716	0	0	0.242	0	0	1.33	0.567	0
ENSMUSG00000000223	Drp2	dystrophin related protein 2 [Source:MGI Symbol;Acc:MGI:107432]	FALSE	4.973	21.482	19.367	21.483	31.757	16.205	5.501	6.005	12.134	6.849	68.217	37.8	11.698	33.836	18.736	70.75	12.667	14.347	15.381	19.403	8.956	20.552	3.69	16.596	16.632	5.221	25.36	46.435	9.726	15.172	42.841	10.846	2.665	11.488	7.303	13.461	7.368	9.706
ENSMUSG00000000244	Tspan32	tetraspanin 32 [Source:MGI Symbol;Acc:MGI:1350360]	FALSE	3.552	0.614	1.371	1.936	3.073	105.62	1.395	4.879	3.371	2.54	4.206	4.065	6.684	2.603	1.955	1.655	3.074	1.882	2.615	5.544	3.631	391.461	1.845	2.553	1.652	0.533	25.36	3.341	1.389	5.01	1.666	2.008	165.46	2.188	2.84	3.656	1.889	62.859
ENSMUSG00000000247	Lhx2	LIM homeobox protein 2 [Source:MGI Symbol;Acc:MGI:96785]	FALSE	47.603	30.688	21.937	28.866	29.025	71.957	56.175	38.283	142.91	34.477	150.691	775.515	52.139	72.879	41.057	38.064	53.065	86.553	35.839	113.645	259.733	58.719	195.564	40.654	217.427	17.688	126.801	28.73	280.774	66.7	498.727	1013.68	13.566	25.073	27.79	182.974	76.327	49.917
ENSMUSG00000000248	Clec2g	C-type lectin domain family 2, member g [Source:MGI Symbol;Acc:MGI:1918059]	FALSE	0	0	0	0.061	0	0.096	0	0	0	0	0	0	0	0	0	0	0.123	0	0	0	0	0	0	0.098	0	0	0	0	0.099	0.429	0	0	0	0	0	0.332	0	0.462
ENSMUSG00000000253	Gmpr	guanosine monophosphate reductase [Source:MGI Symbol;Acc:MGI:1913605]	FALSE	56.84	11.048	8.741	9.561	10.79	133.207	5.811	33.779	7.415	11.39	19.603	17.478	15.374	13.014	13.197	18.481	11.253	7.174	9.767	5.544	8.714	62.634	60.883	16.792	13.217	5.008	12.68	10.356	7.344	21.041	13.139	8.637	285.134	13.311	8.52	12.797	12.091	24.496
ENSMUSG00000000263	Glra1	glycine receptor, alpha 1 subunit [Source:MGI Symbol;Acc:MGI:95747]	FALSE	18.473	92.065	2.571	3.389	1.776	24.018	5.036	12.886	7.415	9.851	26.802	3.252	7.353	12.27	89.934	32.686	6.333	11.289	3.461	36.034	2.905	17.616	9.225	5.892	442.235	246.454	50.721	84.518	13.498	8.588	53.574	3.214	3.149	469.272	13.794	7.146	9.257	11.093
ENSMUSG00000000266	Mid2	midline 2 [Source:MGI Symbol;Acc:MGI:1344333]	FALSE	37.656	19.641	5.313	3.933	6.01	4.148	3.409	22.144	6.067	15.468	12.332	4.065	4.011	3.346	4.236	9.93	4.181	4.704	5.845	2.772	1.694	3.915	3.69	4.124	5.728	3.729	0	4.677	3.672	8.302	6.107	3.816	2.423	6.747	28.602	8.642	3.967	5.546
ENSMUSG00000000275	Trim25	tripartite motif-containing 25 [Source:MGI Symbol;Acc:MGI:102749]	TRUE	7.815	2.455	3.256	2.905	6.898	25.175	3.177	47.541	2.696	9.235	4.847	4.065	72.192	2.231	3.91	4.965	8.977	2.47	2.615	5.544	1.452	17.616	5.535	13.06	3.304	3.09	25.36	4.009	2.58	12.596	3.794	2.611	25.437	3.829	3.246	6.814	5.29	48.531
ENSMUSG00000000276	Dgke	diacylglycerol kinase, epsilon [Source:MGI Symbol;Acc:MGI:1889276]	FALSE	33.393	69.97	31.878	32.557	31.074	26.622	35.72	51.419	31.683	34.477	69.358	78.039	27.072	53.172	54.742	83.852	30.622	28.812	30.994	38.806	35.099	28.381	27.674	32.798	39.983	35.695	31.7	32.738	32.95	27.768	55.702	39.166	14.535	36.196	38.136	60.493	31.173	26.345
ENSMUSG00000000278	Scpep1	serine carboxypeptidase 1 [Source:MGI Symbol;Acc:MGI:1921867]	FALSE	124.337	69.97	122.369	146.507	94.86	73.211	183.558	75.815	122.013	110.973	41.985	64.22	204.879	86.264	54.742	31.858	131.218	237.079	151.354	135.819	179.852	83.186	217.703	89.753	133.607	257.535	101.441	199.771	207.33	95.9	41.175	175.542	15.504	195.477	152.948	111.679	157.377	153.449
ENSMUSG00000000282	Mnt	max binding protein [Source:MGI Symbol;Acc:MGI:109150]	FALSE	36.235	69.356	34.62	38.669	42.684	38.872	36.727	35.28	41.12	43.404	60.519	59.749	38.77	61.352	54.905	67.302	42.428	36.926	36.839	52.665	43.329	36.21	51.658	36.432	44.499	35.482	38.04	45.099	35.63	47.807	64.492	43.986	38.276	37.564	34.687	63.817	47.232	43.909
ENSMUSG00000000290	Itgb2	integrin beta 2 [Source:MGI Symbol;Acc:MGI:96611]	FALSE	0	0	0	0.182	0.205	3.762	0.387	1.376	0.674	0.308	0.499	0.406	0.334	0	0.163	1.241	0.492	0.235	0.308	0	0.726	87.1	1.845	0.786	0.33	0	38.04	0	0.198	0.143	0.278	0	0.969	0.091	0.406	0.332	0.378	57.312
ENSMUSG00000000295	Hddc2	HD domain containing 2 [Source:MGI Symbol;Acc:MGI:1916942]	FALSE	28.42	13.503	35.134	30.984	22.4	21.124	26.887	20.643	24.942	32.322	17.179	13.413	11.698	13.386	14.337	13.791	28.777	26.224	26.302	22.175	24.932	23.488	14.76	23.764	16.962	20.778	19.02	20.044	23.919	27.195	10.641	26.512	16.958	20.879	25.965	16.951	27.584	19.412
ENSMUSG00000000296	Tpd52l1	tumor protein D52-like 1 [Source:MGI Symbol;Acc:MGI:1298386]	FALSE	14.92	4.296	34.963	13.071	10.449	7.524	14.489	7.882	18.201	14.16	6.415	2.032	4.011	6.321	4.399	4.413	17.524	8.114	20.073	0	12.587	9.787	14.76	13.748	3.525	6.606	19.02	8.018	4.565	13.455	5.367	3.414	4.361	5.106	7.1	3.656	12.469	5.546
ENSMUSG00000000301	Pemt	phosphatidylethanolamine N-methyltransferase [Source:MGI Symbol;Acc:MGI:104535]	FALSE	7.815	3.069	6.341	3.933	3.346	7.909	8.368	6.38	6.741	5.926	3.279	2.845	5.682	4.462	3.421	4	4.919	8.114	4.307	2.772	5.325	17.616	5.535	4.517	4.296	7.459	6.34	3.007	6.848	3.721	1.943	4.62	11.87	6.2	6.694	6.481	5.668	5.084
ENSMUSG00000000303	Cdh1	cadherin 1 [Source:MGI Symbol;Acc:MGI:88354]	FALSE	14.92	9.82	28.279	5.93	11.747	21.22	6.664	16.639	10.786	489.989	10.764	13.819	211.898	9.668	12.219	13.102	8.67	21.168	7.691	47.121	4.115	15.658	40.589	11.096	10.794	12.147	31.7	27.393	10.818	67.13	11.288	8.837	10.659	11.488	14.199	14.292	13.036	18.95
ENSMUSG00000000305	Cdh4	cadherin 4 [Source:MGI Symbol;Acc:MGI:99218]	FALSE	41.209	83.473	34.106	75.281	338.397	106.199	32.62	44.913	196.165	66.414	286.127	274.763	61.163	196.326	228.256	380.782	43.166	181.455	87.598	227.29	46.96	103.737	116.231	112.535	122.482	169.097	171.182	161.353	452.969	104.344	214.018	585.073	10.901	256.746	51.726	178.155	66.692	57.312
ENSMUSG00000000308	Ckmt1	creatine kinase, mitochondrial 1, ubiquitous [Source:MGI Symbol;Acc:MGI:99441]	FALSE	0.71	4.91	0.686	0.726	1.229	1.254	0.387	0.876	2.022	2.924	9.908	4.877	1.337	1.859	3.421	7.999	0.738	0.588	1.461	0	0	0	0	0.982	0.661	0.32	0	0.334	0.794	1.861	2.313	1.406	0.242	0.365	0.609	22.103	1.322	3.235
ENSMUSG00000000317	Bcl6b	B cell CLL/lymphoma 6, member B [Source:MGI Symbol;Acc:MGI:1278332]	FALSE	4.973	0.614	1.2	1.876	1.639	3.665	0.852	96.082	4.719	3.771	1.782	4.065	1.337	1.487	0.652	1.655	1.537	1.529	0.846	2.772	0.484	5.872	1.845	1.375	1.542	0.852	0	2.004	2.481	5.01	1.573	4.82	9.69	2.371	1.014	1.163	0.756	3.235
ENSMUSG00000000318	Clec10a	C-type lectin domain family 10, member A [Source:MGI Symbol;Acc:MGI:96975]	FALSE	0	0	0	0.121	0.137	0.193	0	0	0	0.539	0	1.626	0.668	0	0	0.276	0.369	0	0.308	0	0	0	0	0	0	0	0	0	0.198	0	0	0.402	0	0	0	0.332	0	63.783
ENSMUSG00000000320	Alox12	arachidonate 12-lipoxygenase [Source:MGI Symbol;Acc:MGI:87998]	FALSE	0.71	0.614	0.857	0.484	0.137	1.833	0	6.756	2.022	8.004	0.784	1.219	2.674	1.115	0.652	0.552	0.369	0.823	0.461	0	0	710.503	0	0.982	0.551	0.32	6.34	0.668	0.695	1.145	0.463	1.004	1.696	0.091	4.868	0.499	0	2.311
ENSMUSG00000000325	Arvcf	armadillo repeat gene deleted in velocardiofacial syndrome [Source:MGI Symbol;Acc:MGI:109620]	FALSE	55.419	164.49	53.815	70.197	53.952	78.419	55.168	48.667	209.647	116.206	152.045	141.04	58.155	158.399	152.008	156.947	59.337	165.814	67.371	160.766	73.587	51.869	95.937	56.562	142.749	143.099	126.801	292.307	211.597	82.588	168.864	228.365	32.947	238.146	160.25	113.673	84.829	58.237
ENSMUSG00000000326	Comt	catechol-O-methyltransferase [Source:MGI Symbol;Acc:MGI:88470]	FALSE	115.101	137.484	154.247	107.959	133.173	356.696	120.331	171.021	144.933	131.982	129.021	107.71	123.328	127.166	107.855	118.606	131.71	137.355	140.279	121.96	145.721	184.966	145.75	111.946	122.262	123.174	133.141	140.641	142.521	117.656	112.144	161.483	452.29	135.667	161.873	140.762	134.328	252.359
ENSMUSG00000000339	Rtca	RNA 3'-terminal phosphate cyclase [Source:MGI Symbol;Acc:MGI:1913618]	TRUE	90.233	83.473	65.469	61.907	48.352	55.366	80.04	53.796	55.951	59.95	56.028	54.871	35.762	57.634	58.001	56.545	58.968	78.673	55.758	72.067	69.714	79.271	84.867	59.803	69.171	82.897	88.761	74.162	76.62	58.112	62.272	62.464	51.843	73.304	61.666	61.656	103.722	49.917
ENSMUSG00000000340	Dbt	dihydrolipoamide branched chain transacylase E2 [Source:MGI Symbol;Acc:MGI:105386]	FALSE	105.154	42.35	51.587	50.046	53.747	46.781	52.843	48.416	55.277	60.258	41.344	48.775	90.24	40.529	48.388	39.995	52.266	48.686	54.758	63.752	45.024	57.741	68.263	64.418	64.215	52.85	63.401	51.78	52.304	62.406	43.396	57.644	51.358	50.419	51.118	50.023	59.701	67.481
ENSMUSG00000000346	Dazap2	DAZ associated protein 2 [Source:MGI Symbol;Acc:MGI:1344344]	FALSE	68.208	43.578	30.507	30.984	25.747	46.685	36.495	48.166	43.143	49.484	27.943	30.484	39.773	42.389	51.81	33.375	40.276	41.983	31.378	38.806	35.825	75.356	35.054	36.53	55.954	51.251	44.38	37.081	43.868	54.534	45.246	39.166	61.533	47.137	38.744	31.244	53.278	61.472
ENSMUSG00000000355	Mcts1	malignant T cell amplified sequence 1 [Source:MGI Symbol;Acc:MGI:1916245]	TRUE	45.472	76.721	57.585	51.619	67.201	66.266	48.272	56.548	61.344	61.643	90.528	73.975	82.219	70.276	84.231	95.437	55.832	51.038	60.757	60.98	51.801	46.975	53.503	54.009	73.357	43.686	69.741	49.108	46.349	49.954	86.977	54.028	34.4	52.06	63.086	84.258	36.274	85.969
ENSMUSG00000000359	Rem1	rad and gem related GTP binding protein 1 [Source:MGI Symbol;Acc:MGI:1097696]	FALSE	4.973	2.455	1.028	1.21	2.185	1.736	0.465	2.127	3.371	1.231	1.853	1.626	2.34	1.487	0.978	1.241	11.744	0.235	1.538	0	0.242	0	1.845	9.82	0.441	0.746	0	0	0.198	4.723	0.833	0.402	0.242	0.274	0.811	0.665	1.134	2.773
ENSMUSG00000000365	Rnf17	ring finger protein 17 [Source:MGI Symbol;Acc:MGI:1353419]	TRUE	0.71	0.614	3.77	1.271	2.049	2.701	1.085	1.376	0.674	1.308	0.784	0	0.334	0	1.14	0.965	1.168	0.47	1.307	0	0.968	3.915	0	1.08	0.661	1.279	0	0.668	0.496	0.573	0.925	0.803	2.18	0.912	1.014	1.163	0.189	6.009
ENSMUSG00000000374	Trappc10	trafficking protein particle complex 10 [Source:MGI Symbol;Acc:MGI:1336209]	FALSE	36.235	36.826	36.334	36.43	37.903	53.051	35.022	25.272	39.772	35.708	48.329	41.458	35.428	40.529	40.568	47.443	29.33	35.75	31.148	24.946	32.92	30.338	42.434	37.708	34.476	31.859	25.36	35.077	38.806	32.778	37.474	41.375	40.457	35.467	31.644	43.708	32.874	38.824
ENSMUSG00000000378	Ccm2	cerebral cavernous malformation 2 [Source:MGI Symbol;Acc:MGI:2384924]	FALSE	50.445	49.715	52.787	44.721	48.557	46.685	52.611	49.042	35.728	45.251	35.641	41.865	39.438	46.851	53.602	38.892	53.434	39.748	49.067	38.806	52.285	58.719	35.054	47.626	45.931	46.456	50.721	44.431	41.387	41.652	40.99	41.576	37.792	39.296	47.467	48.693	57.623	68.405
ENSMUSG00000000381	Wap	whey acidic protein [Source:MGI Symbol;Acc:MGI:98943]	FALSE	0	0	0	0	0	0	0	0	0	0	0	0	0	0	0	0	0	0	0	0	0	0	0	0	0	0	0	0	0	0	0.093	0	0	0	0	0	0	0
ENSMUSG00000000384	Tbrg4	transforming growth factor beta regulated gene 4 [Source:MGI Symbol;Acc:MGI:1100868]	TRUE	37.656	17.799	24.851	24.509	22.81	50.254	36.185	28.149	22.245	32.63	21.67	26.42	43.449	26.772	20.365	24.963	27.486	33.868	25.149	24.946	34.373	39.146	36.899	32.7	24.342	37.293	50.721	26.725	27.293	25.621	17.765	31.132	31.493	28.537	36.918	21.438	45.343	47.144
ENSMUSG00000000385	Tmprss2	transmembrane protease, serine 2 [Source:MGI Symbol;Acc:MGI:1354381]	FALSE	0	1.228	0	0.424	0.751	1.543	0.62	0.626	1.348	27.936	0.642	0.813	22.727	0.372	0	1.241	0.861	0.353	0.308	5.544	0	0.979	0	0.491	0.11	1.492	0	1.336	0.099	1.431	0.463	0.603	0.969	0.547	1.42	0.166	1.134	0.924
ENSMUSG00000000386	Mx1	MX dynamin-like GTPase 1 [Source:MGI Symbol;Acc:MGI:97243]	FALSE	0.71	0	0.171	0.242	0.615	0	0.232	0	0	0.154	0.428	0.813	1.003	0	0	0	0.061	0.118	0.231	0	0	0	1.845	0.589	0.11	0	0	0	0.099	0.286	0	0	0	0.182	1.623	0.166	0	19.412
ENSMUSG00000000392	Fap	fibroblast activation protein [Source:MGI Symbol;Acc:MGI:109608]	FALSE	8.526	3.683	61.013	43.329	91.036	18.423	51.991	7.882	14.156	7.85	9.908	9.755	11.029	5.206	8.961	4	27.363	2.705	43.376	38.806	3.147	24.466	14.76	118.427	3.965	3.09	19.02	4.343	1.191	20.325	5.459	5.021	4.118	4.103	5.274	6.481	22.294	12.941
ENSMUSG00000000394	Gcg	glucagon [Source:MGI Symbol;Acc:MGI:95674]	FALSE	2.131	0.614	0.686	0.726	0.478	0.482	0.31	0.25	0.674	14.622	0.855	1.626	2.005	1.115	0.652	0.414	3.197	0.235	0.615	83.155	0.484	0	1.845	1.375	1.652	0.852	0	2.004	0.298	5.01	1.295	0.803	0	0.365	0.203	0.831	1.889	0.462
ENSMUSG00000000399	Ndufa9	NADH:ubiquinone oxidoreductase subunit A9 [Source:MGI Symbol;Acc:MGI:1913358]	FALSE	88.812	41.123	40.275	38.972	31.893	48.228	44.01	41.661	37.75	42.327	36.71	24.387	33.757	36.067	40.242	31.031	41.198	42.218	37.915	47.121	32.92	49.911	47.968	45.662	40.644	43.366	44.38	47.771	41.883	54.677	37.196	37.358	69.527	37.29	34.484	37.226	52.144	43.909
ENSMUSG00000000402	Egfl6	EGF-like-domain, multiple 6 [Source:MGI Symbol;Acc:MGI:1858599]	FALSE	9.236	6.751	31.363	69.411	164.11	25.465	6.819	9.008	14.156	20.394	19.959	15.445	14.372	16.36	12.545	10.895	21.152	7.762	26.379	24.946	13.313	31.317	22.139	15.417	5.838	2.344	31.7	8.018	4.565	41.366	7.495	8.235	2.907	6.565	7.303	11.467	19.082	14.328
ENSMUSG00000000409	Lck	lymphocyte protein tyrosine kinase [Source:MGI Symbol;Acc:MGI:96756]	FALSE	2.842	3.683	4.627	6.051	7.034	5.884	8.678	24.521	10.112	15.776	7.2	4.877	5.348	3.346	3.584	8.551	6.887	7.291	6.383	11.087	12.345	7.829	12.915	2.946	2.974	6.073	6.34	4.009	4.764	5.439	2.313	10.243	2.665	5.653	8.52	3.656	8.502	8.782
ENSMUSG00000000411	Tssk3	testis-specific serine kinase 3 [Source:MGI Symbol;Acc:MGI:1929914]	FALSE	0	1.841	0.857	1.331	1.093	2.122	0.775	1.001	0.674	1.231	1.283	2.032	0.668	1.115	1.955	2.207	1.291	1.058	0.846	0	0.968	0.979	3.69	0.884	0.881	0.746	0	0.668	0.893	0.859	1.203	0.803	0.485	0.638	1.623	1.33	1.7	2.311
ENSMUSG00000000416	Cttnbp2	cortactin binding protein 2 [Source:MGI Symbol;Acc:MGI:1353467]	FALSE	7.815	9.207	43.36	17.126	39.064	17.266	17.124	18.516	28.987	12.621	53.034	109.743	12.7	24.541	51.484	61.372	18.508	6.938	31.917	24.946	20.333	17.616	20.294	11.98	12.777	5.008	25.36	5.345	4.962	18.464	36.456	13.457	1.696	8.479	9.128	19.112	13.981	9.244
ENSMUSG00000000420	Galnt1	polypeptide N-acetylgalactosaminyltransferase 1 [Source:MGI Symbol;Acc:MGI:894693]	FALSE	132.153	98.203	164.358	180.456	146.832	204.295	241.36	198.795	268.294	141.448	87.962	115.839	113.97	151.706	121.215	80.404	184.53	271.065	205.266	138.591	215.919	265.215	153.13	141.897	173.259	253.486	139.482	261.907	272.238	168.755	107.981	266.527	167.883	230.579	214.208	113.341	179.86	206.602
ENSMUSG00000000435	Myf5	myogenic factor 5 [Source:MGI Symbol;Acc:MGI:97252]	FALSE	6.394	3.683	2.914	3.268	3.893	5.594	12.94	3.753	3.371	2.77	3.136	3.252	3.342	1.487	2.444	2.896	2.152	1.176	4.691	0	2.179	5.872	5.535	116.463	2.203	1.385	12.68	1.336	2.283	7.872	4.071	2.008	0.727	2.097	2.84	3.158	7.746	1.849
ENSMUSG00000000439	Mkrn2	makorin, ring finger protein, 2 [Source:MGI Symbol;Acc:MGI:1914277]	TRUE	34.104	24.551	34.106	36.248	34.42	35.303	33.24	29.775	31.009	35.093	38.706	41.458	38.77	44.62	32.911	38.202	34.864	33.516	33.609	33.262	37.035	37.189	36.899	31.718	34.035	32.179	31.7	34.743	32.454	31.06	33.773	32.337	29.313	37.837	35.498	36.562	33.251	38.824
ENSMUSG00000000440	Pparg	peroxisome proliferator activated receptor gamma [Source:MGI Symbol;Acc:MGI:97747]	FALSE	0	0.614	0.171	0.303	0.751	0.482	0.232	0.5	0.674	0.385	0.071	0	0	1.115	0.163	0.414	0	0	0.154	2.772	0.242	0	0	0.196	0	0	0	0	0	0.573	0	0	0.242	0.182	0.203	0.499	0.189	1.849
ENSMUSG00000000441	Raf1	v-raf-leukemia viral oncogene 1 [Source:MGI Symbol;Acc:MGI:97847]	FALSE	96.628	98.203	114.142	116.249	122.997	103.594	101.813	86.199	118.643	104.662	138.002	154.859	135.36	134.602	130.176	154.464	100.781	107.132	103.517	108.101	112.801	95.908	108.851	109.982	117.636	101.757	101.441	117.257	114.93	97.331	125.561	120.509	48.935	104.394	100.613	112.178	92.008	97.061
ENSMUSG00000000486	Septin1	septin 1 [Source:MGI Symbol;Acc:MGI:1858916]	FALSE	7.815	8.593	7.541	8.109	5.259	16.88	8.213	15.138	20.223	12.929	4.063	11.787	5.682	7.437	8.635	5.654	7.809	16.934	7.537	8.315	11.135	26.424	7.38	6.579	27.647	21.204	12.68	16.035	21.239	7.014	7.68	26.713	8.721	22.885	13.388	7.645	23.427	18.488
ENSMUSG00000000489	Pdgfb	platelet derived growth factor, B polypeptide [Source:MGI Symbol;Acc:MGI:97528]	FALSE	1.421	0	2.057	1.755	2.868	2.99	1.085	131.863	3.371	4.387	2.994	2.845	5.348	0.744	1.303	3.034	2.767	1.764	1.154	0	0.242	81.228	1.845	12.275	1.762	0.746	12.68	2.673	2.382	7.729	1.758	1.205	1.696	1.732	7.708	1.163	2.645	18.026
ENSMUSG00000000530	Acvrl1	activin A receptor, type II-like 1 [Source:MGI Symbol;Acc:MGI:1338946]	FALSE	6.394	1.228	28.45	9.017	10.244	6.559	9.066	191.414	5.393	2.617	3.707	3.658	4.679	3.718	2.281	2.758	13.466	2.117	20.457	8.315	6.536	10.765	9.225	4.321	2.864	1.918	19.02	3.675	1.985	14.313	3.146	2.41	3.392	2.918	13.185	3.49	15.681	25.421
ENSMUSG00000000531	Grasp	GRP1 (general receptor for phosphoinositides 1)-associated scaffold protein [Source:MGI Symbol;Acc:MGI:1860303]	FALSE	13.499	11.662	18.51	20.938	23.425	11.478	12.087	62.053	21.571	26.858	10.336	26.826	7.019	15.617	16.618	10.068	12.974	12.23	23.611	22.175	26.869	11.744	18.449	46.939	36.789	7.139	19.02	7.349	13.101	26.193	13.046	15.666	4.361	9.391	39.961	93.731	28.339	11.555
ENSMUSG00000000532	Acvr1b	activin A receptor, type 1B [Source:MGI Symbol;Acc:MGI:1338944]	FALSE	51.156	116.616	43.875	46.96	39.815	44.081	60.204	46.79	73.477	85.654	116.618	140.633	56.484	124.563	116.327	142.741	45.195	65.267	48.375	58.208	58.821	44.039	38.744	43.404	84.702	63.398	44.38	74.162	75.726	44.944	120.287	88.173	52.085	82.421	58.623	105.863	53.656	73.951
ENSMUSG00000000538	Tom1l2	target of myb1-like 2 (chicken) [Source:MGI Symbol;Acc:MGI:2443306]	FALSE	58.261	100.044	159.56	88.715	147.993	113.144	56.253	107.717	98.419	84.807	181.342	141.04	135.36	108.946	100.035	160.946	97.707	55.389	112.439	110.873	62.21	75.356	119.921	71.39	71.264	33.457	120.461	82.514	66.794	80.441	127.874	95.604	93.51	77.498	148.079	154.722	38.352	105.843
ENSMUSG00000000544	Gpa33	glycoprotein A33 (transmembrane) [Source:MGI Symbol;Acc:MGI:1891703]	FALSE	0	0	0.171	0.121	0.137	0.386	0.077	0.125	1.348	4.925	0.143	0	0	0.372	0	0.276	0.123	0.353	0.154	0	0	0	0	0.295	0	0.533	0	0.334	0.099	0.143	0.463	0	0	0.182	0	0.166	0	0.462
ENSMUSG00000000552	Zfp385a	zinc finger protein 385A [Source:MGI Symbol;Acc:MGI:1352495]	TRUE	41.919	31.302	51.416	28.805	33.396	21.896	36.03	22.769	41.12	59.257	37.851	24.794	42.112	30.118	45.781	38.892	33.512	44.335	30.84	60.98	29.047	66.548	57.193	31.325	37.45	43.153	31.7	32.738	39.6	37.501	48.207	35.55	11.87	37.381	33.876	58.332	42.509	73.951
ENSMUSG00000000555	Itga5	integrin alpha 5 (fibronectin receptor alpha) [Source:MGI Symbol;Acc:MGI:96604]	FALSE	125.758	15.958	155.446	135.493	182.072	64.144	130.946	331.783	83.589	58.642	28.085	26.826	190.173	32.721	27.371	16.826	140.565	80.673	130.666	91.47	110.622	90.036	79.332	108.509	32.493	67.873	107.781	53.45	63.916	97.331	17.673	57.041	12.355	55.707	75.46	22.602	131.872	86.893
ENSMUSG00000000560	Gabra2	gamma-aminobutyric acid (GABA) A receptor, subunit alpha 2 [Source:MGI Symbol;Acc:MGI:95614]	FALSE	7.105	17.186	10.797	9.017	16.527	16.783	4.107	10.509	87.634	7.619	179.988	221.518	15.708	42.389	15.315	144.396	7.01	13.406	8.614	19.403	3.389	7.829	38.744	14.926	6.388	2.451	31.7	34.409	18.758	12.882	66.435	77.528	0.727	10.485	9.534	34.401	5.857	9.706
ENSMUSG00000000561	Wdr77	WD repeat domain 77 [Source:MGI Symbol;Acc:MGI:1917715]	FALSE	116.522	60.149	60.499	73.284	68.772	87.775	119.324	68.559	80.219	100.353	63.798	56.497	90.575	52.428	55.557	54.476	82.334	102.193	67.679	99.786	83.753	75.356	83.022	95.351	70.273	120.616	69.741	81.846	98.951	76.863	54.037	93.395	59.837	87.527	92.499	70.963	105.611	81.347
ENSMUSG00000000562	Adora3	adenosine A3 receptor [Source:MGI Symbol;Acc:MGI:104847]	FALSE	0	0	0	0.182	0.068	0.386	0	0.25	0	0.077	0	0	0	0	0	0	0	0.235	0	0	0	0	0	0	0	0	0	0	0	0	0	0.201	0	0	0	0.166	0	15.715
ENSMUSG00000000563	Atp5pb	ATP synthase peripheral stalk-membrane subunit b [Source:MGI Symbol;Acc:MGI:1100495]	FALSE	436.957	203.772	153.047	147.596	126.822	172.368	165.349	175.9	160.437	164.766	144.204	115.839	137.7	159.143	152.822	142.603	165.099	163.344	151.2	191.256	158.309	249.557	199.254	190.407	170.616	166.114	158.502	163.692	154.232	232.306	162.572	127.941	225.055	155.634	141.994	180.648	217.268	160.382
ENSMUSG00000000567	Sox9	SRY (sex determining region Y)-box 9 [Source:MGI Symbol;Acc:MGI:98371]	FALSE	199.65	143.008	462.74	298.581	251.595	283.679	353.943	195.417	446.932	313.525	140.569	126.814	176.47	293.745	197.626	114.469	244.236	272.005	1042.33	376.968	554.564	279.895	339.469	166.053	312.703	485.449	386.744	621.361	756.272	635.8	158.316	681.681	95.206	874.358	261.066	117.163	539.958	205.677
ENSMUSG00000000568	Hnrnpd	heterogeneous nuclear ribonucleoprotein D [Source:MGI Symbol;Acc:MGI:101947]	TRUE	380.828	270.059	271.645	295.071	229.604	285.608	333.255	272.233	289.191	321.375	219.763	217.047	246.323	234.996	228.256	212.25	306.033	363.85	287.403	307.673	338.161	294.575	285.966	284.971	276.906	356.095	196.542	299.322	340.025	353.254	226.417	330.999	233.049	324.488	282.568	201.255	436.614	237.569
ENSMUSG00000000579	Dynlt1c	dynein light chain Tctex-type 1C [Source:MGI Symbol;Acc:MGI:3807476]	FALSE	0	0	0	0	0	0	0	0	0	0	0	0	0	0	0	0	0	0	0	0	0	0	0	0	0	0	0	0	0	0	0	0	0	0	0	0	0	0
ENSMUSG00000000581	C1d	C1D nuclear receptor co-repressor [Source:MGI Symbol;Acc:MGI:1927354]	TRUE	58.261	46.647	51.416	46.173	48.284	49.096	49.279	43.037	33.031	42.096	43.625	37.8	33.422	37.183	35.68	41.098	46.855	40.572	51.297	52.665	31.71	49.911	40.589	43.305	35.467	36.121	19.02	35.745	36.424	59.114	36.919	35.952	34.642	35.649	37.121	46.034	56.49	47.606
ENSMUSG00000000594	Gm2a	GM2 ganglioside activator protein [Source:MGI Symbol;Acc:MGI:95762]	FALSE	45.472	23.937	29.821	22.935	28.683	16.687	12.707	13.887	40.446	26.858	22.596	32.11	41.444	26.4	22.483	19.722	31.729	38.925	30.302	24.946	17.428	25.445	44.279	15.81	23.681	25.04	25.36	48.105	27.69	26.337	26.648	36.956	4.361	37.29	53.755	23.599	19.271	157.147
ENSMUSG00000000600	Krit1	KRIT1, ankyrin repeat containing [Source:MGI Symbol;Acc:MGI:1930618]	FALSE	48.314	66.901	51.93	47.988	58.528	53.726	39.671	44.913	49.21	49.638	68.859	66.252	39.104	56.89	58.815	66.888	44.518	54.919	49.067	66.524	48.897	50.89	49.813	42.814	61.021	44.006	19.02	50.11	50.914	38.074	59.218	53.225	35.127	49.143	42.801	75.782	40.997	48.993
ENSMUSG00000000605	Clcn4	chloride channel, voltage-sensitive 4 [Source:MGI Symbol;Acc:MGI:104571]	FALSE	116.522	343.097	190.752	172.831	199.077	217.895	146.366	172.898	197.513	156.609	397.256	375.97	162.098	402.319	416.921	457.324	183.238	195.449	169.504	238.377	158.793	177.136	201.098	178.132	305.103	177.302	215.562	183.402	223.408	149.002	418.968	226.156	183.145	225.838	201.631	329.055	140.752	239.88
ENSMUSG00000000606	Vmn2r88	vomeronasal 2, receptor 88 [Source:MGI Symbol;Acc:MGI:1316662]	FALSE	0	0	0	0	0	0	0	0	0	0	0	0	0	0	0	0.138	0.061	0	0	0	0	0	0	0	0	0	0	0.334	0	0	0	0	0	0	0	0	0	0
ENSMUSG00000000617	Grm6	glutamate receptor, metabotropic 6 [Source:MGI Symbol;Acc:MGI:1351343]	FALSE	0	0	0.171	0.061	0.068	0	0	2.127	0	0	0	0	0	0	0.326	0	0.369	0	0	0	0	0.979	0	0.098	0	0	0	0.334	0	0	0	0.201	0	0	0	0.332	0	2.773
ENSMUSG00000000627	Sema4f	sema domain, immunoglobulin domain (Ig), TM domain, and short cytoplasmic domain [Source:MGI Symbol;Acc:MGI:1340055]	FALSE	2.131	24.551	5.313	15.189	10.79	5.691	3.487	3.128	6.067	6.003	44.052	23.168	5.682	16.36	17.433	38.616	5.903	8.114	7.537	5.544	4.115	3.915	11.07	3.142	5.728	4.156	12.68	4.343	7.047	11.594	17.395	8.436	0.727	5.926	8.114	42.212	6.99	6.009
ENSMUSG00000000628	Hk2	hexokinase 2 [Source:MGI Symbol;Acc:MGI:1315197]	FALSE	112.969	14.117	23.994	26.748	16.8	26.815	57.88	28.649	19.549	54.871	8.197	12.194	31.417	15.989	10.59	8.689	43.596	52.449	27.148	38.806	36.067	23.488	36.899	43.109	27.206	73.094	69.741	52.114	46.25	45.23	10.826	48.806	17.685	37.837	34.281	18.779	54.411	71.178
ENSMUSG00000000631	Myo18a	myosin XVIIIA [Source:MGI Symbol;Acc:MGI:2667185]	FALSE	143.521	48.488	32.049	24.872	35.718	49.579	22.315	98.584	30.335	35.708	65.152	54.058	93.248	61.724	65.169	76.129	29.638	35.632	32.07	36.034	21.544	58.719	44.279	81.21	56.284	23.228	50.721	29.398	29.973	66.128	58.108	29.324	27.133	24.982	56.595	44.206	32.496	51.766
ENSMUSG00000000632	Sez6	seizure related gene 6 [Source:MGI Symbol;Acc:MGI:104745]	FALSE	4.973	65.06	3.428	3.57	8.4	21.22	1.395	5.63	19.549	4.31	130.589	502.378	17.045	163.605	123.822	262.727	3.259	12.465	3.461	36.034	2.905	8.808	14.76	8.15	20.928	3.729	31.7	3.341	24.911	10.306	90.123	21.089	1.696	10.12	9.737	14.791	7.557	13.866
ENSMUSG00000000673	Haao	3-hydroxyanthranilate 3,4-dioxygenase [Source:MGI Symbol;Acc:MGI:1349444]	FALSE	0	0	0.171	0.121	0.546	0.579	0.077	0.125	0	0.847	0.356	0	45.454	0.744	0	0.69	0.307	0.235	0.077	2.772	0	0	0	0.196	0	0.107	6.34	0	0	1.002	0.093	0.201	0	0	0.203	0	0	9.244
ENSMUSG00000000682	Cd52	CD52 antigen [Source:MGI Symbol;Acc:MGI:1346088]	FALSE	0.71	0	0.686	0.484	0.273	1.543	0.155	0.876	0	0.385	0.855	0	0	0.744	0.652	0.827	0.738	0.235	0.692	0	0.726	1.957	0	0.491	0.551	0.32	69.741	0	0.099	1.718	0.648	0.603	0.242	0.274	0.609	0.997	0.378	95.675
ENSMUSG00000000686	Abhd15	abhydrolase domain containing 15 [Source:MGI Symbol;Acc:MGI:1914727]	FALSE	2.842	14.117	2.399	1.15	1.912	1.447	3.099	3.503	8.763	3.771	2.424	4.065	15.374	0.744	2.607	1.103	1.599	8.82	1.692	5.544	1.694	2.936	3.69	1.178	5.617	9.27	6.34	6.013	8.337	2.29	2.683	6.829	2.423	7.385	4.666	55.009	4.156	33.74
ENSMUSG00000000690	Hoxb6	homeobox B6 [Source:MGI Symbol;Acc:MGI:96187]	FALSE	9.947	21.482	16.11	11.014	15.503	15.626	29.289	13.512	4.045	15.699	31.435	4.471	8.021	10.783	107.855	56.545	30.56	8.467	17.612	16.631	4.115	18.594	11.07	9.231	54.082	42.301	19.02	21.046	4.863	14.743	70.599	3.414	3.634	94.365	46.047	32.739	27.395	11.555
ENSMUSG00000000693	Loxl3	lysyl oxidase-like 3 [Source:MGI Symbol;Acc:MGI:1337004]	FALSE	14.21	6.751	50.387	31.891	45.074	36.171	21.695	16.264	22.92	18.547	11.619	9.348	13.369	12.642	11.73	7.172	40.522	21.05	48.836	49.893	23.238	33.274	59.038	18.363	10.684	15.663	25.36	13.697	22.232	30.631	8.883	19.884	10.175	19.694	49.089	13.129	21.538	37.9
ENSMUSG00000000701	Tcl1b5	T cell leukemia/lymphoma 1B, 5 [Source:MGI Symbol;Acc:MGI:1351635]	FALSE	0	0	0	0	0	0	0	0	0	0	0	0	0	0	0	0	0	0	0	0	0	0	0	0	0	0	0	0	0	0	0	0	0	0	0	0	0	0
ENSMUSG00000000706	Btn1a1	butyrophilin, subfamily 1, member A1 [Source:MGI Symbol;Acc:MGI:103118]	FALSE	0.71	0	0.343	0.303	1.093	6.752	0.232	0.125	0	0.308	0.356	0.406	0.334	0	0.326	0	0.799	0.235	0.461	0	0.484	0	1.845	0.393	0.11	0.107	0	0	0.198	0.716	0	1.406	5.33	0.365	0.609	0.332	0	0
ENSMUSG00000000708	Kat2b	K(lysine) acetyltransferase 2B [Source:MGI Symbol;Acc:MGI:1343094]	FALSE	19.894	15.344	9.255	13.495	16.117	22.474	6.431	15.889	15.504	14.314	23.309	23.168	17.38	22.682	18.573	21.928	12.667	16.111	14.536	11.087	13.798	22.509	18.449	14.73	16.081	13.852	31.7	15.033	14.59	11.88	20.264	18.679	14.293	14.588	17.242	19.61	5.479	28.656
ENSMUSG00000000711	Rab5b	RAB5B, member RAS oncogene family [Source:MGI Symbol;Acc:MGI:105938]	FALSE	17.052	12.889	17.995	13.918	18.234	14.661	12.397	13.011	14.156	17.392	17.749	17.884	12.032	19.707	17.759	17.791	14.266	13.759	14.228	5.544	13.555	20.552	18.449	16.988	15.641	10.442	0	17.371	14.093	17.605	15.545	12.653	13.809	12.217	15.822	21.438	27.395	14.79
ENSMUSG00000000724	Cryba1	crystallin, beta A1 [Source:MGI Symbol;Acc:MGI:88518]	FALSE	1.421	0.614	0	0	0.068	0.579	0.077	0.5	0.674	0.077	0.927	0.406	0.668	0.372	0	0.552	0.307	0	0.154	1011.72	0	0	0	0.491	0.441	0	0	0	0	1.002	0.74	0	0	0.182	0.203	6.814	0	1.387
ENSMUSG00000000730	Dnmt3l	DNA (cytosine-5-)-methyltransferase 3-like [Source:MGI Symbol;Acc:MGI:1859287]	TRUE	0	0	0	0.061	0	0	0.077	0.125	0	0	0	0	0	0	0	0	0	0	0	0	0	0	0	0.098	0	0	0	0	0.099	0.143	0	0	0	0	0	0	0	0
ENSMUSG00000000731	Aire	autoimmune regulator (autoimmune polyendocrinopathy candidiasis ectodermal dystrophy) [Source:MGI Symbol;Acc:MGI:1338803]	FALSE	5.684	0	0.343	0.726	1.366	0.193	0.31	0.25	1.348	3.848	1.568	0	0.668	1.487	0.489	0.552	2.214	1.882	2.615	0	0	0	3.69	0	1.101	0.959	0	0.668	1.786	1.145	0.925	0.803	0	1.276	1.826	0	0	0.924
ENSMUSG00000000732	Icosl	icos ligand [Source:MGI Symbol;Acc:MGI:1354701]	FALSE	2.842	1.228	5.827	6.415	9.834	3.569	6.741	2.377	6.067	6.387	1.639	0.813	32.085	1.859	0.978	0.552	6.764	7.526	5.23	13.859	7.262	2.936	0	3.241	2.093	8.098	6.34	6.347	6.55	4.151	1.295	3.414	0.242	8.662	4.057	1.662	4.723	18.026
ENSMUSG00000000738	Spg7	SPG7, paraplegin matrix AAA peptidase subunit [Source:MGI Symbol;Acc:MGI:2385906]	FALSE	51.156	55.853	54.672	48.896	51.016	62.311	64.001	49.167	66.062	60.489	50.61	50.807	49.465	65.442	47.737	49.649	51.713	68.207	55.373	60.98	63.178	64.591	55.348	55.482	60.8	60.308	88.761	47.437	62.427	48.522	53.759	64.673	70.981	63.639	65.114	50.854	60.457	61.01
ENSMUSG00000000739	Sult5a1	sulfotransferase family 5A, member 1 [Source:MGI Symbol;Acc:MGI:1931463]	FALSE	8.526	0.614	8.398	8.23	27.864	5.402	3.254	14.012	5.393	31.168	3.635	3.252	5.013	2.975	2.607	2.758	19.369	1.294	11.69	8.315	2.905	4.893	14.76	6.972	1.652	0.639	12.68	1.336	1.687	10.592	2.036	3.414	4.603	1.185	3.854	2.991	3.59	3.698
ENSMUSG00000000740	Rpl13	ribosomal protein L13 [Source:MGI Symbol;Acc:MGI:105922]	TRUE	529.322	266.376	344.313	362.727	348.914	506.011	416.782	402.969	395.026	440.429	253.052	316.628	448.862	268.089	267.194	243.419	381.542	391.368	362.619	435.177	403.76	419.842	394.817	492.17	343.214	388.806	336.024	335.067	349.553	525.014	255.933	374.583	772.309	345.367	380.138	288.671	476.289	479.76
ENSMUSG00000000743	Chmp1a	charged multivesicular body protein 1A [Source:MGI Symbol;Acc:MGI:1920159]	FALSE	41.919	28.233	30.335	29.834	32.713	39.837	28.514	30.151	42.469	40.557	40.346	39.02	32.085	43.504	39.916	44.546	34.373	30.693	30.686	16.631	31.226	50.89	38.744	39.378	38.881	29.089	57.061	30.066	30.668	43.226	43.118	30.931	26.89	30.999	37.527	34.9	35.707	38.824
ENSMUSG00000000751	Rpa1	replication protein A1 [Source:MGI Symbol;Acc:MGI:1915525]	FALSE	100.18	24.551	50.387	51.982	47.328	59.707	67.488	66.182	43.817	60.181	26.303	42.678	51.136	35.696	26.231	25.514	58.722	69.148	54.297	77.611	63.178	65.57	46.124	59.606	39.432	80.34	38.04	56.791	64.511	82.302	28.776	64.272	68.074	64.004	63.086	31.576	73.493	63.783
ENSMUSG00000000753	Serpinf1	serine (or cysteine) peptidase inhibitor, clade F, member 1 [Source:MGI Symbol;Acc:MGI:108080]	FALSE	41.919	17.799	159.56	170.592	122.315	44.177	178.056	54.922	32.357	38.556	24.592	20.323	350.266	17.848	21.995	16.412	88.852	19.757	113.592	72.067	122.241	47.954	79.332	46.448	16.191	35.482	57.061	21.046	19.353	80.584	15.73	15.265	10.901	20.149	123.332	27.92	127.905	32.354
ENSMUSG00000000759	Tubgcp3	tubulin, gamma complex associated protein 3 [Source:MGI Symbol;Acc:MGI:2183752]	FALSE	51.866	38.668	59.471	54.282	57.162	105.909	51.061	55.297	58.647	63.952	52.107	57.31	57.152	53.172	41.057	50.89	52.942	55.271	51.759	49.893	55.432	62.634	53.503	49.197	39.212	59.456	50.721	53.45	58.557	44.658	40.435	68.49	99.325	54.978	56.595	47.53	45.154	67.018
ENSMUSG00000000766	Oprm1	opioid receptor, mu 1 [Source:MGI Symbol;Acc:MGI:97441]	FALSE	0	1.228	0.171	0	0	0.579	0	0.25	0.674	0	7.912	0	0.334	0	0.163	7.309	0	0	0.077	0	0	0	0	0	0.11	0	0	0	0.099	0	0.555	0	0	0.182	0	4.321	0.189	0
ENSMUSG00000000776	Polr3d	polymerase (RNA) III (DNA directed) polypeptide D [Source:MGI Symbol;Acc:MGI:1914315]	FALSE	44.761	27.006	34.963	34.009	42.069	39.451	42.151	30.026	26.29	35.17	23.095	21.949	36.765	23.797	20.04	24.273	37.263	34.692	36.531	41.577	38.488	24.466	22.139	34.468	24.232	35.482	19.02	22.382	34.737	36.928	18.968	30.328	19.138	32.367	33.876	29.582	44.209	28.194
ENSMUSG00000000782	Tcf7	transcription factor 7, T cell specific [Source:MGI Symbol;Acc:MGI:98507]	FALSE	31.972	7.979	26.051	17.731	5.327	8.006	35.642	25.272	29.661	24.088	4.491	4.877	21.725	5.206	6.843	4.413	21.767	24.931	8.152	8.315	32.436	7.829	23.984	10.213	8.702	18.966	6.34	12.694	10.818	20.468	5.089	9.842	12.597	15.591	17.445	6.814	25.316	9.244
ENSMUSG00000000787	Ddx3x	DEAD/H (Asp-Glu-Ala-Asp/His) box polypeptide 3, X-linked [Source:MGI Symbol;Acc:MGI:103064]	TRUE	576.926	408.771	457.255	461.124	324.465	372.129	585.927	447.883	431.427	495.53	316.992	333.293	342.913	425.373	400.629	321.754	457.235	520.609	465.829	449.036	565.941	424.736	448.32	440.714	510.745	563.444	412.104	509.449	503.189	546.198	388.989	455.726	328.498	516.5	445.861	360.132	664.273	383.161
ENSMUSG00000000791	Il12rb1	interleukin 12 receptor, beta 1 [Source:MGI Symbol;Acc:MGI:104579]	FALSE	0	0	0.171	0.061	0.068	0.868	0.387	0.25	0	0	0.143	0	0	0	0	0	0.184	0.235	0.231	0	0.242	1.957	0	0.098	0.33	0	0	0	0	0.143	0.093	0.201	2.18	0	0	0.166	0.756	3.235
ENSMUSG00000000792	Slc5a5	solute carrier family 5 (sodium iodide symporter), member 5 [Source:MGI Symbol;Acc:MGI:2149330]	FALSE	1.421	4.296	0.857	0.787	1.502	0.772	0.775	0.751	3.371	2.155	1.853	1.219	2.674	1.487	2.118	1.379	0.43	1.999	0.615	2.772	0.242	1.957	0	1.866	1.212	1.811	0	2.338	2.878	0.429	1.48	2.008	0.969	1.55	1.217	1.828	9.446	2.311
ENSMUSG00000000794	Kcnn3	potassium intermediate/small conductance calcium-activated channel, subfamily N, member 3 [Source:MGI Symbol;Acc:MGI:2153183]	FALSE	4.263	4.91	6.684	5.87	18.166	6.27	5.114	11.76	22.92	3.232	16.252	34.549	4.679	6.321	6.191	8.827	13.712	16.581	9.537	13.859	2.421	7.829	3.69	25.139	2.864	3.303	19.02	26.391	7.94	12.023	8.883	6.628	0.727	21.152	4.26	6.481	5.101	1.387
ENSMUSG00000000804	Usp32	ubiquitin specific peptidase 32 [Source:MGI Symbol;Acc:MGI:2144475]	FALSE	22.025	39.281	24.851	26.687	31.074	62.697	22.238	25.897	48.536	31.399	45.407	34.955	34.425	37.555	43.012	45.925	27.793	23.755	27.994	30.49	21.786	59.698	49.813	24.55	27.757	21.95	38.04	36.413	24.415	28.197	40.62	26.311	42.395	28.264	25.356	43.209	20.782	30.043
ENSMUSG00000000805	Car4	carbonic anhydrase 4 [Source:MGI Symbol;Acc:MGI:1096574]	FALSE	12.789	1.228	14.568	0.242	0.683	1.447	6.276	7.381	1.348	22.087	0.713	0.406	22.059	1.115	0.652	0.276	9.223	15.758	1	2.772	0.242	3.915	23.984	0.393	0.661	5.967	12.68	35.745	6.352	3.578	0.555	0.201	1.454	3.556	2.637	0.831	3.59	1.387
ENSMUSG00000000811	Txnrd3	thioredoxin reductase 3 [Source:MGI Symbol;Acc:MGI:2386711]	FALSE	16.341	19.027	15.253	14.826	14.478	13.407	16.969	10.634	16.179	14.391	21.812	11.381	17.38	13.014	20.365	21.653	14.512	16.111	14.612	22.175	10.893	10.765	25.829	18.854	20.818	14.278	25.36	15.367	12.208	14.313	19.801	7.03	9.69	13.494	15.822	15.456	13.603	12.479
ENSMUSG00000000817	Fasl	Fas ligand (TNF superfamily, member 6) [Source:MGI Symbol;Acc:MGI:99255]	FALSE	0	1.841	0.343	0.182	0.068	0.386	0.155	0.626	0	0	1.925	0.406	1.337	1.487	0.978	1.517	0.123	0	0.154	0	0	0	0	0.098	0.22	0.107	0	0	0.099	0	1.203	0	0.485	0	0.203	0.997	0.189	0.462
ENSMUSG00000000823	Zfp512b	zinc finger protein 512B [Source:MGI Symbol;Acc:MGI:2685478]	FALSE	41.209	69.97	75.752	75.281	103.807	56.813	52.843	44.538	80.219	70.647	107.137	86.168	89.906	82.174	66.147	102.608	70.59	56.212	68.371	60.98	41.635	36.21	73.798	63.731	51.548	46.67	139.482	61.802	57.068	57.683	65.695	75.921	16.958	55.89	54.363	66.808	52.711	50.842
ENSMUSG00000000826	Dnajc5	DnaJ heat shock protein family (Hsp40) member C5 [Source:MGI Symbol;Acc:MGI:892995]	FALSE	302.673	429.025	363.851	334.406	324.26	348.208	341.701	365.813	349.861	337.151	424.7	339.796	321.523	418.68	405.028	444.498	330.506	315.399	358.158	357.566	355.347	375.803	326.554	335.838	377.579	308.786	361.384	331.726	331.787	300.867	418.32	305.09	227.235	322.573	342.814	399.685	332.703	442.784
ENSMUSG00000000827	Tpd52l2	tumor protein D52-like 2 [Source:MGI Symbol;Acc:MGI:1913564]	FALSE	139.258	71.811	132.309	114.797	130.373	116.52	129.784	104.214	122.013	121.054	72.85	79.259	88.235	85.149	74.293	63.992	130.604	111.013	122.36	105.329	117.158	76.335	118.076	115.678	102.546	113.69	101.441	121.934	116.716	104.058	72.08	113.681	107.803	110.138	109.132	102.206	109.767	108.616
ENSMUSG00000000838	Fmr1	fragile X mental retardation 1 [Source:MGI Symbol;Acc:MGI:95564]	TRUE	112.259	55.853	86.549	96.824	105.924	98.964	106.384	76.065	107.857	107.356	71.567	81.697	114.304	71.763	69.894	62.751	103.671	90.433	105.517	124.732	111.833	88.079	125.456	138.361	78.203	92.061	88.761	86.189	95.278	98.19	59.866	101.027	68.8	95.459	110.755	68.47	101.455	80.884
ENSMUSG00000000861	Bcl11a	B cell CLL/lymphoma 11A (zinc finger protein) [Source:MGI Symbol;Acc:MGI:106190]	FALSE	77.444	244.894	178.755	434.679	234.453	455.95	187.819	98.834	174.593	283.512	372.022	1028.33	117.312	616.493	508.973	533.177	231.077	165.814	358.004	263.323	625.246	202.581	208.478	165.464	265.451	102.822	342.364	125.274	237.104	257.784	460.421	461.149	33.189	375.454	165.119	227.181	172.87	248.662
ENSMUSG00000000869	Il4	interleukin 4 [Source:MGI Symbol;Acc:MGI:96556]	FALSE	0	0	0	0.061	0.137	0	0	0	0	0.077	0	0	0	0	0	0	0	0	0.077	0	0	1.957	0	0	0	0	0	0	0	0	0	0	0	0	0	0	0	0.924
ENSMUSG00000000876	Pxmp4	peroxisomal membrane protein 4 [Source:MGI Symbol;Acc:MGI:1891701]	FALSE	28.42	27.006	40.961	26.99	39.611	36.268	14.954	22.519	20.897	27.782	21.812	19.103	134.024	25.284	22.646	16.412	30.929	19.051	31.84	30.49	19.365	31.317	31.364	25.63	32.052	14.384	50.721	25.723	15.086	32.921	21.929	14.26	39.488	22.429	23.125	33.238	21.349	36.514
ENSMUSG00000000881	Dlg3	discs large MAGUK scaffold protein 3 [Source:MGI Symbol;Acc:MGI:1888986]	FALSE	36.235	44.191	44.046	50.227	47.464	34.435	57.492	19.892	60.669	66.03	66.079	77.633	32.754	68.788	59.793	72.957	45.748	54.801	54.912	58.208	59.789	32.296	49.813	32.504	72.696	55.3	38.04	39.754	50.815	42.654	69.119	52.221	11.386	47.684	45.844	51.02	65.936	22.648
ENSMUSG00000000884	Gnb1l	guanine nucleotide binding protein (G protein), beta polypeptide 1-like [Source:MGI Symbol;Acc:MGI:1338057]	FALSE	11.368	4.296	8.226	9.622	11.064	11.961	9.685	8.007	9.437	13.698	7.128	8.942	10.027	9.296	6.028	7.034	9.408	10.466	9.767	13.859	8.472	8.808	11.07	7.561	5.287	9.483	0	4.343	6.848	9.59	4.626	10.042	8.721	8.297	8.52	5.152	9.257	5.084
ENSMUSG00000000889	Dbh	dopamine beta hydroxylase [Source:MGI Symbol;Acc:MGI:94864]	FALSE	0.71	34.985	1.2	1.634	2.117	4.341	1.782	3.128	1.348	2.078	96.801	0.813	1.671	1.859	1.955	3.448	2.89	1.294	1.461	33.262	2.905	5.872	0	3.535	3.635	0.959	6.34	2.004	1.588	7.729	13.602	1.406	1.454	1.094	9.737	15.622	13.225	6.471
ENSMUSG00000000901	Mmp11	matrix metallopeptidase 11 [Source:MGI Symbol;Acc:MGI:97008]	FALSE	132.863	97.589	355.281	549.173	508.722	176.226	197.504	114.598	214.365	433.656	158.247	137.788	108.957	207.109	113.232	91.161	394.701	145.117	411.993	407.458	276.193	156.585	232.462	223.401	174.14	105.699	285.303	338.074	162.966	320.047	124.543	187.995	29.071	171.772	147.065	120.653	289.061	97.061
ENSMUSG00000000902	Smarcb1	SWI/SNF related, matrix associated, actin dependent regulator of chromatin, subfamily b, member 1 [Source:MGI Symbol;Acc:MGI:1328366]	FALSE	128.6	111.092	104.716	100.092	77.582	89.801	107.314	99.21	86.285	109.357	82.117	79.665	86.23	93.701	88.467	80.818	103.917	104.78	94.442	88.698	92.952	108.631	114.386	91.521	103.867	106.019	95.101	111.244	100.439	118.085	96.044	87.972	72.919	93.544	91.89	92.567	117.702	80.884
ENSMUSG00000000903	Vpreb3	pre-B lymphocyte gene 3 [Source:MGI Symbol;Acc:MGI:98938]	FALSE	0	0	0	0	0	0.386	0.155	0	0	0.154	0.071	0	0.668	0	0	0.138	0	0	0	0	0	0	0	0	0.11	0	0	0	0	0.143	0	0	0.242	0	0	0	0.378	1.849
ENSMUSG00000000915	Hip1r	huntingtin interacting protein 1 related [Source:MGI Symbol;Acc:MGI:1352504]	FALSE	18.473	24.551	20.738	17.731	23.561	36.846	17.124	29.275	30.335	85.038	49.185	56.904	418.113	26.772	26.557	47.994	17.279	29.047	19.919	41.577	21.301	40.125	36.899	21.505	35.577	19.499	44.38	22.048	24.117	29.629	27.388	41.375	28.344	36.561	22.922	34.069	20.404	32.816
ENSMUSG00000000916	Nsun5	NOL1/NOP2/Sun domain family, member 5 [Source:MGI Symbol;Acc:MGI:2140844]	TRUE	46.182	26.392	42.332	45.689	44.664	60.092	51.759	34.655	41.12	41.326	38.279	43.897	46.457	35.696	28.675	38.616	41.321	48.451	42.761	36.034	49.381	41.103	46.124	40.949	38	50.719	38.04	42.092	48.334	34.352	30.812	48.204	49.178	44.037	41.584	34.567	46.665	51.304
ENSMUSG00000000934	Top1mt	DNA topoisomerase 1, mitochondrial [Source:MGI Symbol;Acc:MGI:1920210]	TRUE	5.684	1.841	5.313	2.3	4.303	3.472	2.402	4.379	3.371	3.617	3.921	4.065	9.358	2.975	2.281	3.862	2.337	4.586	1.615	0	1.452	4.893	0	2.848	4.186	4.262	0	3.007	4.069	2.576	1.48	2.812	4.845	3.738	4.666	5.65	2.267	8.782
ENSMUSG00000000938	Hoxa10	homeobox A10 [Source:MGI Symbol;Acc:MGI:96171]	FALSE	19.183	42.35	37.191	94.766	116.236	41.476	114.133	24.771	22.245	35.401	41.7	17.071	21.39	24.913	49.692	28.824	62.535	11.76	108.44	60.98	530.6	36.21	60.883	50.769	40.754	48.587	133.141	25.723	7.543	89.602	39.417	10.444	5.814	47.41	43.004	30.08	97.865	36.051
ENSMUSG00000000942	Hoxa4	homeobox A4 [Source:MGI Symbol;Acc:MGI:96176]	FALSE	13.499	28.233	14.911	9.138	19.6	13.504	19.681	10.509	9.437	10.004	23.594	3.658	5.013	8.924	55.068	26.617	32.589	5.41	17.535	13.859	16.218	13.701	14.76	13.06	37.45	36.867	6.34	10.356	4.665	11.164	34.421	2.41	2.423	60.266	18.054	12.464	22.671	6.471
ENSMUSG00000000957	Mmp14	matrix metallopeptidase 14 (membrane-inserted) [Source:MGI Symbol;Acc:MGI:101900]	FALSE	331.093	182.903	869.437	828.39	1066.48	404.925	476.211	941.054	676.802	663.298	245.282	462.951	745.652	430.579	443.478	189.908	949.458	462.28	819.834	573.768	643.885	415.928	547.947	538.127	464.815	232.282	564.266	426.935	443.442	883.421	218.552	660.391	74.372	288.292	920.932	379.576	695.824	285.175
ENSMUSG00000000958	Slc7a7	solute carrier family 7 (cationic amino acid transporter, y+ system), member 7 [Source:MGI Symbol;Acc:MGI:1337120]	FALSE	11.368	6.138	8.912	4.115	6.146	9.067	6.199	62.303	14.83	10.235	6.701	5.69	39.104	4.462	9.938	5.379	12.482	7.644	6.153	11.087	5.809	5.872	3.69	14.141	10.684	6.393	12.68	6.681	7.94	8.302	6.755	8.235	7.268	7.567	20.285	8.974	9.069	89.204
ENSMUSG00000000959	Oxa1l	oxidase assembly 1-like [Source:MGI Symbol;Acc:MGI:1916339]	FALSE	80.997	57.694	49.53	46.839	48.557	54.016	61.986	59.801	53.928	56.718	41.13	34.955	47.125	45.735	44.641	40.271	53.311	58.564	55.066	44.349	56.4	45.997	62.728	58.723	47.032	57.964	57.061	52.448	68.184	59.973	43.026	68.891	59.837	55.16	69.577	38.057	68.392	81.347
ENSMUSG00000000976	Heatr6	HEAT repeat containing 6 [Source:MGI Symbol;Acc:MGI:1919790]	FALSE	56.84	96.976	68.897	68.14	68.431	62.697	69.812	53.671	68.759	69.416	92.881	96.736	62.834	104.112	85.046	91.989	64.994	72.676	71.524	66.524	86.174	45.997	49.813	60.588	90.98	66.275	101.441	74.831	74.139	61.691	88.087	69.494	46.271	73.121	70.388	80.103	60.268	77.187
ENSMUSG00000000982	Ccl3	chemokine (C-C motif) ligand 3 [Source:MGI Symbol;Acc:MGI:98260]	FALSE	0	0	0.857	0.182	0.137	0.289	0.077	0.125	0	0.077	0.071	0	0.668	0	0	0.138	0	0	0.154	0	0	0	0	0.098	0.11	0	0	0	0	0	0	0.201	0	0	0	0.166	0	62.859
ENSMUSG00000000983	Wfdc18	WAP four-disulfide core domain 18 [Source:MGI Symbol;Acc:MGI:107506]	FALSE	0	0	0	0	0	0	0	0.125	0	0.077	0	0	0	0	0	0	0.061	0	0.077	0	0	0	0	0.098	0	0	0	0	0	0	0	0	0	0	0	0	0	0
ENSMUSG00000001014	Icam4	intercellular adhesion molecule 4, Landsteiner-Wiener blood group [Source:MGI Symbol;Acc:MGI:1925619]	FALSE	13.499	1.228	3.942	6.415	9.766	419.104	1.705	14.012	8.763	6.311	13.829	16.665	27.406	14.13	9.45	9.24	5.473	5.41	5.999	11.087	3.873	33.274	0	10.507	5.948	1.598	63.401	5.345	5.459	12.309	8.42	9.44	563.485	6.747	8.317	8.642	5.29	23.11
ENSMUSG00000001016	Ilf2	interleukin enhancer binding factor 2 [Source:MGI Symbol;Acc:MGI:1915031]	TRUE	225.939	222.798	181.668	219.669	173.398	185.582	246.706	195.417	208.973	225.64	193.389	185.343	144.719	205.25	213.43	202.872	210.847	239.666	209.496	255.008	258.764	156.585	228.773	217.706	233.068	258.707	158.502	203.111	225.79	266.944	211.15	228.365	145.353	219.547	206.297	189.954	259.399	145.592
ENSMUSG00000001017	Chtop	chromatin target of PRMT1 [Source:MGI Symbol;Acc:MGI:1913761]	TRUE	154.178	95.748	118.084	137.793	117.397	140.055	150.937	117.976	153.022	139.678	98.013	126.407	118.984	124.563	112.743	96.954	130.173	148.997	137.28	138.591	152.499	122.332	142.06	151.913	139.555	160.893	120.461	140.975	157.11	130.252	104.279	148.628	129.606	152.352	149.499	100.046	208.955	110.927
ENSMUSG00000001018	Snapin	SNAP-associated protein [Source:MGI Symbol;Acc:MGI:1333745]	FALSE	51.156	54.012	49.702	39.153	42.479	42.055	37.812	38.283	42.469	48.945	35.356	30.484	40.775	43.132	44.804	40.685	45.81	43.982	43.683	27.718	46.234	42.082	51.658	47.528	47.913	40.703	19.02	46.101	43.272	45.373	42.1	38.362	27.859	42.852	37.933	35.398	38.164	48.068
ENSMUSG00000001020	S100a4	S100 calcium binding protein A4 [Source:MGI Symbol;Acc:MGI:1330282]	FALSE	0.71	0.614	1.028	1.755	2.39	0.868	0.852	1.251	3.371	0.693	1.212	1.626	1.337	0.372	1.955	1.379	1.476	1.058	1	0	1.21	3.915	0	2.651	1.322	1.066	0	0.334	0.992	2.72	0.463	1.808	0.242	0.456	1.826	1.828	2.078	12.479
ENSMUSG00000001021	S100a3	S100 calcium binding protein A3 [Source:MGI Symbol;Acc:MGI:1338849]	FALSE	0	0	0	0.061	0.137	0	0	0	0	0.154	0.071	0.406	0	0	0.326	0	0	0	0.077	0	0	0	0	0.786	0	0	6.34	0	0.099	0.429	0	0	0	0.091	0.203	0	0	0
ENSMUSG00000001023	S100a5	S100 calcium binding protein A5 [Source:MGI Symbol;Acc:MGI:1338915]	FALSE	0	0	0	0.061	0	0	0	0	0	0	0	0	0	0	0	0	0.061	0.235	0	0	0	0	0	0.098	0	0	0	0	0	0	0	0	0.242	0	0	0	0	0
ENSMUSG00000001025	S100a6	S100 calcium binding protein A6 (calcyclin) [Source:MGI Symbol;Acc:MGI:1339467]	FALSE	3.552	1.228	9.426	5.204	6.283	3.28	2.479	3.503	4.719	9.928	1.782	3.252	7.353	2.603	1.303	3.448	8.178	1.294	2.692	2.772	2.905	2.936	0	3.437	1.322	1.066	19.02	1.336	1.191	8.588	1.851	2.209	1.938	1.459	4.26	1.33	3.212	9.244
ENSMUSG00000001027	Scn4a	sodium channel, voltage-gated, type IV, alpha [Source:MGI Symbol;Acc:MGI:98250]	FALSE	4.263	0	0.514	0.303	0.751	1.061	0.387	0.626	0	1.154	0.285	0.406	1.671	0.744	0	0.414	0.922	0.706	0.923	2.772	0.242	0	7.38	18.658	1.652	0.107	0	1.336	0.397	0.716	0.278	0	0	0.638	0.203	0.499	0.567	0.924
ENSMUSG00000001029	Icam2	intercellular adhesion molecule 2 [Source:MGI Symbol;Acc:MGI:96394]	FALSE	4.973	0.614	1.542	1.634	2.732	13.022	1.705	237.703	2.696	2.232	2.566	1.626	6.35	1.487	3.584	2.069	2.829	1.764	2.153	2.772	2.179	8.808	1.845	2.455	2.643	1.598	6.34	2.004	1.588	10.162	2.776	1.607	2.18	2.371	1.217	2.659	3.779	30.043
ENSMUSG00000001034	Mapk7	mitogen-activated protein kinase 7 [Source:MGI Symbol;Acc:MGI:1346347]	FALSE	46.893	49.715	76.438	66.324	76.489	42.537	67.023	57.299	57.299	52.947	60.091	100.394	42.112	63.583	45.944	54.476	62.473	53.507	64.141	44.349	60.273	46.975	46.124	57.25	69.392	56.046	57.061	57.459	61.931	58.685	59.311	62.464	16.231	51.878	55.783	76.281	75.194	61.934
ENSMUSG00000001036	Epn2	epsin 2 [Source:MGI Symbol;Acc:MGI:1333766]	FALSE	98.759	109.251	138.136	112.618	127.846	64.915	101.193	134.365	99.768	111.666	175.782	112.588	85.561	108.202	66.31	148.672	99.736	99.488	108.055	72.067	104.087	53.826	83.022	79.344	88.227	95.044	114.121	96.211	102.027	81.729	95.489	89.378	48.209	101.841	108.727	222.86	87.663	45.295
ENSMUSG00000001039	B9d1	B9 protein domain 1 [Source:MGI Symbol;Acc:MGI:1351471]	FALSE	12.078	7.365	17.653	15.976	12.225	11.189	19.216	10.384	41.795	22.164	8.483	7.723	7.687	10.411	12.219	9.378	16.725	27.871	19.919	16.631	29.29	9.787	35.054	11.195	14.429	24.294	19.02	29.732	24.514	15.458	12.676	20.888	3.392	24.252	15.416	7.811	19.46	6.933
ENSMUSG00000001052	Sec24b	Sec24 related gene family, member B (S. cerevisiae) [Source:MGI Symbol;Acc:MGI:2139764]	FALSE	101.601	81.631	108.658	107.656	120.129	85.075	96.234	104.84	84.263	104.124	114.693	89.013	86.898	84.777	75.271	107.711	108.406	94.549	100.287	113.645	100.456	105.695	107.007	101.046	79.195	88.012	82.421	88.861	88.927	99.621	82.905	102.232	44.817	89.897	107.915	86.751	83.695	99.834
ENSMUSG00000001053	N4bp3	NEDD4 binding protein 3 [Source:MGI Symbol;Acc:MGI:2442218]	FALSE	7.815	3.069	6.855	6.354	7.376	7.62	7.981	97.458	19.549	14.776	7.841	3.658	16.711	4.09	5.539	6.62	8.424	11.995	8.383	8.315	15.25	5.872	7.38	60.196	4.406	12.253	38.04	11.358	6.054	14.17	4.904	7.231	1.696	8.935	7.1	3.49	11.147	9.706
ENSMUSG00000001054	Rmnd5b	required for meiotic nuclear division 5 homolog B [Source:MGI Symbol;Acc:MGI:1913339]	FALSE	34.814	42.35	38.047	26.808	37.289	40.512	20.688	47.666	35.053	27.859	45.264	38.207	34.759	31.977	31.607	47.305	25.026	22.226	26.764	30.49	29.29	34.253	31.364	28.183	29.299	18.647	38.04	26.391	22.629	26.623	36.826	22.696	30.282	23.158	31.442	40.384	26.828	31.429
ENSMUSG00000001056	Nhp2	NHP2 ribonucleoprotein [Source:MGI Symbol;Acc:MGI:1098547]	TRUE	95.917	34.371	32.735	31.891	25.61	59.031	67.255	59.05	41.12	50.099	23.951	28.045	37.433	26.028	29.489	22.894	42.797	53.86	32.455	49.893	47.928	78.292	44.279	52.241	41.635	72.135	38.04	46.435	55.579	63.838	27.851	42.58	141.235	47.957	48.684	39.553	67.825	61.01
ENSMUSG00000001062	Vps9d1	VPS9 domain containing 1 [Source:MGI Symbol;Acc:MGI:1914143]	FALSE	37.656	84.7	84.836	81.574	96.295	59.61	61.057	51.044	74.152	65.106	122.677	90.233	64.171	99.278	84.557	114.745	69.913	58.211	80.83	63.752	65.599	52.847	68.263	62.651	63.884	46.03	50.721	60.466	54.984	54.677	95.952	60.456	25.195	56.619	82.559	119.822	50.822	67.481
ENSMUSG00000001065	Zfp276	zinc finger protein (C2H2 type) 276 [Source:MGI Symbol;Acc:MGI:1888495]	FALSE	22.736	46.033	44.732	38.245	45.211	39.933	29.986	31.402	35.053	30.783	39.918	42.678	35.428	35.696	31.77	36.685	31.237	28.812	35.916	38.806	34.373	23.488	27.674	37.217	37.229	22.802	57.061	27.393	30.37	27.339	33.495	26.914	23.983	30.634	94.933	133.45	25.694	36.976
ENSMUSG00000001076	C1ql4	complement component 1, q subcomponent-like 4 [Source:MGI Symbol;Acc:MGI:3579909]	FALSE	0.71	10.434	0.686	0.787	2.8	5.98	0.31	2.252	1.348	3.001	49.898	2.845	3.676	2.603	6.843	8.275	2.767	1.294	2.922	2.772	1.452	2.936	1.845	1.866	6.058	1.172	19.02	7.015	1.786	3.006	117.603	1.205	0	1.276	1.623	1.828	2.078	3.235
ENSMUSG00000001082	Mfsd10	major facilitator superfamily domain containing 10 [Source:MGI Symbol;Acc:MGI:1915544]	FALSE	73.892	57.694	122.883	94.101	95.68	117.388	112.893	86.199	103.812	93.811	60.234	69.91	77.206	64.326	44.478	54.89	102.749	106.662	88.828	108.101	108.444	102.759	83.022	81.505	67.079	103.994	126.801	72.826	96.271	63.694	54.869	102.232	65.409	99.744	108.727	70.298	95.976	134.037
ENSMUSG00000001089	Luzp1	leucine zipper protein 1 [Source:MGI Symbol;Acc:MGI:107629]	FALSE	55.419	31.916	44.046	39.214	37.22	29.805	61.444	68.058	57.973	68.646	22.454	30.484	34.425	35.696	27.371	21.79	56.57	50.215	47.836	44.349	48.654	28.381	59.038	40.949	38.771	63.292	38.04	44.097	50.716	55.393	28.129	44.588	17.685	47.137	44.627	35.066	58.379	33.278
ENSMUSG00000001095	Slc13a2	solute carrier family 13 (sodium-dependent dicarboxylate transporter), member 2 [Source:MGI Symbol;Acc:MGI:1276558]	FALSE	0	0	0	0	0	0	0	0	0	0.154	0	0	0	0	0	0	0	0.235	0	2.772	0	0	0	0	0	0	0	0	0	0.286	0	0	0	0	0	0	0	0.924
ENSMUSG00000001098	Kctd10	potassium channel tetramerisation domain containing 10 [Source:MGI Symbol;Acc:MGI:2141207]	FALSE	95.917	93.293	72.153	54.887	51.767	44.274	51.991	106.466	45.165	53.793	55.458	47.962	46.457	72.879	63.54	52.27	62.904	43.276	53.143	63.752	48.412	72.42	35.054	55.973	71.595	50.186	82.421	45.433	43.669	73.284	67.823	33.542	29.797	41.575	52.741	82.43	73.115	55.464
ENSMUSG00000001100	Poldip2	polymerase (DNA-directed), delta interacting protein 2 [Source:MGI Symbol;Acc:MGI:1915061]	FALSE	98.049	63.832	55.872	61.181	65.494	64.433	68.882	57.049	54.603	66.568	58.523	63.813	72.526	67.301	63.866	60.958	66.286	53.272	61.526	77.611	61	45.018	66.418	75.22	64.876	61.693	69.741	64.14	53.495	76.576	63.474	57.242	55.719	50.602	59.029	60.327	77.839	58.699
ENSMUSG00000001103	Sebox	SEBOX homeobox [Source:MGI Symbol;Acc:MGI:108012]	FALSE	0	0	2.742	0	0.137	0	0	0	0	0.154	0.143	0	2.005	0	0	0	0	0	0	0	0	0	0	0	0	0	0	2.673	0.198	0	0	0	0	0.182	0	0	0	0
ENSMUSG00000001105	Ift20	intraflagellar transport 20 [Source:MGI Symbol;Acc:MGI:1915585]	FALSE	88.812	85.928	103.859	98.337	113.095	94.238	90.5	82.696	86.285	89.656	98.726	80.884	109.959	69.532	79.344	100.264	97.584	83.495	101.749	72.067	91.742	94.929	94.092	79.442	68.621	72.668	82.421	85.521	75.826	85.88	77.909	78.331	67.589	69.292	85.399	78.109	92.386	84.582
ENSMUSG00000001119	Col6a1	collagen, type VI, alpha 1 [Source:MGI Symbol;Acc:MGI:88459]	FALSE	18.473	6.138	184.41	143.421	403.891	59.321	15.574	27.649	19.549	20.779	48.971	35.768	42.781	42.76	22.158	25.928	107.729	10.349	53.528	97.014	26.385	60.677	44.279	75.711	12.116	5.328	171.182	11.024	11.612	108.925	16.47	15.867	5.087	11.123	36.918	23.1	39.297	37.9
ENSMUSG00000001120	Pcbp3	poly(rC) binding protein 3 [Source:MGI Symbol;Acc:MGI:1890470]	TRUE	18.473	106.796	25.365	21.664	24.108	17.266	20.456	24.271	27.638	15.699	45.906	23.168	14.037	26.4	27.208	26.617	20.537	28.812	22.995	63.752	17.428	20.552	22.139	18.559	31.281	28.769	6.34	26.391	26.896	24.046	29.979	18.478	6.783	26.258	20.082	148.573	18.515	14.328
ENSMUSG00000001123	Lgals9	lectin, galactose binding, soluble 9 [Source:MGI Symbol;Acc:MGI:109496]	FALSE	3.552	3.069	2.914	1.997	7.786	4.919	0.31	10.884	1.348	2.155	3.564	2.032	19.719	2.975	2.444	1.931	2.337	0.706	1.846	8.315	0.484	68.506	3.69	3.241	1.432	0.746	6.34	1.67	1.191	7.014	2.591	0.402	0.969	0.821	2.231	8.974	1.134	55.464
ENSMUSG00000001127	Araf	Araf proto-oncogene, serine/threonine kinase [Source:MGI Symbol;Acc:MGI:88065]	FALSE	105.154	136.871	161.616	138.095	182.55	146.325	117.929	114.223	141.562	151.684	171.077	162.582	179.812	168.439	166.182	179.84	145.607	130.887	138.895	141.363	129.019	122.332	158.665	146.61	142.859	120.723	152.162	130.285	126.343	94.325	154.707	138.988	97.144	124.361	143.008	147.576	94.275	123.869
ENSMUSG00000001128	Cfp	complement factor properdin [Source:MGI Symbol;Acc:MGI:97545]	FALSE	17.762	41.123	23.308	21.241	28.069	14.661	16.271	11.885	28.312	18.778	34.643	34.142	18.382	39.414	32.422	37.237	18.57	21.873	22.765	24.946	22.27	13.701	18.449	18.068	26.435	14.278	50.721	24.053	23.125	15.888	27.018	28.119	5.572	22.338	22.516	20.275	12.469	88.742
ENSMUSG00000001131	Timp1	tissue inhibitor of metalloproteinase 1 [Source:MGI Symbol;Acc:MGI:98752]	FALSE	11.368	3.069	26.565	22.754	24.381	9.26	20.533	22.519	11.46	7.388	5.489	4.877	6.684	8.552	5.539	5.379	35.971	8.585	23.38	13.859	11.861	6.851	22.139	18.952	3.855	8.204	12.68	7.683	6.848	20.039	4.719	8.034	3.149	6.747	8.925	5.318	15.87	6.933
ENSMUSG00000001134	Uxt	ubiquitously expressed prefoldin like chaperone [Source:MGI Symbol;Acc:MGI:1277988]	FALSE	2.131	2.455	2.399	2.421	2.049	3.762	2.479	3.503	2.022	2.155	1.426	2.032	1.337	3.718	1.14	1.103	2.398	3.058	2	2.772	2.663	1.957	0	3.044	1.983	3.303	6.34	2.338	2.084	2.29	2.036	1.808	2.665	3.282	3.448	2.327	2.834	2.773
ENSMUSG00000001138	Cnnm3	cyclin M3 [Source:MGI Symbol;Acc:MGI:2151055]	FALSE	101.601	122.14	117.056	118.73	95.065	110.153	169.146	94.706	139.54	143.603	94.592	129.252	94.585	118.614	107.529	103.16	127.714	199.682	128.666	127.504	147.174	107.652	171.579	145.432	122.923	207.456	133.141	129.617	165.645	94.325	99.838	196.631	72.919	177.424	181.549	94.395	171.736	128.028
ENSMUSG00000001143	Lman2l	lectin, mannose-binding 2-like [Source:MGI Symbol;Acc:MGI:2443010]	FALSE	98.049	130.733	93.405	108.443	103.329	97.614	115.992	65.681	138.192	109.511	125.599	136.162	85.561	145.757	132.62	137.776	92.48	162.168	108.824	110.873	131.924	92.972	108.851	100.751	142.088	151.516	177.522	161.353	160.286	88.17	127.134	168.512	71.223	164.478	123.535	150.069	104.855	128.953
ENSMUSG00000001150	Mcm3ap	minichromosome maintenance complex component 3 associated protein [Source:MGI Symbol;Acc:MGI:1930089]	FALSE	34.814	30.688	32.906	38.548	39.337	33.856	42.848	36.031	31.009	37.401	38.35	32.516	25.401	36.811	33.888	37.375	36.955	33.751	34.455	27.718	36.067	38.167	40.589	35.057	32.273	37.613	31.7	37.415	33.645	38.646	33.033	32.939	29.797	34.92	41.787	30.911	38.73	36.514
ENSMUSG00000001151	Pcnt	pericentrin (kendrin) [Source:MGI Symbol;Acc:MGI:102722]	FALSE	49.024	15.344	31.021	30.56	23.357	50.736	40.679	35.906	31.683	36.786	17.108	26.826	32.42	21.566	14.989	13.929	33.327	27.753	31.686	30.49	37.278	47.954	35.054	36.923	19.275	26.744	44.38	24.721	22.132	58.399	17.118	21.491	44.09	20.423	38.338	18.946	38.73	47.606
ENSMUSG00000001155	Ftcd	formiminotransferase cyclodeaminase [Source:MGI Symbol;Acc:MGI:1339962]	FALSE	4.973	0	0.343	0.484	0.82	0.482	0	0.5	1.348	0.308	1.283	0.813	217.579	1.487	0.489	0.827	0.492	0.118	0.538	0	0.242	0	0	1.375	0.441	0	0	0	0.099	1.718	0.37	0.603	0	0.091	0.406	0.332	0.189	0.462
ENSMUSG00000001156	Mxd1	MAX dimerization protein 1 [Source:MGI Symbol;Acc:MGI:96908]	FALSE	9.236	21.482	10.454	9.501	13.795	23.053	7.361	7.381	12.808	12.621	18.819	18.29	12.7	19.335	22.646	17.791	9.9	8.232	10.844	8.315	11.861	91.993	14.76	14.239	17.403	7.778	25.36	9.354	9.329	13.168	23.04	5.624	15.262	8.753	10.751	16.12	9.446	12.017
ENSMUSG00000001157	Gmcl1	germ cell-less, spermatogenesis associated 1 [Source:MGI Symbol;Acc:MGI:1345156]	FALSE	30.551	79.79	58.442	67.535	48.898	44.466	63.846	34.404	33.031	53.716	64.011	75.601	38.101	76.969	77.877	69.095	47.408	40.689	59.526	55.437	57.127	38.167	36.899	43.207	67.629	45.924	63.401	48.439	46.25	40.221	71.802	52.422	33.431	46.955	51.321	75.45	62.346	38.362
ENSMUSG00000001158	Snrnp27	small nuclear ribonucleoprotein 27 (U4/U6.U5) [Source:MGI Symbol;Acc:MGI:1913868]	TRUE	73.181	51.557	47.645	56.824	53.338	59.514	53.153	46.415	57.973	57.18	51.181	46.336	51.805	60.236	54.416	52.959	55.279	59.74	56.912	47.121	56.885	65.57	44.279	65.891	71.044	52.423	82.421	68.149	60.144	60.116	55.517	54.631	56.688	61.907	52.335	52.516	55.734	60.548
ENSMUSG00000001166	Oas1c	2'-5' oligoadenylate synthetase 1C [Source:MGI Symbol;Acc:MGI:2149633]	TRUE	0	0	0.171	0.424	0.751	0.289	0.31	0.5	0.674	1.539	0.642	0.406	0.334	0	0.326	0.276	0.553	0.588	0.615	0	0.726	0	0	0.295	0.661	0.107	0	0	0.198	0.286	1.018	1.205	0	0.182	0.203	0.831	0.378	0.462
ENSMUSG00000001168	Oas1h	2'-5' oligoadenylate synthetase 1H [Source:MGI Symbol;Acc:MGI:2180853]	TRUE	0	0	0	0	0	0	0	0	0	0	0	0	0	0	0	0	0	0	0	0	0	0	0	0	0	0	0	0	0	0	0	0	0	0	0	0	0	0
ENSMUSG00000001173	Ocrl	OCRL, inositol polyphosphate-5-phosphatase [Source:MGI Symbol;Acc:MGI:109589]	FALSE	68.918	107.41	215.431	176.704	207.614	103.016	129.629	113.472	229.87	151.76	147.768	125.188	107.954	132.371	104.923	134.467	154.4	152.878	186.347	144.135	167.265	147.777	143.905	93.19	108.604	121.895	152.162	219.815	150.063	97.188	109.831	136.376	24.225	120.897	124.752	124.476	71.037	159.458
ENSMUSG00000001175	Calm1	calmodulin 1 [Source:MGI Symbol;Acc:MGI:88251]	FALSE	703.395	1048.93	440.288	340.76	305.547	432.704	402.602	771.159	459.74	473.443	546.521	419.461	366.643	509.778	481.113	468.357	438.788	442.288	372.694	401.915	434.986	651.783	413.267	350.077	621.001	476.498	557.926	733.606	446.32	606.743	581.818	356.105	585.288	422.591	420.708	817.817	552.994	577.283
ENSMUSG00000001211	Agpat3	1-acylglycerol-3-phosphate O-acyltransferase 3 [Source:MGI Symbol;Acc:MGI:1336186]	FALSE	52.577	59.536	56.214	58.276	69.523	44.756	51.061	54.171	74.826	72.956	73.421	86.575	73.529	89.983	72.175	85.231	61.243	76.792	53.066	52.665	48.17	52.847	83.022	78.657	76.221	79.487	50.721	90.866	91.408	59.544	73.097	97.211	38.034	80.871	77.894	66.808	63.102	75.8
ENSMUSG00000001225	Slc26a3	solute carrier family 26, member 3 [Source:MGI Symbol;Acc:MGI:107181]	FALSE	0	0	0.171	0.303	0.546	0.289	0.31	0.626	0	0.077	0.499	0.813	0.334	0	0.163	0.552	0.307	0.118	0.231	0	0	0	1.845	4.419	0.22	0.32	0	0	0.198	0.429	0.093	0.603	0	0.091	0	1.163	0.378	0
ENSMUSG00000001227	Sema6b	sema domain, transmembrane domain (TM), and cytoplasmic domain, (semaphorin) 6B [Source:MGI Symbol;Acc:MGI:1202889]	FALSE	4.263	33.757	6.684	5.507	11.747	15.819	3.099	57.924	4.719	6.464	89.388	69.504	20.388	54.659	66.799	114.193	5.288	3.998	6.076	36.034	2.179	17.616	11.07	137.674	42.737	3.836	69.741	5.011	3.771	17.033	61.439	5.222	2.423	5.106	34.89	72.957	10.391	34.665
ENSMUSG00000001228	Uhrf1	ubiquitin-like, containing PHD and RING finger domains, 1 [Source:MGI Symbol;Acc:MGI:1338889]	FALSE	154.178	46.647	101.803	103.42	71.231	140.634	157.523	121.604	89.656	139.139	32.433	39.02	98.93	60.608	46.27	24.549	112.218	172.87	100.672	113.645	148.868	107.652	101.472	111.553	76.992	169.523	107.781	108.571	151.651	143.849	37.566	132.962	159.404	136.67	116.841	40.384	147.553	121.558
ENSMUSG00000001229	Dpp9	dipeptidylpeptidase 9 [Source:MGI Symbol;Acc:MGI:2443967]	FALSE	130.021	129.505	170.014	133.859	152.159	114.976	128.235	143.623	113.25	137.6	144.204	156.078	202.205	163.977	137.996	135.294	139.581	128.77	133.588	108.101	118.368	111.567	134.681	132.666	150.459	129.673	114.121	134.962	130.512	113.648	131.575	134.368	85.758	126.914	161.265	185.467	111.468	146.516
ENSMUSG00000001240	Ramp2	receptor (calcitonin) activity modifying protein 2 [Source:MGI Symbol;Acc:MGI:1859650]	FALSE	40.498	14.117	131.11	42.179	63.582	43.791	48.427	1215.91	16.853	25.627	33.859	15.852	54.813	23.797	29.815	20.273	65.732	26.342	77.83	55.437	41.877	54.805	44.279	59.41	26.105	32.179	63.401	34.409	26.797	95.9	23.317	23.901	22.53	22.338	23.125	22.269	73.304	44.833
ENSMUSG00000001247	Lsr	lipolysis stimulated lipoprotein receptor [Source:MGI Symbol;Acc:MGI:1927471]	FALSE	21.315	7.979	13.539	14.282	9.356	16.301	29.521	30.651	50.558	113.436	7.271	18.697	93.583	9.296	8.309	5.517	47.224	46.451	17.458	27.718	30.984	17.616	29.519	11.489	17.293	46.989	12.68	50.11	48.632	22.186	7.957	67.084	16.473	24.526	44.83	20.94	36.085	12.479
ENSMUSG00000001248	Gramd1a	GRAM domain containing 1A [Source:MGI Symbol;Acc:MGI:105490]	FALSE	134.284	518.022	222.629	217.793	268.873	168.124	201.301	262.85	195.491	180.158	533.69	562.533	183.489	517.587	486.978	589.308	206.235	170.048	215.418	194.028	233.348	203.56	236.152	182.452	355.55	150.557	291.643	152.334	190.358	158.02	492.158	212.097	30.282	181.71	293.319	435.416	187.795	305.512
ENSMUSG00000001249	Hpn	hepsin [Source:MGI Symbol;Acc:MGI:1196620]	FALSE	1.421	0.614	2.571	1.21	2.254	1.929	2.557	10.384	0.674	30.475	1.925	0.813	175.133	0.744	1.629	2.482	3.259	1.176	2.692	2.772	1.452	3.915	9.225	1.866	1.432	0.746	0	1.002	1.191	4.008	1.388	1.808	0.969	0.547	1.826	0.997	3.023	17.101
ENSMUSG00000001260	Gabrg1	gamma-aminobutyric acid (GABA) A receptor, subunit gamma 1 [Source:MGI Symbol;Acc:MGI:103156]	FALSE	0.71	0	0	0.605	0.615	0.772	0.155	0.876	6.741	0.231	3.992	0.406	0.668	0.372	0.326	6.482	0.676	5.057	0.308	2.772	0.242	0	0	0.491	0.551	4.688	0	7.683	1.389	0.716	1.203	1.607	0	10.12	1.217	0.499	0.756	0.924
ENSMUSG00000001270	Ckb	creatine kinase, brain [Source:MGI Symbol;Acc:MGI:88407]	FALSE	135.705	186.586	46.617	39.274	37.289	81.313	28.514	65.806	99.093	59.642	119.825	129.659	55.481	192.608	148.912	102.195	47.593	183.336	45.298	110.873	38.972	101.78	101.472	127.56	306.535	241.126	95.101	370.812	274.322	121.234	155.355	189.601	31.735	292.121	73.025	142.424	100.132	108.154
ENSMUSG00000001280	Sp1	trans-acting transcription factor 1 [Source:MGI Symbol;Acc:MGI:98372]	FALSE	198.94	152.215	209.604	234.193	206.111	217.703	247.481	201.172	228.522	230.411	138.501	171.117	183.489	169.554	147.446	123.158	225.851	261.657	240.951	230.062	249.324	239.77	206.633	195.709	183.943	246.241	152.162	222.821	245.54	213.842	139.995	260.903	189.201	255.834	218.265	143.92	206.31	186.727
ENSMUSG00000001281	Itgb7	integrin beta 7 [Source:MGI Symbol;Acc:MGI:96616]	FALSE	4.973	4.296	5.484	7.383	9.083	7.909	5.966	4.879	7.415	7.773	4.633	6.503	7.353	8.552	4.236	4.965	6.825	5.41	5.46	8.315	6.052	3.915	3.69	4.812	5.177	4.049	6.34	5.011	5.161	6.155	4.811	4.218	5.087	5.379	6.694	6.315	8.313	38.362
ENSMUSG00000001285	Myg1	melanocyte proliferating gene 1 [Source:MGI Symbol;Acc:MGI:1929864]	FALSE	19.894	16.572	16.967	20.817	17.961	20.159	21.385	17.515	20.897	20.471	14.47	18.697	26.404	18.963	17.107	18.067	18.816	25.048	18.996	13.859	18.881	12.722	29.519	17.577	14.649	22.056	31.7	21.38	25.11	20.611	14.064	25.307	14.293	25.529	23.53	16.12	22.294	18.026
ENSMUSG00000001288	Rarg	retinoic acid receptor, gamma [Source:MGI Symbol;Acc:MGI:97858]	FALSE	10.657	5.524	29.992	56.46	31.142	13.697	37.812	23.27	9.437	34.554	10.764	9.755	11.029	12.642	12.545	8.413	20.722	5.292	51.22	16.631	69.23	39.146	23.984	9.329	6.939	6.18	19.02	7.015	4.764	46.805	10.456	8.235	5.814	6.747	22.922	6.98	37.219	18.95
ENSMUSG00000001289	Pfdn5	prefoldin 5 [Source:MGI Symbol;Acc:MGI:1928753]	FALSE	76.023	74.266	58.956	65.659	67.884	65.88	55.478	72.812	74.826	69.647	67.504	66.252	63.502	68.417	81.95	71.578	67.761	57.623	67.832	63.752	62.452	75.356	60.883	77.184	70.163	53.809	82.421	60.466	64.214	101.482	66.99	59.451	67.831	56.801	54.566	60.659	76.705	73.027
ENSMUSG00000001300	Efnb2	ephrin B2 [Source:MGI Symbol;Acc:MGI:105097]	FALSE	151.336	125.209	319.29	297.129	236.912	140.73	276.925	413.478	246.723	369.551	154.611	577.165	89.572	313.08	221.739	164.532	272.091	268.478	289.018	304.901	163.392	157.563	241.687	129.524	189.781	221.947	228.242	150.997	238.494	235.312	187.092	605.158	34.885	538.746	204.268	234.825	254.487	83.658
ENSMUSG00000001305	Rrp15	ribosomal RNA processing 15 homolog (S. cerevisiae) [Source:MGI Symbol;Acc:MGI:1914473]	TRUE	51.156	14.117	26.565	22.754	24.722	28.358	45.173	31.277	25.616	37.017	15.825	15.852	26.738	11.899	12.871	15.033	30.991	35.397	25.841	24.946	33.163	16.637	31.364	33.78	22.91	40.49	57.061	28.061	31.462	31.06	13.972	28.721	23.983	25.62	34.079	18.779	44.776	26.807
ENSMUSG00000001313	Rnd2	Rho family GTPase 2 [Source:MGI Symbol;Acc:MGI:1338755]	FALSE	63.945	73.039	16.11	18.397	21.308	38.293	13.56	26.523	41.12	27.782	45.906	307.686	23.396	79.572	146.305	40.271	24.657	33.633	19.381	27.718	19.365	20.552	22.139	23.371	266.442	83.963	38.04	68.817	69.573	35.927	146.472	43.183	19.623	137.217	27.993	39.221	35.707	25.883
ENSMUSG00000001323	Srr	serine racemase [Source:MGI Symbol;Acc:MGI:1351636]	FALSE	20.604	31.916	34.448	34.433	43.503	24.886	15.574	18.891	42.469	22.087	39.063	45.116	19.051	48.338	43.663	47.305	25.211	21.638	34.531	55.437	20.575	17.616	35.054	25.041	35.247	17.048	38.04	30.066	28.484	22.901	43.488	28.32	9.206	24.161	31.036	35.731	21.349	18.026
ENSMUSG00000001333	Sync	syncoilin [Source:MGI Symbol;Acc:MGI:1916078]	FALSE	11.368	6.138	10.283	8.714	12.976	7.717	6.973	7.256	8.089	7.542	7.342	9.348	6.016	4.462	6.517	7.861	8.117	7.409	7.383	24.946	9.198	6.851	7.38	57.25	6.499	6.5	0	4.677	4.665	6.441	7.31	9.239	2.907	5.744	7.505	19.444	13.225	7.857
ENSMUSG00000001334	Fndc5	fibronectin type III domain containing 5 [Source:MGI Symbol;Acc:MGI:1917614]	FALSE	42.63	60.763	25.365	31.044	64.538	39.837	19.526	20.768	21.571	25.627	55.03	34.955	34.759	31.977	62.726	66.888	43.903	37.749	37.685	41.577	24.206	27.402	20.294	717.142	82.389	104.207	50.721	79.507	14.391	50.383	45.894	18.88	8.237	237.143	19.676	32.573	37.219	41.135
ENSMUSG00000001348	Acp5	acid phosphatase 5, tartrate resistant [Source:MGI Symbol;Acc:MGI:87883]	FALSE	26.999	10.434	13.882	12.527	13.317	676.546	8.058	37.532	23.594	17.162	18.462	15.039	66.845	15.245	13.034	11.723	13.589	8.937	12.151	24.946	12.587	44.039	20.294	13.453	12.667	8.737	126.801	13.029	9.826	24.762	16.748	12.051	2633.07	11.123	23.125	18.115	16.059	72.103
ENSMUSG00000001349	Cnn1	calponin 1 [Source:MGI Symbol;Acc:MGI:104979]	FALSE	245.122	0	2.742	1.271	2.937	0.772	1.472	3.003	0	1.616	1.925	0.813	3.342	1.487	0.978	1.517	8.486	1.764	1.154	0	1.936	1.957	0	3.732	1.652	1.705	0	0.668	1.687	5.582	1.203	0.402	2.665	0.547	2.637	1.662	3.212	1.849
ENSMUSG00000001366	Fbxo9	f-box protein 9 [Source:MGI Symbol;Acc:MGI:1918788]	FALSE	26.999	12.889	24.337	21.241	27.454	55.463	17.356	24.271	21.571	20.394	25.163	18.29	36.765	15.245	15.641	20.825	19.861	15.288	20.304	38.806	18.397	48.933	23.984	21.407	16.081	15.13	38.04	17.371	15.086	19.609	15.915	19.081	75.341	17.87	24.545	34.069	20.026	26.807
ENSMUSG00000001376	Vps50	VPS50 EARP/GARPII complex subunit [Source:MGI Symbol;Acc:MGI:1920538]	FALSE	34.104	40.509	32.392	32.92	32.781	29.805	34.945	27.774	31.683	32.476	42.983	42.271	30.414	39.786	30.955	37.099	28.962	36.456	30.763	38.806	36.551	25.445	31.364	34.173	35.136	34.416	31.7	37.415	32.653	29.486	32.662	33.743	19.138	36.196	33.876	39.054	25.316	43.446
ENSMUSG00000001380	Hars	histidyl-tRNA synthetase [Source:MGI Symbol;Acc:MGI:108087]	TRUE	139.258	97.589	74.553	75.523	73.075	133.496	81.9	88.325	66.062	83.345	78.981	63	81.885	81.431	67.45	78.749	88.114	78.556	76.677	72.067	75.523	95.908	70.108	94.369	68.4	78.528	63.401	79.841	74.635	122.522	72.265	67.485	183.387	68.745	80.328	86.418	100.132	101.221
ENSMUSG00000001383	Zmat2	zinc finger, matrin type 2 [Source:MGI Symbol;Acc:MGI:1913742]	TRUE	104.443	80.404	67.526	66.143	62.079	84.207	70.51	74.939	79.544	82.422	68.003	75.601	61.163	88.124	72.99	72.267	70.897	70.089	68.678	99.786	72.377	88.079	70.108	85.825	84.261	76.717	82.421	67.147	72.352	102.627	70.692	71.703	83.578	68.107	66.94	80.768	94.086	85.506
ENSMUSG00000001403	Ube2c	ubiquitin-conjugating enzyme E2C [Source:MGI Symbol;Acc:MGI:1915862]	FALSE	219.544	50.329	108.487	120.243	80.86	165.809	128.312	118.226	102.464	120.977	45.906	68.284	124.665	94.817	55.557	44.684	111.911	145.587	116.592	119.189	137.007	110.588	112.541	112.535	93.514	142.566	145.822	132.958	151.751	168.039	54.777	155.859	168.609	144.146	117.246	57.335	131.683	119.247
ENSMUSG00000001415	Smg5	Smg-5 homolog, nonsense mediated mRNA decay factor (C. elegans) [Source:MGI Symbol;Acc:MGI:2447364]	TRUE	86.681	108.637	84.664	86.476	75.875	146.71	105.532	77.191	93.701	101.199	94.948	92.265	104.278	99.278	90.423	85.507	83.749	111.719	81.445	102.558	107.96	93.951	105.162	97.806	90.43	107.724	101.441	88.861	113.639	69.706	83.275	115.287	164.733	107.129	97.773	96.224	98.621	103.07
ENSMUSG00000001416	Cct3	chaperonin containing Tcp1, subunit 3 (gamma) [Source:MGI Symbol;Acc:MGI:104708]	FALSE	425.589	222.798	173.784	202.786	140.754	220.017	298.465	243.708	175.941	244.033	155.253	146.73	193.181	170.67	170.255	152.809	233.783	249.309	198.267	241.149	227.296	237.813	210.323	258.36	232.187	317.524	158.502	249.546	259.336	328.349	179.505	216.716	260.909	239.514	232.87	206.573	324.768	229.249
ENSMUSG00000001418	Glmp	glycosylated lysosomal membrane protein [Source:MGI Symbol;Acc:MGI:1913318]	FALSE	66.787	65.673	109.344	96.763	88.646	96.457	98.791	123.355	123.361	106.586	45.834	79.259	80.548	88.867	79.832	43.719	89.836	105.133	103.671	99.786	101.424	121.353	175.269	66.087	99.572	87.159	101.441	106.567	86.445	84.878	71.709	89.579	76.068	94.365	106.495	71.628	95.409	196.433
ENSMUSG00000001419	Mef2d	myocyte enhancer factor 2D [Source:MGI Symbol;Acc:MGI:99533]	FALSE	64.655	28.847	50.901	35.885	51.357	59.707	26.034	79.318	28.987	36.247	44.765	57.717	54.478	39.414	31.281	47.718	42.612	20.109	40.223	33.262	37.762	44.039	40.589	91.423	29.189	19.819	50.721	25.055	23.125	37.644	30.164	34.747	37.55	27.17	38.744	51.02	37.786	67.943
ENSMUSG00000001420	Tmem79	transmembrane protein 79 [Source:MGI Symbol;Acc:MGI:1919163]	FALSE	3.552	0.614	1.542	1.876	1.229	4.341	1.55	2.752	0.674	18.316	1.069	1.626	1.671	0	2.281	1.793	2.091	2.352	2.153	5.544	1.21	2.936	0	1.473	1.542	3.41	6.34	1.336	1.786	4.437	1.295	2.611	2.907	2.918	2.84	1.33	3.401	1.849
ENSMUSG00000001424	Snd1	staphylococcal nuclease and tudor domain containing 1 [Source:MGI Symbol;Acc:MGI:1929266]	TRUE	183.309	138.712	153.904	197.581	131.329	153.848	294.048	178.277	126.732	176.541	79.622	100.394	79.879	103.369	112.743	77.646	194.675	204.151	189.577	169.081	241.094	247.599	199.254	167.428	156.627	237.93	101.441	160.351	182.815	171.474	114.92	158.47	208.339	172.775	175.87	123.645	274.702	169.626
ENSMUSG00000001435	Col18a1	collagen, type XVIII, alpha 1 [Source:MGI Symbol;Acc:MGI:88451]	FALSE	358.802	109.251	306.951	143.602	110.158	202.559	284.983	1396.32	485.356	981.21	76.201	76.007	507.685	85.149	83.906	55.442	414.685	457.929	182.04	299.357	167.991	313.169	402.197	282.909	170.946	567.6	253.603	436.623	387.068	403.637	73.005	313.124	365.805	349.47	643.233	108.688	315.511	134.961
ENSMUSG00000001436	Slc19a1	solute carrier family 19 (folate transporter), member 1 [Source:MGI Symbol;Acc:MGI:103182]	FALSE	35.525	28.847	64.269	38.064	28.615	83.146	78.026	23.145	47.187	41.172	26.588	27.232	49.465	17.476	21.017	24.273	37.14	62.915	37.608	36.034	59.789	36.21	46.124	46.448	33.705	76.397	31.7	45.099	53.396	27.768	20.911	65.477	54.992	43.034	61.666	31.576	55.923	49.455
ENSMUSG00000001440	Kpnb1	karyopherin (importin) beta 1 [Source:MGI Symbol;Acc:MGI:107532]	TRUE	689.895	408.771	443.887	420.095	311.421	499.066	659.459	512.313	391.655	487.065	291.544	277.202	458.22	321.261	336.926	262.589	485.336	624.919	414.531	462.895	506.152	399.291	426.181	468.013	396.965	728.599	310.663	563.233	586.359	528.593	343.095	499.913	452.532	548.958	525.175	405.169	544.492	457.574
ENSMUSG00000001441	Npepps	aminopeptidase puromycin sensitive [Source:MGI Symbol;Acc:MGI:1101358]	FALSE	526.48	588.605	434.633	394.558	443.501	330.943	339.066	312.517	476.592	512.538	679.177	567.41	354.945	642.149	561.108	721.706	401.095	451.814	396.689	454.579	329.689	366.995	450.165	536.261	476.6	407.24	500.865	470.697	441.556	421.815	639.37	470.991	233.776	416.391	390.889	547.593	310.221	356.353
ENSMUSG00000001444	Tbx21	T-box 21 [Source:MGI Symbol;Acc:MGI:1888984]	FALSE	0	0	0	0.061	0.137	0.193	0.077	0.125	0.674	0	0.285	0	0	0.372	0.326	0.138	0.061	0.118	0.154	0	0	0	0	0.098	0.22	0	0	0	0.099	0.143	0.278	0	0	0.274	0.203	0	0	0.924
ENSMUSG00000001445	Mrpl10	mitochondrial ribosomal protein L10 [Source:MGI Symbol;Acc:MGI:1333801]	TRUE	59.682	41.736	52.787	50.469	54.43	55.752	58.655	53.546	46.513	56.641	48.757	47.149	64.839	44.248	44.641	45.374	56.447	54.448	49.451	52.665	57.369	62.634	73.798	58.33	51.768	50.612	57.061	46.101	48.83	63.122	49.225	50.614	46.997	50.693	54.566	46.699	50.066	56.85
ENSMUSG00000001467	Cyp51	cytochrome P450, family 51 [Source:MGI Symbol;Acc:MGI:106040]	FALSE	236.596	425.343	266.161	303.059	182.277	188.766	364.093	180.905	207.624	221.792	260.109	281.673	319.852	305.644	384.825	269.761	233.906	470.041	210.88	268.867	292.895	200.624	267.516	188.541	339.469	616.72	240.923	380.5	536.239	186.933	439.602	495.695	122.339	557.072	228.61	347.003	385.981	136.81
ENSMUSG00000001472	Tcf25	transcription factor 25 (basic helix-loop-helix) [Source:MGI Symbol;Acc:MGI:1914105]	FALSE	266.437	306.271	359.566	243.028	326.035	314.352	222.609	309.014	242.678	314.218	331.32	277.202	381.349	240.945	238.683	304.101	280.576	234.727	274.098	307.673	225.118	300.447	359.763	243.728	237.474	197.547	278.963	265.582	209.017	236.743	245.663	206.674	298.458	217.541	315.024	398.189	165.69	391.942
ENSMUSG00000001473	Tubb6	tubulin, beta 6 class V [Source:MGI Symbol;Acc:MGI:1915201]	FALSE	98.759	9.82	46.617	15.552	28.069	24.404	25.802	82.696	20.897	24.011	19.317	18.697	35.428	19.335	14.174	18.067	32.282	19.521	18.535	24.946	11.619	30.338	27.674	202.976	14.98	24.4	57.061	22.382	23.82	49.954	12.399	17.072	15.989	19.511	29.007	16.12	37.03	40.211
ENSMUSG00000001482	Def8	differentially expressed in FDCP 8 [Source:MGI Symbol;Acc:MGI:1346331]	FALSE	33.393	21.482	27.593	21.725	23.22	18.037	19.216	17.14	21.571	25.858	28.37	26.826	21.056	22.31	22.809	27.031	20.107	19.874	24.995	11.087	20.575	20.552	23.984	16.203	20.597	22.909	25.36	25.055	20.743	25.192	20.634	23.499	7.994	19.147	20.082	24.596	23.049	22.185
ENSMUSG00000001493	Meox1	mesenchyme homeobox 1 [Source:MGI Symbol;Acc:MGI:103220]	FALSE	22.736	4.91	13.882	11.014	41.523	10.61	90.345	12.386	8.763	10.466	5.132	3.658	8.356	6.321	6.028	3.034	16.848	4.939	29.994	27.718	4.599	11.744	7.38	30.245	3.965	9.696	12.68	8.686	4.168	20.898	5.089	1.607	5.814	5.744	8.722	4.819	53.656	7.395
ENSMUSG00000001494	Sost	sclerostin [Source:MGI Symbol;Acc:MGI:1921749]	FALSE	2.842	2.455	0.686	0.182	0.546	1.447	1.24	25.272	25.616	22.933	0.855	1.219	0.334	2.231	0.978	0.138	1.168	19.404	0.615	0	0.726	0	1.845	1.277	1.212	1.279	0	0.668	1.29	4.008	1.203	0	0.727	3.647	0.609	0.665	1.7	1.849
ENSMUSG00000001496	Nkx2-1	NK2 homeobox 1 [Source:MGI Symbol;Acc:MGI:108067]	FALSE	4.973	3.069	2.571	2.723	3.278	12.25	1.472	4.629	7.415	25.781	14.328	6.503	6.016	230.162	5.702	24.135	3.136	11.877	3.384	24.946	2.663	4.893	12.915	5.205	17.513	3.303	12.68	12.36	145.399	8.302	24.52	4.218	2.907	3.282	4.666	2.16	8.502	9.706
ENSMUSG00000001497	Pax9	paired box 9 [Source:MGI Symbol;Acc:MGI:97493]	FALSE	22.025	7.365	40.275	106.99	78.401	38.776	51.681	14.387	21.571	53.101	19.104	12.194	16.711	17.476	16.129	12.412	14.204	7.644	271.714	52.665	59.789	43.061	42.434	16.399	7.71	6.606	31.7	11.024	6.749	70.708	13.879	7.03	9.206	7.932	12.577	9.805	71.793	14.79
ENSMUSG00000001504	Irx2	Iroquois homeobox 2 [Source:MGI Symbol;Acc:MGI:1197526]	FALSE	50.445	46.033	12.854	43.147	39.201	35.496	15.962	19.892	25.616	133.137	62.728	10.161	12.7	15.617	145.328	80.68	15.372	119.245	37.915	77.611	8.472	28.381	31.364	20.622	103.647	81.192	69.741	85.521	48.235	41.795	77.539	10.645	9.206	200.491	17.242	44.206	43.831	20.799
ENSMUSG00000001506	Col1a1	collagen, type I, alpha 1 [Source:MGI Symbol;Acc:MGI:88467]	FALSE	235.175	77.335	1653.69	1264.88	2716.67	550.864	205.795	251.09	282.45	151.837	376.941	321.099	421.79	344.686	220.924	217.077	1997.36	101.723	434.912	837.091	186.146	484.434	450.165	305.691	128.32	56.472	1293.37	121.934	96.072	2410.8	146.102	158.872	104.412	98.377	222.119	150.401	607.783	388.707
ENSMUSG00000001507	Itga3	integrin alpha 3 [Source:MGI Symbol;Acc:MGI:96602]	FALSE	61.103	41.123	29.478	14.282	21.444	30.77	21.695	128.36	103.812	470.288	77.413	23.574	63.168	33.836	31.118	75.301	161.102	37.632	26.764	55.437	10.167	20.552	95.937	29.165	16.081	31.113	25.36	63.138	21.338	75.861	38.122	24.303	12.113	12.673	18.865	42.378	40.997	14.328
ENSMUSG00000001508	Sgca	sarcoglycan, alpha (dystrophin-associated glycoprotein) [Source:MGI Symbol;Acc:MGI:894698]	FALSE	20.604	0.614	0.686	0.605	1.434	3.569	0.077	0.751	2.696	0.923	2.138	2.439	2.005	1.487	0.652	1.103	0.984	0	1.154	5.544	0.484	2.936	0	81.112	0.881	0.107	6.34	0.334	0.496	2.147	0.648	0.803	0.727	0.821	0.609	0.997	0.756	0.924
ENSMUSG00000001510	Dlx3	distal-less homeobox 3 [Source:MGI Symbol;Acc:MGI:94903]	FALSE	7.815	1.841	1.542	7.685	3.005	3.183	12.242	2.377	3.371	32.245	2.566	1.626	2.674	3.718	2.77	1.379	2.214	2.352	6.46	2.772	2.179	2.936	7.38	3.339	3.525	2.451	19.02	1.67	1.786	13.455	1.851	1.406	1.454	1.641	2.84	3.158	7.935	4.16
ENSMUSG00000001517	Foxm1	forkhead box M1 [Source:MGI Symbol;Acc:MGI:1347487]	FALSE	53.287	17.799	67.183	70.863	45.347	73.596	94.452	60.802	71.455	68.492	18.961	43.897	76.871	50.197	24.927	14.757	62.412	106.074	63.295	83.155	89.321	45.997	53.503	60.588	43.838	98.454	25.36	70.488	103.615	50.097	18.968	120.108	63.955	103.118	75.054	23.433	62.724	79.498
ENSMUSG00000001518	Itfg2	integrin alpha FG-GAP repeat containing 2 [Source:MGI Symbol;Acc:MGI:1915450]	FALSE	26.288	23.937	22.451	21.725	24.859	29.13	25.724	17.39	24.942	26.166	26.731	20.323	26.738	19.707	27.045	26.342	26.379	22.932	23.841	22.175	22.27	17.616	12.915	25.433	24.783	24.933	25.36	25.389	22.529	18.894	25.075	21.692	18.169	24.617	21.299	21.272	20.404	18.95
ENSMUSG00000001520	Nrip2	nuclear receptor interacting protein 2 [Source:MGI Symbol;Acc:MGI:1891884]	FALSE	0.71	1.228	4.113	2.239	3.415	1.35	0.387	1.001	0	1.693	4.776	1.219	8.356	2.231	1.303	6.206	2.398	0.941	1.615	2.772	0.484	1.957	3.69	1.669	0.551	0.213	12.68	0.668	0.397	2.147	2.221	0.201	0	0.365	1.217	1.163	0.756	0
ENSMUSG00000001521	Tulp3	tubby-like protein 3 [Source:MGI Symbol;Acc:MGI:1329045]	FALSE	42.63	30.075	57.243	49.38	55.455	31.348	49.357	42.161	99.093	55.256	45.621	51.213	42.781	45.735	41.545	43.167	44.887	53.978	50.144	55.437	47.686	38.167	46.124	44.091	42.847	43.686	57.061	55.789	49.723	48.093	41.453	57.644	14.293	50.602	62.072	62.155	44.587	35.589
ENSMUSG00000001524	Gtf2h4	general transcription factor II H, polypeptide 4 [Source:MGI Symbol;Acc:MGI:1338799]	FALSE	15.631	6.751	11.483	13.192	11.269	14.083	14.257	13.762	14.156	15.468	8.768	8.536	14.037	7.065	7.983	6.206	11.806	11.525	13.228	11.087	15.976	7.829	7.38	14.533	9.142	12.786	12.68	14.031	11.215	13.168	7.31	14.461	14.051	11.853	12.779	10.636	15.492	12.941
ENSMUSG00000001525	Tubb5	tubulin, beta 5 class I [Source:MGI Symbol;Acc:MGI:107812]	FALSE	1491.34	1381.6	775.86	798.495	569.64	750.239	971.483	943.181	720.618	860.232	870.428	690.159	525.733	915.444	971.35	845.139	894.671	874.698	781.303	778.883	807.519	795.645	726.906	751.315	883.038	991.249	805.189	848.525	872.988	1410.87	1073.88	693.13	938.496	790.204	763.116	1016.41	1195.54	734.892
ENSMUSG00000001542	Ell2	elongation factor RNA polymerase II 2 [Source:MGI Symbol;Acc:MGI:2183438]	FALSE	12.789	1.228	8.055	4.236	6.966	97.903	4.107	13.512	4.719	17.854	6.701	4.877	26.069	5.949	6.028	5.241	6.333	5.998	8.075	24.946	5.325	33.274	11.07	6.972	9.693	9.057	6.34	25.723	6.749	15.315	6.755	3.214	237.894	5.379	8.317	11.467	5.479	16.639
ENSMUSG00000001552	Jup	junction plakoglobin [Source:MGI Symbol;Acc:MGI:96650]	FALSE	78.155	25.778	25.879	17.307	25.132	22.571	10.15	98.459	20.223	78.189	38.92	18.697	33.422	23.797	23.298	28.962	35.725	11.76	18.458	27.718	13.555	110.588	20.294	21.8	15.42	7.672	12.68	10.022	8.535	69.563	30.812	10.042	16.716	8.479	22.516	83.427	28.339	33.74
ENSMUSG00000001555	Fkbp10	FK506 binding protein 10 [Source:MGI Symbol;Acc:MGI:104769]	FALSE	106.575	17.799	297.696	193.89	294.893	78.323	128.622	238.704	90.33	91.734	49.969	41.458	90.24	51.684	39.265	28.962	237.349	53.507	239.644	113.645	169.686	104.716	149.44	123.042	23.02	29.515	126.801	36.747	40.89	202.248	29.331	36.956	13.566	30.452	129.012	29.748	173.436	57.775
ENSMUSG00000001558	Klhl10	kelch-like 10 [Source:MGI Symbol;Acc:MGI:2181067]	FALSE	0	0.614	0.343	0.545	0.683	0.675	0.232	0.5	0.674	0.154	0.713	0	0.334	0.744	0.326	0.414	0.307	0.706	0.923	0	0.726	0	1.845	0.393	0.441	0.639	0	0.334	0.198	0.429	0.278	0	0.242	0.274	0	0.332	0.756	0.462
ENSMUSG00000001566	Mnx1	motor neuron and pancreas homeobox 1 [Source:MGI Symbol;Acc:MGI:109160]	FALSE	0	85.314	0.857	0.605	0.478	0.868	0.31	0.25	0	1.308	6.487	0.406	1.003	0.372	0.326	0.138	0.553	0.47	0.385	0	0.726	0	0	0.295	6.058	0.746	0	0.668	0.397	1.574	0.37	0	0	0.365	0.609	0.332	0.945	0
ENSMUSG00000001569	Nom1	nucleolar protein with MIF4G domain 1 [Source:MGI Symbol;Acc:MGI:1861749]	TRUE	40.498	19.641	35.648	33.465	31.962	43.888	46.8	35.655	30.335	40.788	27.943	31.703	41.444	27.515	30.467	29.1	38.185	42.1	34.531	30.49	37.762	33.274	46.124	36.726	29.96	39.637	6.34	34.743	38.31	30.917	25.815	37.96	43.121	38.202	43.612	34.734	54.789	31.429
ENSMUSG00000001576	Ergic1	endoplasmic reticulum-golgi intermediate compartment (ERGIC) 1 [Source:MGI Symbol;Acc:MGI:1914708]	FALSE	305.515	220.957	315.177	385.783	323.235	245.771	472.647	285.244	399.07	363.702	244.783	286.55	261.363	295.233	242.104	253.625	362.419	502.499	367.464	335.391	402.791	222.154	332.089	367.458	255.758	437.82	266.283	356.447	515	298.147	246.958	565.39	206.159	408.55	408.537	260.585	413.942	281.015
ENSMUSG00000001583	Tnk1	tyrosine kinase, non-receptor, 1 [Source:MGI Symbol;Acc:MGI:1930958]	FALSE	2.131	1.228	3.085	1.089	2.254	8.295	0.852	1.751	4.719	40.48	1.853	1.219	3.342	1.487	2.281	2.069	2.275	1.411	1.538	5.544	2.421	2.936	1.845	1.669	1.432	0.959	6.34	1.67	1.191	3.435	1.666	1.004	17.442	0.547	1.826	2.493	1.889	2.773
ENSMUSG00000001588	Acap1	ArfGAP with coiled-coil, ankyrin repeat and PH domains 1 [Source:MGI Symbol;Acc:MGI:2388270]	FALSE	2.131	0.614	0.857	0.726	0.341	3.087	0.62	6.005	1.348	0.308	1.212	0	0	0.744	0.652	1.103	2.829	0.353	0.308	2.772	1.452	8.808	0	0.786	0.991	0.213	19.02	0	0.099	0.859	0.648	0.402	3.149	0.547	1.217	0.665	1.322	27.27
ENSMUSG00000001604	Tcea3	transcription elongation factor A (SII), 3 [Source:MGI Symbol;Acc:MGI:1196908]	FALSE	24.157	3.069	5.827	2.723	7.717	3.183	2.867	1.877	2.696	4.156	2.637	2.439	25.735	0.744	2.281	1.517	4.181	1.176	1.769	2.772	2.179	3.915	1.845	8.052	2.423	2.451	12.68	1.67	1.191	4.723	1.203	1.205	1.211	1.459	2.637	0.997	2.834	1.849
ENSMUSG00000001622	Csn3	casein kappa [Source:MGI Symbol;Acc:MGI:107461]	FALSE	0	0	0.857	0.121	0.068	0.579	5.036	4.754	0	1	0.57	0	0	0	0.163	0	0.246	1.058	0.538	0	0	0.979	1.845	0.196	0.11	0.533	0	0	0.099	0.573	0.278	0	0	0.456	6.491	0.332	2.267	0
ENSMUSG00000001627	Ifrd1	interferon-related developmental regulator 1 [Source:MGI Symbol;Acc:MGI:1316717]	FALSE	31.972	32.53	29.65	26.869	27.796	33.953	37.502	31.902	31.683	30.783	27.016	27.639	28.075	20.451	20.691	23.721	27.793	39.513	27.148	30.49	37.762	47.954	22.139	36.824	30.731	40.916	25.36	26.057	34.34	21.899	24.613	31.734	28.828	38.567	36.31	32.407	44.02	35.589
ENSMUSG00000001630	Stk38l	serine/threonine kinase 38 like [Source:MGI Symbol;Acc:MGI:1922250]	FALSE	34.104	17.799	15.596	16.036	18.03	15.722	17.589	16.014	14.156	18.085	15.183	14.632	11.029	13.014	11.568	13.378	17.647	17.287	13.613	16.631	16.218	20.552	9.225	14.141	16.191	19.712	19.02	20.044	13.2	13.168	13.417	18.478	14.293	14.041	12.577	16.287	19.271	11.093
ENSMUSG00000001632	Brpf1	bromodomain and PHD finger containing, 1 [Source:MGI Symbol;Acc:MGI:1926033]	FALSE	90.233	79.79	106.773	117.944	116.919	145.553	130.869	112.721	115.272	123.363	88.247	115.839	110.962	105.971	89.608	83.162	105.331	138.414	114.131	121.96	137.733	129.182	134.681	127.56	121.05	133.083	114.121	112.914	128.527	99.764	83.831	141.799	89.15	127.735	133.88	116	192.14	177.483
ENSMUSG00000001642	Akr1b3	aldo-keto reductase family 1, member B3 (aldose reductase) [Source:MGI Symbol;Acc:MGI:1353494]	FALSE	0.71	0.614	0	0.061	0.137	0.289	0.31	0.125	0	0.308	0	0	0.334	0	0.163	0	0.246	0.235	0.231	0	0.242	0	0	0.589	0.11	0.213	0	0	0.099	0.429	0.185	0	0.485	0.091	0	0.166	0.189	0
ENSMUSG00000001655	Hoxc13	homeobox C13 [Source:MGI Symbol;Acc:MGI:99560]	FALSE	2.842	9.207	0.686	2.118	3.415	2.604	3.797	0.876	2.696	5.387	3.065	0.406	3.676	1.115	1.303	2.069	0.799	0.823	3.384	8.315	1.21	4.893	5.535	2.75	2.423	2.557	0	0	0.397	4.723	2.313	1.004	0.242	2.918	3.246	0.166	3.212	0.462
ENSMUSG00000001656	Hoxc11	homeobox C11 [Source:MGI Symbol;Acc:MGI:96193]	FALSE	7.105	10.434	6.341	10.106	8.264	4.823	16.194	1.877	3.371	4.079	5.916	3.658	2.34	1.487	4.725	5.792	6.825	1.294	9.69	8.315	19.365	2.936	3.69	5.794	3.194	6.5	6.34	2.338	0.595	9.304	4.441	1.406	1.211	6.291	9.128	0.997	14.359	4.16
ENSMUSG00000001657	Hoxc8	homeobox C8 [Source:MGI Symbol;Acc:MGI:96198]	FALSE	85.26	751.868	325.118	306.387	516.302	132.531	385.091	65.556	72.129	151.991	414.791	53.246	72.192	73.994	303.201	381.471	301.114	48.568	258.64	230.062	166.297	125.268	145.75	219.964	149.578	298.664	247.263	117.257	28.683	160.167	273.699	31.533	20.349	290.936	148.688	109.851	243.529	63.783
ENSMUSG00000001661	Hoxc6	homeobox C6 [Source:MGI Symbol;Acc:MGI:96197]	FALSE	51.866	378.082	168.986	155.887	247.361	86.039	238.493	43.913	41.795	103.739	186.118	25.607	44.117	27.144	278.762	186.874	213.368	43.747	118.976	155.222	74.797	74.378	71.953	145.726	243.862	290.14	139.482	140.307	16.376	81.586	230.303	17.273	12.84	435.264	106.698	99.547	143.397	40.211
ENSMUSG00000001663	Gstt1	glutathione S-transferase, theta 1 [Source:MGI Symbol;Acc:MGI:107379]	FALSE	13.499	1.228	5.827	4.902	5.395	3.472	1.24	0.876	7.415	1.693	2.709	2.439	68.85	1.859	1.14	3.724	4.058	3.293	5.46	8.315	1.936	19.573	1.845	1.768	1.872	0.852	0	1.67	3.077	5.582	1.48	2.209	1.454	2.371	2.231	0.997	2.267	2.773
ENSMUSG00000001665	Gstt3	glutathione S-transferase, theta 3 [Source:MGI Symbol;Acc:MGI:2143526]	FALSE	2.131	0	2.571	1.634	4.439	1.35	1.085	1.376	3.371	9.543	0.784	3.252	9.024	0.744	0.489	0.965	2.644	0.353	3.23	2.772	1.936	0	3.69	1.571	0.551	0.426	6.34	0.668	0.695	5.01	1.203	1.004	0.485	0.547	0.609	1.163	0.756	1.849
ENSMUSG00000001666	Ddt	D-dopachrome tautomerase [Source:MGI Symbol;Acc:MGI:1298381]	FALSE	45.472	22.096	17.824	17.186	14.956	12.636	16.581	13.011	15.504	21.394	12.688	15.039	74.532	10.039	14.011	11.723	19.062	20.109	16.304	27.718	15.734	14.68	25.829	15.614	17.293	22.269	25.36	21.046	18.659	22.615	15.822	12.051	11.628	18.326	12.982	18.281	22.671	16.639
ENSMUSG00000001670	Tat	tyrosine aminotransferase [Source:MGI Symbol;Acc:MGI:98487]	FALSE	0	0	0	0	0	0	0	0	0.674	0	0	0	1.671	0	0.163	0	0	0	0	0	0	0	0	0	0	0.107	0	0	0	0	0	0	0	0.091	0	0	0	0
ENSMUSG00000001672	Marveld3	MARVEL (membrane-associating) domain containing 3 [Source:MGI Symbol;Acc:MGI:1920858]	FALSE	0.71	1.228	0.343	0.424	0.615	1.64	0.31	1.251	2.022	22.933	1.782	1.626	0.334	2.975	0.815	2.069	0.676	1.764	0.461	11.087	0.484	0	3.69	0.982	2.643	0.959	0	1.002	0.893	1.718	2.221	2.41	0.485	0.821	1.217	1.828	1.7	0.462
ENSMUSG00000001674	Ddx18	DEAD (Asp-Glu-Ala-Asp) box polypeptide 18 [Source:MGI Symbol;Acc:MGI:1914192]	TRUE	38.367	12.889	22.966	26.385	17.347	29.419	46.335	29.65	28.987	28.474	13.045	13.413	22.393	15.245	19.062	12.826	26.809	34.692	22.534	8.315	29.532	19.573	35.054	26.71	26.655	43.473	19.02	30.4	30.072	29.772	12.676	27.315	29.555	27.17	32.253	15.622	42.698	25.421
ENSMUSG00000001687	Ubl3	ubiquitin-like 3 [Source:MGI Symbol;Acc:MGI:1344373]	FALSE	107.996	144.85	107.458	84.055	101.895	95.106	91.353	116.85	113.25	119.592	113.838	135.756	116.31	112.292	119.912	113.917	92.05	88.199	131.896	116.417	87.626	77.314	162.355	97.216	152.772	104.314	139.482	116.589	106.791	109.354	118.529	129.347	118.22	109.317	260.255	128.464	106.367	149.752
ENSMUSG00000001700	Gramd3	GRAM domain containing 3 [Source:MGI Symbol;Acc:MGI:1914815]	FALSE	14.21	5.524	23.651	14.1	19.122	8.102	14.877	12.386	11.46	22.087	5.703	4.877	14.037	6.321	4.562	3.172	16.356	16.464	19.458	16.631	12.587	7.829	9.225	13.65	9.803	10.016	12.68	14.365	8.833	15.888	3.238	8.637	2.423	8.662	12.577	10.138	13.414	8.32
ENSMUSG00000001707	Eef1e1	eukaryotic translation elongation factor 1 epsilon 1 [Source:MGI Symbol;Acc:MGI:1913393]	TRUE	27.709	33.757	19.881	18.094	15.981	31.155	27.274	21.268	26.964	26.012	26.089	20.323	27.072	24.913	21.017	28.686	19.615	28.812	18.689	22.175	22.754	19.573	31.364	26.415	24.562	31.433	44.38	26.391	24.911	22.758	28.036	20.085	29.071	24.526	21.908	32.407	30.04	23.572
ENSMUSG00000001729	Akt1	thymoma viral proto-oncogene 1 [Source:MGI Symbol;Acc:MGI:87986]	FALSE	225.939	196.406	161.445	154.616	167.798	152.691	170.54	212.807	155.044	169.384	152.188	165.427	125.668	171.042	168.626	152.533	184.161	144.881	156.737	218.974	176.221	171.264	166.045	180.783	197.822	148.32	158.502	218.144	167.928	218.851	187.647	172.73	109.015	169.675	168.973	176.659	198.753	202.442
ENSMUSG00000001739	Cldn15	claudin 15 [Source:MGI Symbol;Acc:MGI:1913103]	FALSE	0.71	1.228	0.171	1.15	1.161	1.254	0.697	1.376	0.674	1	1.996	3.252	1.003	1.487	1.792	2.207	7.625	1.529	1.231	2.772	0.484	0.979	0	1.08	2.203	2.024	6.34	1.67	1.786	1.431	1.018	1.004	0.242	1.276	1.42	1.662	2.456	1.387
ENSMUSG00000001741	Il16	interleukin 16 [Source:MGI Symbol;Acc:MGI:1270855]	FALSE	2.131	0	2.571	1.452	1.844	1.061	0.542	7.882	1.348	0.539	0.356	0	1.003	0	0.652	0.276	1.23	0.706	1.384	0	3.389	2.936	0	0.982	0.661	0.107	6.34	0.334	0.198	1.718	0.555	1.607	0	0.182	1.623	0.166	0.756	22.648
ENSMUSG00000001750	Tcirg1	T cell, immune regulator 1, ATPase, H+ transporting, lysosomal V0 protein A3 [Source:MGI Symbol;Acc:MGI:1350931]	FALSE	12.789	3.069	40.961	31.105	41.933	21.606	17.821	71.561	16.853	25.396	12.902	8.536	94.919	11.899	7.657	7.447	29.761	7.409	34.608	16.631	21.786	25.445	27.674	49.197	5.177	7.032	57.061	14.031	8.932	20.754	6.477	16.269	8.237	14.041	57.203	10.802	25.127	211.686
ENSMUSG00000001751	Naglu	alpha-N-acetylglucosaminidase (Sanfilippo disease IIIB) [Source:MGI Symbol;Acc:MGI:1351641]	FALSE	8.526	12.275	16.11	8.654	9.629	6.27	8.911	15.889	18.201	11.851	10.193	10.161	16.711	12.642	8.635	9.516	12.113	19.286	10.075	16.631	8.956	14.68	29.519	6.677	10.464	18.114	6.34	18.708	16.872	11.164	11.196	15.465	4.118	15.044	15.214	11.966	10.58	26.345
ENSMUSG00000001755	Coasy	Coenzyme A synthase [Source:MGI Symbol;Acc:MGI:1918993]	FALSE	25.578	27.006	26.393	24.932	29.503	30.866	24.33	26.272	35.053	32.553	25.448	34.955	38.101	31.234	31.933	23.721	25.518	24.343	24.687	66.524	23.48	32.296	33.209	29.067	34.476	25.466	44.38	26.057	26.599	28.484	31.737	29.726	27.617	21.973	31.239	35.731	32.685	29.581
ENSMUSG00000001761	Smo	smoothened, frizzled class receptor [Source:MGI Symbol;Acc:MGI:108075]	FALSE	41.209	31.916	83.122	110.258	74.031	44.177	111.111	46.665	70.107	81.96	24.236	30.078	26.738	47.222	36.984	17.101	91.927	97.136	105.056	80.383	115.706	41.103	83.022	65.4	56.284	99.732	25.36	92.536	92.202	70.708	27.018	87.57	16.716	78.136	78.3	35.564	101.455	36.976
ENSMUSG00000001763	Tspan33	tetraspanin 33 [Source:MGI Symbol;Acc:MGI:1919012]	FALSE	16.341	6.138	7.198	9.138	12.703	437.238	7.593	20.017	50.558	20.779	19.46	20.729	56.15	15.989	9.938	15.998	9.162	39.513	11.459	38.806	11.861	25.445	16.604	56.268	13.548	22.909	101.441	36.413	27.393	19.466	10.456	37.76	834.81	27.626	17.648	18.447	17.192	40.211
ENSMUSG00000001767	Crnkl1	crooked neck pre-mRNA splicing factor 1 [Source:MGI Symbol;Acc:MGI:1914127]	TRUE	36.235	20.868	13.197	20.273	15.912	23.15	21.075	20.643	16.853	20.317	16.537	12.6	14.706	23.425	19.551	18.067	19.554	19.286	18.842	5.544	22.996	16.637	35.054	23.273	24.893	22.695	0	24.721	19.552	31.633	20.449	18.88	18.411	21.061	18.865	20.607	30.04	18.95
ENSMUSG00000001768	Rin2	Ras and Rab interactor 2 [Source:MGI Symbol;Acc:MGI:1921280]	FALSE	31.972	28.847	62.898	57.55	68.226	25.561	27.584	43.787	47.861	32.399	33.574	19.916	18.048	26.4	21.18	22.618	45.625	13.994	55.45	47.121	41.635	24.466	33.209	26.121	14.209	10.016	76.081	28.73	16.277	57.969	25.168	18.679	7.51	16.047	51.524	42.877	33.251	119.709
ENSMUSG00000001773	Folh1	folate hydrolase 1 [Source:MGI Symbol;Acc:MGI:1858193]	FALSE	0.71	0.614	0.343	0.363	1.161	0.482	0.31	0.125	1.348	0.77	0	0	0.668	0	0.163	0	0.123	0.941	0.615	0	0	0	7.38	0.098	0	5.221	0	0.334	1.588	0.143	0.185	0.603	0	3.92	0.609	0.166	0.378	0
ENSMUSG00000001774	Chordc1	cysteine and histidine-rich domain (CHORD)-containing, zinc-binding protein 1 [Source:MGI Symbol;Acc:MGI:1914167]	FALSE	120.074	125.823	121.341	143.057	151.613	115.073	143.964	119.477	131.451	132.521	135.935	138.601	112.633	121.216	132.62	127.433	129.62	128.418	135.357	133.048	164.118	103.737	105.162	140.62	154.755	125.198	107.781	135.296	121.182	111.215	122.878	110.467	72.192	119.894	135.706	127.799	150.387	127.104
ENSMUSG00000001783	Rtcb	RNA 2',3'-cyclic phosphate and 5'-OH ligase [Source:MGI Symbol;Acc:MGI:106379]	TRUE	96.628	77.335	79.18	81.272	72.118	84.4	91.663	84.822	78.196	94.042	64.724	70.723	75.534	73.622	65.006	68.543	81.166	85.612	81.599	83.155	85.206	84.164	81.177	99.377	78.644	81.192	120.461	71.824	82.773	114.078	67.361	68.891	63.471	75.583	77.285	77.278	114.491	91.053
ENSMUSG00000001785	Pwp1	PWP1 homolog, endonuclein [Source:MGI Symbol;Acc:MGI:1914735]	FALSE	52.577	34.371	29.307	34.736	24.108	33.181	48.272	38.283	40.446	36.016	25.662	29.265	24.064	26.772	21.995	20.687	36.894	40.336	34.916	24.946	36.793	35.232	44.279	37.414	31.392	47.309	25.36	34.075	33.844	46.518	27.018	36.354	32.947	35.284	33.673	26.756	58.19	34.203
ENSMUSG00000001786	Fbxo7	F-box protein 7 [Source:MGI Symbol;Acc:MGI:1917004]	FALSE	12.789	7.365	13.539	18.518	21.308	71.088	14.102	16.014	14.83	26.012	16.68	13.007	27.406	15.617	8.798	13.654	15.126	12.465	19.073	16.631	17.186	22.509	27.674	11.587	10.244	13.106	19.02	12.36	17.17	16.317	9.438	18.076	74.857	13.129	85.805	9.14	14.925	28.194
ENSMUSG00000001794	Capns1	calpain, small subunit 1 [Source:MGI Symbol;Acc:MGI:88266]	FALSE	231.623	176.152	182.525	123.572	149.086	134.075	99.798	205.426	148.977	125.133	146.2	108.117	112.967	112.664	131.153	127.433	159.934	90.316	146.047	169.081	95.13	214.325	147.595	136.987	100.343	81.299	145.822	106.901	92.003	191.942	136.479	75.519	168.609	89.897	127.997	154.888	135.462	179.794
ENSMUSG00000001802	Lrp3	low density lipoprotein receptor-related protein 3 [Source:MGI Symbol;Acc:MGI:3584516]	FALSE	80.286	290.313	121.855	146.93	125.319	95.396	169.378	51.044	111.227	96.736	264.6	286.55	76.203	266.23	331.549	305.205	120.888	180.161	133.511	185.712	130.471	73.399	153.13	112.83	331.318	249.65	126.801	190.417	199.291	104.344	323.479	186.187	15.02	188.365	152.948	284.35	166.257	60.086
ENSMUSG00000001804	Dsg4	desmoglein 4 [Source:MGI Symbol;Acc:MGI:2661061]	FALSE	0	0	0	0	0	0	0	0	0	0	0	0	0	0	0	0	0	0	0	0	0	0	0	0	0	0	0	0	0	0	0	0	0	0	0	0	0	0
ENSMUSG00000001815	Evx2	even-skipped homeobox 2 [Source:MGI Symbol;Acc:MGI:95462]	FALSE	2.842	0.614	1.885	4.176	2.527	4.341	2.015	1.251	2.696	1.847	11.12	2.439	2.34	2.231	1.955	3.586	2.46	1.176	9.152	11.087	63.42	3.915	5.535	2.848	5.067	0.32	0	1.336	0.992	8.874	37.381	2.209	0.485	1.823	2.028	1.33	7.179	2.311
ENSMUSG00000001819	Hoxd13	homeobox D13 [Source:MGI Symbol;Acc:MGI:96205]	FALSE	5.684	4.296	6.684	21.846	12.839	18.134	17.279	9.633	16.179	10.851	12.688	11.787	10.695	14.501	12.871	9.792	17.709	6.115	42.068	19.403	355.347	18.594	25.829	9.525	8.371	4.901	12.68	6.347	6.55	51.671	9.345	7.431	6.783	6.2	7.911	5.65	48.177	12.479
ENSMUSG00000001823	Hoxd12	homeobox D12 [Source:MGI Symbol;Acc:MGI:96204]	FALSE	1.421	1.228	2.742	8.472	4.234	3.955	6.199	2.877	3.371	1.924	2.352	0.406	3.676	1.115	2.607	0.552	4.612	1.529	10.229	13.859	69.472	0.979	3.69	3.142	1.872	2.131	0	3.007	1.092	10.878	2.313	1.205	1.454	2.735	2.231	1.496	9.257	2.311
ENSMUSG00000001827	Folr1	folate receptor 1 (adult) [Source:MGI Symbol;Acc:MGI:95568]	FALSE	1.421	0	0.686	0.363	1.093	1.929	0.542	1.126	140.214	6.387	1.212	0.813	6.684	0.744	0.652	0.965	1.783	21.756	0.692	2.772	0.726	1.957	29.519	0.982	1.101	2.877	0	31.736	5.459	1.861	0.833	2.812	0	1.55	0.609	0.831	2.645	1.849
ENSMUSG00000001829	Clpb	ClpB caseinolytic peptidase B [Source:MGI Symbol;Acc:MGI:1100517]	FALSE	75.313	87.769	69.925	73.102	68.772	77.551	82.055	67.933	124.035	88.963	100.294	101.207	66.176	94.445	79.832	91.437	78.952	128.418	74.523	69.296	82.543	50.89	101.472	76.791	88.998	114.969	57.061	106.233	120.785	83.733	82.813	121.112	94.722	107.859	121.506	102.373	58.757	67.943
ENSMUSG00000001833	Septin7	septin 7 [Source:MGI Symbol;Acc:MGI:1335094]	FALSE	186.151	100.658	98.375	98.942	95.816	82.76	91.972	123.355	91.678	95.043	80.549	73.975	78.877	81.059	84.883	78.06	128.882	86.67	99.364	63.752	88.595	116.46	108.851	113.223	83.821	86.413	88.761	92.87	83.865	155.873	81.055	63.468	81.398	80.324	100.41	85.089	101.644	100.297
ENSMUSG00000001844	Zdhhc4	zinc finger, DHHC domain containing 4 [Source:MGI Symbol;Acc:MGI:1920131]	FALSE	16.341	11.048	20.052	18.215	18.508	17.555	17.511	15.513	18.875	16.238	18.676	13.413	13.369	20.822	13.686	15.033	14.88	17.287	18.689	22.175	17.428	16.637	16.604	16.792	16.522	14.917	12.68	20.044	16.177	15.458	15.73	15.064	17.685	16.32	18.256	14.292	18.893	25.421
ENSMUSG00000001847	Rac1	Rac family small GTPase 1 [Source:MGI Symbol;Acc:MGI:97845]	FALSE	220.255	131.347	148.248	144.389	123.202	115.073	153.339	195.417	121.339	148.605	109.062	94.297	99.264	117.87	114.698	101.367	154.523	133.122	151.969	138.591	146.69	322.956	130.991	142.584	128.43	135.747	139.482	156.008	129.221	183.497	119.732	113.881	88.665	134.117	145.442	118.493	225.77	161.769
ENSMUSG00000001855	Nup214	nucleoporin 214 [Source:MGI Symbol;Acc:MGI:1095411]	FALSE	27.709	22.096	23.651	26.627	18.849	30.963	41.531	29.025	18.201	27.551	17.963	23.168	17.714	21.194	18.41	15.446	27.055	30.458	27.456	22.175	27.111	22.509	27.674	23.666	21.148	33.351	44.38	30.066	25.606	27.625	18.043	26.512	36.823	26.805	27.587	20.441	26.45	27.732
ENSMUSG00000001864	Aif1l	allograft inflammatory factor 1-like [Source:MGI Symbol;Acc:MGI:1919598]	FALSE	73.181	16.572	37.705	27.897	17.825	17.459	39.981	20.893	22.92	33.4	11.12	10.974	12.366	12.642	10.101	8.964	30.191	35.397	30.148	16.631	43.087	23.488	14.76	25.924	21.258	37.826	25.36	26.725	41.585	35.64	9.993	48.806	12.355	34.099	36.31	11.135	43.454	15.252
ENSMUSG00000001865	Cpa3	carboxypeptidase A3, mast cell [Source:MGI Symbol;Acc:MGI:88479]	FALSE	0	0	0.171	0.242	0.615	0.675	0	0	0	0.462	0.356	0.813	0	0.372	0.326	0.69	0.307	0.235	0.077	0	0	0	0	0.687	0	0	0	0.334	0	0.573	0.093	0.402	0.242	0.365	0.203	0.166	0	102.145
ENSMUSG00000001870	Ltbp1	latent transforming growth factor beta binding protein 1 [Source:MGI Symbol;Acc:MGI:109151]	FALSE	143.521	12.275	49.702	174.465	199.009	81.12	85.386	63.429	53.928	107.818	45.336	35.362	47.125	44.991	41.871	31.444	233.414	65.032	148.662	116.417	194.134	272.066	86.712	111.16	36.018	57.751	133.141	66.145	58.854	173.907	26.278	72.105	11.628	50.237	78.908	32.407	104.666	55.001
ENSMUSG00000001891	Ugp2	UDP-glucose pyrophosphorylase 2 [Source:MGI Symbol;Acc:MGI:2183447]	FALSE	121.495	49.102	62.727	49.743	58.801	42.73	39.981	56.799	43.143	50.638	43.625	32.11	50.134	33.093	39.59	38.34	72.865	42.453	54.604	63.752	45.992	46.975	68.263	85.531	29.96	35.482	69.741	60.8	44.463	60.546	37.566	34.345	38.034	43.308	39.15	35.731	52.144	59.161
ENSMUSG00000001901	Kcnh6	potassium voltage-gated channel, subfamily H (eag-related), member 6 [Source:MGI Symbol;Acc:MGI:2684139]	FALSE	0	1.228	0.171	0.182	0.478	0	0	0.125	0	0.539	1.853	0.406	0.334	0.744	0.326	3.31	0.307	0.235	0.077	2.772	0.242	0.979	0	0.687	0.441	0.107	6.34	0.668	0	0	0.648	0.803	0	0.091	0.203	48.195	0.378	0
ENSMUSG00000001909	Trmt1	tRNA methyltransferase 1 [Source:MGI Symbol;Acc:MGI:1289155]	TRUE	30.551	28.233	34.448	33.102	43.708	59.417	36.882	39.909	27.638	38.402	31.721	35.362	62.5	24.169	18.899	24.963	36.709	30.811	32.609	52.665	36.551	39.146	33.209	38.887	25.223	26.958	44.38	30.066	28.385	28.913	16.84	35.751	39.488	29.814	34.079	31.576	31.173	55.001
ENSMUSG00000001910	Nacc1	nucleus accumbens associated 1, BEN and BTB (POZ) domain containing [Source:MGI Symbol;Acc:MGI:1914080]	FALSE	61.813	46.647	53.644	56.642	42.957	52.858	73.686	58.8	62.018	62.336	41.344	45.116	53.476	51.684	50.18	39.444	57.739	66.561	58.757	60.98	71.892	56.762	59.038	56.464	48.464	66.701	25.36	60.132	65.405	46.375	49.41	64.071	47.482	67.378	55.986	47.696	105.989	60.086
ENSMUSG00000001911	Nfix	nuclear factor I/X [Source:MGI Symbol;Acc:MGI:97311]	FALSE	16.341	4.91	73.696	149.593	359.021	162.336	7.206	57.299	235.937	46.021	89.174	767.792	91.911	84.033	80.484	57.924	72.25	49.862	134.127	152.45	67.777	96.887	68.263	90.244	68.4	5.434	259.943	100.219	84.659	212.124	66.528	529.639	112.164	153.263	46.655	41.381	41.375	102.608
ENSMUSG00000001918	Slc1a5	solute carrier family 1 (neutral amino acid transporter), member 5 [Source:MGI Symbol;Acc:MGI:105305]	FALSE	90.944	42.35	71.639	87.686	73.143	431.257	174.647	145.374	96.397	109.434	46.975	51.62	179.478	51.312	40.242	32.134	90.328	204.386	80.907	141.363	159.519	130.161	154.975	144.843	64.105	176.13	133.141	92.536	172.593	73.714	34.606	179.559	193.077	137.764	108.727	47.696	121.67	226.014
ENSMUSG00000001924	Uba1	ubiquitin-like modifier activating enzyme 1 [Source:MGI Symbol;Acc:MGI:98890]	TRUE	317.593	353.531	166.244	166.416	146.559	208.346	184.022	210.43	169.2	181.851	262.96	228.834	145.053	274.038	269.801	258.589	177.766	166.637	175.734	230.062	162.182	251.514	206.633	182.354	229.544	188.277	228.242	185.406	175.67	273.815	303.678	155.256	301.85	158.825	169.987	290.831	228.037	174.248
ENSMUSG00000001930	Vwf	Von Willebrand factor [Source:MGI Symbol;Acc:MGI:98941]	FALSE	7.105	1.228	2.228	2.36	4.098	10.031	1.085	161.263	4.719	3.386	4.847	2.439	5.013	2.975	2.281	1.793	2.644	1.764	2.846	0	4.599	616.552	7.38	9.427	2.643	1.492	19.02	1.002	2.283	15.888	2.498	3.214	10.901	2.826	4.463	4.321	2.456	12.941
ENSMUSG00000001942	Siae	sialic acid acetylesterase [Source:MGI Symbol;Acc:MGI:104803]	FALSE	15.631	6.751	21.252	16.158	15.298	27.297	14.024	14.888	31.009	20.086	12.403	11.381	23.73	13.386	28.023	11.585	21.644	26.577	16.304	24.946	11.861	43.061	16.604	11.293	23.241	31.113	25.36	34.409	30.767	19.466	21.559	34.144	15.989	36.378	27.182	9.473	21.916	38.824
ENSMUSG00000001943	Vsig2	V-set and immunoglobulin domain containing 2 [Source:MGI Symbol;Acc:MGI:1928009]	FALSE	0	0	0.514	0.424	0.273	0.289	0.31	29.275	0.674	1.077	0.214	0.406	0.334	0.372	0.978	0.552	0.369	0.235	0.538	0	0.242	0.979	1.845	0.098	0	0.533	0	0	0.099	0.573	0.648	0	0.242	0.091	0.203	0.166	0.378	0
ENSMUSG00000001946	Esam	endothelial cell-specific adhesion molecule [Source:MGI Symbol;Acc:MGI:1916774]	FALSE	10.657	3.683	13.025	4.236	5.395	7.62	3.642	560.354	4.045	4.541	6.558	7.723	9.692	5.206	7.82	5.654	6.026	5.057	4.768	8.315	3.389	155.606	3.69	6.579	4.516	4.475	38.04	5.345	3.275	22.901	8.698	4.419	4.361	4.832	5.274	5.65	6.99	18.95
ENSMUSG00000001948	Spa17	sperm autoantigenic protein 17 [Source:MGI Symbol;Acc:MGI:1333778]	FALSE	2.842	4.296	2.057	1.573	0.82	1.64	1.627	1.251	16.853	1.539	2.352	2.845	1.003	3.346	5.376	2.069	1.537	3.998	1.692	0	1.21	2.936	0	1.866	4.296	3.729	0	6.347	3.672	2.147	3.516	4.82	1.454	3.009	2.231	2.493	2.834	3.698
ENSMUSG00000001962	Fam50a	family with sequence similarity 50, member A [Source:MGI Symbol;Acc:MGI:1351626]	FALSE	41.209	21.482	28.279	25.356	29.503	27.297	21.85	28.274	31.683	22.856	21.812	16.665	28.743	25.284	23.461	18.894	27.916	25.401	26.764	22.175	25.417	27.402	36.899	32.602	19.496	21.097	44.38	32.07	25.805	30.487	16.748	23.499	31.009	24.161	30.022	19.112	36.463	29.118
ENSMUSG00000001964	Emd	emerin [Source:MGI Symbol;Acc:MGI:108117]	FALSE	91.654	30.688	54.843	56.218	47.123	47.842	56.253	54.797	58.647	59.796	35.855	38.613	33.088	44.248	41.871	36.961	54.295	53.625	52.528	52.665	57.369	75.356	55.348	52.143	55.734	59.136	50.721	54.787	53.594	66.7	39.695	51.216	41.426	52.06	48.481	41.215	79.539	59.623
ENSMUSG00000001983	Taco1	translational activator of mitochondrially encoded cytochrome c oxidase I [Source:MGI Symbol;Acc:MGI:1917457]	FALSE	9.236	7.979	6.341	7.806	6.283	11.093	8.058	6.631	13.482	7.619	5.061	6.097	10.027	6.693	7.006	4.689	7.194	8.702	6.768	0	9.682	2.936	16.604	9.329	9.032	8.311	19.02	9.02	10.818	5.725	6.94	7.231	9.448	10.303	11.765	8.642	10.769	11.555
ENSMUSG00000001985	Grik3	glutamate receptor, ionotropic, kainate 3 [Source:MGI Symbol;Acc:MGI:95816]	FALSE	4.263	37.44	3.599	5.204	5.532	16.398	1.627	5.254	7.415	5.849	45.834	30.484	11.698	369.97	153.637	154.602	3.874	16.464	2.692	24.946	3.147	11.744	9.225	5.892	29.519	21.523	31.7	7.683	9.925	7.586	45.431	4.218	2.423	19.967	18.256	20.441	7.746	7.857
ENSMUSG00000001986	Gria3	glutamate receptor, ionotropic, AMPA3 (alpha 3) [Source:MGI Symbol;Acc:MGI:95810]	FALSE	34.104	60.149	96.661	74.918	209.116	53.919	34.712	26.523	87.634	77.112	157.748	169.085	68.85	47.222	146.468	249.901	157.597	55.389	111.362	85.927	14.524	59.698	110.696	40.261	23.791	24.187	158.502	15.033	33.943	70.565	88.827	39.567	2.18	30.726	84.588	45.536	38.164	183.03
ENSMUSG00000001988	Npas1	neuronal PAS domain protein 1 [Source:MGI Symbol;Acc:MGI:109205]	FALSE	0.71	0	0	0.121	0.273	0.193	0.232	0.125	0	0	0.998	0	0	8.18	0	1.931	0.061	0.47	0.077	2.772	0	0	0	0.196	0.11	0	0	1.002	0.992	0.286	0.185	0.201	0.242	2.279	0.406	4.819	0	0
ENSMUSG00000001995	Sipa1l2	signal-induced proliferation-associated 1 like 2 [Source:MGI Symbol;Acc:MGI:2676970]	FALSE	54.708	7.979	19.881	17.307	19.6	11.382	8.446	26.272	18.201	13.006	26.232	27.232	9.692	19.335	19.225	23.721	17.094	15.053	16.458	27.718	17.186	12.722	14.76	15.515	13.107	8.95	25.36	25.055	13.597	23.188	32.755	15.064	5.814	10.029	18.662	11.799	12.28	19.412
ENSMUSG00000001998	Ap4e1	adaptor-related protein complex AP-4, epsilon 1 [Source:MGI Symbol;Acc:MGI:1336993]	FALSE	25.578	30.688	43.36	36.309	41.659	33.567	30.838	31.527	33.031	31.937	36.497	35.362	22.393	34.58	31.607	33.927	35.602	31.752	39.146	44.349	36.067	30.338	27.674	33.289	33.815	31.326	57.061	25.389	30.072	27.482	28.499	36.354	24.225	31.455	40.164	35.564	26.261	35.589
ENSMUSG00000001999	Blvra	biliverdin reductase A [Source:MGI Symbol;Acc:MGI:88170]	FALSE	8.526	11.048	11.311	14.221	16.391	20.256	9.143	15.263	12.134	12.467	13.472	15.852	21.056	12.27	7.494	12.55	11.314	7.174	11.305	13.859	11.377	25.445	14.76	11.293	6.168	5.86	31.7	10.356	8.337	15.458	11.011	9.239	22.287	7.294	16.025	10.802	11.147	44.371
ENSMUSG00000002006	Pdzd4	PDZ domain containing 4 [Source:MGI Symbol;Acc:MGI:2443483]	FALSE	13.499	46.647	14.911	33.041	44.05	23.728	16.194	12.511	19.549	23.087	105.854	81.697	20.388	63.955	55.231	115.71	27.24	20.109	28.994	33.262	17.186	16.637	23.984	20.916	20.157	21.843	38.04	22.048	29.774	36.213	59.033	29.525	4.361	20.423	27.79	60.16	20.404	17.563
ENSMUSG00000002007	Srpk3	serine/arginine-rich protein specific kinase 3 [Source:MGI Symbol;Acc:MGI:1891338]	TRUE	31.972	2.455	0.686	0.726	1.639	0.868	0.387	0.876	0.674	1.231	2.067	1.626	0	0.744	1.14	1.379	2.091	0.47	0.923	0	0.242	1.957	1.845	54.795	1.432	0.107	0	1.336	0.397	2.004	1.758	0.603	0	0.274	13.388	2.659	0.189	6.009
ENSMUSG00000002010	Idh3g	isocitrate dehydrogenase 3 (NAD+), gamma [Source:MGI Symbol;Acc:MGI:1099463]	FALSE	87.391	61.377	63.927	56.642	66.86	72.535	61.367	63.304	78.87	61.412	68.716	71.13	64.505	56.89	61.748	65.509	60.752	59.505	66.909	66.524	58.337	55.783	71.953	67.266	63.774	54.874	57.061	73.828	62.328	69.992	60.236	64.673	74.13	60.539	58.826	61.822	55.356	87.355
ENSMUSG00000002012	Pnck	pregnancy upregulated non-ubiquitously expressed CaM kinase [Source:MGI Symbol;Acc:MGI:1347357]	FALSE	8.526	12.889	4.627	6.051	16.8	10.128	2.092	4.629	38.424	11.005	83.186	34.549	13.703	25.284	16.781	86.196	5.657	9.525	10.459	13.859	7.262	6.851	3.69	11.195	9.583	4.156	31.7	11.024	7.841	10.162	19.061	11.649	1.696	8.206	6.897	19.943	5.479	6.933
ENSMUSG00000002014	Ssr4	signal sequence receptor, delta [Source:MGI Symbol;Acc:MGI:1099464]	FALSE	41.209	60.763	65.126	54.948	62.421	93.563	65.318	61.052	40.446	62.336	41.914	47.149	122.994	46.479	48.388	44.408	54.48	60.328	57.219	49.893	56.4	76.335	64.573	52.732	47.252	62.972	57.061	60.132	59.152	44.658	48.855	58.246	78.491	61.087	67.549	53.181	53.845	105.843
ENSMUSG00000002015	Bcap31	B cell receptor associated protein 31 [Source:MGI Symbol;Acc:MGI:1350933]	FALSE	121.495	119.071	152.019	137.308	125.046	194.167	181.698	150.629	172.571	167.537	83.899	92.265	128.342	98.163	96.777	88.403	152.186	202.034	139.895	155.222	150.321	233.898	175.269	135.121	127.108	200.317	158.502	161.687	195.221	120.948	92.898	182.17	230.627	184.536	154.368	113.009	166.446	193.66
ENSMUSG00000002017	Fam98a	family with sequence similarity 98, member A [Source:MGI Symbol;Acc:MGI:1919972]	TRUE	50.445	29.461	30.335	25.174	33.191	33.47	32.001	30.026	31.009	31.399	26.802	28.858	58.823	23.797	24.764	25.79	30.868	28.929	29.225	33.262	23.964	31.317	27.674	31.914	31.281	29.728	50.721	33.072	31.759	31.203	24.983	25.106	41.426	29.176	32.253	32.075	33.629	33.74
ENSMUSG00000002020	Ltbp2	latent transforming growth factor beta binding protein 2 [Source:MGI Symbol;Acc:MGI:99502]	FALSE	0.71	0	1.028	1.271	4.371	1.929	0.62	1.001	0	1.308	0.57	1.219	3.008	0.744	0	0.414	0.861	0.118	1.307	2.772	1.21	9.787	0	3.241	0.441	0.107	6.34	0	0.099	2.433	0.555	0.803	2.907	0.182	0.811	0.997	0.756	0.924
ENSMUSG00000002028	Kmt2a	lysine (K)-specific methyltransferase 2A [Source:MGI Symbol;Acc:MGI:96995]	FALSE	501.613	1008.42	649.378	725.514	591.562	528.293	981.479	525.324	719.27	618.585	661.143	769.825	430.145	855.58	921.658	688.055	678.782	791.674	696.397	640.292	851.816	564.683	721.372	582.316	947.583	953.423	481.845	676.147	730.964	478.353	900.67	741.936	274.717	762.852	706.318	807.015	705.837	418.288
ENSMUSG00000002031	Ift46	intraflagellar transport 46 [Source:MGI Symbol;Acc:MGI:1923818]	FALSE	49.735	58.922	56.386	59.547	69.455	41.766	50.519	42.161	59.995	65.491	66.435	72.349	45.789	72.879	61.096	67.44	59.522	53.272	58.142	63.752	58.337	36.21	71.953	50.081	64.655	47.629	76.081	60.466	54.09	64.267	65.695	48.003	19.623	51.24	55.783	54.676	65.558	39.287
ENSMUSG00000002032	Tmem25	transmembrane protein 25 [Source:MGI Symbol;Acc:MGI:1918937]	FALSE	5.684	4.296	2.571	2.844	6.488	2.99	1.627	2.502	2.696	4.31	14.684	4.065	20.053	4.834	9.287	17.101	3.136	4.822	4.461	2.772	1.694	2.936	0	3.142	2.864	1.918	0	2.338	4.268	2.576	7.957	3.013	0	4.103	3.651	9.14	3.967	2.311
ENSMUSG00000002033	Cd3g	CD3 antigen, gamma polypeptide [Source:MGI Symbol;Acc:MGI:88333]	FALSE	0	0	0.343	0	0	0.868	0	0	0.674	0	0.143	0.406	0	0	0.163	0.138	0	0	0.077	0	0	0	0	0.982	0	0.213	0	0	0	0.143	0.093	0	0.485	0	0.203	0	0	10.631
ENSMUSG00000002043	Trappc6a	trafficking protein particle complex 6A [Source:MGI Symbol;Acc:MGI:1914341]	FALSE	26.288	11.662	17.653	18.336	18.166	28.841	18.054	30.901	25.616	34.554	13.615	11.381	28.075	20.822	18.247	11.999	23.059	13.994	19.534	5.544	14.04	61.655	22.139	21.505	16.191	10.762	44.38	17.371	12.902	25.764	18.136	11.248	17.927	12.947	14.199	19.444	14.17	53.615
ENSMUSG00000002052	Supt6	SPT6, histone chaperone and transcription elongation factor [Source:MGI Symbol;Acc:MGI:107726]	TRUE	73.181	47.874	56.9	48.109	46.098	52.087	52.611	50.793	47.861	56.872	50.824	49.587	57.486	48.338	45.293	51.028	54.91	45.158	46.76	60.98	46.476	56.762	59.038	58.133	44.939	47.202	57.061	40.422	44.959	78.008	46.449	39.166	56.445	37.381	45.438	60.327	64.236	48.531
ENSMUSG00000002055	Spag5	sperm associated antigen 5 [Source:MGI Symbol;Acc:MGI:1927470]	FALSE	58.261	14.73	65.983	80.969	52.655	99.061	96.544	53.296	57.973	74.88	20.315	46.742	66.51	50.941	22.809	13.516	74.033	97.607	76.984	105.329	105.055	46.975	79.332	66.578	48.354	96.962	63.401	69.151	104.707	47.52	18.321	126.535	87.212	96.553	79.517	26.258	63.48	75.8
ENSMUSG00000002057	Foxn1	forkhead box N1 [Source:MGI Symbol;Acc:MGI:102949]	FALSE	0	0	0	0.061	0.341	0.386	0.077	0	0	2.232	0	0	0	0	0.163	0	0	0	0.077	0	0	0	0	0.098	0	0	0	0	0.099	0.429	0	0	0.242	0	0	0.166	0	0
ENSMUSG00000002058	Unc119	unc-119 lipid binding chaperone [Source:MGI Symbol;Acc:MGI:1328357]	FALSE	56.84	42.964	42.846	58.094	52.791	55.27	54.316	29.275	63.366	58.026	46.904	50.807	26.738	48.71	55.068	47.167	54.111	46.569	54.835	69.296	51.559	212.368	40.589	47.233	48.244	37.613	57.061	43.428	44.761	53.675	52.371	55.033	25.437	41.849	44.83	41.215	65.18	65.17
ENSMUSG00000002059	Rab34	RAB34, member RAS oncogene family [Source:MGI Symbol;Acc:MGI:104606]	FALSE	61.813	34.985	91.52	86.173	101.075	45.335	76.941	35.655	75.5	70.339	59.449	56.904	48.128	51.684	46.759	61.786	91.435	52.449	88.828	66.524	76.492	42.082	108.851	67.266	43.948	63.611	44.38	66.479	61.236	70.422	41.083	46.195	13.082	57.257	63.289	38.224	67.259	34.665
ENSMUSG00000002064	Sdf2	stromal cell derived factor 2 [Source:MGI Symbol;Acc:MGI:108019]	FALSE	53.998	90.838	89.12	77.399	86.802	90.862	73.996	67.558	109.205	88.04	82.117	91.046	70.855	82.546	104.434	83.438	80.613	97.372	83.291	91.47	77.944	91.993	84.867	73.943	105.189	94.405	63.401	95.877	97.164	74.573	92.066	97.211	61.29	101.659	80.328	91.736	88.985	91.977
ENSMUSG00000002068	Ccne1	cyclin E1 [Source:MGI Symbol;Acc:MGI:88316]	FALSE	61.103	27.62	59.128	73.405	54.772	139.38	134.743	48.416	62.692	59.642	21.456	37.8	88.569	31.606	20.528	17.377	70.467	82.554	65.91	85.927	100.214	50.89	68.263	159.081	38.221	93.552	101.441	47.103	72.848	64.553	18.321	72.306	76.795	71.754	70.794	25.759	100.699	54.077
ENSMUSG00000002076	Hsf2bp	heat shock transcription factor 2 binding protein [Source:MGI Symbol;Acc:MGI:1921627]	FALSE	0.71	0	0.686	0.787	0.546	0.289	0.775	0.876	0.674	0.77	0.927	0.406	2.674	0	0.489	1.655	1.107	0.706	0.615	0	0.968	0.979	0	1.277	0.661	0.746	0	1.002	0.595	0.429	0.463	0.603	0	0.091	0.203	0.499	0.945	0
ENSMUSG00000002083	Bbc3	BCL2 binding component 3 [Source:MGI Symbol;Acc:MGI:2181667]	FALSE	7.815	18.413	6.17	2.844	4.371	7.62	3.952	7.757	4.719	6.387	10.692	4.877	9.024	6.693	7.006	9.102	4.181	5.645	4.845	8.315	5.567	32.296	3.69	4.91	4.846	8.844	12.68	8.686	4.069	6.155	12.399	4.218	7.025	6.656	5.883	11.301	7.368	4.622
ENSMUSG00000002100	Mybpc3	myosin binding protein C, cardiac [Source:MGI Symbol;Acc:MGI:102844]	FALSE	608.898	1.228	0.686	0.424	0.341	1.35	2.17	1.877	0	1.462	0.57	0.813	0	1.115	0	0.552	1.845	0.823	1.077	0	0.968	8.808	1.845	1.571	0.771	2.451	6.34	1.002	1.191	2.863	1.018	0	2.907	0.365	0.203	0.499	1.7	2.311
ENSMUSG00000002102	Psmc3	proteasome (prosome, macropain) 26S subunit, ATPase 3 [Source:MGI Symbol;Acc:MGI:1098754]	FALSE	154.178	78.563	77.809	85.326	78.333	106.874	88.873	101.712	84.937	97.274	64.297	59.749	81.551	69.16	61.911	63.716	86.27	78.085	87.444	77.611	78.912	93.951	88.557	140.522	80.957	85.881	82.421	87.525	82.674	124.669	60.976	73.712	123.55	85.795	83.574	75.118	127.149	92.439
ENSMUSG00000002103	Acp2	acid phosphatase 2, lysosomal [Source:MGI Symbol;Acc:MGI:87882]	FALSE	139.968	266.376	183.039	219.911	196.14	147.964	198.047	156.384	242.004	167.229	220.12	267.447	179.812	325.351	312.487	236.799	192.892	267.537	230.799	210.659	210.352	157.563	162.355	163.598	347.84	268.19	202.882	285.959	268.665	173.764	284.247	246.04	76.795	285.557	201.226	230.504	197.619	342.487
ENSMUSG00000002104	Rapsn	receptor-associated protein of the synapse [Source:MGI Symbol;Acc:MGI:99422]	FALSE	3.552	1.228	0.514	0.968	2.663	2.026	1.007	0.751	0.674	1.077	1.426	1.219	4.345	0.744	1.955	1.793	0.984	0.941	0.923	0	0.484	3.915	7.38	37.708	0.991	1.385	0	1.336	1.489	3.006	1.203	3.013	0.485	0.729	1.42	0.997	0.567	4.622
ENSMUSG00000002105	Slc39a13	solute carrier family 39 (metal ion transporter), member 13 [Source:MGI Symbol;Acc:MGI:1915677]	FALSE	46.893	47.874	98.032	82.421	136.998	66.362	46.102	55.673	67.411	46.482	72.423	52.839	76.871	52.8	56.534	68.819	76.923	54.213	87.751	72.067	62.452	54.805	77.487	54.5	37.89	39.637	50.721	54.787	46.051	71.567	54.407	44.789	55.476	45.131	56.798	48.527	53.278	81.347
ENSMUSG00000002107	Celf2	CUGBP, Elav-like family member 2 [Source:MGI Symbol;Acc:MGI:1338822]	TRUE	755.261	209.909	337.8	335.858	770.561	596.102	150.24	325.278	721.967	536.318	1952.14	4778.68	464.57	2080.76	1228.28	1918.66	440.633	815.899	258.025	734.534	217.13	1206.68	630.97	3065.16	966.638	713.469	1039.77	1328.24	1388.29	624.206	1467.96	1148.45	109.257	1143.59	894.967	823.8	285.282	1759.58
ENSMUSG00000002108	Nr1h3	nuclear receptor subfamily 1, group H, member 3 [Source:MGI Symbol;Acc:MGI:1352462]	FALSE	5.684	1.228	2.742	0.968	1.981	0.868	1.24	1.626	4.719	2.001	1.354	0.813	26.404	2.231	1.629	1.241	1.66	1.999	1.769	2.772	0.726	2.936	3.69	1.08	2.754	1.918	6.34	4.343	1.886	3.006	1.573	0.803	1.211	1.915	1.826	0.831	1.889	26.807
ENSMUSG00000002109	Ddb2	damage specific DNA binding protein 2 [Source:MGI Symbol;Acc:MGI:1355314]	FALSE	8.526	7.979	25.022	33.465	54.089	36.075	19.371	13.637	24.942	36.709	30.01	20.323	38.101	18.591	21.343	31.169	29.945	18.228	31.455	22.175	25.417	20.552	25.829	18.461	13.878	14.704	44.38	19.71	15.78	23.617	18.413	27.115	24.225	17.505	19.676	12.963	14.736	37.9
ENSMUSG00000002111	Spi1	spleen focus forming virus (SFFV) proviral integration oncogene [Source:MGI Symbol;Acc:MGI:98282]	FALSE	0.71	0	0.343	0.424	0.683	0.772	0.155	1.501	0	0.231	0.855	0.813	1.003	1.487	1.466	0.276	0.615	0.353	0.923	8.315	0.242	2.936	0	0.884	0.661	0	12.68	0.334	0.198	2.576	0.37	0.603	0.242	0.456	0.406	1.163	0.567	92.439
ENSMUSG00000002129	Sf3a1	splicing factor 3a, subunit 1 [Source:MGI Symbol;Acc:MGI:1914715]	TRUE	113.68	69.97	75.924	83.874	63.309	76.587	101.89	87.45	98.419	88.347	60.519	80.884	69.184	85.149	67.45	65.923	83.318	100.664	84.214	72.067	95.857	86.122	70.108	89.459	88.888	107.084	76.081	93.538	92.896	110.07	70.136	77.327	66.136	86.615	82.356	70.63	140.941	72.103
ENSMUSG00000002147	Stat6	signal transducer and activator of transcription 6 [Source:MGI Symbol;Acc:MGI:103034]	FALSE	24.867	3.069	52.615	15.068	26.703	33.085	11.932	38.158	28.312	28.628	7.77	6.91	20.722	5.206	7.332	6.206	27.547	9.055	19.842	19.403	10.409	37.189	27.674	10.114	5.067	3.516	44.38	8.686	4.466	23.331	4.349	5.021	19.138	4.468	17.039	6.481	12.28	112.776
ENSMUSG00000002190	Clgn	calmegin [Source:MGI Symbol;Acc:MGI:107472]	TRUE	2.131	6.751	2.057	6.838	2.732	4.63	2.867	2.252	7.415	3.078	17.464	8.536	3.342	9.668	8.635	11.033	2.829	12.701	3.692	13.859	6.294	3.915	9.225	1.866	8.591	10.762	0	5.345	17.765	4.008	9.438	16.068	0.485	16.32	4.26	43.209	3.401	1.387
ENSMUSG00000002204	Napsa	napsin A aspartic peptidase [Source:MGI Symbol;Acc:MGI:109365]	FALSE	0.71	0	0	0.061	0.273	0.096	0.155	0	0	0.77	0.214	0.406	0.668	0	0	0.552	0.123	0.235	0.231	0	0	0.979	0	0.491	0	0.639	6.34	0	0.099	0.859	0.278	0	0	0.182	0.406	0.499	0.189	30.043
ENSMUSG00000002205	Vrk3	vaccinia related kinase 3 [Source:MGI Symbol;Acc:MGI:2182465]	FALSE	32.683	17.799	27.422	25.537	31.005	41.862	27.507	35.655	37.75	37.017	20.601	20.323	30.08	29.003	23.135	17.653	26.072	39.396	27.071	52.665	33.405	36.21	23.984	28.674	34.145	32.818	31.7	37.081	32.355	29.772	20.171	34.546	43.364	33.461	28.804	25.095	30.229	41.598
ENSMUSG00000002210	Smg9	smg-9 homolog, nonsense mediated mRNA decay factor (C. elegans) [Source:MGI Symbol;Acc:MGI:1919247]	TRUE	18.473	12.889	17.31	15.189	17.415	25.561	16.581	18.14	20.223	19.009	22.882	24.387	15.374	14.13	18.736	21.377	16.848	17.875	14.612	44.349	15.492	15.658	22.139	18.068	15.31	16.302	25.36	15.033	17.269	14.886	16.748	14.863	22.772	17.141	16.025	16.785	11.902	25.883
ENSMUSG00000002221	Paxip1	PAX interacting (with transcription-activation domain) protein 1 [Source:MGI Symbol;Acc:MGI:1890430]	FALSE	47.603	41.123	56.557	57.066	54.43	70.22	72.292	51.419	59.321	67.261	40.916	54.058	58.823	48.338	36.658	38.202	55.402	73.264	52.835	36.034	68.262	44.039	42.434	60.785	53.09	82.045	82.421	64.14	70.268	47.52	34.513	85.16	59.11	70.569	63.086	52.183	52.144	51.766
ENSMUSG00000002222	Rmnd5a	required for meiotic nuclear division 5 homolog A [Source:MGI Symbol;Acc:MGI:1915727]	FALSE	65.366	50.943	61.699	60.939	54.84	60.864	59.197	50.168	62.018	74.726	43.553	45.523	44.786	58.005	55.068	44.408	68.438	54.919	64.91	60.98	61.726	43.061	57.193	56.66	56.945	55.087	38.04	53.784	54.587	67.988	56.165	52.823	74.857	51.787	54.566	46.699	64.236	62.859
ENSMUSG00000002227	Mov10	Mov10 RISC complex RNA helicase [Source:MGI Symbol;Acc:MGI:97054]	TRUE	22.025	9.207	37.362	40.606	51.22	23.632	24.252	37.407	39.772	34.708	16.537	13.819	62.166	11.527	8.798	9.378	54.295	13.524	40.069	55.437	32.92	40.125	25.829	23.273	10.023	8.95	12.68	11.024	13.002	49.095	11.103	22.294	8.721	16.32	22.516	10.802	35.33	49.455
ENSMUSG00000002228	Ppm1j	protein phosphatase 1J [Source:MGI Symbol;Acc:MGI:1919137]	FALSE	23.446	0	0.857	0.484	1.434	0.675	0.31	21.643	2.022	3.078	0.57	0.813	0.334	1.115	0.326	0.276	1.045	0.235	0.846	0	0.968	0.979	7.38	0.687	0.661	0.213	0	0	0.298	1.288	0.648	0	0	0.365	0.203	0.332	1.134	2.311
ENSMUSG00000002233	Rhoc	ras homolog family member C [Source:MGI Symbol;Acc:MGI:106028]	FALSE	74.602	15.958	62.556	37.519	49.855	25.657	31.458	74.939	32.357	27.243	16.894	15.852	21.39	17.104	18.899	10.619	54.541	26.46	50.759	22.175	38.246	49.911	42.434	25.433	16.742	16.942	12.68	24.053	19.949	60.259	13.417	19.282	13.324	20.241	40.367	17.45	46.287	30.505
ENSMUSG00000002240	Prr27	proline rich 27 [Source:MGI Symbol;Acc:MGI:1921029]	FALSE	0	0	0	0	0	0	0	0	0	0	0	0	0	0	0	0	0	0	0	0	0	0	0	0	0	0	0	0	0	0	0	0	0	0	0	0	0	0
ENSMUSG00000002249	Tead3	TEA domain family member 3 [Source:MGI Symbol;Acc:MGI:109241]	FALSE	78.155	11.048	101.117	112.195	129.212	43.309	51.371	17.89	74.152	155.531	25.376	36.987	46.457	36.067	33.073	15.584	99.797	47.745	99.057	74.839	61.484	39.146	73.798	93.681	40.093	29.408	50.721	52.114	50.617	68.418	21.374	60.857	21.803	44.493	48.075	20.441	49.499	23.11
ENSMUSG00000002250	Ppard	peroxisome proliferator activator receptor delta [Source:MGI Symbol;Acc:MGI:101884]	FALSE	9.947	2.455	26.051	14.1	21.854	19.581	11.777	19.392	11.46	15.315	5.988	8.942	14.706	9.296	6.843	4.827	13.528	9.996	19.304	8.315	17.428	17.616	18.449	11.882	10.574	8.311	38.04	12.694	10.024	15.745	7.495	8.436	5.814	9.117	11.968	11.135	14.547	24.034
ENSMUSG00000002257	Def6	differentially expressed in FDCP 6 [Source:MGI Symbol;Acc:MGI:1346328]	FALSE	2.131	1.841	4.285	4.66	8.332	12.636	2.479	14.638	2.696	5.31	2.281	2.032	2.34	1.115	1.303	2.207	3.382	0.941	4.999	11.087	5.809	19.573	3.69	3.339	1.212	0.746	31.7	1.67	1.588	7.729	1.388	0.803	2.18	1.003	2.028	2.825	3.023	51.304
ENSMUSG00000002265	Peg3	paternally expressed 3 [Source:MGI Symbol;Acc:MGI:104748]	FALSE	1864.35	496.54	1229	1990.52	1936.68	999.772	2069.26	1077.05	959.252	1366.31	923.676	539.771	1579.2	1168.29	662.284	842.243	3423.36	685.012	1634.44	1355.42	1164.08	958.102	959.369	2454.07	499.4	464.991	1255.33	1613.2	858.994	2059.41	718.39	405.916	919.6	472.463	630.453	542.774	1383.33	671.109
ENSMUSG00000002266	Zim1	zinc finger, imprinted 1 [Source:MGI Symbol;Acc:MGI:1341879]	FALSE	51.866	6.138	31.192	77.883	143.281	35.978	41.608	17.265	18.201	46.405	32.22	17.071	51.136	23.053	14.011	19.032	127.037	9.408	49.451	69.296	17.671	30.338	31.364	105.367	10.244	6.819	82.421	27.393	14.59	53.532	15.082	9.641	5.087	10.12	18.256	13.96	36.085	22.185
ENSMUSG00000002274	Metrn	meteorin, glial cell differentiation regulator [Source:MGI Symbol;Acc:MGI:1917333]	FALSE	140.679	96.976	173.442	91.075	63.24	90.766	222.764	76.065	205.602	101.045	34.073	40.645	51.136	86.636	67.939	28.41	115.17	354.089	135.126	144.135	93.194	101.78	195.564	68.542	151.781	366.963	101.441	315.357	295.264	118.658	66.62	122.92	61.533	354.211	418.476	62.986	197.997	85.044
ENSMUSG00000002279	Lmf1	lipase maturation factor 1 [Source:MGI Symbol;Acc:MGI:1923733]	FALSE	23.446	31.302	27.079	39.698	35.445	26.911	36.727	25.021	30.335	29.475	31.008	21.136	27.741	36.067	32.748	28.824	29.33	33.516	39.223	13.859	25.417	30.338	59.038	50.278	35.026	35.269	31.7	42.092	34.241	24.19	27.203	37.559	10.901	37.29	51.726	33.238	23.805	23.11
ENSMUSG00000002280	Ciao3	cytosolic iron-sulfur assembly component 3 [Source:MGI Symbol;Acc:MGI:1914813]	FALSE	36.946	15.958	28.621	18.639	23.425	28.744	17.201	18.766	25.616	26.55	21.242	20.323	24.064	20.451	24.601	21.79	19.615	18.698	19.919	11.087	23.48	19.573	29.519	23.96	22.58	17.581	31.7	23.385	20.147	18.464	19.431	19.884	28.828	18.782	22.719	20.109	17.759	38.824
ENSMUSG00000002289	Angptl4	angiopoietin-like 4 [Source:MGI Symbol;Acc:MGI:1888999]	FALSE	22.025	6.751	136.765	74.01	66.996	40.222	44.94	22.769	20.223	17.008	12.688	12.194	52.139	11.527	9.775	8.551	54.541	17.287	77.6	33.262	65.599	30.338	27.674	21.898	8.591	16.835	12.68	14.365	16.773	40.65	8.975	14.662	26.164	14.405	24.748	8.642	51.011	35.127
ENSMUSG00000002297	Dbf4	DBF4 zinc finger [Source:MGI Symbol;Acc:MGI:1351328]	FALSE	120.074	59.536	97.004	106.083	74.236	114.783	139.702	96.708	78.196	121.439	42.27	63.813	88.569	67.673	45.781	39.995	93.956	139.472	96.134	99.786	142.575	83.186	95.937	90.833	68.951	134.575	50.721	93.204	152.942	93.323	40.898	151.44	110.711	123.449	113.189	54.344	124.126	100.297
ENSMUSG00000002307	Daxx	Fas death domain-associated protein [Source:MGI Symbol;Acc:MGI:1197015]	FALSE	29.13	38.668	33.077	36.127	35.445	42.923	40.446	34.53	26.964	40.326	30.01	31.297	33.088	32.721	30.141	29.79	34.373	41.983	35.07	30.49	42.119	48.933	40.589	36.039	34.916	42.514	38.04	33.741	39.005	40.221	27.944	47.802	31.978	38.384	32.659	29.249	59.89	45.295
ENSMUSG00000002308	Cd320	CD320 antigen [Source:MGI Symbol;Acc:MGI:1860083]	FALSE	86.681	95.748	75.924	103.239	61.874	70.124	160.7	68.559	122.013	113.82	55.244	89.826	71.858	90.355	93.192	48.408	99.92	143.588	100.134	83.155	121.273	63.612	101.472	87.102	119.178	158.442	82.421	107.569	132.596	66.987	83.831	151.641	29.797	126.185	132.054	83.095	153.221	66.094
ENSMUSG00000002319	Ipo4	importin 4 [Source:MGI Symbol;Acc:MGI:1923001]	TRUE	84.549	63.218	89.463	71.589	84.889	83.628	92.437	64.68	78.196	72.571	73.492	62.188	90.575	51.684	50.832	80.68	72.312	76.439	67.371	85.927	69.956	54.805	53.503	129.72	57.496	74.373	63.401	63.806	73.245	70.851	56.35	77.528	64.44	71.571	84.182	68.636	93.142	77.187
ENSMUSG00000002320	Tm9sf1	transmembrane 9 superfamily member 1 [Source:MGI Symbol;Acc:MGI:1921390]	FALSE	55.419	53.398	88.949	75.946	80.041	96.457	87.401	75.94	99.093	82.268	45.122	51.62	76.871	58.377	49.04	35.306	83.687	88.434	79.984	69.296	82.543	74.378	81.177	68.641	53.09	82.258	50.721	80.176	85.056	63.838	37.752	95.002	86.97	76.495	94.122	50.854	76.516	97.061
ENSMUSG00000002324	Rec8	REC8 meiotic recombination protein [Source:MGI Symbol;Acc:MGI:1929645]	FALSE	6.394	10.434	9.426	4.478	6.898	4.244	2.247	2.002	8.763	9.928	11.049	11.787	3.342	5.949	12.219	13.929	7.133	1.999	5.076	5.544	2.663	0.979	9.225	4.419	5.948	0.959	12.68	4.009	2.183	4.58	8.605	1.808	0.242	1.823	5.68	5.318	3.023	2.311
ENSMUSG00000002325	Irf9	interferon regulatory factor 9 [Source:MGI Symbol;Acc:MGI:107587]	FALSE	16.341	43.578	47.474	41.937	46.03	69.738	32.543	51.169	41.12	44.866	53.818	56.904	56.818	45.363	47.248	52.545	36.34	33.398	37.992	24.946	38.246	51.869	40.589	36.53	40.644	31.22	38.04	31.402	33.744	29.915	47.374	40.973	24.71	28.902	39.555	57.834	34.763	96.599
ENSMUSG00000002326	Gmpr2	guanosine monophosphate reductase 2 [Source:MGI Symbol;Acc:MGI:1917903]	FALSE	26.288	24.551	31.706	25.537	28.137	22.957	25.569	31.277	23.594	26.704	16.252	12.6	19.051	18.22	14.011	14.619	22.997	20.933	27.687	22.175	23.238	23.488	31.364	23.764	24.232	24.827	25.36	25.389	20.941	25.192	12.954	18.076	23.983	20.605	23.733	21.605	27.772	29.118
ENSMUSG00000002329	Mdp1	magnesium-dependent phosphatase 1 [Source:MGI Symbol;Acc:MGI:1915131]	FALSE	53.998	43.578	40.447	44.176	41.25	55.655	44.63	37.657	44.491	41.634	35.071	43.897	37.767	34.208	34.54	38.202	37.14	46.216	40.607	27.718	47.202	38.167	62.728	39.672	48.023	46.243	38.04	37.415	42.776	39.791	33.495	48.204	36.58	43.034	40.975	41.215	46.665	44.371
ENSMUSG00000002332	Dhrs1	dehydrogenase/reductase (SDR family) member 1 [Source:MGI Symbol;Acc:MGI:1196314]	FALSE	34.104	28.847	23.308	20.999	23.357	16.205	15.652	19.016	20.223	21.548	20.601	25.607	26.069	17.848	22.321	17.929	21.398	20.345	21.457	19.403	19.123	27.402	25.829	19.541	18.394	16.089	31.7	28.396	18.857	26.623	20.449	17.876	7.994	20.605	18.865	21.937	22.105	24.496
ENSMUSG00000002341	Ncan	neurocan [Source:MGI Symbol;Acc:MGI:104694]	FALSE	10.657	288.472	18.51	21.906	30.049	96.649	8.601	36.531	61.344	27.551	322.41	493.436	63.837	625.417	653.486	446.015	18.324	86.905	23.149	149.679	21.059	50.89	64.573	38.985	479.464	92.061	164.842	103.894	241.074	52.387	586.352	254.677	10.417	327.041	44.627	136.109	51.766	54.077
ENSMUSG00000002342	Tmem161a	transmembrane protein 161A [Source:MGI Symbol;Acc:MGI:2384577]	FALSE	83.839	74.88	98.718	110.5	104.695	113.722	109.639	81.57	90.33	102.661	69.928	99.988	146.056	91.47	71.36	67.854	108.283	110.19	102.056	108.101	121.757	67.527	90.402	120.784	93.293	107.297	69.741	112.58	109.372	86.023	58.848	118.099	53.054	103.118	128.809	79.106	84.073	105.843
ENSMUSG00000002343	Armc6	armadillo repeat containing 6 [Source:MGI Symbol;Acc:MGI:1924063]	FALSE	17.762	44.805	18.338	16.642	21.581	30.963	18.286	23.02	18.875	17.623	52.464	34.549	26.404	29.375	29.326	46.753	16.356	20.345	17.458	24.946	18.397	30.338	27.674	26.219	22.36	16.835	44.38	20.378	22.232	25.764	32.292	21.491	26.89	22.155	24.139	51.685	25.127	25.883
ENSMUSG00000002345	Borcs8	BLOC-1 related complex subunit 8 [Source:MGI Symbol;Acc:MGI:1919618]	FALSE	41.919	38.668	45.76	52.406	53.406	47.167	33.163	34.655	58.647	59.642	35	37.8	49.131	46.851	42.034	32.272	53.004	37.984	55.373	49.893	49.865	43.061	33.209	36.923	40.534	32.392	57.061	56.123	39.501	39.362	34.421	43.785	39.003	40.025	40.367	31.908	33.251	56.85
ENSMUSG00000002346	Slc25a42	solute carrier family 25, member 42 [Source:MGI Symbol;Acc:MGI:1920345]	FALSE	13.499	4.91	13.539	10.832	20.42	23.728	4.726	9.133	6.741	8.465	14.399	11.381	39.438	7.437	10.264	12.136	9.654	4.116	9.537	5.544	5.567	12.722	12.915	7.267	4.296	3.729	12.68	2.338	3.573	7.157	7.865	7.632	7.025	3.92	7.911	8.143	5.29	7.395
ENSMUSG00000002365	Snx9	sorting nexin 9 [Source:MGI Symbol;Acc:MGI:1913866]	FALSE	24.157	6.138	21.252	21.483	26.84	15.915	17.666	39.909	25.616	24.396	10.906	8.129	24.398	11.899	9.124	8.827	23.12	12.818	24.226	19.403	17.913	47.954	23.984	23.764	12.667	13.106	6.34	16.369	13.994	26.337	6.57	12.252	7.51	12.856	12.982	12.797	13.603	23.572
ENSMUSG00000002372	Ranbp3	RAN binding protein 3 [Source:MGI Symbol;Acc:MGI:1919060]	FALSE	111.548	74.266	110.201	108.503	94.451	119.317	142.104	111.971	119.317	137.292	83.685	83.323	96.591	92.214	81.788	88.265	112.28	137.002	107.901	119.189	116.916	103.737	83.022	109.295	97.369	135.64	88.761	111.244	123.961	94.182	81.332	121.915	102.716	117.523	117.044	88.745	130.739	105.381
ENSMUSG00000002379	Ndufa11	NADH:ubiquinone oxidoreductase subunit A11 [Source:MGI Symbol;Acc:MGI:1917125]	FALSE	127.179	100.044	87.749	93.98	83.25	104.077	91.508	78.317	95.049	106.509	69.286	58.936	64.171	63.211	72.012	73.784	86.7	81.143	90.982	110.873	95.857	97.865	64.573	95.743	71.374	71.176	82.421	79.173	66.596	112.503	67.546	61.259	137.116	73.942	67.954	83.759	96.165	79.036
ENSMUSG00000002384	Bmp8b	bone morphogenetic protein 8b [Source:MGI Symbol;Acc:MGI:107335]	FALSE	0	0	0.171	0.121	0.341	0.289	0.232	0	0	6.464	0.784	0.813	6.35	0	0.489	0.414	0.246	0.118	0.308	0	0	0	1.845	0.196	0.33	0.213	0	0	0.099	0.859	0.37	0.201	0.727	0.274	0	0.332	0.189	0.462
ENSMUSG00000002393	Nr2f6	nuclear receptor subfamily 2, group F, member 6 [Source:MGI Symbol;Acc:MGI:1352453]	FALSE	80.997	78.563	63.584	43.45	43.298	40.705	79.653	75.314	62.692	95.12	31.079	31.297	126.671	42.017	70.546	31.444	61.182	99.959	57.604	97.014	59.547	70.463	73.798	64.909	161.363	126.583	63.401	98.883	56.274	74.286	50.335	35.952	24.468	78.136	77.488	49.358	87.474	45.295
ENSMUSG00000002395	Use1	unconventional SNARE in the ER 1 homolog (S. cerevisiae) [Source:MGI Symbol;Acc:MGI:1914273]	FALSE	24.867	19.641	28.793	23.54	28.615	27.008	24.252	23.145	25.616	27.397	24.735	25.607	28.409	24.169	26.882	24.411	21.706	21.168	23.995	16.631	19.123	41.103	40.589	24.844	22.139	18.647	38.04	21.38	20.346	25.907	23.225	24.704	22.772	21.699	23.936	28.252	29.473	41.598
ENSMUSG00000002396	Ocel1	occludin/ELL domain containing 1 [Source:MGI Symbol;Acc:MGI:1924340]	FALSE	9.236	14.117	15.253	9.985	15.912	19.774	11.158	18.266	16.179	14.545	18.177	19.103	21.39	13.386	16.944	17.929	10.453	15.288	9.383	33.262	12.103	17.616	11.07	11.195	23.681	14.384	31.7	12.36	8.833	13.455	12.306	10.243	30.524	13.22	17.039	16.287	13.792	45.295
ENSMUSG00000002409	Dyrk1b	dual-specificity tyrosine-(Y)-phosphorylation regulated kinase 1b [Source:MGI Symbol;Acc:MGI:1330302]	FALSE	83.839	212.364	120.312	152.679	150.383	120.378	129.164	85.573	213.691	173.001	214.488	259.724	96.256	271.064	263.773	230.041	132.387	161.463	176.733	152.45	177.431	93.951	193.719	156.234	290.674	126.05	114.121	185.74	172.791	132.399	238.723	151.038	32.704	172.501	163.496	219.868	150.765	89.204
ENSMUSG00000002413	Braf	Braf transforming gene [Source:MGI Symbol;Acc:MGI:88190]	FALSE	155.599	223.412	238.054	184.813	179.272	185.004	220.982	208.929	259.53	229.872	259.824	201.601	182.486	232.765	225.649	268.519	203.53	216.969	208.189	249.464	242.304	163.435	215.858	176.757	236.262	208.948	139.482	227.164	203.856	146.998	215.683	190.003	140.266	222.1	194.126	204.911	100.132	152.525
ENSMUSG00000002416	Ndufb2	NADH:ubiquinone oxidoreductase subunit B2 [Source:MGI Symbol;Acc:MGI:1915448]	FALSE	132.863	64.446	50.216	47.988	47.464	65.205	47.575	64.93	52.58	57.103	58.095	45.116	55.481	50.941	48.062	55.579	56.693	43.394	48.682	47.121	51.317	69.484	53.503	64.713	50.116	42.408	114.121	46.101	43.868	75.575	56.627	35.952	104.896	48.505	49.901	56.172	60.457	55.926
ENSMUSG00000002428	Hltf	helicase-like transcription factor [Source:MGI Symbol;Acc:MGI:1196437]	FALSE	71.05	59.536	59.128	51.438	52.996	51.026	47.885	54.046	65.388	82.576	59.093	68.691	48.462	58.005	65.495	63.303	53.25	53.39	55.604	55.437	64.631	52.847	60.883	37.021	45.71	46.989	69.741	52.114	53.197	52.53	66.99	56.84	46.513	61.725	67.549	49.857	38.919	101.683
ENSMUSG00000002455	Prpf6	pre-mRNA splicing factor 6 [Source:MGI Symbol;Acc:MGI:1922946]	TRUE	40.498	41.736	39.076	38.609	41.181	41.476	44.863	44.163	41.795	40.865	44.694	40.645	36.43	39.786	38.45	41.236	37.877	39.513	41.53	47.121	42.845	45.997	49.813	48.805	44.609	44.965	31.7	41.09	38.806	59.114	44.414	39.768	41.426	39.661	47.264	36.229	49.499	40.673
ENSMUSG00000002458	Rgs19	regulator of G-protein signaling 19 [Source:MGI Symbol;Acc:MGI:1915153]	FALSE	80.286	49.715	98.718	80.424	70.616	50.061	81.745	110.344	64.04	86.885	44.837	49.181	56.818	36.067	36.821	34.203	74.71	64.914	82.829	49.893	101.666	56.762	77.487	57.642	55.734	71.07	50.721	58.461	71.955	64.41	35.901	69.695	18.411	56.345	67.549	44.373	72.926	179.794
ENSMUSG00000002459	Rgs20	regulator of G-protein signaling 20 [Source:MGI Symbol;Acc:MGI:1929866]	FALSE	0	4.91	2.228	0.787	1.912	4.148	0.465	1.751	8.089	1.154	7.342	11.381	2.674	4.09	6.191	6.206	1.353	6.586	1.615	2.772	0.968	0	3.69	5.499	13.768	7.991	0	2.673	14.689	4.437	7.032	30.931	0.242	22.702	2.028	11.966	1.889	1.849
ENSMUSG00000002475	Abhd3	abhydrolase domain containing 3 [Source:MGI Symbol;Acc:MGI:2147183]	FALSE	0.71	0.614	1.371	0.908	1.434	1.447	0.387	0.626	16.179	3.463	0.855	0.813	22.727	0.744	2.607	0.552	2.398	1.882	0.538	2.772	0.484	0.979	18.449	0.589	6.058	2.238	0	8.352	2.68	1.718	1.48	0.402	0	2.644	5.477	0.831	1.322	2.773
ENSMUSG00000002477	Snrpd1	small nuclear ribonucleoprotein D1 [Source:MGI Symbol;Acc:MGI:98344]	TRUE	76.023	52.17	53.472	59.365	48.898	58.742	66.326	50.043	45.839	58.18	47.331	43.084	50.134	49.453	39.916	54.062	58.353	66.914	58.45	44.349	76.734	42.082	46.124	61.767	55.403	66.382	44.38	59.464	60.541	64.553	43.303	65.878	42.395	67.56	53.755	45.868	89.93	49.455
ENSMUSG00000002486	Tchp	trichoplein, keratin filament binding [Source:MGI Symbol;Acc:MGI:1925082]	FALSE	25.578	27.006	35.819	36.854	34.967	47.36	37.889	29.901	53.928	43.943	27.586	26.826	27.741	27.144	27.697	24.411	30.806	41.747	40.607	44.349	42.603	42.082	40.589	33.977	29.739	42.94	31.7	43.428	43.669	26.766	26.741	44.388	26.406	41.94	44.018	27.421	30.606	60.086
ENSMUSG00000002489	Tiam1	T cell lymphoma invasion and metastasis 1 [Source:MGI Symbol;Acc:MGI:103306]	FALSE	68.208	60.149	51.244	87.323	87.894	54.402	61.134	125.357	42.469	120.823	85.04	84.136	38.436	71.763	79.344	89.093	60.075	60.798	79.292	66.524	91.015	64.591	68.263	53.42	41.855	44.325	95.101	37.749	41.486	98.619	71.432	61.058	31.978	41.028	96.759	46.201	37.786	51.766
ENSMUSG00000002496	Tsc2	TSC complex subunit 2 [Source:MGI Symbol;Acc:MGI:102548]	FALSE	54.708	44.191	73.524	65.296	88.782	55.752	46.645	53.921	59.995	61.643	75.916	75.194	61.163	69.16	58.978	78.06	62.412	53.743	68.063	80.383	59.789	51.869	60.883	67.855	53.971	40.063	50.721	51.446	46.845	63.694	58.293	55.635	48.209	49.781	58.015	57.668	44.587	51.766
ENSMUSG00000002500	Rpl3l	ribosomal protein L3-like [Source:MGI Symbol;Acc:MGI:1913461]	TRUE	0	0	0	0.061	0.068	0	0	0.125	0	0.077	0.071	0	0	0	0	0	0.123	0	0.077	0	0	0	0	0	0	0	0	0.334	0.099	0	0	0	0.242	0	0	0	0.378	0
ENSMUSG00000002504	Slc9a3r2	solute carrier family 9 (sodium/hydrogen exchanger), member 3 regulator 2 [Source:MGI Symbol;Acc:MGI:1890662]	FALSE	12.789	8.593	47.645	23.722	32.918	15.047	11.932	101.337	14.83	14.776	17.108	5.69	18.717	7.808	12.545	13.378	28.039	9.055	29.686	5.544	24.448	22.509	16.604	13.748	6.939	5.008	12.68	7.349	7.047	28.197	9.16	8.034	7.994	7.659	13.185	8.974	17.57	12.017
ENSMUSG00000002524	Puf60	poly-U binding splicing factor 60 [Source:MGI Symbol;Acc:MGI:1915209]	TRUE	133.574	111.092	94.605	93.314	89.465	108.803	96.079	102.463	94.375	114.205	105.355	90.233	84.559	102.253	104.597	99.85	97.399	134.298	96.288	124.732	88.353	107.652	116.231	116.561	104.969	135.214	126.801	177.054	143.116	135.834	95.582	102.031	86.727	134.39	118.464	104.533	132.061	103.07
ENSMUSG00000002546	Golga2	golgi autoantigen, golgin subfamily a, 2 [Source:MGI Symbol;Acc:MGI:2139395]	FALSE	24.867	34.985	31.021	24.569	35.035	29.902	20.146	23.895	23.594	25.319	31.792	30.078	25.735	23.425	28.512	33.651	29.207	15.876	23.38	36.034	17.913	39.146	25.829	24.353	21.478	14.065	44.38	14.031	17.964	35.497	24.89	17.072	23.499	16.685	23.125	22.103	20.782	24.034
ENSMUSG00000002550	Uck1	uridine-cytidine kinase 1 [Source:MGI Symbol;Acc:MGI:98904]	FALSE	16.341	16.572	27.593	20.091	29.366	29.516	20.301	21.518	30.335	27.243	24.806	25.2	21.725	21.194	21.832	27.307	23.55	26.812	21.457	33.262	16.944	29.36	14.76	25.335	18.945	22.163	31.7	25.389	26.003	20.611	19.986	28.119	18.654	27.079	28.602	23.1	19.46	32.816
ENSMUSG00000002565	Scin	scinderin [Source:MGI Symbol;Acc:MGI:1306794]	FALSE	0	0	0	0.182	0.41	0.193	0	0	0	0.462	0.285	0	0	0	0	0.276	0.184	0	0.769	0	0	0	0	0.098	0	0	0	0	0	0.143	0.185	0	0	0.091	0	0	0	1.849
ENSMUSG00000002578	Ikzf4	IKAROS family zinc finger 4 [Source:MGI Symbol;Acc:MGI:1343139]	FALSE	24.867	109.865	48.673	88.897	88.577	48.518	54.161	19.642	63.366	67.107	237.156	104.459	50.468	108.946	117.631	276.656	68.499	68.795	79.369	69.296	67.051	46.975	108.851	48.51	59.479	43.473	76.081	48.439	56.671	63.694	128.337	52.221	18.654	53.063	45.844	55.507	57.812	29.118
ENSMUSG00000002580	Mien1	migration and invasion enhancer 1 [Source:MGI Symbol;Acc:MGI:1913678]	FALSE	35.525	43.578	14.225	13.434	16.391	23.15	14.334	19.767	23.594	24.78	34.501	25.2	25.067	27.515	36.006	32.41	15.987	20.227	15.458	16.631	17.428	38.167	25.829	24.746	28.087	22.269	12.68	23.385	21.14	30.631	39.972	19.482	31.009	21.061	15.011	46.533	22.105	24.959
ENSMUSG00000002588	Pon1	paraoxonase 1 [Source:MGI Symbol;Acc:MGI:103295]	FALSE	0.71	0	0	0.121	0.341	0.675	1.085	1.126	0	1.308	0.071	0	11.364	0	0	0.276	0.246	0.353	0.154	0	0.968	0	1.845	0.196	0.22	0.32	0	0.334	0.496	0	0.185	0.201	0	0	0.203	0.499	0.756	0
ENSMUSG00000002602	Axl	AXL receptor tyrosine kinase [Source:MGI Symbol;Acc:MGI:1347244]	FALSE	63.234	23.937	218.516	161.454	346.114	78.226	77.793	53.921	92.352	131.136	47.973	38.613	46.457	47.594	35.029	27.997	235.566	93.256	203.959	138.591	84.48	96.887	108.851	74.827	34.476	43.26	133.141	57.793	101.233	137.695	29.517	128.343	11.628	71.754	101.627	26.258	118.836	147.903
ENSMUSG00000002603	Tgfb1	transforming growth factor, beta 1 [Source:MGI Symbol;Acc:MGI:98725]	FALSE	4.263	3.069	9.94	3.933	4.712	42.73	2.789	109.844	8.089	8.158	3.992	6.097	8.021	6.693	3.096	2.207	10.392	1.058	5.768	5.544	1.21	513.793	7.38	3.241	2.974	2.131	19.02	3.675	1.985	15.602	2.683	1.808	39.488	2.735	5.071	2.991	3.779	194.122
ENSMUSG00000002608	Ccdc97	coiled-coil domain containing 97 [Source:MGI Symbol;Acc:MGI:1196455]	FALSE	44.051	35.599	39.419	34.312	38.176	47.264	35.72	39.784	39.098	39.633	32.647	43.491	37.433	33.465	35.354	34.065	36.217	38.808	34.993	38.806	44.297	31.317	33.209	31.031	42.737	39.424	25.36	34.743	37.417	39.219	33.125	38.764	35.369	38.02	43.41	36.395	37.975	44.833
ENSMUSG00000002617	Zfp40	zinc finger protein 40 [Source:MGI Symbol;Acc:MGI:99185]	TRUE	30.551	61.377	62.213	53.011	55.455	32.024	32.31	34.279	51.906	34.092	71.71	60.562	27.741	56.89	41.708	55.028	48.146	50.803	48.375	55.437	40.908	23.488	70.108	33.977	48.795	38.039	69.741	73.828	50.617	35.64	47.837	44.588	14.293	50.784	44.627	68.802	36.274	44.371
ENSMUSG00000002625	Akap8l	A kinase (PRKA) anchor protein 8-like [Source:MGI Symbol;Acc:MGI:1860606]	TRUE	21.315	30.075	37.191	30.136	43.981	42.827	22.393	29.15	41.12	32.014	53.319	44.71	40.441	37.183	42.034	56.545	32.651	25.872	35.916	38.806	26.143	33.274	31.364	34.86	35.026	18.647	25.36	33.406	23.224	29.772	37.474	28.32	23.499	25.255	33.064	34.069	20.215	44.833
ENSMUSG00000002633	Shh	sonic hedgehog [Source:MGI Symbol;Acc:MGI:98297]	FALSE	12.078	12.275	3.942	4.902	4.303	11.575	5.656	12.26	15.504	124.748	10.835	3.658	9.692	78.828	15.966	14.067	6.149	12.583	6.23	19.403	43.329	11.744	11.07	5.892	18.504	21.523	25.36	1149.18	172.295	21.756	17.303	5.423	5.087	7.932	8.317	10.304	14.547	6.009
ENSMUSG00000002635	Pdcd2l	programmed cell death 2-like [Source:MGI Symbol;Acc:MGI:1915329]	FALSE	21.315	16.572	15.939	14.645	12.566	17.555	20.146	15.013	17.527	16.7	12.047	13.819	16.377	14.873	13.848	16.55	14.819	16.581	15.228	11.087	17.671	20.552	23.984	18.952	19.055	20.671	0	17.705	17.17	17.749	16.748	17.876	20.107	18.052	17.039	12.63	16.437	13.404
ENSMUSG00000002658	Gtf2f1	general transcription factor IIF, polypeptide 1 [Source:MGI Symbol;Acc:MGI:1923848]	TRUE	15.631	9.207	13.711	11.982	13.591	23.053	12.785	14.387	17.527	16.007	12.76	12.6	19.385	16.732	13.197	15.308	13.835	15.523	13.074	16.631	15.492	21.53	20.294	16.203	14.87	15.983	12.68	13.029	14.391	17.892	13.046	18.076	19.623	12.947	15.416	15.289	19.082	17.563
ENSMUSG00000002660	Clpp	caseinolytic mitochondrial matrix peptidase proteolytic subunit [Source:MGI Symbol;Acc:MGI:1858213]	FALSE	56.129	38.054	39.59	44.6	41.113	52.376	53.308	40.284	41.12	46.944	39.989	50.4	51.47	46.851	44.315	43.857	43.473	43.629	40.838	52.665	49.139	43.061	47.968	49.296	47.803	42.408	57.061	35.411	46.051	49.524	39.232	43.986	43.606	38.293	47.669	53.014	56.867	37.9
ENSMUSG00000002661	Alkbh7	alkB homolog 7 [Source:MGI Symbol;Acc:MGI:1913650]	FALSE	16.341	11.662	11.826	15.371	12.43	14.468	14.257	10.509	15.504	15.084	17.322	10.161	16.377	13.386	17.922	15.998	17.586	15.17	15.074	19.403	16.702	11.744	23.984	15.515	15.09	13.425	25.36	16.035	11.811	13.455	15.175	14.059	9.69	11.853	12.171	16.453	27.017	15.715
ENSMUSG00000002664	Pspn	persephin [Source:MGI Symbol;Acc:MGI:1201684]	FALSE	1.421	0	0.343	0.121	0.068	0.386	0.387	0.25	0	0.077	0.214	0	0	0	0.163	0.552	0.184	0.118	0.308	0	0.242	0	0	0	0.33	0	0	0	0.099	0	0.185	0	0	0.091	0.203	0.166	0.378	0
ENSMUSG00000002668	Dennd1c	DENN/MADD domain containing 1C [Source:MGI Symbol;Acc:MGI:1918035]	FALSE	1.421	12.889	1.028	1.21	2.117	3.955	1.705	2.002	6.741	19.162	12.118	14.226	3.342	31.606	11.568	24.273	2.829	6.233	1	5.544	0.968	12.722	1.845	5.99	11.015	2.344	38.04	4.343	4.367	2.863	9.16	4.218	0.242	3.738	1.42	5.484	5.101	33.278
ENSMUSG00000002679	Med6	mediator complex subunit 6 [Source:MGI Symbol;Acc:MGI:1917042]	FALSE	98.049	63.218	70.782	72.981	62.899	89.994	79.033	72.687	61.344	87.039	48.401	51.213	68.516	73.622	65.332	58.2	74.833	74.44	70.678	91.47	82.785	81.228	49.813	85.727	68.29	87.798	88.761	67.815	86.247	69.42	52.741	64.874	67.105	77.407	76.677	60.327	84.073	67.481
ENSMUSG00000002688	Prkd1	protein kinase D1 [Source:MGI Symbol;Acc:MGI:99879]	FALSE	26.288	6.138	17.824	18.457	16.391	13.697	20.611	14.387	16.179	18.701	7.128	13.819	6.016	14.873	6.68	6.482	25.518	16.464	25.226	13.859	10.409	13.701	14.76	19.247	4.406	14.491	0	11.692	22.232	19.18	6.847	34.546	7.025	12.126	22.719	8.642	15.87	6.009
ENSMUSG00000002699	Lcp2	lymphocyte cytosolic protein 2 [Source:MGI Symbol;Acc:MGI:1321402]	FALSE	0	0.614	1.028	1.029	0.82	1.929	0.465	3.253	1.348	0.308	1.711	1.626	1.337	0.372	0.489	2.069	0.553	0.235	0.846	2.772	1.21	174.2	1.845	0.687	0.441	0.107	12.68	0.668	0.595	1.431	0.37	0.603	0.727	0.365	1.217	0.166	0.189	161.769
ENSMUSG00000002718	Cse1l	chromosome segregation 1-like (S. cerevisiae) [Source:MGI Symbol;Acc:MGI:1339951]	FALSE	165.546	90.838	111.058	119.275	87.553	124.911	162.017	125.357	106.509	133.137	87.891	83.323	95.254	89.983	89.608	79.577	125.254	154.289	115.823	116.417	133.86	109.609	132.836	135.121	99.572	168.991	101.441	133.96	142.124	132.542	81.425	139.791	125.73	136.214	129.823	82.596	164.179	125.255
ENSMUSG00000002728	Naa20	N(alpha)-acetyltransferase 20, NatB catalytic subunit [Source:MGI Symbol;Acc:MGI:1915127]	FALSE	18.473	5.524	9.769	9.501	10.381	8.295	10.305	9.633	4.045	11.467	7.2	10.568	6.684	8.552	7.169	5.93	9.162	10.819	9.613	13.859	7.988	10.765	12.915	8.838	8.261	9.163	6.34	8.352	9.032	8.445	7.032	9.239	5.087	8.57	12.779	6.648	11.147	9.244
ENSMUSG00000002731	Prkra	protein kinase, interferon inducible double stranded RNA dependent activator [Source:MGI Symbol;Acc:MGI:1344375]	TRUE	28.42	28.233	37.876	33.344	38.996	23.342	33.55	34.905	30.335	33.861	38.421	20.323	24.064	31.977	34.866	39.995	32.958	30.105	38.069	47.121	40.182	27.402	44.279	27.594	27.757	29.621	69.741	23.05	32.454	35.64	35.623	29.726	10.659	28.993	32.05	29.748	31.551	26.345
ENSMUSG00000002732	Fkbp7	FK506 binding protein 7 [Source:MGI Symbol;Acc:MGI:1336879]	FALSE	9.236	6.751	31.706	32.981	42.001	14.661	19.681	28.524	9.437	11.467	11.12	8.536	8.021	13.386	13.36	9.516	31.421	5.645	32.763	19.403	21.301	17.616	23.984	23.666	9.252	3.516	38.04	7.349	4.168	30.058	10.271	6.025	3.876	4.741	17.242	10.47	28.339	11.555
ENSMUSG00000002733	Plekha3	pleckstrin homology domain-containing, family A (phosphoinositide binding specific) member 3 [Source:MGI Symbol;Acc:MGI:1932515]	FALSE	17.762	13.503	17.653	20.03	18.713	17.459	23.942	24.771	26.964	22.703	15.254	15.039	14.037	17.104	14.337	13.929	19.923	18.228	17.996	19.403	17.913	14.68	29.519	16.203	17.954	15.983	25.36	13.697	18.857	14.6	12.676	20.286	9.448	17.961	18.459	15.622	21.538	16.177
ENSMUSG00000002741	Ykt6	YKT6 v-SNARE homolog (S. cerevisiae) [Source:MGI Symbol;Acc:MGI:1927550]	FALSE	81.707	66.901	51.587	53.193	51.699	49.289	55.633	52.92	43.143	49.792	52.535	45.929	44.452	60.236	54.091	51.856	50.79	50.567	50.374	63.752	52.043	44.039	57.193	62.16	52.539	46.456	44.38	50.11	51.708	64.696	56.72	51.016	40.941	47.957	49.495	51.851	59.512	73.027
ENSMUSG00000002748	Baz1b	bromodomain adjacent to zinc finger domain, 1B [Source:MGI Symbol;Acc:MGI:1353499]	FALSE	159.152	120.299	155.96	173.496	154.822	161.661	186.192	145.499	124.709	160.534	127.738	126.001	144.05	137.577	126.917	117.503	165.468	174.163	165.659	155.222	177.916	161.478	154.975	164.089	141.427	179.113	152.162	140.307	174.876	194.089	128.152	182.973	125.488	165.389	165.524	113.009	173.814	163.155
ENSMUSG00000002763	Pex6	peroxisomal biogenesis factor 6 [Source:MGI Symbol;Acc:MGI:2385054]	FALSE	32.683	24.551	40.79	32.557	47.533	35.4	25.879	33.028	31.009	43.173	34.572	33.329	47.794	26.028	23.298	35.03	36.832	31.987	33.762	33.262	31.468	45.018	23.984	37.021	24.562	21.63	38.04	31.402	26.698	44.944	27.203	31.132	19.865	22.52	35.296	29.415	35.896	44.833
ENSMUSG00000002767	Mrpl2	mitochondrial ribosomal protein L2 [Source:MGI Symbol;Acc:MGI:1351622]	TRUE	95.917	51.557	57.071	61.483	65.357	104.848	79.885	79.193	62.018	72.648	48.329	49.181	89.572	53.172	58.001	49.373	65.425	78.438	68.217	119.189	73.587	74.378	68.263	91.914	64.105	81.299	101.441	62.136	68.978	77.435	49.41	79.335	104.654	65.554	76.88	59.496	94.842	84.582
ENSMUSG00000002768	Mea1	male enhanced antigen 1 [Source:MGI Symbol;Acc:MGI:96957]	FALSE	31.972	23.323	20.223	18.094	12.908	18.423	17.279	19.392	23.594	19.624	17.108	14.226	13.703	18.22	18.736	17.101	19.554	18.816	16.689	13.859	13.798	22.509	20.294	18.363	19.275	19.179	19.02	23.05	18.361	20.039	20.541	14.26	25.437	18.782	14.402	20.607	24.561	16.177
ENSMUSG00000002769	Gnmt	glycine N-methyltransferase [Source:MGI Symbol;Acc:MGI:1202304]	FALSE	2.131	1.228	0.343	1.331	1.229	1.061	1.007	0.876	1.348	2.001	2.78	4.877	14.372	3.346	2.118	3.31	0.799	1.764	0.615	2.772	3.147	0	1.845	0.884	1.212	1.172	0	2.673	2.084	0.429	2.036	3.214	1.938	2.279	1.42	2.327	1.134	2.773
ENSMUSG00000002771	Grin2d	glutamate receptor, ionotropic, NMDA2D (epsilon 4) [Source:MGI Symbol;Acc:MGI:95823]	FALSE	0.71	36.212	12.511	5.386	13.522	6.27	2.015	2.502	4.045	6.003	48.116	6.503	5.013	9.296	15.804	38.064	5.78	1.882	4.691	0	2.663	0.979	0	6.088	4.516	0.533	12.68	16.035	1.985	4.867	19.709	2.812	0.485	3.556	2.434	16.951	2.456	3.235
ENSMUSG00000002778	Kdelr1	KDEL (Lys-Asp-Glu-Leu) endoplasmic reticulum protein retention receptor 1 [Source:MGI Symbol;Acc:MGI:1915387]	FALSE	281.358	290.313	447.486	406.056	451.56	322.454	372.074	350.55	390.307	339.691	266.311	301.589	419.785	342.827	326.824	242.178	402.079	494.502	433.143	421.318	393.593	333.721	346.849	336.624	377.029	405.002	494.525	422.258	450.488	386.461	315.892	467.777	196.953	459.425	402.046	247.954	421.877	362.824
ENSMUSG00000002781	Tmem143	transmembrane protein 143 [Source:MGI Symbol;Acc:MGI:1917459]	FALSE	14.92	11.662	16.624	12.829	12.908	14.083	13.56	11.26	12.134	11.621	10.336	9.755	42.781	10.039	7.983	10.068	12.113	13.877	13.228	13.859	11.861	11.744	11.07	13.257	10.133	12.786	6.34	10.356	11.711	11.451	9.16	8.837	7.51	9.938	9.128	9.639	13.792	13.866
ENSMUSG00000002797	Ggct	gamma-glutamyl cyclotransferase [Source:MGI Symbol;Acc:MGI:95700]	FALSE	2.131	4.296	4.456	3.631	2.937	4.533	4.804	4.129	1.348	5.233	5.204	6.91	7.353	1.859	2.933	5.241	2.706	9.173	4.691	8.315	5.325	5.872	9.225	3.928	3.855	5.86	0	12.026	6.947	4.008	3.701	3.414	4.603	8.479	11.562	4.819	8.691	6.009
ENSMUSG00000002799	Jag2	jagged 2 [Source:MGI Symbol;Acc:MGI:1098270]	FALSE	40.498	85.314	13.025	10.651	14.342	24.018	7.051	134.115	48.536	283.743	111.272	45.523	21.725	28.631	49.04	99.298	12.298	15.993	11.382	30.49	14.282	20.552	27.674	50.965	24.342	17.474	38.04	15.367	15.681	31.633	83.923	14.059	7.994	14.953	20.082	167.02	15.303	23.572
ENSMUSG00000002803	Btbd6	BTB (POZ) domain containing 6 [Source:MGI Symbol;Acc:MGI:3026623]	FALSE	20.604	21.482	13.882	11.256	10.176	10.224	12.552	10.009	14.83	14.083	14.114	10.568	11.029	11.899	11.079	19.722	12.913	15.17	14.459	13.859	15.008	4.893	7.38	11.293	7.159	11.934	12.68	12.694	11.91	12.453	15.545	14.461	9.448	9.938	11.562	13.461	16.059	12.017
ENSMUSG00000002804	Nudt14	nudix (nucleoside diphosphate linked moiety X)-type motif 14 [Source:MGI Symbol;Acc:MGI:1913424]	FALSE	17.052	12.275	16.11	13.495	18.781	10.9	12.242	25.397	22.245	38.017	13.472	17.071	13.035	15.989	13.848	11.999	17.77	18.581	16.304	11.087	14.766	12.722	23.984	20.818	12.557	11.081	0	15.367	12.803	21.327	14.157	13.256	8.479	10.211	15.619	19.943	16.059	19.874
ENSMUSG00000002808	Epdr1	ependymin related protein 1 (zebrafish) [Source:MGI Symbol;Acc:MGI:2145369]	FALSE	23.446	19.641	21.937	25.537	16.459	48.421	33.318	15.889	33.705	20.932	15.112	21.542	15.04	31.606	15.966	10.068	23.427	59.27	19.688	19.403	25.901	18.594	47.968	21.8	25.774	54.767	19.02	39.42	69.474	18.607	15.175	88.775	4.361	57.531	33.064	19.278	27.395	14.328
ENSMUSG00000002812	Flii	flightless I actin binding protein [Source:MGI Symbol;Acc:MGI:1342286]	FALSE	75.313	66.901	62.898	44.297	52.381	42.055	38.199	67.308	35.053	46.944	67.362	48.368	38.101	55.031	48.388	58.614	48.7	41.042	43.299	52.665	41.151	68.506	46.124	59.606	43.948	38.891	63.401	43.428	41.585	69.706	53.204	38.362	43.606	41.028	43.207	70.63	51.011	70.716
ENSMUSG00000002814	Top3a	topoisomerase (DNA) III alpha [Source:MGI Symbol;Acc:MGI:1197527]	TRUE	39.788	20.868	52.958	56.218	52.45	58.163	65.473	41.911	53.254	53.255	37.423	39.426	50.802	34.58	32.096	38.616	52.266	63.738	59.296	52.665	68.019	41.103	60.883	54.598	39.763	58.497	63.401	63.472	60.244	44.515	32.94	66.079	35.127	59.628	56.392	31.908	51.766	67.481
ENSMUSG00000002820	Atg4d	autophagy related 4D, cysteine peptidase [Source:MGI Symbol;Acc:MGI:2444308]	FALSE	41.209	49.102	23.823	23.117	25.952	79.963	26.499	26.147	33.031	35.17	34.501	43.897	39.438	44.62	38.613	37.099	26.379	28.459	26.379	33.262	32.92	54.805	22.139	31.816	39.102	26.212	50.721	23.719	31.263	27.052	36.086	35.349	117.251	30.817	32.456	37.06	31.362	37.438
ENSMUSG00000002825	Qtrt1	queuine tRNA-ribosyltransferase catalytic subunit 1 [Source:MGI Symbol;Acc:MGI:1931441]	TRUE	19.894	22.096	20.566	24.085	25.542	35.207	31.226	19.892	20.223	29.706	28.869	29.265	36.096	23.053	22.646	28.272	24.534	32.575	22.072	47.121	27.595	19.573	33.209	25.139	27.426	34.736	19.02	21.714	25.11	18.464	23.595	35.149	22.53	26.896	27.79	25.095	29.473	36.514
ENSMUSG00000002831	Plin4	perilipin 4 [Source:MGI Symbol;Acc:MGI:1929709]	FALSE	0	0	0	0.061	0.068	0.193	0	0	1.348	0.231	0.214	0.406	0	0	0.163	0.276	0.123	0	0	0	0	0	0	0.098	0	0.213	0	0	0.099	0.143	0	0	0	0	0.203	0.166	0	0
ENSMUSG00000002833	Hdgfl2	HDGF like 2 [Source:MGI Symbol;Acc:MGI:1194492]	FALSE	73.892	57.081	79.865	67.353	73.894	66.651	69.115	61.302	73.477	74.11	62.301	70.723	73.195	60.608	60.119	63.716	67.761	70.794	66.833	77.611	63.662	58.719	79.332	69.623	65.977	67.447	57.061	77.503	69.871	70.422	56.165	74.113	47.724	64.369	73.228	59.662	77.839	64.245
ENSMUSG00000002835	Chaf1a	chromatin assembly factor 1, subunit A (p150) [Source:MGI Symbol;Acc:MGI:1351331]	FALSE	84.549	26.392	73.696	73.889	52.86	99.929	97.784	65.681	84.263	84.576	27.586	34.142	68.516	39.042	28.023	21.515	77.108	100.9	70.447	83.155	93.436	71.442	70.108	65.4	39.763	99.306	101.441	71.156	93.69	73.857	25.353	89.98	108.288	81.783	79.517	35.232	87.852	83.195
ENSMUSG00000002844	Adprh	ADP-ribosylarginine hydrolase [Source:MGI Symbol;Acc:MGI:1098234]	FALSE	139.258	113.547	97.861	119.638	101.075	94.72	143.809	104.965	117.294	82.653	85.895	76.413	48.797	104.856	90.748	81.094	100.843	129.829	110.593	102.558	145.721	166.371	105.162	115.776	110.807	131.698	126.801	124.94	122.373	103.772	96.785	113.881	106.592	124.452	95.744	85.92	145.097	78.111
ENSMUSG00000002845	Tmem39a	transmembrane protein 39a [Source:MGI Symbol;Acc:MGI:1915096]	FALSE	50.445	39.281	91.52	82.663	105.787	53.63	88.331	53.296	55.277	73.418	42.413	43.897	77.874	49.081	38.287	37.513	86.639	60.916	88.751	77.611	82.543	67.527	71.953	59.803	55.734	68.406	63.401	59.798	65.008	61.547	35.716	63.669	24.952	64.186	72.214	40.218	81.617	50.842
ENSMUSG00000002846	Timmdc1	translocase of inner mitochondrial membrane domain containing 1 [Source:MGI Symbol;Acc:MGI:1922139]	FALSE	54.708	70.584	47.816	54.04	42.752	49.482	59.12	32.903	53.928	57.872	44.052	47.555	39.773	58.749	56.86	46.615	49.253	58.094	44.529	60.98	64.631	41.103	46.124	57.642	65.647	56.579	57.061	57.125	57.961	36.785	59.033	57.845	43.606	54.066	56.189	54.178	55.923	30.967
ENSMUSG00000002847	Pla1a	phospholipase A1 member A [Source:MGI Symbol;Acc:MGI:1934677]	FALSE	0.71	0	2.228	0.061	0.751	0.675	0	1.001	0	0.77	0.855	0	37.433	0	0.652	0.138	0.615	0	0.077	0	0.242	0	3.69	0.196	0.11	0	0	0.334	0	0.143	0.463	0.201	0	0.274	0.203	0	0.567	0
ENSMUSG00000002870	Mcm2	minichromosome maintenance complex component 2 [Source:MGI Symbol;Acc:MGI:105380]	FALSE	208.176	67.515	87.921	96.884	73.484	146.903	137.842	119.227	102.464	122.67	38.92	48.775	87.901	66.929	64.192	30.479	111.788	153.584	99.211	85.927	122.483	129.182	121.766	103.796	117.305	175.597	95.101	142.646	140.635	162.17	52.093	111.672	208.581	132.567	117.044	55.507	188.928	125.255
ENSMUSG00000002871	Tpra1	transmembrane protein, adipocyte asscociated 1 [Source:MGI Symbol;Acc:MGI:1345190]	FALSE	58.971	66.287	99.918	107.414	131.534	165.423	79.885	126.233	101.79	128.134	105.07	78.852	124.665	95.188	95.473	107.987	91.435	82.319	114.669	177.397	108.202	112.545	210.323	76.791	106.511	79.914	76.081	92.87	75.131	88.6	81.147	81.946	191.866	80.962	101.627	86.418	92.953	146.978
ENSMUSG00000002881	Nab1	Ngfi-A binding protein 1 [Source:MGI Symbol;Acc:MGI:107564]	FALSE	51.866	18.413	58.442	26.929	36.674	25.368	25.027	56.423	27.638	35.016	26.089	60.968	71.19	27.144	20.203	23.17	42.489	13.524	27.225	36.034	25.174	93.951	22.139	38.199	13.658	10.868	38.04	18.04	11.612	30.058	23.41	14.059	15.262	16.594	30.833	23.599	26.45	55.464
ENSMUSG00000002885	Adgre5	adhesion G protein-coupled receptor E5 [Source:MGI Symbol;Acc:MGI:1347095]	FALSE	19.894	8.593	56.214	94.645	74.714	27.876	28.591	235.826	25.616	9.774	18.106	12.6	26.069	17.104	11.73	10.895	29.453	7.762	30.686	16.631	49.139	60.677	35.054	127.658	15.09	4.262	82.421	13.363	6.253	37.787	10.456	7.833	7.268	9.3	16.634	9.639	28.906	154.836
ENSMUSG00000002897	Il17ra	interleukin 17 receptor A [Source:MGI Symbol;Acc:MGI:107399]	FALSE	5.684	15.344	12.511	8.048	11.61	49.193	10.693	10.009	17.527	14.776	7.77	43.084	22.059	14.13	24.113	8.137	7.379	16.464	8.691	19.403	8.23	32.296	9.225	5.696	36.018	14.598	25.36	8.686	14.59	9.876	21.837	14.662	41.91	27.261	9.331	26.092	13.225	216.77
ENSMUSG00000002900	Lamb1	laminin B1 [Source:MGI Symbol;Acc:MGI:96743]	FALSE	128.6	23.937	190.237	125.206	225.438	71.378	116.225	245.96	82.241	211.172	45.336	80.478	68.85	44.991	34.377	31.307	161.164	28.224	101.749	110.873	99.488	69.484	123.611	185.202	28.638	27.171	107.781	28.061	25.705	153.439	29.887	24.504	19.865	20.879	252.749	37.06	124.315	46.22
ENSMUSG00000002908	Kcnn1	potassium intermediate/small conductance calcium-activated channel, subfamily N, member 1 [Source:MGI Symbol;Acc:MGI:1933993]	FALSE	5.684	86.542	6.17	9.743	12.088	11.575	7.283	5.38	10.786	10.466	33.431	52.026	7.353	88.124	122.193	48.96	9.162	11.525	9.46	22.175	17.186	13.701	22.139	7.463	56.505	9.59	25.36	28.061	13.895	11.164	101.504	8.034	2.907	13.767	7.303	29.415	10.013	11.093
ENSMUSG00000002910	Arrdc2	arrestin domain containing 2 [Source:MGI Symbol;Acc:MGI:1918057]	FALSE	10.657	31.302	10.969	8.714	10.722	49.965	7.903	11.635	7.415	10.004	15.967	21.136	16.377	16.732	20.04	11.033	6.887	9.29	9.075	24.946	11.619	8.808	11.07	8.445	13.438	8.524	6.34	8.352	9.528	9.876	23.41	9.641	74.857	11.123	8.114	18.613	11.147	22.185
ENSMUSG00000002930	Ppp1r17	protein phosphatase 1, regulatory subunit 17 [Source:MGI Symbol;Acc:MGI:1333876]	FALSE	38.367	48.488	5.656	2.905	2.937	7.813	2.17	5.254	6.067	3.001	6.415	6.097	2.674	10.039	25.905	4.413	3.074	3.646	5.076	11.087	3.873	2.936	1.845	5.401	35.907	3.197	6.34	6.681	4.764	7.586	41.268	2.41	3.876	4.65	11.765	349.496	3.401	6.933
ENSMUSG00000002944	Cd36	CD36 molecule [Source:MGI Symbol;Acc:MGI:107899]	FALSE	36.946	1.228	3.599	1.876	5.054	6.752	17.976	44.663	4.045	13.314	4.134	2.845	6.35	3.718	3.421	3.034	8.547	2.822	4.538	5.544	0.484	3.915	7.38	42.225	2.533	2.877	19.02	26.725	2.183	10.162	2.961	3.615	1.211	2.279	1.623	2.493	6.99	106.767
ENSMUSG00000002948	Map2k7	mitogen-activated protein kinase kinase 7 [Source:MGI Symbol;Acc:MGI:1346871]	FALSE	168.388	204.385	226.228	219.064	259.381	261.976	208.895	179.653	233.24	258.501	243.999	256.879	342.913	250.613	219.621	244.936	233.66	227.083	235.029	185.712	223.423	174.2	295.19	214.76	233.839	194.883	215.562	229.168	212.491	183.211	223.548	234.391	161.584	208.059	256.4	235.324	185.15	238.955
ENSMUSG00000002949	Timm44	translocase of inner mitochondrial membrane 44 [Source:MGI Symbol;Acc:MGI:1343262]	FALSE	73.181	27.62	50.901	42.421	53.816	54.787	45.25	50.293	41.795	54.794	38.279	39.426	54.144	44.248	36.006	38.064	52.881	47.745	45.298	60.98	45.992	59.698	49.813	50.67	40.534	47.096	57.061	42.76	42.776	60.259	31.182	45.392	58.868	39.296	49.698	35.731	60.646	65.632
ENSMUSG00000002957	Ap2a2	adaptor-related protein complex 2, alpha 2 subunit [Source:MGI Symbol;Acc:MGI:101920]	FALSE	94.496	96.362	105.745	91.922	104.148	128.577	79.73	112.972	99.768	97.428	115.406	91.046	137.366	84.405	81.95	102.057	88.606	94.784	90.982	88.698	74.313	93.951	94.092	81.701	68.18	88.971	126.801	83.85	88.033	123.095	90.863	84.959	115.313	76.221	102.236	135.943	76.705	166.391
ENSMUSG00000002963	Pnkp	polynucleotide kinase 3'- phosphatase [Source:MGI Symbol;Acc:MGI:1891698]	FALSE	9.947	15.958	10.283	11.135	10.79	13.118	10.538	11.385	12.134	11.236	13.187	13.413	9.358	13.014	10.916	13.24	9.223	9.761	9.613	2.772	9.198	11.744	9.225	9.623	12.226	11.081	25.36	10.022	9.627	11.164	11.566	8.235	13.566	11.488	9.128	8.476	8.88	22.648
ENSMUSG00000002968	Med25	mediator complex subunit 25 [Source:MGI Symbol;Acc:MGI:1922863]	FALSE	129.311	87.769	102.831	102.815	100.392	109.671	108.011	91.954	173.919	112.974	99.296	97.549	163.435	121.216	106.878	104.263	108.775	177.339	104.517	135.819	125.63	95.908	140.215	93.681	115.873	169.31	139.482	230.839	171.104	114.65	109.368	173.534	100.051	199.306	97.773	98.55	132.439	102.145
ENSMUSG00000002980	Bcam	basal cell adhesion molecule [Source:MGI Symbol;Acc:MGI:1929940]	FALSE	157.731	35.599	33.42	22.209	24.449	44.466	57.957	47.916	116.62	718.323	21.884	13.007	50.468	22.31	19.714	23.308	185.452	75.851	27.071	105.329	16.218	31.317	118.076	107.429	14.429	26.958	82.421	26.725	39.501	88.886	15.822	13.859	11.144	15.226	24.342	37.559	58.946	28.194
ENSMUSG00000002981	Clptm1	cleft lip and palate associated transmembrane protein 1 [Source:MGI Symbol;Acc:MGI:1927155]	FALSE	180.467	216.661	163.33	192.922	147.105	227.348	236.478	216.935	192.12	189.239	174.428	158.517	195.521	215.289	205.121	182.323	182.193	270.477	183.886	191.256	208.415	186.923	190.029	179.899	206.523	281.722	139.482	228.166	263.703	150.004	200.416	243.429	234.745	260.21	216.642	177.49	227.092	220.93
ENSMUSG00000002983	Relb	avian reticuloendotheliosis viral (v-rel) oncogene related B [Source:MGI Symbol;Acc:MGI:103289]	FALSE	2.131	3.069	5.998	2.905	5.873	5.884	4.804	11.885	2.696	5.464	2.994	1.626	10.027	6.321	4.888	4.413	3.443	2.117	3.615	2.772	2.905	7.829	0	4.91	3.304	4.156	0	2.338	2.183	6.012	4.256	3.013	5.087	1.732	7.1	3.822	7.179	8.32
ENSMUSG00000002984	Tomm40	translocase of outer mitochondrial membrane 40 [Source:MGI Symbol;Acc:MGI:1858259]	FALSE	121.495	74.266	83.293	85.084	63.513	138.897	126.84	96.207	78.196	90.579	66.506	73.568	118.984	82.546	58.001	70.888	92.296	112.189	80.445	74.839	107.233	91.015	86.712	123.632	90.87	116.78	44.38	86.189	101.134	89.888	64.955	104.843	120.158	98.924	100.004	80.768	111.846	113.7
ENSMUSG00000002985	Apoe	apolipoprotein E [Source:MGI Symbol;Acc:MGI:88057]	FALSE	95.917	26.392	172.413	65.296	61.26	88.547	53.231	195.417	95.723	81.036	50.325	61.781	1739.97	61.352	46.27	46.891	77.169	103.722	71.678	91.47	36.551	134.076	499.979	43.6	49.015	45.924	139.482	38.083	70.863	101.625	39.047	64.071	22.287	53.975	94.122	27.089	75.76	2570.27
ENSMUSG00000002992	Apoc2	apolipoprotein C-II [Source:MGI Symbol;Acc:MGI:88054]	FALSE	2.131	0.614	1.371	1.997	6.215	7.331	0.31	3.378	4.719	3.001	6.772	8.536	538.768	5.206	3.584	5.241	2.583	1.646	1.384	8.315	0.484	0.979	0	4.517	2.533	0.32	19.02	1.67	1.389	11.308	1.851	4.62	1.454	2.279	3.448	3.49	2.078	18.95
ENSMUSG00000002996	Hbp1	high mobility group box transcription factor 1 [Source:MGI Symbol;Acc:MGI:894659]	FALSE	80.997	73.039	86.207	87.626	94.451	70.703	64.853	81.194	75.5	101.353	57.311	99.581	59.158	101.881	95.147	57.648	92.849	64.562	105.517	97.014	91.499	94.929	90.402	90.637	118.296	50.932	82.421	87.525	61.633	90.317	75.411	67.686	42.152	69.383	76.88	79.605	143.964	73.489
ENSMUSG00000002997	Prkar2b	protein kinase, cAMP dependent regulatory, type II beta [Source:MGI Symbol;Acc:MGI:97760]	FALSE	84.549	101.886	60.67	93.556	57.982	386.405	85.851	79.318	93.701	75.649	204.723	187.375	65.174	102.625	146.957	251.97	61.428	83.848	78.599	121.96	62.694	1769.41	57.193	101.144	56.174	93.339	190.202	124.272	81.582	116.94	165.626	74.917	718.286	82.695	73.431	136.774	79.917	147.441
ENSMUSG00000003031	Cdkn1b	cyclin-dependent kinase inhibitor 1B [Source:MGI Symbol;Acc:MGI:104565]	FALSE	147.784	120.913	188.524	156.068	154.14	215.773	133.426	146.125	192.12	178.465	128.023	299.557	223.261	237.227	172.536	126.743	146.591	240.489	188.039	177.397	170.412	182.03	193.719	109.884	217.427	170.269	221.902	230.171	230.256	173.192	149.526	290.428	190.897	249.543	178.304	148.407	172.303	183.03
ENSMUSG00000003032	Klf4	Kruppel-like factor 4 (gut) [Source:MGI Symbol;Acc:MGI:1342287]	FALSE	7.815	1.228	13.711	30.984	38.859	9.646	2.557	37.907	12.134	9.62	9.124	8.536	6.684	7.437	4.399	6.344	9.777	2.705	11.921	11.087	1.694	5.872	12.915	6.383	4.516	0.639	0	3.007	3.374	30.774	4.811	4.419	1.211	2.462	5.071	2.825	9.069	15.252
ENSMUSG00000003033	Ap1m1	adaptor-related protein complex AP-1, mu subunit 1 [Source:MGI Symbol;Acc:MGI:102776]	FALSE	107.996	109.251	94.776	82.906	102.373	97.614	78.878	83.446	135.495	64.106	144.204	118.278	104.946	124.563	123.333	143.569	87.438	116.187	75.985	124.732	89.321	92.972	99.627	86.611	115.653	104.42	133.141	139.305	120.686	90.46	139.995	97.412	61.775	121.352	85.399	119.822	83.695	81.809
ENSMUSG00000003037	Rab8a	RAB8A, member RAS oncogene family [Source:MGI Symbol;Acc:MGI:96960]	FALSE	61.813	41.736	50.73	49.864	47.055	57.295	54.083	59.05	47.187	61.566	34.572	37.8	46.123	45.363	47.574	38.202	50.36	55.271	51.067	52.665	53.496	61.655	62.728	49.59	50.006	58.497	57.061	58.461	54.984	66.128	45.154	50.614	52.085	56.984	46.858	49.026	60.835	73.951
ENSMUSG00000003038	Hmgn2	high mobility group nucleosomal binding domain 2 [Source:MGI Symbol;Acc:MGI:96136]	FALSE	7.105	4.296	5.484	5.144	3.551	4.437	7.981	5.755	5.393	6.849	1.996	5.284	5.348	8.924	4.073	2.62	6.395	8.585	5.999	2.772	7.746	8.808	12.915	5.303	5.617	7.459	6.34	6.013	8.039	4.867	3.053	7.632	2.665	8.935	6.288	3.158	13.981	5.084
ENSMUSG00000003039	Fam32a	family with sequence similarity 32, member A [Source:MGI Symbol;Acc:MGI:1915172]	FALSE	60.392	100.658	65.126	68.927	68.977	78.805	58.035	72.937	80.219	84.576	85.753	99.581	58.155	101.138	103.619	89.92	72.127	67.972	73.062	80.383	63.662	85.143	79.332	66.971	99.021	62.972	44.38	75.499	66.993	86.453	97.247	74.716	55.719	73.395	73.837	91.238	100.888	77.187
ENSMUSG00000003051	Elf3	E74-like factor 3 [Source:MGI Symbol;Acc:MGI:1101781]	FALSE	0.71	0.614	1.2	1.392	1.981	1.35	1.782	1.376	1.348	12.929	0.57	1.219	4.345	1.859	1.303	1.241	1.66	0.353	1.692	2.772	1.694	0.979	0	1.669	1.101	0.639	6.34	0.334	0.496	2.29	1.203	0.603	0.485	0.456	1.42	0.831	1.322	2.311
ENSMUSG00000003053	Cyp2c29	cytochrome P450, family 2, subfamily c, polypeptide 29 [Source:MGI Symbol;Acc:MGI:103238]	FALSE	0	0	0	0	0	0	0	0	0	0	0	0	0	0	0	0	0	0	0	0	0	0	0	0	0	0	0	0	0	0	0	0	0	0	0	0	0	0
ENSMUSG00000003062	Stard3nl	STARD3 N-terminal like [Source:MGI Symbol;Acc:MGI:1923455]	FALSE	80.286	173.697	111.229	116.915	100.939	76.008	112.118	88.951	92.352	114.205	141.852	111.775	76.537	116.754	113.883	141.362	107.053	106.779	111.9	80.383	120.305	81.228	107.007	76.3	82.83	104.953	63.401	104.896	111.357	110.785	137.682	93.997	45.786	98.468	83.979	146.413	120.347	123.406
ENSMUSG00000003068	Stk11	serine/threonine kinase 11 [Source:MGI Symbol;Acc:MGI:1341870]	FALSE	85.97	53.398	72.153	74.373	76.353	171.307	93.367	81.695	90.33	94.581	65.651	82.51	92.246	86.636	58.164	68.268	74.341	94.314	75.062	85.927	91.499	97.865	70.108	101.242	75.56	83.43	101.441	84.184	89.323	72.855	61.161	100.424	151.894	86.068	90.47	60.659	83.506	107.692
ENSMUSG00000003070	Efna2	ephrin A2 [Source:MGI Symbol;Acc:MGI:102707]	FALSE	95.207	174.924	130.081	225.297	137.749	88.354	206.415	46.665	97.745	99.968	133.227	130.065	50.468	200.044	166.671	128.122	155.507	428.294	201.113	196.8	267.963	102.759	101.472	104.483	179.097	154.393	120.461	119.595	183.51	142.561	183.854	146.218	22.772	150.619	121.303	145.083	232.193	61.472
ENSMUSG00000003072	Atp5d	ATP synthase, H+ transporting, mitochondrial F1 complex, delta subunit [Source:MGI Symbol;Acc:MGI:1913293]	FALSE	1015.3	343.711	345.17	315.888	302.816	408.879	358.902	424.738	397.048	459.899	295.18	270.292	378.675	316.427	291.47	272.519	377.729	361.028	350.544	410.23	354.379	481.498	381.903	447.49	325.811	364.619	494.525	346.091	334.963	540.186	289.614	305.893	567.361	341.264	348.088	355.312	451.539	416.901
ENSMUSG00000003099	Ppp5c	protein phosphatase 5, catalytic subunit [Source:MGI Symbol;Acc:MGI:102666]	FALSE	84.549	39.895	67.697	60.152	71.914	92.405	74.461	76.941	83.589	74.495	61.659	58.123	82.887	55.774	56.534	59.441	68.868	79.849	63.679	69.296	92.226	60.677	64.573	83.076	59.148	77.57	88.761	82.18	74.833	66.843	51.908	89.98	62.986	68.38	73.634	59.994	72.36	153.911
ENSMUSG00000003119	Cdk12	cyclin-dependent kinase 12 [Source:MGI Symbol;Acc:MGI:1098802]	TRUE	157.731	159.58	233.084	231.107	189.584	215.87	264.682	185.909	231.218	239.492	141.068	166.646	231.617	166.208	161.131	137.639	230.77	224.848	234.568	196.8	281.034	183.987	236.152	177.837	216.106	217.685	215.562	226.83	211.597	138.983	156.835	210.289	150.925	196.844	214.208	164.693	208.199	212.148
ENSMUSG00000003123	Lipe	lipase, hormone sensitive [Source:MGI Symbol;Acc:MGI:96790]	FALSE	3.552	3.069	7.712	7.02	7.307	5.691	4.959	4.129	2.022	8.619	6.415	9.348	5.682	6.693	8.472	6.62	6.948	3.998	5.076	5.544	5.083	8.808	0	4.026	5.287	2.557	19.02	5.345	4.069	7.443	4.349	6.628	2.423	6.2	2.231	6.814	6.424	11.555
ENSMUSG00000003131	Pafah1b2	platelet-activating factor acetylhydrolase, isoform 1b, subunit 2 [Source:MGI Symbol;Acc:MGI:108415]	FALSE	239.438	255.942	164.358	177.248	161.993	182.592	194.87	177.026	177.964	187.931	188.256	195.911	151.737	211.199	231.351	187.15	182.193	204.974	182.194	188.484	190.987	193.773	178.959	183.533	238.245	218.111	139.482	201.107	214.376	206.971	232.339	187.794	146.564	210.156	185.404	203.914	228.603	159.458
ENSMUSG00000003134	Tbc1d8	TBC1 domain family, member 8 [Source:MGI Symbol;Acc:MGI:1927225]	FALSE	13.499	5.524	7.541	7.504	10.312	15.144	5.811	13.386	18.875	23.703	12.047	17.071	12.7	9.668	8.635	12.964	9.346	10.231	9.306	2.772	7.262	40.125	3.69	43.011	12.446	6.926	19.02	10.356	10.223	9.59	7.68	14.863	31.493	10.85	10.751	17.117	6.801	36.976
ENSMUSG00000003135	Cnot11	CCR4-NOT transcription complex, subunit 11 [Source:MGI Symbol;Acc:MGI:106580]	TRUE	30.551	14.73	26.907	22.027	20.488	21.606	25.879	22.644	16.853	27.705	16.894	22.355	20.722	22.682	20.691	18.067	22.936	24.108	23.611	19.403	27.353	23.488	14.76	26.71	23.131	25.892	6.34	22.048	23.621	25.907	17.58	25.106	15.989	20.879	28.804	19.943	33.062	24.959
ENSMUSG00000003153	Slc2a3	solute carrier family 2 (facilitated glucose transporter), member 3 [Source:MGI Symbol;Acc:MGI:95757]	FALSE	181.177	50.329	25.365	24.69	33.259	74.657	61.134	59.426	69.433	866.62	47.973	38.613	56.15	36.439	30.955	37.375	60.444	164.403	30.071	99.786	53.254	752.585	125.456	29.656	41.084	275.009	107.781	48.105	122.77	115.509	29.702	53.627	77.522	78.227	28.399	29.249	84.64	81.809
ENSMUSG00000003154	Foxj2	forkhead box J2 [Source:MGI Symbol;Acc:MGI:1926805]	FALSE	17.762	6.138	23.651	18.094	23.698	18.905	8.756	15.889	10.112	12.467	15.54	9.755	20.053	14.501	8.798	14.067	18.57	11.76	19.458	16.631	15.25	21.53	14.76	17.676	10.354	6.819	12.68	12.694	10.917	21.756	11.659	10.444	24.71	12.4	13.388	10.47	12.091	25.421
ENSMUSG00000003161	Sri	sorcin [Source:MGI Symbol;Acc:MGI:98419]	FALSE	107.996	50.943	83.293	60.394	71.026	82.085	43.468	102.838	54.603	67.646	53.034	37.8	47.46	38.67	37.635	46.063	68.315	53.978	69.832	80.383	52.527	124.289	75.643	41.538	34.696	40.809	69.741	71.824	46.349	90.317	38.492	38.161	140.266	47.957	67.143	50.854	54.789	76.725
ENSMUSG00000003166	Dgcr2	DiGeorge syndrome critical region gene 2 [Source:MGI Symbol;Acc:MGI:892866]	FALSE	132.153	198.248	191.609	227.657	155.574	145.071	276.615	148.502	246.723	199.397	156.179	160.956	121.657	197.07	212.778	168.118	199.964	301.405	229.261	191.256	253.923	143.862	215.858	186.871	187.688	345.014	145.822	241.863	308.96	168.182	199.213	294.846	63.955	314.003	227.596	150.9	284.526	141.894
ENSMUSG00000003184	Irf3	interferon regulatory factor 3 [Source:MGI Symbol;Acc:MGI:1859179]	FALSE	19.183	17.186	35.477	29.713	38.518	35.4	26.112	31.902	29.661	32.091	24.307	30.078	46.457	29.375	21.995	23.583	30.007	24.461	30.532	33.262	26.627	33.274	36.899	29.656	26.655	21.523	25.36	20.378	26.698	24.19	19.894	33.14	22.045	27.261	28.804	26.424	22.86	44.371
ENSMUSG00000003190	Bcl2l12	BCL2-like 12 (proline rich) [Source:MGI Symbol;Acc:MGI:1922986]	FALSE	37.656	17.186	56.214	69.048	48.83	41.959	69.657	38.158	64.04	54.794	17.821	32.11	41.444	22.682	17.922	11.861	50.544	64.562	63.449	52.665	83.753	36.21	60.883	51.456	45.16	59.456	31.7	59.464	66.199	42.224	16.655	83.754	20.107	65.007	55.378	23.931	62.535	48.531
ENSMUSG00000003198	Zfp959	zinc finger protein 959 [Source:MGI Symbol;Acc:MGI:2385058]	FALSE	1.421	7.365	7.541	8.351	7.854	8.199	9.53	7.006	6.741	7.542	7.912	6.91	8.021	10.411	8.309	9.93	7.563	10.349	8.46	11.087	11.135	11.744	11.07	6.285	7.93	7.565	0	7.683	8.138	9.876	7.495	8.034	3.876	6.929	9.128	7.146	12.091	9.706
ENSMUSG00000003199	Mpnd	MPN domain containing [Source:MGI Symbol;Acc:MGI:1915297]	FALSE	49.735	90.838	60.499	68.503	58.05	43.984	56.098	44.913	67.411	63.336	86.893	102.426	48.462	107.831	108.507	96.816	58.292	60.446	72.908	77.611	72.619	38.167	66.418	51.063	80.516	51.784	50.721	64.475	63.618	72.855	101.874	65.878	19.865	60.175	55.378	81.931	61.213	42.522
ENSMUSG00000003200	Sh3gl1	SH3-domain GRB2-like 1 [Source:MGI Symbol;Acc:MGI:700010]	FALSE	228.781	189.041	250.394	213.618	222.297	201.016	227.335	282.742	204.928	219.56	153.043	150.388	256.015	165.092	142.069	128.536	230.216	205.797	222.57	133.048	215.677	248.578	188.184	209.555	163.897	200.423	190.202	204.448	192.542	223.002	139.81	189.401	136.632	190.28	220.496	147.576	250.141	420.599
ENSMUSG00000003206	Ebi3	Epstein-Barr virus induced gene 3 [Source:MGI Symbol;Acc:MGI:1354171]	FALSE	0	1.841	0	0.484	0.546	0.772	0.232	1.001	0	0.693	1.853	1.219	1.671	2.231	1.629	2.62	0.307	0.353	0.308	0	0	1.957	0	0.393	0.33	0.533	31.7	0.334	0.496	1.002	1.573	0	0	0.274	0.406	1.496	0.756	68.405
ENSMUSG00000003208	Yju2	YJU2 splicing factor [Source:MGI Symbol;Acc:MGI:1920136]	FALSE	28.42	30.688	26.736	26.324	21.991	29.998	31.458	24.146	28.987	31.168	21.812	26.42	29.077	24.541	24.927	25.652	27.547	31.752	25.918	24.946	26.385	23.488	33.209	26.906	36.128	28.769	31.7	27.059	29.874	26.05	22.762	32.538	21.318	35.375	33.064	21.771	32.118	36.051
ENSMUSG00000003226	Ranbp2	RAN binding protein 2 [Source:MGI Symbol;Acc:MGI:894323]	TRUE	198.229	168.173	156.989	193.951	123.134	312.423	416.007	195.417	182.683	197.242	109.917	125.188	169.785	149.104	136.856	107.849	189.818	233.316	179.194	185.712	296.768	203.56	214.013	191.29	168.523	335.85	164.842	195.762	219.637	129.965	130.002	192.614	212.458	224.835	243.418	171.84	327.413	198.744
ENSMUSG00000003227	Edar	ectodysplasin-A receptor [Source:MGI Symbol;Acc:MGI:1343498]	FALSE	0	0.614	0	0.605	0.751	0.579	0.155	0.5	1.348	8.619	0.356	0	0	8.924	0.326	0.276	0.738	0.823	0.385	0	5.083	0	0	0.393	0.551	0.107	0	2.338	1.786	1.431	0.648	2.008	0	0.182	0.609	0.332	1.134	0
ENSMUSG00000003228	Grk5	G protein-coupled receptor kinase 5 [Source:MGI Symbol;Acc:MGI:109161]	FALSE	12.078	15.958	13.711	9.138	7.786	7.234	10.15	18.266	3.371	7.773	8.625	7.316	4.011	15.617	15.315	9.93	12.913	7.644	11.075	8.315	10.651	15.658	22.139	4.124	11.345	7.778	12.68	7.349	8.734	11.021	10.733	9.641	9.448	5.744	12.577	13.461	8.691	6.009
ENSMUSG00000003233	Dvl3	dishevelled segment polarity protein 3 [Source:MGI Symbol;Acc:MGI:108100]	FALSE	77.444	120.299	91.177	86.113	108.109	73.018	73.454	62.929	105.16	105.509	98.37	107.304	94.919	102.997	143.698	103.16	84.302	72.911	89.136	135.819	86.174	77.314	95.937	109.884	148.476	74.799	88.761	104.228	79.696	90.031	139.07	76.925	40.457	76.13	92.093	152.894	93.897	62.396
ENSMUSG00000003234	Abcf3	ATP-binding cassette, sub-family F (GCN20), member 3 [Source:MGI Symbol;Acc:MGI:1351656]	TRUE	44.761	44.191	54.158	53.677	60.304	62.6	41.996	51.919	60.669	51.177	57.097	51.213	57.821	40.901	40.079	55.717	50.606	43.394	54.066	60.98	47.686	63.612	60.883	50.376	45.38	37.719	63.401	47.437	41.684	53.103	45.524	52.823	50.147	45.313	52.943	45.203	51.011	62.396
ENSMUSG00000003235	Eif2b5	eukaryotic translation initiation factor 2B, subunit 5 epsilon [Source:MGI Symbol;Acc:MGI:2446176]	TRUE	87.391	91.452	57.414	72.073	61.943	86.425	90.268	74.063	66.736	82.576	68.003	63.813	71.524	72.507	63.866	62.751	63.027	79.614	70.14	69.296	83.753	75.356	66.418	79.835	83.821	86.413	76.081	77.503	85.552	83.161	63.104	78.733	90.361	74.763	78.908	76.115	100.321	81.809
ENSMUSG00000003269	Cyth2	cytohesin 2 [Source:MGI Symbol;Acc:MGI:1334255]	FALSE	64.655	101.886	73.01	73.647	72.323	66.073	71.594	64.055	78.196	71.725	92.311	95.11	55.815	110.062	97.591	90.472	65.732	68.913	73.062	69.296	78.912	51.869	49.813	65.891	94.175	60.947	76.081	69.485	65.504	65.985	103.077	68.49	41.91	61.634	68.968	86.086	82.94	49.917
ENSMUSG00000003271	Sult2b1	sulfotransferase family, cytosolic, 2B, member 1 [Source:MGI Symbol;Acc:MGI:1926342]	FALSE	0	0	0	0.061	0.068	0.193	0.155	0.125	0	0.847	0.143	0	0.668	0	0.326	0	0	0	0.077	0	0	0.979	0	0	0	0	0	0	0	0.143	0.093	0	0	0.091	0	0.332	0	0
ENSMUSG00000003273	Car11	carbonic anhydrase 11 [Source:MGI Symbol;Acc:MGI:1336193]	FALSE	5.684	21.482	23.994	15.31	29.844	10.803	16.736	6.005	14.156	8.388	71.211	38.613	10.361	19.707	22.158	59.993	14.143	6.233	14.382	19.403	7.504	16.637	11.07	13.748	12.116	4.262	12.68	5.679	5.161	14.313	32.755	5.624	1.454	5.015	187.635	64.149	8.502	6.933
ENSMUSG00000003279	Dlgap1	DLG associated protein 1 [Source:MGI Symbol;Acc:MGI:1346065]	FALSE	2.131	12.275	15.425	4.236	14.478	5.787	1.395	1.877	8.089	4.771	28.156	11.381	4.011	17.476	7.494	27.445	4.304	1.411	8.844	11.087	3.389	3.915	20.294	6.383	1.983	1.705	0	4.343	2.283	5.868	8.328	3.214	0.485	3.738	4.463	12.464	3.401	3.698
ENSMUSG00000003282	Plag1	pleiomorphic adenoma gene 1 [Source:MGI Symbol;Acc:MGI:1891916]	FALSE	23.446	9.82	31.535	29.35	29.366	22.089	31.381	16.139	24.268	33.015	10.478	13.413	14.037	15.989	14.337	9.792	28.408	22.461	32.378	19.403	29.532	24.466	14.76	20.818	18.174	19.073	38.04	23.719	23.323	22.186	12.769	30.127	10.659	21.061	23.53	12.797	22.671	16.177
ENSMUSG00000003283	Hck	hemopoietic cell kinase [Source:MGI Symbol;Acc:MGI:96052]	FALSE	0	1.228	2.057	0.605	1.024	0.772	0.31	0.25	2.022	0.847	0.642	0.813	0.668	0	0.326	0.69	0.615	0.588	0.692	2.772	0.484	0	0	0.589	0.881	0.213	0	0	0.893	1.861	0.093	0.402	0.242	0.365	0.203	0.831	0.378	45.757
ENSMUSG00000003299	Mrpl4	mitochondrial ribosomal protein L4 [Source:MGI Symbol;Acc:MGI:2137210]	TRUE	55.419	36.212	39.59	39.577	35.991	40.705	40.291	40.785	33.031	40.326	34.572	36.987	46.791	40.158	37.309	37.651	36.402	37.044	39.684	52.665	43.087	48.933	47.968	38.494	40.644	42.194	38.04	37.081	37.913	40.507	34.421	35.751	39.245	36.014	37.121	40.716	40.242	47.606
ENSMUSG00000003308	Keap1	kelch-like ECH-associated protein 1 [Source:MGI Symbol;Acc:MGI:1858732]	FALSE	59.682	46.647	49.53	52.043	63.65	87.486	45.793	48.541	43.817	58.719	64.439	51.213	91.577	63.211	48.388	63.992	56.017	42.923	57.758	60.98	53.254	54.805	53.503	47.823	38.771	34.629	82.421	40.088	45.753	67.845	53.389	54.028	83.578	37.564	47.467	52.516	51.2	90.128
ENSMUSG00000003309	Ap1m2	adaptor protein complex AP-1, mu 2 subunit [Source:MGI Symbol;Acc:MGI:1336974]	FALSE	2.842	0.614	1.371	1.089	1.093	3.183	1.627	2.627	1.348	52.254	2.994	1.219	3.342	2.603	0.978	1.655	1.845	0.823	1.923	5.544	0.968	3.915	3.69	1.473	1.652	1.066	0	1.336	0.992	6.441	1.203	0.603	3.392	1.368	1.014	4.986	2.834	2.773
ENSMUSG00000003316	Glg1	golgi apparatus protein 1 [Source:MGI Symbol;Acc:MGI:104967]	FALSE	800.023	1011.49	902.857	1126.73	1010.07	859.91	1095.69	921.913	921.502	905.484	687.945	937.284	695.853	1154.9	1182.82	763.908	1031.73	1145.29	1098.85	928.562	1052.24	788.795	863.432	881.821	1348.07	1482.45	805.189	1300.85	1281.49	1013.96	1013.65	1209.91	612.905	1281.9	1064.75	894.43	1061.4	779.263
ENSMUSG00000003341	Atp8b3	ATPase, class I, type 8B, member 3 [Source:MGI Symbol;Acc:MGI:1914581]	FALSE	1.421	9.207	4.97	1.634	2.322	0.482	2.789	0.876	4.045	1.231	4.633	1.626	0.668	0.744	4.562	4.413	2.706	2.587	1.384	0	2.179	0.979	0	0.982	3.084	2.024	0	1.67	1.985	1.431	3.701	1.205	0.242	1.915	1.826	6.814	2.645	1.387
ENSMUSG00000003344	Btbd2	BTB (POZ) domain containing 2 [Source:MGI Symbol;Acc:MGI:1933831]	FALSE	64.655	82.245	73.353	64.025	59.484	44.852	64.001	57.174	59.995	71.725	58.95	49.587	47.46	59.121	58.652	55.304	76.554	67.502	65.371	69.296	71.166	62.634	64.573	58.821	51.108	51.891	50.721	66.479	66.099	88.743	61.901	70.699	25.195	53.154	67.954	71.461	78.783	34.665
ENSMUSG00000003345	Csnk1g2	casein kinase 1, gamma 2 [Source:MGI Symbol;Acc:MGI:1920014]	FALSE	113.68	98.203	142.25	136.824	147.993	134.171	145.746	156.884	130.776	150.221	102.076	110.556	158.756	123.819	106.552	94.885	138.413	121.244	136.126	133.048	171.622	154.627	149.44	120.293	115.433	123.067	101.441	99.551	122.175	143.992	103.447	122.317	132.998	116.52	136.72	139.765	161.345	146.054
ENSMUSG00000003346	Abhd17a	abhydrolase domain containing 17A [Source:MGI Symbol;Acc:MGI:106388]	FALSE	163.415	142.395	110.543	110.924	117.875	173.815	119.092	327.905	113.25	123.286	114.836	110.149	158.756	117.87	121.704	117.917	121.442	127.124	116.976	97.014	126.841	116.46	140.215	143.566	123.143	122.747	63.401	118.927	122.075	141.702	121.212	113.48	159.161	112.417	145.037	132.453	143.775	167.315
ENSMUSG00000003348	Mob3a	MOB kinase activator 3A [Source:MGI Symbol;Acc:MGI:3050117]	FALSE	51.156	91.452	69.411	45.568	46.986	50.254	33.783	46.79	37.75	38.479	53.248	42.678	39.104	50.941	47.248	41.236	49.315	33.986	47.067	36.034	40.424	176.158	44.279	44.778	42.957	35.162	31.7	33.406	43.372	57.826	53.851	32.738	70.496	38.749	40.164	64.315	42.131	87.817
ENSMUSG00000003352	Cacnb3	calcium channel, voltage-dependent, beta 3 subunit [Source:MGI Symbol;Acc:MGI:103307]	FALSE	32.683	144.85	53.301	61.967	74.304	43.695	26.112	25.897	41.795	81.806	168.939	135.349	24.064	119.357	104.597	175.151	77.846	51.155	41.299	72.067	30.258	38.167	38.744	40.949	62.673	25.892	114.121	64.809	49.823	50.383	150.729	47.2	7.025	63.457	37.933	171.009	43.454	27.732
ENSMUSG00000003354	Ccdc65	coiled-coil domain containing 65 [Source:MGI Symbol;Acc:MGI:2146001]	FALSE	0.71	0	0.686	0.363	0.546	0.675	0.155	0.125	18.875	0.231	1.354	0.406	0.334	0.744	0.489	1.379	0.246	0.235	0.538	2.772	0.726	0	0	0.589	0.33	0.32	0	2.004	0.298	0.143	0.925	0	0	0.821	0	1.994	0.945	0
ENSMUSG00000003355	Fkbp11	FK506 binding protein 11 [Source:MGI Symbol;Acc:MGI:1913370]	FALSE	5.684	0	6.341	3.812	6.625	4.437	5.501	3.378	2.022	3.386	2.067	2.032	37.433	1.487	0.978	1.517	4.243	2.587	4.23	0	4.841	0.979	5.535	2.553	1.542	3.303	0	4.009	2.779	6.584	1.018	0.603	2.18	3.829	3.651	1.163	5.668	6.009
ENSMUSG00000003360	Ddx23	DEAD (Asp-Glu-Ala-Asp) box polypeptide 23 [Source:MGI Symbol;Acc:MGI:1921601]	TRUE	16.341	19.027	20.052	18.457	16.322	26.043	21.153	21.769	19.549	19.855	17.678	18.29	16.711	18.963	17.107	17.239	19.677	20.933	18.765	16.631	17.671	20.552	12.915	19.247	20.707	23.974	12.68	21.046	20.941	22.472	17.58	19.081	23.499	19.785	18.256	17.782	30.229	22.185
ENSMUSG00000003363	Pld3	phospholipase D family, member 3 [Source:MGI Symbol;Acc:MGI:1333782]	FALSE	52.577	133.188	76.438	65.296	74.031	80.734	43.313	52.17	113.924	68.031	106.638	89.826	52.473	90.726	111.765	102.746	69.114	70.442	81.368	69.296	44.297	54.805	77.487	73.649	79.085	53.276	95.101	73.16	57.266	64.553	114.828	59.652	74.857	62.819	65.114	82.596	59.512	83.658
ENSMUSG00000003378	Grik5	glutamate receptor, ionotropic, kainate 5 (gamma 2) [Source:MGI Symbol;Acc:MGI:95818]	FALSE	66.787	131.961	91.691	98.579	135.973	76.104	63.769	47.541	112.576	97.659	247.777	240.621	111.965	237.599	174.98	252.659	95.862	101.958	110.285	160.766	90.531	79.271	110.696	96.234	109.485	82.577	95.101	112.58	130.214	100.337	200.231	170.922	12.355	110.594	98.179	119.989	73.493	62.859
ENSMUSG00000003379	Cd79a	CD79A antigen (immunoglobulin-associated alpha) [Source:MGI Symbol;Acc:MGI:101774]	FALSE	0	0	0	0.303	0.137	0	0.155	0.25	0	0.077	0	0	0	0	0	0	0.061	0	0.154	0	0.242	0	0	0.295	0.11	0.107	0	0	0	0	0	0	0	0	0	0	0.378	0
ENSMUSG00000003380	Rabac1	Rab acceptor 1 (prenylated) [Source:MGI Symbol;Acc:MGI:1201692]	FALSE	52.577	109.865	92.205	59.547	74.44	92.695	39.981	85.323	55.951	62.182	112.27	76.007	53.81	84.405	72.664	106.194	64.01	58.799	68.678	55.437	52.285	79.271	68.263	46.251	58.267	39.637	95.101	64.475	56.572	73.428	89.567	51.819	124.035	56.801	60.449	128.132	61.213	84.12
ENSMUSG00000003382	Etv3	ets variant 3 [Source:MGI Symbol;Acc:MGI:1350926]	FALSE	76.734	82.245	88.777	85.145	85.709	67.713	80.427	90.953	77.522	128.75	72.565	76.413	94.919	82.174	75.922	70.474	79.936	71.265	87.751	74.839	92.468	66.548	94.092	70.899	89.328	68.619	44.38	71.824	74.436	64.84	69.766	72.105	42.879	72.666	87.225	73.954	133.761	122.02
ENSMUSG00000003402	Prkcsh	protein kinase C substrate 80K-H [Source:MGI Symbol;Acc:MGI:107877]	FALSE	235.175	295.223	269.76	283.876	236.57	272.393	371.687	277.237	361.994	317.604	205.079	254.034	268.381	302.669	282.02	208.527	298.347	449.344	284.173	293.814	304.998	301.425	341.314	255.905	394.542	553.429	215.562	411.568	460.612	242.325	263.706	431.424	203.494	494.345	398.597	258.757	366.143	267.612
ENSMUSG00000003410	Elavl3	ELAV like RNA binding protein 3 [Source:MGI Symbol;Acc:MGI:109157]	TRUE	109.417	2364.86	69.24	75.099	105.651	326.988	35.642	163.014	244.026	102.892	1626.23	1878.22	211.898	1874.02	1884.7	1718.69	73.972	256.13	78.446	501.701	72.861	199.645	162.355	135.71	2292.02	400.953	494.525	352.438	573.854	244.186	2081.79	371.972	57.899	481.945	203.457	2331.14	210.088	228.787
ENSMUSG00000003411	Rab3b	RAB3B, member RAS oncogene family [Source:MGI Symbol;Acc:MGI:1917158]	FALSE	5.684	9.207	2.914	4.357	4.507	3.569	3.874	3.753	4.719	5.156	17.821	7.723	4.011	8.18	6.517	14.619	3.751	6.115	4.076	11.087	2.421	0.979	20.294	3.633	4.296	4.049	0	7.683	7.344	6.584	14.249	4.017	1.454	4.741	4.463	17.616	3.212	1.849
ENSMUSG00000003418	St8sia6	ST8 alpha-N-acetyl-neuraminide alpha-2,8-sialyltransferase 6 [Source:MGI Symbol;Acc:MGI:2386797]	FALSE	3.552	1.228	3.256	5.144	4.507	1.543	5.734	7.381	1.348	18.855	4.918	1.219	3.008	1.115	0.815	4.965	2.337	1.999	3.23	5.544	7.746	0.979	5.535	1.571	1.101	1.705	0	1.336	1.886	4.867	2.776	1.406	0.242	1.641	1.014	2.16	3.59	8.32
ENSMUSG00000003420	Fcgrt	Fc receptor, IgG, alpha chain transporter [Source:MGI Symbol;Acc:MGI:103017]	TRUE	7.105	0.614	32.049	11.135	31.21	10.417	4.726	29.275	16.853	4.464	6.13	6.097	36.43	5.206	4.073	2.758	25.457	9.525	9.537	13.859	5.083	5.872	11.07	5.597	8.922	14.384	12.68	31.068	2.084	17.892	2.683	4.419	2.18	15.226	6.085	2.825	8.313	197.358
ENSMUSG00000003421	Nosip	nitric oxide synthase interacting protein [Source:MGI Symbol;Acc:MGI:1913644]	FALSE	47.603	54.626	39.933	35.825	37.015	44.37	38.199	40.159	38.424	42.942	37.566	44.71	39.104	43.876	33.073	36.134	40.214	33.516	39.838	38.806	42.119	55.783	38.744	37.806	39.983	35.162	12.68	33.741	35.035	45.516	33.495	39.366	26.89	34.646	41.99	37.226	62.346	50.842
ENSMUSG00000003423	Pih1d1	PIH1 domain containing 1 [Source:MGI Symbol;Acc:MGI:1916095]	TRUE	36.235	33.757	26.736	23.903	29.435	29.612	23.322	24.646	33.031	26.32	31.008	28.045	27.741	28.631	23.298	29.376	28.962	25.519	23.534	19.403	21.786	28.381	33.209	25.728	24.783	23.548	31.7	24.387	27.095	31.919	24.242	22.093	35.611	23.614	22.313	29.748	27.584	26.807
ENSMUSG00000003429	Rps11	ribosomal protein S11 [Source:MGI Symbol;Acc:MGI:1351329]	TRUE	0	0	0.343	0.726	0.82	1.254	1.317	0.125	0.674	0.77	0.927	0	0.668	0.372	0.652	0.69	0.799	1.176	0.461	5.544	1.21	0	0	1.08	1.983	0.959	0	0.668	0.992	0.143	0.093	0.803	1.211	0.821	0.203	0.997	1.511	2.311
ENSMUSG00000003435	Supt5	suppressor of Ty 5, DSIF elongation factor subunit [Source:MGI Symbol;Acc:MGI:1202400]	TRUE	134.995	104.955	115.171	93.314	117.466	122.307	112.196	124.857	114.598	122.747	109.133	104.052	117.312	107.831	91.726	112.814	117.383	101.84	109.901	97.014	102.876	118.417	132.836	123.926	120.94	105.06	95.101	90.198	101.73	136.979	93.639	103.036	126.215	96.918	109.132	108.023	135.84	158.996
ENSMUSG00000003436	Dll3	delta like canonical Notch ligand 3 [Source:MGI Symbol;Acc:MGI:1096877]	FALSE	32.683	351.076	11.654	14.463	13.591	58.646	53.851	27.899	59.321	28.628	43.126	294.273	24.733	414.962	385.151	41.512	13.712	42.688	16.458	91.47	19.365	34.253	31.364	24.648	1603.72	60.202	69.741	65.143	75.925	25.621	247.976	21.089	12.597	48.869	51.929	147.41	38.73	29.118
ENSMUSG00000003437	Paf1	Paf1, RNA polymerase II complex component [Source:MGI Symbol;Acc:MGI:1923988]	FALSE	70.339	39.281	47.816	45.931	45.552	46.781	48.04	41.786	44.491	49.715	45.906	46.336	45.789	50.941	39.59	45.098	48.331	45.393	45.068	49.893	56.643	46.975	53.503	48.314	39.322	41.662	31.7	42.426	43.272	54.963	35.716	43.584	33.189	39.205	49.089	43.542	50.066	52.228
ENSMUSG00000003438	Timm50	translocase of inner mitochondrial membrane 50 [Source:MGI Symbol;Acc:MGI:1913775]	FALSE	117.943	120.299	107.287	114.857	84.821	160.407	169.611	106.216	130.776	123.902	68.003	102.02	107.286	101.138	86.512	67.992	110.373	184.042	110.67	113.645	150.321	122.332	129.146	123.926	206.193	185.719	120.461	127.613	167.63	103.486	84.478	168.713	150.683	179.066	145.24	119.49	159.645	123.406
ENSMUSG00000003444	Med29	mediator complex subunit 29 [Source:MGI Symbol;Acc:MGI:1914474]	FALSE	15.631	7.979	9.94	9.743	6.761	8.97	10.925	7.381	5.393	9.466	7.912	8.942	9.692	10.783	9.124	9.654	8.793	11.877	9.383	16.631	8.714	10.765	12.915	12.569	10.464	10.549	12.68	10.69	8.833	13.311	8.05	7.632	7.025	9.756	9.94	7.645	17.759	9.706
ENSMUSG00000003452	Bicd1	BICD cargo adaptor 1 [Source:MGI Symbol;Acc:MGI:1101760]	FALSE	31.262	131.347	25.879	25.598	45.62	39.933	24.33	18.516	41.795	49.792	174.214	207.292	36.096	122.704	131.642	173.22	54.418	54.801	36.3	49.893	33.647	38.167	51.658	27.79	130.302	51.038	50.721	54.119	60.343	45.23	166.736	79.335	10.175	49.599	68.157	162.533	15.87	29.118
ENSMUSG00000003458	Ncstn	nicastrin [Source:MGI Symbol;Acc:MGI:1891700]	FALSE	90.944	168.173	79.18	80.485	77.719	82.374	91.972	101.211	128.754	103.585	79.123	127.627	82.219	119.729	138.485	83.852	100.658	110.66	78.215	113.645	82.785	85.143	88.557	99.18	206.964	143.951	95.101	140.641	118.602	76.433	124.913	103.437	68.074	132.658	122.723	126.47	102.588	119.709
ENSMUSG00000003464	Pex19	peroxisomal biogenesis factor 19 [Source:MGI Symbol;Acc:MGI:1334458]	FALSE	105.864	94.521	75.581	84.721	79.221	70.317	84.689	69.81	90.33	87.193	73.492	60.968	78.208	85.893	97.917	74.198	87.991	80.437	82.829	74.839	94.162	61.655	75.643	129.131	97.699	78.742	69.741	73.828	73.543	79.869	87.439	71.301	39.003	80.415	81.545	80.934	128.282	61.01
ENSMUSG00000003469	Phyhip	phytanoyl-CoA hydroxylase interacting protein [Source:MGI Symbol;Acc:MGI:1860417]	FALSE	0	1.841	0.686	1.089	0.751	3.665	0.232	1.001	2.696	2.001	0.927	3.658	0.668	0.372	0.978	0.69	0.492	0.47	0.308	0	1.452	0	1.845	0.589	1.212	0.639	6.34	1.336	0.397	1.431	0.833	0.402	0.242	0.274	0.203	3.158	1.134	0.462
ENSMUSG00000003476	Crhr2	corticotropin releasing hormone receptor 2 [Source:MGI Symbol;Acc:MGI:894312]	FALSE	7.105	0	0.171	0.182	0.068	0.193	0.077	0.375	0.674	0.462	1.639	0	2.674	0.372	0	0.69	0.43	0.47	0	0	0	1.957	0	6.579	0.22	0.32	0	2.004	1.29	0.143	0.74	0.402	0	0.274	0.203	0.499	0.378	1.387
ENSMUSG00000003477	Inmt	indolethylamine N-methyltransferase [Source:MGI Symbol;Acc:MGI:102963]	FALSE	0	0	1.028	0.303	0.41	0.096	0.697	0	0	0.231	0.071	0	1.003	0	0	0	0.061	0.235	0.692	2.772	0.484	0	14.76	0.098	0.11	0.213	0	0	0.099	0.143	0	0.201	0	0	0.203	0.166	0	0
ENSMUSG00000003484	Cyp4f18	cytochrome P450, family 4, subfamily f, polypeptide 18 [Source:MGI Symbol;Acc:MGI:1919304]	FALSE	0	0	0	0.061	0.068	0	0	0	0	0	0	0	0	0.372	0	0	0.123	0.118	0.077	0	0	0	0	0	0	0	12.68	0	0	0.143	0.093	0	0	0	0	0.166	0	6.933
ENSMUSG00000003500	Impdh1	inosine monophosphate dehydrogenase 1 [Source:MGI Symbol;Acc:MGI:96567]	FALSE	36.946	48.488	18.338	19.546	18.03	18.616	25.879	33.529	15.504	18.624	41.344	24.794	16.043	22.31	23.95	33.375	24.411	21.756	21.611	11.087	26.143	24.466	12.915	19.738	27.536	18.22	6.34	12.36	16.971	28.197	33.31	18.478	9.448	17.05	19.068	41.215	28.339	18.026
ENSMUSG00000003505	Psg18	pregnancy specific glycoprotein 18 [Source:MGI Symbol;Acc:MGI:1347251]	FALSE	0	0	0	0	0	0	0	0	0	0	0	0	0	0	0	0	0	0	0	0	0	0	0	0	0	0	0	0	0	0	0	0	0	0	0	0	0	0
ENSMUSG00000003518	Dusp3	dual specificity phosphatase 3 (vaccinia virus phosphatase VH1-related) [Source:MGI Symbol;Acc:MGI:1919599]	FALSE	111.548	25.165	30.335	14.463	34.967	26.043	16.736	159.887	45.165	27.551	31.008	15.445	40.441	13.758	13.36	12.688	33.081	28.694	17.304	33.262	11.619	298.489	44.279	72.765	17.844	25.679	25.36	41.09	31.462	43.226	14.527	19.081	26.648	26.714	35.093	53.181	21.349	97.061
ENSMUSG00000003526	Prodh	proline dehydrogenase [Source:MGI Symbol;Acc:MGI:97770]	FALSE	14.92	11.048	18.852	13.918	14.273	17.266	23.555	39.659	16.179	23.857	5.703	6.097	16.711	4.834	5.376	4.827	17.033	19.404	14.997	19.403	17.186	68.506	23.984	19.934	13.658	21.204	19.02	16.703	17.269	17.319	6.384	19.482	18.169	14.041	30.833	6.814	15.87	42.984
ENSMUSG00000003527	Ess2	ess-2 splicing factor [Source:MGI Symbol;Acc:MGI:107854]	FALSE	31.262	33.144	31.192	31.226	32.918	30.963	31.381	30.776	41.795	33.784	32.291	36.174	28.743	39.414	36.006	36.547	32.343	30.34	31.378	27.718	29.29	32.296	42.434	27.397	36.458	36.441	31.7	29.732	30.568	34.495	34.05	29.324	20.834	32.914	31.644	27.92	43.265	27.732
ENSMUSG00000003528	Slc25a1	solute carrier family 25 (mitochondrial carrier, citrate transporter), member 1 [Source:MGI Symbol;Acc:MGI:1345283]	FALSE	44.051	129.505	44.217	33.525	38.586	57.102	39.594	32.152	41.795	39.71	79.123	53.246	115.976	50.941	69.405	83.438	40.645	40.572	34.608	63.752	37.52	57.741	55.348	28.576	47.473	53.063	12.68	39.42	43.471	51.814	83.831	40.772	33.673	41.484	38.541	59.662	44.587	48.068
ENSMUSG00000003531	Dgcr6	DiGeorge syndrome critical region gene 6 [Source:MGI Symbol;Acc:MGI:1202877]	FALSE	31.972	40.509	29.307	33.465	28.41	28.937	31.381	26.022	34.379	28.782	38.421	33.329	33.422	33.093	43.175	39.719	29.392	29.164	32.532	55.437	26.143	36.21	40.589	33.093	30.62	33.351	19.02	32.07	34.836	39.934	44.876	34.747	30.524	29.358	32.05	33.404	33.818	27.732
ENSMUSG00000003534	Ddr1	discoidin domain receptor family, member 1 [Source:MGI Symbol;Acc:MGI:99216]	FALSE	147.784	120.913	57.414	46.778	78.333	103.209	34.325	47.666	369.41	202.168	117.616	310.938	54.813	408.641	429.629	132.122	116.953	311.989	51.143	213.431	38.972	83.186	130.991	207.886	632.346	319.655	120.461	342.416	361.959	82.731	345.408	266.326	21.318	418.397	123.94	174.997	109.39	49.917
ENSMUSG00000003541	Ier3	immediate early response 3 [Source:MGI Symbol;Acc:MGI:104814]	FALSE	10.657	1.841	4.97	2.965	4.917	13.504	2.557	8.007	4.719	4.31	4.206	1.626	4.345	3.346	4.236	1.793	3.505	3.528	2.23	2.772	3.389	12.722	1.845	2.16	1.432	1.918	0	1.002	2.58	5.582	2.961	3.013	19.38	1.276	2.84	6.315	5.29	12.017
ENSMUSG00000003545	Fosb	FBJ osteosarcoma oncogene B [Source:MGI Symbol;Acc:MGI:95575]	FALSE	0	0.614	0.514	0.363	0.751	0.386	0	0.25	0	0.385	0.214	0.406	0	0.372	0.163	0.552	0.307	0.235	0	0	0	4.893	0	0	0.11	0	0	0.668	0	0.573	0.093	0	0.485	0.274	0.203	0.166	0.378	0
ENSMUSG00000003546	Klc4	kinesin light chain 4 [Source:MGI Symbol;Acc:MGI:1922014]	FALSE	39.788	59.536	44.732	39.456	48.967	32.699	25.105	30.401	54.603	38.556	71.282	69.504	38.101	65.442	71.36	77.784	37.632	31.046	44.837	36.034	28.805	45.018	42.434	35.057	59.148	27.171	57.061	29.064	30.171	40.507	69.026	29.726	16.473	31.82	30.224	49.192	34.763	44.371
ENSMUSG00000003549	Ercc1	excision repair cross-complementing rodent repair deficiency, complementation group 1 [Source:MGI Symbol;Acc:MGI:95412]	FALSE	26.288	31.916	26.565	27.171	29.366	20.352	22.16	20.267	29.661	28.705	27.301	26.42	16.043	30.118	32.096	22.618	23.612	27.048	26.687	36.034	25.417	16.637	25.829	23.568	26.325	29.728	12.68	26.391	27.591	25.478	21.837	24.102	11.386	24.708	26.979	21.438	24.183	18.026
ENSMUSG00000003555	Cyp17a1	cytochrome P450, family 17, subfamily a, polypeptide 1 [Source:MGI Symbol;Acc:MGI:88586]	FALSE	0	0	0	0.726	0.137	0.193	0	0.5	1.348	5.541	0.713	1.626	4.679	0	0.489	1.103	0.369	0.235	0	0	0	0	7.38	1.08	0.441	0	0	0	0	4.867	0.185	0	0	0	0	0	0	0
ENSMUSG00000003559	As3mt	arsenic (+3 oxidation state) methyltransferase [Source:MGI Symbol;Acc:MGI:1929882]	FALSE	34.814	20.868	24.508	19.365	17.552	16.976	17.666	23.77	14.83	18.239	23.666	10.974	31.083	11.155	22.646	23.032	20.476	17.993	20.304	11.087	23.48	35.232	18.449	23.469	18.174	13.425	12.68	22.716	12.406	28.054	21.096	11.448	20.107	12.126	19.068	23.1	19.082	37.9
ENSMUSG00000003573	Homer3	homer scaffolding protein 3 [Source:MGI Symbol;Acc:MGI:1347359]	FALSE	102.312	166.945	182.011	199.457	167.047	114.494	247.869	333.035	177.964	185.699	108.848	182.498	92.246	216.777	189.643	100.126	211.77	199.212	208.265	149.679	246.419	244.663	226.928	113.419	234.059	190.194	171.182	153.336	170.211	138.553	165.348	185.986	32.462	175.327	224.756	186.63	276.025	152.063
ENSMUSG00000003575	Crtc1	CREB regulated transcription coactivator 1 [Source:MGI Symbol;Acc:MGI:2142523]	FALSE	19.894	33.144	27.422	26.506	37.698	24.211	19.371	13.512	24.942	21.394	46.832	31.297	23.73	32.349	29.489	46.753	24.35	21.403	27.071	30.49	29.532	26.424	22.139	25.237	19.275	12.573	19.02	25.055	17.964	25.335	26.186	20.687	26.164	17.688	20.691	28.917	22.105	21.261
ENSMUSG00000003581	Rnf215	ring finger protein 215 [Source:MGI Symbol;Acc:MGI:1918923]	FALSE	49.024	122.754	136.423	128.11	150.52	78.612	84.767	111.345	98.419	93.35	149.051	162.175	73.863	152.45	125.777	161.498	100.72	83.26	122.052	88.698	104.087	70.463	95.937	83.96	129.752	72.348	88.761	94.54	95.278	84.163	130.095	100.224	34.158	87.983	115.218	125.805	98.054	83.658
ENSMUSG00000003585	Sec14l2	SEC14-like lipid binding 2 [Source:MGI Symbol;Acc:MGI:1915065]	FALSE	0.71	1.841	2.571	2.784	2.595	2.508	1.472	6.506	7.415	2.924	2.352	1.219	31.083	1.859	2.118	4	1.845	4.469	3.461	2.772	2.179	9.787	5.535	2.357	2.313	2.77	6.34	3.007	2.283	5.582	2.036	3.414	0.242	4.012	5.071	1.163	4.345	2.311
ENSMUSG00000003604	Aven	apoptosis, caspase activation inhibitor [Source:MGI Symbol;Acc:MGI:1921518]	FALSE	28.42	17.799	20.738	21.543	17.893	29.998	31.768	24.771	12.808	26.396	15.611	19.103	26.404	15.617	17.596	15.171	24.965	17.522	21.457	27.718	24.932	24.466	27.674	28.87	20.487	24.72	6.34	27.727	20.544	23.76	15.545	18.478	31.978	19.876	27.993	20.275	23.049	25.421
ENSMUSG00000003617	Cp	ceruloplasmin [Source:MGI Symbol;Acc:MGI:88476]	FALSE	11.368	1.841	132.823	6.233	3.551	6.27	28.979	3.878	64.04	5.079	4.562	4.065	29.746	2.603	3.747	2.896	2.152	83.26	7.152	66.524	2.905	6.851	55.348	7.365	6.278	12.253	12.68	38.417	31.561	6.441	2.221	4.017	1.696	26.896	14.808	2.825	14.547	18.95
ENSMUSG00000003623	Crot	carnitine O-octanoyltransferase [Source:MGI Symbol;Acc:MGI:1921364]	FALSE	56.129	37.44	49.702	54.706	45.757	37.329	53.231	52.42	45.839	59.719	37.993	38.613	118.984	50.569	41.708	34.892	49.622	45.04	57.373	41.577	52.043	84.164	59.038	39.77	44.279	45.924	44.38	43.094	42.776	43.799	36.364	36.153	17.2	45.405	62.477	45.037	42.698	57.775
ENSMUSG00000003644	Rps6ka1	ribosomal protein S6 kinase polypeptide 1 [Source:MGI Symbol;Acc:MGI:104558]	FALSE	61.813	28.233	26.393	32.073	27.796	41.573	34.403	72.312	26.964	46.021	26.446	13.007	37.433	14.873	22.972	19.722	33.081	21.991	30.686	49.893	32.92	46.975	29.519	21.407	15.971	24.933	38.04	23.719	22.033	40.221	22.854	20.687	8.237	15.317	27.385	16.287	40.997	162.693
ENSMUSG00000003657	Calb2	calbindin 2 [Source:MGI Symbol;Acc:MGI:101914]	FALSE	0.71	0	1.542	3.51	1.707	2.219	0.31	0.876	4.719	0.616	14.256	8.129	1.671	1.115	1.792	3.724	2.029	0.941	0.769	0	0.726	0.979	0	1.473	1.212	0.32	6.34	0.668	0.794	3.292	9.253	1.004	0.485	0.547	1.014	5.65	1.134	1.387
ENSMUSG00000003660	Snrnp200	small nuclear ribonucleoprotein 200 (U5) [Source:MGI Symbol;Acc:MGI:2444401]	TRUE	155.599	105.568	104.545	129.986	99.368	129.445	145.978	123.731	128.08	134.984	100.08	93.078	85.561	111.921	102.968	103.436	131.895	141.236	128.282	108.101	140.154	129.182	121.766	123.337	128.76	143.951	145.822	131.287	132.794	185.215	108.351	117.898	155.043	128.373	132.257	105.032	164.368	110.465
ENSMUSG00000003662	Ciao1	cytosolic iron-sulfur protein assembly 1 [Source:MGI Symbol;Acc:MGI:1346998]	FALSE	44.761	47.26	38.219	36.612	37.289	46.685	34.945	42.912	31.009	41.249	37.281	35.768	29.412	38.67	46.433	39.444	41.813	37.749	36.685	27.718	46.476	38.167	23.984	43.796	45.16	33.99	0	34.743	34.638	49.667	39.417	30.127	41.91	35.649	30.022	43.708	44.776	45.757
ENSMUSG00000003665	Has1	hyaluronan synthase 1 [Source:MGI Symbol;Acc:MGI:106590]	FALSE	0	0	0.171	0.303	0.41	0	0.232	0	0	0.154	0.143	0	0.334	0	0.163	0	0.184	0	0.154	0	0.242	0	0	0.098	0.11	0	0	0	0	0	0.278	0	0	0	0.203	0	0	0
ENSMUSG00000003680	Taf6l	TATA-box binding protein associated factor 6 like [Source:MGI Symbol;Acc:MGI:2444957]	FALSE	4.973	0.614	2.399	2.602	3.21	3.28	3.099	2.252	0.674	3.078	2.637	4.471	3.676	1.487	2.281	4.137	3.32	3.41	3.307	5.544	3.389	0.979	9.225	3.633	1.762	2.983	0	4.343	3.97	1.861	2.868	3.414	3.392	3.282	4.057	2.327	3.967	2.311
ENSMUSG00000003721	Insig2	insulin induced gene 2 [Source:MGI Symbol;Acc:MGI:1920249]	FALSE	51.866	98.817	61.013	65.296	62.352	58.646	58.577	52.92	84.263	68.108	90.315	82.51	47.794	76.969	108.833	104.125	59.153	62.327	59.526	60.98	65.841	60.677	62.728	65.695	83.49	56.153	88.761	63.472	64.71	49.667	88.55	72.105	41.668	63.457	60.246	61.989	51.011	61.934
ENSMUSG00000003731	Kpna6	karyopherin (importin) alpha 6 [Source:MGI Symbol;Acc:MGI:1100836]	FALSE	54.708	38.054	32.735	32.012	31.415	38.776	34.79	38.908	40.446	38.171	35.998	25.607	39.773	30.49	32.259	31.858	33.45	35.632	33.839	44.349	37.52	27.402	35.054	40.458	33.264	38.359	44.38	35.077	33.149	34.066	31.737	28.32	40.699	34.373	34.687	37.226	47.232	32.816
ENSMUSG00000003746	Man1a	mannosidase 1, alpha [Source:MGI Symbol;Acc:MGI:104677]	FALSE	60.392	15.344	21.423	22.814	51.699	62.793	27.739	94.706	31.683	55.794	33.004	13.007	147.058	16.36	11.079	19.446	132.141	17.405	38.992	30.49	18.397	45.997	62.728	15.319	9.803	16.302	88.761	35.077	10.818	38.217	17.025	11.248	51.843	17.779	27.587	25.095	21.349	106.767
ENSMUSG00000003752	Itpkc	inositol 1,4,5-trisphosphate 3-kinase C [Source:MGI Symbol;Acc:MGI:2442554]	FALSE	4.973	11.662	11.311	11.558	12.771	13.311	11.003	8.382	10.786	20.009	15.54	16.258	14.706	10.411	12.871	14.757	12.175	10.937	13.997	24.946	11.377	9.787	5.535	14.141	14.76	11.294	38.04	12.694	11.711	12.739	15.082	12.453	8.721	11.397	10.548	11.633	18.515	11.555
ENSMUSG00000003762	Coq8b	coenzyme Q8B [Source:MGI Symbol;Acc:MGI:1924139]	FALSE	14.21	10.434	15.767	15.431	24.244	15.53	12.63	12.26	65.388	25.627	22.454	22.355	31.751	27.515	19.225	22.204	19.123	20.58	19.842	22.175	14.282	20.552	38.744	14.632	21.699	16.409	31.7	47.103	29.973	19.752	25.075	25.307	10.417	20.696	13.997	15.622	14.736	21.261
ENSMUSG00000003778	Brd8	bromodomain containing 8 [Source:MGI Symbol;Acc:MGI:1925906]	FALSE	262.885	276.81	451.771	394.316	394.876	413.509	493.413	321.775	413.901	431.425	335.169	385.319	411.429	359.187	330.572	329.615	387.26	452.166	467.29	368.653	486.303	306.319	370.833	331.223	388.594	392.749	336.024	406.557	395.306	240.178	315.151	427.607	317.112	421.588	395.352	290.166	344.606	336.017
ENSMUSG00000003779	Kif20a	kinesin family member 20A [Source:MGI Symbol;Acc:MGI:1201682]	FALSE	90.233	21.482	46.617	62.209	33.874	64.529	79.575	59.926	56.625	67.184	19.46	30.891	39.104	43.504	27.208	16.136	67.884	70.324	58.757	49.893	78.912	55.783	70.108	52.929	41.855	79.701	44.38	54.119	65.305	80.584	20.264	64.673	69.769	65.281	55.175	27.754	94.653	53.153
ENSMUSG00000003808	Farsa	phenylalanyl-tRNA synthetase, alpha subunit [Source:MGI Symbol;Acc:MGI:1913840]	TRUE	37.656	28.847	31.706	35.825	32.44	50.061	39.981	36.406	41.12	33.554	32.79	34.142	34.759	27.515	27.697	33.651	33.758	35.397	31.917	36.034	44.539	36.21	47.968	39.083	32.713	36.547	38.04	30.734	33.546	35.927	30.349	39.366	38.276	34.828	34.281	36.562	47.988	50.379
ENSMUSG00000003809	Gcdh	glutaryl-Coenzyme A dehydrogenase [Source:MGI Symbol;Acc:MGI:104541]	FALSE	36.946	22.096	32.049	41.029	42.957	54.98	31.768	24.271	29.661	46.021	35.427	43.491	93.917	29.375	34.214	35.858	31.421	34.809	38.684	36.034	35.341	38.167	36.899	28.183	27.536	25.679	12.68	32.738	29.874	30.917	29.239	26.914	57.414	30.908	31.036	28.917	33.44	29.581
ENSMUSG00000003810	Mast2	microtubule associated serine/threonine kinase 2 [Source:MGI Symbol;Acc:MGI:894676]	FALSE	46.893	77.949	68.04	62.572	66.792	62.6	58.732	40.66	60.669	58.565	106.71	105.678	66.51	89.611	73.316	114.883	64.379	57.976	61.68	30.49	68.262	57.741	53.503	65.891	50.116	46.67	82.421	51.78	57.663	51.242	78.649	58.447	52.569	53.975	61.057	60.991	50.066	44.833
ENSMUSG00000003812	Dnase2a	deoxyribonuclease II alpha [Source:MGI Symbol;Acc:MGI:1329019]	FALSE	6.394	3.069	23.48	35.704	36.401	54.498	12.475	8.382	29.661	22.626	10.835	15.445	25.067	18.591	7.332	8.827	20.476	33.163	32.07	38.806	31.952	19.573	60.883	13.846	17.623	16.942	44.38	17.371	33.546	21.041	9.253	43.785	25.195	31.546	19.271	38.722	19.649	221.392
ENSMUSG00000003813	Rad23a	RAD23 homolog A, nucleotide excision repair protein [Source:MGI Symbol;Acc:MGI:105126]	FALSE	119.364	45.419	86.892	81.393	81.953	199.569	86.859	88.451	105.835	102.508	74.846	93.078	94.919	77.341	74.13	72.543	87.868	101.252	83.137	102.558	83.027	91.015	86.712	101.733	88.227	93.659	88.761	90.532	101.73	79.01	67.916	103.638	215.365	95.368	89.05	66.808	99.754	116.936
ENSMUSG00000003814	Calr	calreticulin [Source:MGI Symbol;Acc:MGI:88252]	TRUE	1438.05	1721.62	1737.33	1782.71	1326.47	1343.45	2094.45	1551.83	1741.21	1442.42	841.63	1203.11	1649.73	1093.92	1384.04	834.796	1695.69	2062.44	1628.75	1471.84	1677.73	1829.1	1765.61	1302.4	1413.17	2482.54	1274.35	2314.74	2139	1311.96	1365.72	1892.4	933.893	2259.11	1975.34	1681.5	2003.21	2056.77
ENSMUSG00000003824	Syce2	synaptonemal complex central element protein 2 [Source:MGI Symbol;Acc:MGI:1919096]	FALSE	17.762	6.138	12.511	17.428	14	30.287	17.899	12.761	16.853	16.623	6.914	14.632	13.703	14.13	6.354	6.344	16.295	15.641	16.612	13.859	21.059	29.36	18.449	15.221	9.583	17.474	12.68	11.692	16.872	22.901	6.847	22.093	44.575	16.958	15.619	7.811	21.916	27.732
ENSMUSG00000003847	Nfat5	nuclear factor of activated T cells 5 [Source:MGI Symbol;Acc:MGI:1859333]	FALSE	154.889	191.496	433.433	311.592	404.3	178.638	219.665	248.963	379.521	340.307	228.673	209.324	223.595	196.326	215.874	234.041	296.072	201.446	331.471	335.391	242.304	156.585	330.244	178.132	134.488	126.69	139.482	241.195	141.429	197.238	185.057	154.252	85.758	165.845	271.817	194.441	140.563	173.324
ENSMUSG00000003848	Nob1	NIN1/RPN12 binding protein 1 homolog [Source:MGI Symbol;Acc:MGI:1914869]	TRUE	60.392	45.419	51.93	55.069	53.064	70.896	79.188	53.17	46.513	64.26	48.258	43.084	59.158	45.363	43.663	52.545	58.661	65.738	57.911	47.121	67.535	48.933	68.263	68.542	59.038	67.341	57.061	49.108	62.626	57.397	43.303	64.071	66.136	51.878	66.129	57.003	80.861	73.027
ENSMUSG00000003849	Nqo1	NAD(P)H dehydrogenase, quinone 1 [Source:MGI Symbol;Acc:MGI:103187]	FALSE	2.842	0	5.484	7.08	7.99	11.575	4.339	4.003	8.763	2.386	2.994	3.658	3.008	1.487	2.118	2.482	5.35	3.763	6.614	16.631	10.167	7.829	5.535	3.437	2.093	3.09	12.68	4.677	2.779	8.015	2.406	2.41	20.834	3.465	3.246	2.991	4.912	2.773
ENSMUSG00000003863	Ppfia3	protein tyrosine phosphatase, receptor type, f polypeptide (PTPRF), interacting protein (liprin), alpha 3 [Source:MGI Symbol;Acc:MGI:1924037]	FALSE	3.552	29.461	4.799	6.294	6.351	6.752	3.254	3.878	10.786	13.468	36.14	21.542	5.013	24.541	24.113	40.961	3.997	7.997	6.153	19.403	5.325	4.893	9.225	5.106	10.684	6.819	25.36	6.347	9.429	11.021	27.203	8.637	1.938	9.209	6.694	21.937	4.345	3.698
ENSMUSG00000003865	Gys1	glycogen synthase 1, muscle [Source:MGI Symbol;Acc:MGI:101805]	FALSE	64.655	19.641	24.337	25.537	23.425	15.626	19.061	15.263	20.897	21.163	19.674	15.852	21.725	15.989	21.017	12.964	20.414	21.638	23.149	19.403	19.849	16.637	25.829	42.422	17.844	19.392	12.68	20.378	18.361	28.627	14.157	21.29	12.113	19.329	19.676	23.599	21.16	21.261
ENSMUSG00000003868	Ruvbl2	RuvB-like protein 2 [Source:MGI Symbol;Acc:MGI:1342299]	TRUE	108.706	52.784	44.389	52.406	35.171	65.205	88.176	58.8	88.308	70.801	38.492	41.052	42.446	50.941	43.012	41.788	66.962	74.44	50.374	52.665	60.758	48.933	60.883	63.338	58.818	92.167	63.401	64.809	70.069	83.59	42.563	65.276	68.558	69.748	58.218	47.862	91.819	73.951
ENSMUSG00000003872	Lin7b	lin-7 homolog B (C. elegans) [Source:MGI Symbol;Acc:MGI:1330858]	FALSE	1.421	3.683	1.2	1.694	1.844	2.411	1.007	0.5	0.674	2.155	6.843	2.032	1.671	3.346	1.955	4.965	1.168	1.646	1.461	0	1.936	0.979	0	1.571	1.542	1.279	0	1.67	1.687	1.574	2.406	4.419	0.485	1.823	0.811	2.493	6.801	2.311
ENSMUSG00000003873	Bax	BCL2-associated X protein [Source:MGI Symbol;Acc:MGI:99702]	FALSE	110.838	133.802	104.716	108.564	93.973	141.405	119.092	116.099	115.946	132.136	104.215	101.207	102.607	110.433	125.125	116.676	104.839	106.897	104.594	99.786	133.376	123.31	123.611	113.91	115.983	109.642	126.801	100.888	108.776	114.65	115.568	111.672	167.883	109.226	111.972	117.496	121.481	131.726
ENSMUSG00000003882	Il7r	interleukin 7 receptor [Source:MGI Symbol;Acc:MGI:96562]	FALSE	0	0	0	0.061	0.137	0.193	0	0.25	0	0	0.143	0	0.668	0	0	0.138	0	0	0.077	2.772	0	0.979	0	0.393	0	0	0	0.334	0	0	0.093	0	0	0.091	0	0.332	0.189	47.144
ENSMUSG00000003923	Tfam	transcription factor A, mitochondrial [Source:MGI Symbol;Acc:MGI:107810]	TRUE	83.128	38.668	44.046	46.899	43.708	67.713	65.861	44.913	47.187	59.95	35.926	41.865	72.861	45.735	40.894	34.479	57.985	60.446	45.991	52.665	62.21	58.719	55.348	55.58	53.2	68.406	44.38	59.798	62.03	57.253	39.139	57.845	49.42	60.722	50.712	36.229	85.585	52.69
ENSMUSG00000003929	Zfp81	zinc finger protein 81 [Source:MGI Symbol;Acc:MGI:1890752]	FALSE	62.524	78.563	81.408	92.285	80.928	81.216	93.987	62.178	73.477	90.117	94.164	117.465	70.855	102.997	93.355	104.263	83.38	102.428	96.365	88.698	107.476	51.869	84.867	78.068	79.085	83.856	50.721	82.514	96.072	66.128	89.29	103.236	59.352	90.353	83.371	84.756	116.758	61.934
ENSMUSG00000003934	Efnb3	ephrin B3 [Source:MGI Symbol;Acc:MGI:109196]	FALSE	166.257	116.616	185.781	229.291	155.027	104.366	174.879	62.679	213.017	82.729	251.341	180.466	63.837	335.018	232.655	291.827	154.215	268.83	187.27	182.941	201.396	86.122	134.681	61.276	158.389	248.052	88.761	540.183	138.749	137.265	277.955	135.975	17.685	258.569	71.403	64.481	188.362	65.632
ENSMUSG00000003948	Mmd	monocyte to macrophage differentiation-associated [Source:MGI Symbol;Acc:MGI:1914718]	FALSE	105.864	87.155	61.356	79.577	50.879	42.827	88.951	100.711	77.522	51.562	104.429	73.568	43.783	48.71	86.349	98.471	81.842	66.678	68.755	63.752	80.365	129.182	46.124	61.178	50.777	55.513	69.741	43.094	58.656	67.702	101.966	62.866	15.262	59.354	69.171	63.318	80.861	68.405
ENSMUSG00000003949	Hlf	hepatic leukemia factor [Source:MGI Symbol;Acc:MGI:96108]	FALSE	16.341	20.868	184.925	20.575	33.464	15.626	9.685	14.512	15.504	17.931	35.784	13.819	202.205	19.335	12.056	13.102	32.958	15.993	35.07	16.631	3.389	10.765	36.899	11.882	5.728	5.434	44.38	17.037	13.002	26.48	13.879	6.025	2.665	6.838	10.751	6.481	11.147	42.984
ENSMUSG00000003955	Fam162a	family with sequence similarity 162, member A [Source:MGI Symbol;Acc:MGI:1917436]	FALSE	201.071	43.578	54.158	63.238	56.752	66.844	82.055	66.807	55.277	103.739	37.637	46.742	81.885	39.414	39.59	35.582	75.079	69.501	61.218	88.698	73.829	71.442	77.487	69.328	61.792	83.323	82.421	48.105	68.184	94.754	36.549	77.327	66.62	57.713	58.218	47.198	81.428	67.481
ENSMUSG00000003970	Rpl8	ribosomal protein L8 [Source:MGI Symbol;Acc:MGI:1350927]	TRUE	650.107	333.891	387.502	422.637	383.539	621.277	512.783	480.661	411.204	522.388	279.783	345.08	435.827	352.122	339.207	273.76	466.459	468.748	423.145	485.07	470.811	472.69	466.77	596.457	420.756	493.227	557.926	417.247	427.76	633.653	298.034	430.62	900.219	396.333	468.783	370.934	637.445	572.199
ENSMUSG00000003974	Grm3	glutamate receptor, metabotropic 3 [Source:MGI Symbol;Acc:MGI:1351340]	FALSE	1.421	3.069	26.393	2.784	9.903	6.559	0.852	2.002	1.348	1.539	30.081	3.252	5.348	2.603	16.781	59.165	3.197	31.164	4.691	16.631	2.421	6.851	5.535	3.633	5.948	23.868	12.68	4.009	29.576	7.3	11.936	4.218	1.454	28.629	3.043	13.96	4.345	2.311
ENSMUSG00000003992	Ssbp2	single-stranded DNA binding protein 2 [Source:MGI Symbol;Acc:MGI:1914220]	FALSE	58.971	55.853	102.146	116.673	160.013	92.502	73.531	43.287	107.183	82.96	107.422	64.626	43.115	129.768	59.63	98.333	100.105	91.844	150.662	102.558	111.106	84.164	107.007	83.076	57.055	75.012	101.441	115.92	97.561	91.462	75.04	117.497	45.544	86.342	78.3	73.456	55.923	62.859
ENSMUSG00000004018	Fancl	Fanconi anemia, complementation group L [Source:MGI Symbol;Acc:MGI:1914280]	FALSE	34.104	18.413	35.991	37.58	36.742	34.146	37.502	33.028	45.165	42.942	21.599	10.974	29.412	24.541	12.382	17.515	37.57	39.631	42.453	36.034	37.762	23.488	35.054	36.726	29.409	36.121	25.36	40.088	41.585	32.205	12.306	39.166	20.834	37.017	32.861	20.109	28.15	27.732
ENSMUSG00000004031	Brinp2	bone morphogenic protein/retinoic acid inducible neural-specific 2 [Source:MGI Symbol;Acc:MGI:2443333]	FALSE	0	28.847	1.028	1.452	3.073	4.919	0.775	1.626	2.696	1.847	42.057	45.929	5.348	53.543	14.174	38.34	1.722	5.762	1.461	5.544	0.484	4.893	1.845	2.946	5.507	0.852	0	6.681	2.481	3.292	29.146	5.423	0.485	2.279	2.637	19.61	2.645	2.311
ENSMUSG00000004032	Gstm5	glutathione S-transferase, mu 5 [Source:MGI Symbol;Acc:MGI:1309466]	FALSE	57.55	43.578	53.301	57.005	60.782	61.636	58.5	37.407	53.928	48.406	42.128	36.987	36.096	44.991	46.759	35.03	56.078	63.033	61.449	49.893	60.516	40.125	49.813	55.875	54.522	55.3	38.04	65.811	57.266	71.567	48.855	57.041	54.992	52.151	46.858	55.009	60.268	31.429
ENSMUSG00000004035	Gstm7	glutathione S-transferase, mu 7 [Source:MGI Symbol;Acc:MGI:1915562]	FALSE	11.368	49.102	10.797	13.858	13.112	11.478	6.199	9.133	14.83	10.543	25.519	19.916	26.404	44.991	52.136	31.582	11.867	9.173	18.073	13.859	9.44	11.744	27.674	12.078	18.615	4.049	12.68	8.686	13.2	18.321	48.022	10.243	5.33	8.844	10.345	21.106	9.635	11.093
ENSMUSG00000004038	Gstm3	glutathione S-transferase, mu 3 [Source:MGI Symbol;Acc:MGI:106026]	FALSE	0	0	0	0.061	0.137	0.482	0	0	0	0.385	0.285	0	9.692	0	0	0.138	0.061	0	0	0	0	0	0	0.098	0.11	0	0	0	0.198	0.286	0.185	0.201	0.485	0.091	0.609	0.166	0	0
ENSMUSG00000004040	Stat3	signal transducer and activator of transcription 3 [Source:MGI Symbol;Acc:MGI:103038]	FALSE	96.628	112.934	93.576	65.054	119.036	117.388	34.093	150.128	71.455	48.483	102.718	98.362	219.919	122.332	102.968	78.335	66.163	33.516	84.214	99.786	77.46	252.493	92.247	119.507	98.03	27.81	133.141	53.784	33.645	110.499	105.482	34.948	168.609	41.849	75.662	222.361	51.577	223.703
ENSMUSG00000004043	Stat5a	signal transducer and activator of transcription 5A [Source:MGI Symbol;Acc:MGI:103036]	FALSE	1.421	0.614	3.085	1.755	3.483	13.986	1.085	6.38	2.022	1.616	2.637	2.032	9.024	0.744	0.978	1.931	1.291	0.706	1.769	2.772	1.452	8.808	5.535	6.972	0.22	0.213	0	0.334	0.794	3.578	1.48	0.803	16.716	0.547	1.42	1.33	3.779	12.017
ENSMUSG00000004044	Cavin1	caveolae associated 1 [Source:MGI Symbol;Acc:MGI:1277968]	FALSE	116.522	4.91	21.595	12.224	26.703	18.327	3.022	106.591	10.112	16.931	12.332	16.258	25.401	14.873	7.657	11.999	31.237	4.939	9.229	19.403	7.988	56.762	9.225	39.181	6.499	3.09	44.38	8.018	4.863	53.818	6.384	7.833	8.721	4.468	9.737	5.65	10.202	23.572
ENSMUSG00000004054	Map3k11	mitogen-activated protein kinase kinase kinase 11 [Source:MGI Symbol;Acc:MGI:1346880]	FALSE	20.604	21.482	16.453	17.005	18.508	21.799	23.09	69.685	16.853	21.548	11.548	14.226	20.722	10.039	11.568	12.136	18.631	19.286	17.535	19.403	17.671	24.466	33.209	15.024	17.513	19.392	38.04	15.367	17.368	24.905	12.954	17.474	28.344	15.682	32.253	21.771	27.206	50.379
ENSMUSG00000004056	Akt2	thymoma viral proto-oncogene 2 [Source:MGI Symbol;Acc:MGI:104874]	FALSE	14.21	8.593	9.598	12.042	13.181	12.25	7.981	7.882	12.134	10.928	9.481	7.723	14.037	14.873	8.146	7.309	10.453	8.702	9.921	5.544	9.198	10.765	12.915	13.453	10.244	7.991	12.68	12.694	9.032	12.596	10.363	9.038	17.2	9.482	13.185	9.971	9.446	12.479
ENSMUSG00000004069	Dnaja3	DnaJ heat shock protein family (Hsp40) member A3 [Source:MGI Symbol;Acc:MGI:1933786]	FALSE	51.156	23.323	22.623	23.056	20.83	30.673	30.218	28.149	20.897	31.784	21.812	22.761	30.414	22.31	19.877	20.963	24.042	26.46	24.457	11.087	20.333	25.445	29.519	25.728	23.681	25.679	6.34	24.053	27.69	36.642	19.616	27.315	31.009	24.708	23.936	21.937	33.629	26.345
ENSMUSG00000004070	Hmox2	heme oxygenase 2 [Source:MGI Symbol;Acc:MGI:109373]	FALSE	45.472	30.075	22.794	26.264	23.971	22.571	25.492	37.532	25.616	25.319	20.672	12.6	21.725	24.913	21.017	19.86	25.518	21.285	28.917	22.175	21.544	28.381	53.503	27.005	20.377	23.654	12.68	21.714	19.949	29.915	20.356	20.085	21.076	23.158	20.488	29.415	30.229	38.824
ENSMUSG00000004071	Cdip1	cell death inducing Trp53 target 1 [Source:MGI Symbol;Acc:MGI:1913876]	FALSE	140.679	73.039	93.919	83.995	102.509	62.986	90.19	67.933	75.5	95.504	81.333	69.504	87.567	78.828	65.984	71.026	97.953	83.73	88.52	88.698	82.059	65.57	86.712	104.679	80.957	83.217	63.401	89.863	82.475	90.604	66.528	92.391	46.513	80.598	82.559	68.802	86.34	73.489
ENSMUSG00000004085	Map3k20	mitogen-activated protein kinase kinase kinase 20 [Source:MGI Symbol;Acc:MGI:2443258]	FALSE	130.732	4.296	19.881	15.25	15.776	32.216	22.005	37.532	26.964	25.088	9.338	13.819	15.708	23.797	11.73	9.102	16.787	19.169	18.842	11.087	21.301	19.573	31.364	33.878	19.826	18.966	50.721	12.694	14.193	17.176	14.249	13.859	12.597	15.864	17.648	9.971	11.336	32.816
ENSMUSG00000004096	Cwc15	CWC15 spliceosome-associated protein [Source:MGI Symbol;Acc:MGI:1913320]	TRUE	63.945	43.578	32.563	37.277	30.801	39.161	38.199	41.16	41.795	40.788	34.215	30.891	32.42	40.158	35.68	36.409	36.34	41.395	36.685	36.034	31.952	40.125	40.589	43.011	43.067	42.727	25.36	52.114	37.814	56.824	35.994	37.157	37.792	42.487	41.584	33.736	46.476	43.909
ENSMUSG00000004098	Col5a3	collagen, type V, alpha 3 [Source:MGI Symbol;Acc:MGI:1858212]	FALSE	0	1.228	6.513	1.331	13.249	1.833	1.627	2.502	11.46	2.078	2.709	1.219	1.337	1.115	1.629	1.379	3.259	2.705	2.922	2.772	0.484	1.957	0	0.687	2.864	4.688	0	4.343	4.565	3.435	0.555	0.803	0.485	5.379	19.068	1.994	2.267	1.849
ENSMUSG00000004099	Dnmt1	DNA methyltransferase (cytosine-5) 1 [Source:MGI Symbol;Acc:MGI:94912]	TRUE	117.232	76.107	100.603	96.642	89.192	128.962	113.125	113.597	79.544	110.665	73.492	69.097	76.203	81.431	69.242	69.785	105.147	105.721	97.749	102.558	113.285	98.844	77.487	95.154	69.171	113.584	95.101	77.837	107.287	142.275	60.699	118.903	124.035	99.288	102.236	58	126.771	150.214
ENSMUSG00000004100	Ppan	peter pan homolog [Source:MGI Symbol;Acc:MGI:2178445]	TRUE	87.391	37.44	68.725	70.137	76.967	243.071	132.031	82.821	66.736	101.738	54.887	54.465	199.531	42.017	36.821	54.2	82.15	87.729	67.217	94.242	84.722	92.972	97.782	152.011	51.658	113.477	126.801	60.132	90.514	62.263	41.915	104.843	215.122	75.127	104.873	64.648	128.849	152.987
ENSMUSG00000004105	Angptl2	angiopoietin-like 2 [Source:MGI Symbol;Acc:MGI:1347002]	FALSE	51.866	20.868	100.089	72.8	63.513	32.12	69.967	31.402	71.455	49.099	17.678	30.484	26.738	35.324	27.045	9.93	72.988	52.567	91.52	47.121	117.4	36.21	121.766	58.723	50.006	61.374	19.02	49.442	57.465	68.561	20.726	62.263	7.025	53.61	98.99	21.106	77.272	16.639
ENSMUSG00000004110	Cacna1e	calcium channel, voltage-dependent, R type, alpha 1E subunit [Source:MGI Symbol;Acc:MGI:106217]	FALSE	1.421	59.536	18.167	5.265	18.576	11.961	0.93	7.256	10.786	6.311	124.744	55.684	11.029	11.899	4.236	71.715	5.104	13.524	4.845	8.315	1.936	8.808	5.535	4.124	4.296	1.811	38.04	2.673	4.665	6.584	18.968	10.444	1.211	5.106	10.345	314.596	3.401	4.622
ENSMUSG00000004113	Cacna1b	calcium channel, voltage-dependent, N type, alpha 1B subunit [Source:MGI Symbol;Acc:MGI:88296]	FALSE	4.263	158.966	11.654	8.17	11.064	17.652	2.944	10.509	7.415	21.394	201.087	85.762	15.374	76.225	111.765	181.495	6.087	7.291	7.306	30.49	1.694	10.765	14.76	11.195	35.357	4.901	38.04	10.022	8.734	15.888	125.931	6.829	1.696	8.844	10.345	191.45	8.502	15.252
ENSMUSG00000004127	Trmt10a	tRNA methyltransferase 10A [Source:MGI Symbol;Acc:MGI:1920421]	TRUE	27.709	11.048	16.796	17.247	14.888	20.835	21.85	20.267	12.134	19.547	8.91	9.348	17.38	16.732	10.427	7.723	18.816	21.05	18.765	19.403	19.123	15.658	12.915	18.363	19.165	22.802	6.34	17.371	25.11	18.464	10.456	20.085	14.293	19.876	17.039	16.12	28.906	13.866
ENSMUSG00000004151	Etv1	ets variant 1 [Source:MGI Symbol;Acc:MGI:99254]	FALSE	31.262	6.751	21.766	19.425	23.425	11.864	18.828	16.139	19.549	17.854	16.537	30.891	8.021	28.631	8.146	13.791	21.152	20.227	25.61	36.034	14.04	10.765	23.984	31.62	10.133	9.483	44.38	17.705	18.758	20.182	15.73	17.675	3.634	22.885	15.214	20.774	14.736	14.79
ENSMUSG00000004187	Kifc2	kinesin family member C2 [Source:MGI Symbol;Acc:MGI:109187]	FALSE	7.105	12.889	11.997	12.89	26.703	11.189	3.797	4.629	4.719	12.082	63.869	21.949	12.032	12.642	13.686	62.751	9.961	6.115	11.305	13.859	8.714	2.936	11.07	7.07	6.168	2.983	6.34	9.02	5.359	10.878	21.374	7.03	8.237	6.017	6.897	39.719	5.668	6.471
ENSMUSG00000004207	Psap	prosaposin [Source:MGI Symbol;Acc:MGI:97783]	FALSE	24.867	38.054	25.194	26.566	27.249	26.911	25.105	31.152	45.165	31.553	32.077	30.078	33.757	43.132	48.551	35.582	31.606	37.984	28.686	19.403	25.901	18.594	36.899	23.666	44.719	44.219	19.02	52.782	53.793	28.913	50.891	51.016	20.107	54.522	32.659	47.198	25.505	101.221
ENSMUSG00000004221	Ikbkg	inhibitor of kappaB kinase gamma [Source:MGI Symbol;Acc:MGI:1338074]	FALSE	30.551	22.709	25.365	19.849	19.532	39.74	20.92	23.52	24.268	28.32	17.108	25.2	54.813	21.194	19.388	15.998	21.46	22.344	19.381	33.262	26.869	33.274	20.294	23.077	25.554	22.589	25.36	20.044	23.125	23.188	19.709	26.713	46.271	20.605	20.488	21.937	16.815	32.816
ENSMUSG00000004231	Pax2	paired box 2 [Source:MGI Symbol;Acc:MGI:97486]	FALSE	12.789	6.138	6.855	8.351	10.586	34.531	7.516	18.891	20.897	76.804	37.138	10.161	26.069	16.36	1167.84	487.527	34.004	76.909	10.459	49.893	8.472	21.53	140.215	14.828	87.566	13.958	82.421	13.029	15.185	31.06	41.083	9.44	5.572	11.579	17.445	10.802	12.847	26.345
ENSMUSG00000004233	Wars2	tryptophanyl tRNA synthetase 2 (mitochondrial) [Source:MGI Symbol;Acc:MGI:1917810]	TRUE	46.182	28.847	75.581	67.414	67.27	54.98	60.669	52.044	77.522	69.108	33.645	39.426	59.158	39.786	30.304	27.307	51.036	70.206	64.448	72.067	67.535	39.146	84.867	44.68	42.296	56.153	38.04	71.156	62.03	41.795	26.463	58.648	35.369	61.998	61.463	41.049	27.961	61.472
ENSMUSG00000004263	Atn1	atrophin 1 [Source:MGI Symbol;Acc:MGI:104725]	FALSE	72.471	77.949	149.962	139.305	178.999	83.531	103.672	72.687	189.424	131.367	148.267	125.188	100.601	124.191	97.428	142.603	133.616	118.657	149.124	105.329	117.158	77.314	121.766	105.17	69.612	68.3	139.482	122.602	104.211	120.948	100.023	156.261	25.679	101.75	100.41	102.539	109.956	74.414
ENSMUSG00000004264	Phb2	prohibitin 2 [Source:MGI Symbol;Acc:MGI:102520]	FALSE	277.095	154.056	168.986	166.779	147.447	241.527	234.077	203.924	143.584	201.783	122.962	120.717	246.323	130.512	121.704	118.331	184.038	196.507	167.12	210.659	193.408	167.35	206.633	213.189	151.671	218.324	202.882	172.712	183.014	220.998	119.361	186.589	219.241	181.801	193.923	150.734	269.79	218.157
ENSMUSG00000004266	Ptpn6	protein tyrosine phosphatase, non-receptor type 6 [Source:MGI Symbol;Acc:MGI:96055]	FALSE	4.973	3.069	8.055	5.265	3.073	15.047	5.889	9.008	2.022	23.934	5.988	4.471	16.043	3.346	5.214	2.758	5.841	3.528	5.076	8.315	4.599	54.805	3.69	5.597	4.516	1.279	120.461	3.675	3.672	11.021	3.701	4.419	5.572	1.823	8.722	14.458	7.746	297.654
ENSMUSG00000004267	Eno2	enolase 2, gamma neuronal [Source:MGI Symbol;Acc:MGI:95394]	FALSE	39.077	28.847	38.562	24.811	56.684	17.362	6.354	5.755	82.241	14.237	99.082	42.271	15.04	29.003	38.124	103.298	31.606	32.34	26.841	24.946	9.925	17.616	162.355	10.605	7.159	5.114	38.04	15.033	14.391	24.905	31.645	28.119	1.938	13.129	8.925	37.725	9.069	32.816
ENSMUSG00000004268	Emg1	EMG1 N1-specific pseudouridine methyltransferase [Source:MGI Symbol;Acc:MGI:1315195]	TRUE	100.18	54.012	68.211	82.542	67.406	119.896	101.038	91.453	82.241	91.734	50.753	67.471	104.612	63.211	55.883	44.822	82.826	94.432	83.137	74.839	107.96	62.634	77.487	95.547	75.89	98.134	76.081	79.841	89.522	105.919	51.908	96.608	119.674	82.786	89.862	54.178	123.748	104.919
ENSMUSG00000004270	Lpcat3	lysophosphatidylcholine acyltransferase 3 [Source:MGI Symbol;Acc:MGI:1315211]	FALSE	62.524	68.128	103.859	69.532	65.494	125.394	80.892	80.694	85.611	84.807	44.623	45.523	166.777	38.298	60.282	46.753	72.312	83.26	81.983	80.383	75.039	127.225	70.108	64.025	44.168	89.397	44.38	66.813	73.742	57.826	53.111	70.699	97.871	73.304	69.577	55.507	74.627	117.86
ENSMUSG00000004285	Atp6v1f	ATPase, H+ transporting, lysosomal V1 subunit F [Source:MGI Symbol;Acc:MGI:1913394]	FALSE	45.472	38.054	27.422	26.869	24.176	33.663	26.189	29.525	39.772	39.018	35.356	28.858	31.083	25.656	37.472	40.823	31.421	29.047	28.994	33.262	26.627	36.21	46.124	32.798	34.476	26.212	57.061	35.411	26.202	40.507	38.399	24.704	53.296	24.708	21.502	37.06	33.818	54.077
ENSMUSG00000004296	Il12b	interleukin 12b [Source:MGI Symbol;Acc:MGI:96540]	FALSE	0	0	0	0.363	0.273	0.096	0	0	0	0	0.071	0	0	0.372	0	0	0.184	0.118	0.077	0	0	0	0	0.098	0	0	0	0	0.099	0	0	0	0	0	0	0	0	0.924
ENSMUSG00000004317	Clcn5	chloride channel, voltage-sensitive 5 [Source:MGI Symbol;Acc:MGI:99486]	FALSE	322.567	212.364	211.661	315.162	494.926	219.728	406.709	193.04	347.164	292.516	231.382	250.376	293.114	278.128	211.475	194.597	337.454	332.334	334.394	368.653	283.213	198.667	442.786	1315.76	283.955	324.343	323.343	277.942	338.437	323.196	219.94	260.099	98.356	269.784	768.187	411.484	298.696	355.429
ENSMUSG00000004319	Clcn3	chloride channel, voltage-sensitive 3 [Source:MGI Symbol;Acc:MGI:103555]	FALSE	184.019	417.364	210.29	140.153	124.5	703.072	167.209	224.692	452.325	273.892	388.916	432.061	317.178	390.793	330.572	420.639	170.449	404.304	110.208	329.847	120.789	297.511	372.678	188.246	310.39	342.67	393.084	358.117	444.93	162.886	363.914	508.349	838.687	397.336	286.219	340.522	154.166	277.318
ENSMUSG00000004328	Hif3a	hypoxia inducible factor 3, alpha subunit [Source:MGI Symbol;Acc:MGI:1859778]	FALSE	23.446	1.841	23.823	15.31	22.127	31.445	5.579	29.65	15.504	17.008	9.124	7.723	6.016	7.437	7.82	7.309	22.813	4.469	18.381	5.544	13.798	9.787	9.225	23.666	3.304	3.516	12.68	3.675	4.466	20.898	4.349	16.67	51.6	4.741	10.751	5.65	8.502	14.79
ENSMUSG00000004341	Gpx6	glutathione peroxidase 6 [Source:MGI Symbol;Acc:MGI:1922762]	FALSE	0.71	0	0	0.182	0.068	0.386	1.007	0.375	0	6.311	0.071	0	0	0	0.163	0	1.968	0.235	0.077	0	0.484	0	0	0.098	0.22	0.852	0	0	0.198	0.286	0	0.201	0	0.274	0.203	0.166	0.945	0.462
ENSMUSG00000004344	Gpx5	glutathione peroxidase 5 [Source:MGI Symbol;Acc:MGI:104886]	FALSE	0	0	0	0	0	0	0	0	0	0	0	0	0	0	0	0	0	0	0	0	0	0	0	0	0	0	0	0	0	0	0	0	0	0	0	0	0	0
ENSMUSG00000004347	Pde1c	phosphodiesterase 1C [Source:MGI Symbol;Acc:MGI:108413]	FALSE	6.394	6.138	13.025	5.688	9.766	7.62	4.029	10.009	21.571	12.39	23.594	45.929	13.703	13.758	25.742	27.031	4.181	14.582	13.459	16.631	3.873	17.616	49.813	34.762	25.994	5.221	12.68	10.356	7.543	9.304	39.51	5.624	2.423	6.109	8.722	25.095	2.645	11.093
ENSMUSG00000004356	Utp20	UTP20 small subunit processome component [Source:MGI Symbol;Acc:MGI:1917933]	TRUE	52.577	19.641	34.62	37.338	33.464	36.268	52.534	43.162	34.379	40.172	21.171	18.697	45.12	26.772	16.618	18.481	40.89	41.983	34.916	30.49	35.825	30.338	53.503	43.502	25.994	47.629	19.02	35.411	37.417	51.242	16.748	39.366	33.431	33.187	37.121	22.768	41.564	42.06
ENSMUSG00000004359	Spic	Spi-C transcription factor (Spi-1/PU.1 related) [Source:MGI Symbol;Acc:MGI:1341168]	FALSE	0	0	0	0	0.341	0.289	0	0	0	0	0.071	0	0.334	0	0	0.138	0	0	0	0	0	0	0	0	0	0	0	0	0	0	0	0	0	0	0.203	0.166	0	25.421
ENSMUSG00000004360	9330159F19Rik	RIKEN cDNA 9330159F19 gene [Source:MGI Symbol;Acc:MGI:3036239]	FALSE	7.815	135.029	9.426	8.412	10.244	30.48	7.361	11.385	42.469	11.39	185.334	197.943	20.388	170.67	143.047	196.942	9.285	35.515	8.46	38.806	5.809	14.68	12.915	22.291	124.795	24.827	44.38	26.725	39.799	17.749	170.807	35.55	4.845	37.472	51.524	151.066	12.658	22.648
ENSMUSG00000004364	Cul3	cullin 3 [Source:MGI Symbol;Acc:MGI:1347360]	FALSE	220.255	163.877	163.159	175.433	146.286	142.659	194.715	170.646	186.053	188.854	145.915	121.936	130.681	147.244	156.081	158.739	178.073	189.686	170.35	207.887	179.126	164.414	208.478	163.107	170.505	185.719	183.862	207.454	172.99	187.648	161.739	149.03	126.942	180.251	172.624	148.075	171.169	131.264
ENSMUSG00000004366	Sst	somatostatin [Source:MGI Symbol;Acc:MGI:98326]	FALSE	5.684	88.997	6.855	11.074	8.605	23.825	7.438	10.759	14.83	9.081	89.602	8.536	19.719	215.289	440.056	558.415	12.421	5.645	8.537	27.718	5.325	20.552	12.915	7.463	22.47	3.623	57.061	5.011	6.153	20.325	93.176	7.231	4.603	6.473	14.605	486.436	9.446	10.168
ENSMUSG00000004371	Il11	interleukin 11 [Source:MGI Symbol;Acc:MGI:107613]	FALSE	0.71	0	0.171	0.303	0.341	0.386	0.077	0.375	0	1.462	0.285	0	0	0.372	0.326	0.414	0.184	0.47	0.385	0	0.484	0	0	0.295	0.441	0.32	0	0	0.198	0.143	0	0.603	0.242	0.182	0.203	1.163	0.378	0
ENSMUSG00000004383	Large1	LARGE xylosyl- and glucuronyltransferase 1 [Source:MGI Symbol;Acc:MGI:1342270]	FALSE	47.603	69.97	62.041	57.247	60.987	33.663	55.633	37.407	46.513	39.479	72.494	79.665	26.738	99.65	76.411	87.851	71.635	65.032	59.219	55.437	47.202	37.189	53.503	62.258	55.844	63.292	88.761	60.466	62.725	48.522	68.934	59.853	6.056	65.645	54.972	51.685	63.291	29.118
ENSMUSG00000004393	Ddx56	DEAD (Asp-Glu-Ala-Asp) box polypeptide 56 [Source:MGI Symbol;Acc:MGI:1277172]	TRUE	99.47	58.308	68.897	76.975	63.24	97.711	109.484	76.565	57.973	85.115	59.236	67.878	89.238	78.084	59.793	59.717	82.088	89.963	74.677	77.611	89.805	61.655	81.177	91.815	84.372	102.609	107.781	72.158	90.812	71.567	55.609	95.604	81.882	86.433	94.325	61.49	124.504	89.204
ENSMUSG00000004394	Tmed4	transmembrane p24 trafficking protein 4 [Source:MGI Symbol;Acc:MGI:1915070]	FALSE	73.181	136.257	83.636	87.444	84.616	84.4	110.568	95.206	139.54	109.203	92.097	161.362	93.917	186.658	162.109	100.126	92.357	147.821	99.441	77.611	111.591	74.378	138.371	85.433	214.674	151.836	120.461	144.65	151.85	77.292	141.661	152.645	49.662	138.949	141.385	150.235	113.735	91.515
ENSMUSG00000004415	Col26a1	collagen, type XXVI, alpha 1 [Source:MGI Symbol;Acc:MGI:2155345]	FALSE	116.522	58.922	755.123	771.869	542.391	167.834	535.486	117.475	137.517	78.189	100.08	62.188	89.238	98.535	90.748	63.441	288.631	53.86	561.117	238.377	379.311	232.92	190.029	564.051	55.513	43.26	202.882	61.468	42.478	288.271	67.453	52.02	30.524	57.987	193.517	127.467	420.933	97.061
ENSMUSG00000004446	Bid	BH3 interacting domain death agonist [Source:MGI Symbol;Acc:MGI:108093]	FALSE	4.263	7.365	5.656	6.657	6.966	17.652	9.375	7.006	6.067	12.698	11.548	7.723	18.717	5.949	9.287	8.275	6.641	9.408	8.229	19.403	7.746	18.594	11.07	7.758	6.719	10.016	31.7	8.018	9.032	9.161	6.014	10.645	7.51	7.112	9.331	12.298	8.313	32.816
ENSMUSG00000004451	Ralb	v-ral simian leukemia viral oncogene B [Source:MGI Symbol;Acc:MGI:1927244]	FALSE	83.128	53.398	58.956	45.386	58.938	39.644	36.03	189.412	37.076	37.786	48.828	34.549	59.826	31.234	35.354	36.823	68.315	21.991	47.76	36.034	34.615	93.951	31.364	52.634	31.061	23.441	38.04	36.413	26.797	85.165	40.25	28.922	30.524	25.711	52.741	72.126	46.287	107.23
ENSMUSG00000004455	Ppp1cc	protein phosphatase 1 catalytic subunit gamma [Source:MGI Symbol;Acc:MGI:104872]	FALSE	16.341	4.91	5.998	6.596	9.22	9.26	9.066	10.884	8.089	9.312	4.491	4.065	9.692	8.924	5.865	5.792	7.625	8.467	8.075	0	8.714	11.744	18.449	7.856	10.133	9.59	0	9.354	9.131	8.445	6.384	6.628	5.814	8.844	6.897	9.805	12.658	6.471
ENSMUSG00000004460	Dnajb11	DnaJ heat shock protein family (Hsp40) member B11 [Source:MGI Symbol;Acc:MGI:1915088]	FALSE	72.471	108.024	78.152	80.364	63.582	95.781	100.806	87.825	80.219	69.878	67.219	68.284	85.561	69.904	82.765	70.75	71.697	97.254	72.37	80.383	81.575	124.289	68.263	73.158	81.508	123.919	63.401	111.244	109.074	59.4	83.09	98.215	69.285	113.694	89.05	96.39	90.497	110.465
ENSMUSG00000004462	Tbccd1	TBCC domain containing 1 [Source:MGI Symbol;Acc:MGI:1917823]	FALSE	28.42	20.254	27.079	22.754	27.932	64.626	26.112	21.894	27.638	25.55	16.894	20.323	45.789	22.31	20.203	17.515	23.673	23.167	29.609	24.946	32.436	26.424	27.674	23.96	19.936	23.548	25.36	27.727	26.4	22.472	18.506	26.512	27.133	28.629	27.993	21.771	22.294	37.9
ENSMUSG00000004473	Clec11a	C-type lectin domain family 11, member a [Source:MGI Symbol;Acc:MGI:1298219]	FALSE	2.842	1.228	1.371	3.449	7.444	2.797	1.472	1.126	8.089	2.924	3.136	1.626	4.345	1.859	2.77	3.31	4.673	4.822	2.307	5.544	2.179	5.872	3.69	1.964	2.754	1.811	6.34	2.673	3.374	7.3	3.516	3.414	1.211	2.918	3.651	2.659	2.645	4.622
ENSMUSG00000004500	Zfp324	zinc finger protein 324 [Source:MGI Symbol;Acc:MGI:2444641]	FALSE	20.604	29.461	37.191	34.554	37.425	28.937	27.274	23.645	34.379	26.243	39.134	38.613	47.125	37.927	37.635	39.995	31.79	27.636	33.839	27.718	30.258	31.317	25.829	23.371	29.96	22.589	25.36	34.743	29.774	31.633	39.417	28.32	18.169	25.255	29.819	34.235	26.261	37.9
ENSMUSG00000004508	Gab2	growth factor receptor bound protein 2-associated protein 2 [Source:MGI Symbol;Acc:MGI:1333854]	FALSE	17.052	40.509	21.423	9.985	12.908	15.53	10.228	31.902	16.853	10.158	28.584	14.632	8.021	25.284	18.41	25.1	15.311	8.702	10.229	11.087	6.294	34.253	16.604	15.123	19.386	11.934	12.68	16.703	13.895	17.176	23.595	8.436	4.603	11.123	25.762	42.877	9.824	36.051
ENSMUSG00000004530	Coro1c	coronin, actin binding protein 1C [Source:MGI Symbol;Acc:MGI:1345964]	FALSE	149.915	178.607	90.663	67.414	64.401	88.065	87.633	165.892	91.004	82.422	121.821	161.362	86.23	158.771	140.44	121.503	99.305	100.664	66.756	116.417	67.293	176.158	116.231	101.439	221.613	101.117	107.781	87.859	105.898	134.689	168.957	84.959	79.944	93.727	173.638	230.006	101.455	121.558
ENSMUSG00000004535	Tax1bp1	Tax1 (human T cell leukemia virus type I) binding protein 1 [Source:MGI Symbol;Acc:MGI:1289308]	FALSE	87.391	52.784	59.985	65.235	55.864	65.783	63.226	66.807	68.759	81.421	59.877	63.813	51.47	65.07	61.748	53.235	70.221	54.919	59.757	88.698	69.956	123.31	57.193	59.705	65.647	60.415	63.401	68.483	50.517	89.602	62.364	46.999	71.95	53.701	54.161	62.82	93.142	56.85
ENSMUSG00000004540	Psg17	pregnancy specific glycoprotein 17 [Source:MGI Symbol;Acc:MGI:1347250]	FALSE	0	0	0.857	0.182	0.273	0.096	0.232	1.126	0	0.231	0.214	0	0.334	0	0	0	0.369	0.235	0.154	0	0	0.979	0	0.491	0	0	0	0	0.099	0.143	0.278	0.201	0	0.091	2.028	0	0	0
ENSMUSG00000004542	Psg19	pregnancy specific glycoprotein 19 [Source:MGI Symbol;Acc:MGI:1347252]	FALSE	0	0	0	0	0	0	0	0	0	0	0	0	0	0	0	0	0	0	0	0	0	0	0	0	0	0	0	0	0	0	0	0	0	0	0	0	0	0
ENSMUSG00000004552	Ctse	cathepsin E [Source:MGI Symbol;Acc:MGI:107361]	FALSE	1.421	1.841	2.057	3.57	6.283	137.258	0.542	5.63	5.393	4.233	7.128	9.755	9.358	5.577	4.073	6.896	2.337	1.529	3.153	5.544	2.179	12.722	3.69	3.928	3.304	0.746	6.34	4.009	3.672	6.298	5.644	4.82	256.548	3.92	4.057	5.484	1.889	19.874
ENSMUSG00000004558	Ndrg2	N-myc downstream regulated gene 2 [Source:MGI Symbol;Acc:MGI:1352498]	FALSE	93.075	3.683	12.511	6.112	13.795	11.961	3.177	6.631	35.053	32.63	19.46	14.226	37.099	8.18	4.236	12.136	11.007	3.41	10.844	11.087	4.841	14.68	36.899	8.249	3.965	2.131	12.68	4.343	9.925	22.043	6.107	29.324	9.448	24.435	15.011	17.284	6.235	8.32
ENSMUSG00000004561	Mettl17	methyltransferase like 17 [Source:MGI Symbol;Acc:MGI:1098577]	FALSE	13.499	15.958	18.681	20.03	24.927	18.616	21.23	15.013	19.549	30.552	25.448	26.013	29.746	19.335	21.995	24.963	20.292	20.815	20.919	36.034	20.091	9.787	33.209	17.676	20.267	20.458	19.02	17.037	17.468	15.172	16.378	22.495	7.994	19.147	19.676	23.266	19.649	24.034
ENSMUSG00000004562	Arhgef40	Rho guanine nucleotide exchange factor (GEF) 40 [Source:MGI Symbol;Acc:MGI:2685515]	FALSE	142.1	76.721	377.39	338.521	384.29	181.242	230.357	106.091	163.133	158.841	203.725	113.807	184.491	172.157	151.03	171.29	257.641	151.467	350.237	266.095	387.299	162.456	173.424	179.016	99.131	91.847	240.923	143.314	168.623	265.083	137.682	207.477	30.04	135.94	296.159	100.212	222.369	140.508
ENSMUSG00000004565	Pnpla6	patatin-like phospholipase domain containing 6 [Source:MGI Symbol;Acc:MGI:1354723]	FALSE	36.235	55.239	65.298	57.913	81.202	76.104	53.231	81.445	82.241	76.958	77.983	61.781	69.518	63.211	65.169	75.853	67.146	57.506	65.141	77.611	55.916	41.103	60.883	44.778	55.073	46.35	63.401	52.114	50.22	45.66	65.047	64.874	50.389	42.852	64.506	58.499	43.454	64.707
ENSMUSG00000004567	Mcoln1	mucolipin 1 [Source:MGI Symbol;Acc:MGI:1890498]	FALSE	24.157	35.599	37.019	33.344	37.903	32.988	29.211	35.03	41.795	29.629	52.179	48.368	46.123	49.453	40.894	53.235	33.635	37.984	34.685	33.262	34.857	28.381	49.813	30.441	39.432	29.515	25.36	30.734	37.913	30.917	47.004	39.567	14.535	37.472	33.064	42.544	27.017	41.135
ENSMUSG00000004568	Arhgef18	rho/rac guanine nucleotide exchange factor (GEF) 18 [Source:MGI Symbol;Acc:MGI:2142567]	TRUE	31.262	35.599	36.162	30.076	35.103	27.876	27.816	22.769	39.098	39.325	35.712	34.549	35.762	29.746	27.045	31.996	32.159	25.754	29.225	44.349	34.373	30.338	49.813	25.433	34.255	33.777	31.7	27.727	27.79	30.344	30.997	23.7	14.293	31.273	23.328	30.911	20.782	35.127
ENSMUSG00000004591	Pkn2	protein kinase N2 [Source:MGI Symbol;Acc:MGI:109211]	FALSE	241.57	149.76	237.54	208.595	186.238	244.517	266.852	200.046	215.714	251.498	158.746	177.214	185.494	191.492	152.822	151.568	237.288	262.362	222.724	196.8	261.185	159.521	204.788	193.451	203.109	289.5	183.862	254.223	266.581	191.227	147.768	259.899	217.787	264.222	253.763	174.166	162.478	178.408
ENSMUSG00000004609	Cd33	CD33 antigen [Source:MGI Symbol;Acc:MGI:99440]	FALSE	0.71	0	0.171	0.061	0.273	0.096	0	0.626	0.674	0.462	0.642	0.813	0.668	1.115	0.326	0.414	0.123	0.353	0.077	0	0	0	0	0.589	0.441	0	63.401	0	0.198	0.573	0.555	0	0.242	0.274	0.609	0.166	0.189	167.777
ENSMUSG00000004610	Etfb	electron transferring flavoprotein, beta polypeptide [Source:MGI Symbol;Acc:MGI:106098]	FALSE	116.522	23.937	41.818	29.471	33.123	31.445	25.957	34.154	32.357	33.63	20.886	23.168	57.486	27.144	22.809	20.136	38.123	30.576	31.301	36.034	23.238	79.271	42.434	39.476	22.249	25.146	31.7	35.411	29.378	59.973	20.356	23.298	30.766	27.443	29.21	25.261	28.717	48.993
ENSMUSG00000004612	Nkg7	natural killer cell group 7 sequence [Source:MGI Symbol;Acc:MGI:1931250]	FALSE	0	0	0	0	0.137	0.096	0.077	0.25	0	0.154	0.143	0	0	0	0	0	0	0	0.077	2.772	0	0	0	0.098	0	0	12.68	0	0.099	0	0.093	0	0	0.091	0	0	0	16.177
ENSMUSG00000004626	Stxbp2	syntaxin binding protein 2 [Source:MGI Symbol;Acc:MGI:107370]	FALSE	44.051	30.075	6.341	13.616	8.468	79.577	14.412	19.767	62.018	99.66	45.336	44.71	45.789	28.631	19.877	63.441	38.123	27.988	12.844	22.175	17.428	137.99	66.418	13.06	17.954	22.056	76.081	19.376	24.117	21.184	14.805	23.499	117.251	19.055	33.673	15.622	15.87	168.239
ENSMUSG00000004630	Pcp2	Purkinje cell protein 2 (L7) [Source:MGI Symbol;Acc:MGI:97508]	FALSE	4.263	0	0.686	1.755	0.615	1.061	0.93	0.5	0	1.385	0.071	0	0.668	1.487	1.14	0.276	0.307	0.118	1	0	0.484	3.915	0	3.241	0	0.426	0	0.668	0.595	0.716	0.463	0	0.727	0.638	0.406	0.332	0.945	0
ENSMUSG00000004631	Sgce	sarcoglycan, epsilon [Source:MGI Symbol;Acc:MGI:1329042]	FALSE	179.756	185.359	258.62	195.221	192.794	110.925	204.091	224.567	249.419	181.312	163.664	122.343	166.777	216.033	180.682	157.222	228.679	292.938	229.338	194.028	175.253	178.115	232.462	187.068	330.437	323.597	152.162	299.99	301.616	141.273	195.327	188.196	35.611	311.997	220.496	154.888	221.613	80.422
ENSMUSG00000004633	Chn2	chimerin 2 [Source:MGI Symbol;Acc:MGI:1917243]	FALSE	8.526	22.096	30.335	38.669	26.293	22.957	17.666	49.793	51.232	36.247	88.461	136.162	41.778	78.456	42.523	88.817	29.638	24.578	21.534	16.631	24.206	29.36	38.744	101.93	52.209	11.827	25.36	131.622	19.155	27.768	64.77	27.516	5.087	13.95	68.36	139.765	15.303	44.833
ENSMUSG00000004637	Wwox	WW domain-containing oxidoreductase [Source:MGI Symbol;Acc:MGI:1931237]	FALSE	31.262	42.964	75.409	37.459	37.767	40.415	41.763	45.164	88.982	50.099	22.311	29.671	61.831	26.772	39.427	19.722	43.657	60.21	49.759	60.98	38.73	30.338	75.643	28.87	51.548	51.784	25.36	53.784	53.892	22.186	36.734	52.823	22.045	65.098	59.232	40.55	20.026	41.135
ENSMUSG00000004642	Slbp	stem-loop binding protein [Source:MGI Symbol;Acc:MGI:108402]	TRUE	3.552	0	4.456	3.631	3.415	7.138	5.346	4.879	7.415	4.31	2.709	1.219	3.008	2.231	0.978	2.345	3.628	4.351	3.307	2.772	4.357	3.915	1.845	3.437	2.203	5.434	0	4.343	5.161	5.296	1.943	3.013	4.361	4.103	2.84	2.991	6.235	4.622
ENSMUSG00000004651	Tyr	tyrosinase [Source:MGI Symbol;Acc:MGI:98880]	FALSE	0	0.614	0	0.121	0	0.289	0.077	0	0.674	0	0.428	0.813	0.334	0	0.163	0.276	0.123	0	0	0	0	0	285.966	0	0.11	0	0	0	0.099	0.143	0.093	0.201	0	0	0.609	0	0	0
ENSMUSG00000004654	Ghrhr	growth hormone releasing hormone receptor [Source:MGI Symbol;Acc:MGI:95710]	FALSE	0	0	0	0	0	0.096	0.077	0	0	0.077	0	0	0	0	0	0	0	0	0	0	0	0	0	0	0.11	0	0	0	0	0	0.093	0	0	0	0	0	0	0
ENSMUSG00000004655	Aqp1	aquaporin 1 [Source:MGI Symbol;Acc:MGI:103201]	FALSE	2.842	0.614	21.595	13.495	30.459	78.516	1.472	87.575	70.781	3.617	8.839	11.787	12.366	6.321	5.051	6.482	7.133	2.705	9.229	16.631	3.389	32.296	12.915	6.285	1.542	0.746	19.02	2.673	1.786	29.772	2.961	5.021	1.454	2.918	19.271	6.98	5.101	15.715
ENSMUSG00000004661	Arid3b	AT rich interactive domain 3B (BRIGHT-like) [Source:MGI Symbol;Acc:MGI:1930768]	FALSE	262.174	162.035	113.628	62.875	44.937	97.711	154.191	98.709	113.924	199.474	102.433	113.401	72.861	121.216	105.249	99.574	90.943	100.076	101.595	124.732	130.471	177.136	88.557	81.406	111.357	143.525	95.101	155.34	84.46	80.441	122.6	62.866	99.809	73.668	120.898	159.708	131.683	129.415
ENSMUSG00000004665	Cnn2	calponin 2 [Source:MGI Symbol;Acc:MGI:105093]	FALSE	484.561	52.784	364.022	227.657	204.404	104.945	162.715	298.005	79.544	141.063	59.877	44.71	73.195	55.774	57.675	42.478	228.618	43.629	194.499	146.907	113.527	608.723	119.921	195.218	47.032	47.735	228.242	59.798	39.501	257.354	49.688	42.982	64.924	42.761	131.243	47.198	182.127	164.542
ENSMUSG00000004667	Polr2e	polymerase (RNA) II (DNA directed) polypeptide E [Source:MGI Symbol;Acc:MGI:1913670]	TRUE	162.704	79.176	112.086	117.702	98.138	118.159	154.114	145.875	130.776	144.834	71.71	72.349	113.302	84.777	82.113	75.025	127.591	126.418	116.899	116.417	114.495	130.161	138.371	138.263	107.612	128.714	101.441	116.589	113.54	138.124	79.297	101.027	123.066	108.862	124.549	96.39	155.299	118.322
ENSMUSG00000004668	Abca13	ATP-binding cassette, sub-family A (ABC1), member 13 [Source:MGI Symbol;Acc:MGI:2388707]	FALSE	0	0	0.171	0.424	0.41	0.289	0.232	0.125	0	1.308	0.214	0	0	0	0.163	0.276	0.123	0.118	0.308	0	0	0	0	0.098	0	0.107	19.02	0	0.298	0	0.278	0	0	0.182	0.203	0.332	0.756	0.462
ENSMUSG00000004677	Myo9b	myosin IXb [Source:MGI Symbol;Acc:MGI:106624]	FALSE	71.76	57.081	73.181	63.057	98.89	66.459	45.483	71.436	54.603	77.189	93.451	117.872	59.826	89.239	67.287	91.575	63.826	60.798	62.833	47.121	54.706	67.527	55.348	55.875	58.597	47.096	101.441	53.116	62.526	85.021	64.77	70.096	41.668	56.254	69.983	74.287	52.333	109.541
ENSMUSG00000004698	Hdac9	histone deacetylase 9 [Source:MGI Symbol;Acc:MGI:1931221]	FALSE	16.341	1.841	5.484	8.714	4.507	4.533	5.191	2.127	8.089	4.31	4.277	6.503	2.674	4.462	9.124	4.965	4.12	3.998	6.999	5.544	7.746	4.893	0	6.186	7.6	6.393	6.34	7.015	5.359	6.584	5.274	5.624	1.938	5.288	2.028	5.484	4.534	28.194
ENSMUSG00000004707	Ly9	lymphocyte antigen 9 [Source:MGI Symbol;Acc:MGI:96885]	FALSE	0	0	0.171	0.061	0.068	0.579	0	0	0	0	0.143	0	0.668	0	0	0	0.061	0	0	0	0	0	0	0	0	0	0	0	0	0.429	0.093	0.201	0	0	0	0	0	11.093
ENSMUSG00000004709	Cd244a	CD244 molecule A [Source:MGI Symbol;Acc:MGI:109294]	FALSE	0.71	0	0.343	0	0.137	0.193	0	0	0	0.077	0.071	0	0	0	0	0.138	0	0	0	0	0.242	0.979	0	0.196	0	0	0	0	0	0	0.093	0	0	0.091	0.203	0	0.378	12.479
ENSMUSG00000004730	Adgre1	adhesion G protein-coupled receptor E1 [Source:MGI Symbol;Acc:MGI:106912]	FALSE	0	1.228	0	1.15	2.39	2.315	0.62	1.751	2.696	1.385	2.709	4.877	2.005	4.09	1.629	1.103	0.615	2.234	1.692	11.087	0.968	7.829	0	2.062	1.542	0.852	0	1.002	1.588	3.006	1.48	2.008	1.211	1.459	1.217	1.33	0.378	703.925
ENSMUSG00000004748	Mtfp1	mitochondrial fission process 1 [Source:MGI Symbol;Acc:MGI:1916686]	FALSE	14.21	5.524	7.884	8.351	7.307	42.923	15.264	6.38	8.763	6.849	6.273	5.284	29.077	4.09	5.376	7.034	10.392	8.937	9.46	11.087	12.829	12.722	14.76	11.784	4.626	9.59	12.68	8.018	11.91	10.592	4.626	11.248	26.89	8.206	11.157	6.315	14.359	14.328
ENSMUSG00000004768	Rab23	RAB23, member RAS oncogene family [Source:MGI Symbol;Acc:MGI:99833]	FALSE	25.578	27.006	35.134	38.972	38.45	27.587	35.41	24.396	33.705	32.553	30.651	39.833	20.388	24.913	23.135	26.755	35.295	35.75	40.3	41.577	42.119	29.36	22.139	28.87	24.783	41.235	31.7	39.754	37.317	32.778	20.541	46.999	11.386	37.199	42.395	29.249	44.398	16.639
ENSMUSG00000004771	Rab11a	RAB11A, member RAS oncogene family [Source:MGI Symbol;Acc:MGI:1858202]	FALSE	160.573	179.221	114.999	81.272	93.973	96.071	77.871	230.697	86.96	104.893	132.371	136.569	109.625	108.946	115.513	123.295	93.833	87.846	86.444	99.786	78.186	273.044	114.386	88.28	105.079	82.897	120.461	106.901	86.545	134.975	123.34	77.929	80.913	97.1	103.858	136.441	100.51	124.793
ENSMUSG00000004788	Eif2b2	eukaryotic translation initiation factor 2B, subunit 2 beta [Source:MGI Symbol;Acc:MGI:2145118]	TRUE	70.339	45.419	47.474	45.265	39.679	43.888	53.308	48.917	59.995	48.791	34.928	41.865	33.088	47.222	39.753	36.685	46.67	48.568	48.375	47.121	43.087	41.103	59.038	66.087	53.531	56.899	38.04	51.78	48.334	52.244	43.488	41.375	36.823	51.24	46.249	46.201	68.203	38.824
ENSMUSG00000004789	Dlst	dihydrolipoamide S-succinyltransferase (E2 component of 2-oxo-glutarate complex) [Source:MGI Symbol;Acc:MGI:1926170]	FALSE	245.122	117.844	132.995	134.041	139.661	173.043	139.392	143.623	119.317	127.981	124.744	126.001	143.716	121.216	103.782	111.021	130.788	136.062	127.974	146.907	145.237	136.033	147.595	171.552	125.015	145.336	183.862	123.938	128.924	145.853	102.429	143.004	125.488	126.458	137.734	153.725	137.162	169.626
ENSMUSG00000004791	Pgf	placental growth factor [Source:MGI Symbol;Acc:MGI:105095]	FALSE	10.657	2.455	15.253	8.351	15.298	5.498	13.792	8.007	6.067	7.773	5.703	3.252	4.345	7.065	1.792	2.758	25.457	5.174	18.304	8.315	8.472	7.829	12.915	44.091	3.084	2.024	0	5.011	4.268	10.449	3.146	6.829	0.969	4.468	8.114	9.805	13.414	4.622
ENSMUSG00000004798	Ulk2	unc-51 like kinase 2 [Source:MGI Symbol;Acc:MGI:1352758]	FALSE	34.104	52.784	49.359	33.465	42.342	27.49	23.245	44.538	36.402	26.627	72.85	69.504	34.091	63.583	67.45	73.095	31.175	29.517	37.454	27.718	28.563	35.232	31.364	30.245	52.76	22.909	44.38	33.072	31.462	41.366	66.898	32.136	10.659	29.632	34.484	72.458	26.261	50.379
ENSMUSG00000004814	Ccl24	chemokine (C-C motif) ligand 24 [Source:MGI Symbol;Acc:MGI:1928953]	FALSE	0	0	0.343	0.484	0.546	0.675	0.155	0.876	0	0.693	0.143	0.813	3.676	0.744	1.629	0.827	0.369	0.235	0.154	0	0	1.957	0	0.196	0	0.32	0	0	0	1.574	0.37	0	0	0.912	0.609	0	0.378	134.499
ENSMUSG00000004815	Dgkq	diacylglycerol kinase, theta [Source:MGI Symbol;Acc:MGI:102918]	FALSE	53.998	109.865	126.654	119.457	138.568	109.961	90.733	81.945	81.567	103.893	187.116	152.014	142.713	105.971	124.636	194.873	87.93	85.729	110.901	116.417	116.916	47.954	92.247	85.629	94.064	75.865	101.441	77.503	78.307	72.712	129.077	109.463	46.028	84.792	101.424	119.822	56.301	101.683
ENSMUSG00000004821	Tmed11	transmembrane p24 trafficking protein 11 [Source:MGI Symbol;Acc:MGI:1914616]	FALSE	0	0	0	0	0	0	0	0	0	0	0	0	0	0	0	0	0	0	0	0	0	0	0	0	0	0	0	0	0	0	0	0	0	0	0	0	0	0
ENSMUSG00000004837	Grap	GRB2-related adaptor protein [Source:MGI Symbol;Acc:MGI:1918770]	FALSE	2.842	0	1.714	0.908	1.298	1.35	0.775	48.667	2.022	0.462	0.784	0.813	2.005	2.975	0.978	0.276	1.168	0.941	1	2.772	1.452	16.637	0	1.08	0.771	0.959	6.34	0.668	0.992	5.153	0.648	0.603	0.727	0.547	1.42	0.831	2.834	14.79
ENSMUSG00000004842	Pou1f1	POU domain, class 1, transcription factor 1 [Source:MGI Symbol;Acc:MGI:97588]	FALSE	0	0	0	0.363	0.341	0	0	0	0	0.154	0.214	0.813	0.334	0	0	0.276	0.061	0	0.077	0	0	0	0	0	0.11	0.107	0	0	0	0.429	0	0	0	0	0	0.166	0.189	0
ENSMUSG00000004843	Chmp2b	charged multivesicular body protein 2B [Source:MGI Symbol;Acc:MGI:1916192]	FALSE	41.209	8.593	26.051	27.05	30.186	25.079	24.33	36.781	29.661	49.946	30.937	12.6	31.751	15.989	25.579	55.442	28.531	24.343	31.378	41.577	24.69	36.21	35.054	31.227	20.157	21.63	44.38	21.38	21.14	49.095	14.712	20.687	12.597	21.517	24.748	14.791	29.284	26.345
ENSMUSG00000004846	Plod3	procollagen-lysine, 2-oxoglutarate 5-dioxygenase 3 [Source:MGI Symbol;Acc:MGI:1347008]	FALSE	90.944	77.335	111.914	103.42	101.007	87.197	108.476	128.36	83.589	100.968	87.321	96.33	83.222	91.842	83.091	80.266	110.373	114.423	100.903	80.383	96.583	76.335	110.696	82.192	98.47	129.46	95.101	115.252	119.197	82.159	78.094	108.057	77.037	112.691	123.738	90.739	114.68	116.473
ENSMUSG00000004849	Ap1s1	adaptor protein complex AP-1, sigma 1 [Source:MGI Symbol;Acc:MGI:1098244]	FALSE	75.313	62.605	40.79	38.609	42.889	61.057	40.756	60.552	42.469	50.484	55.6	53.246	47.46	61.724	58.327	61.648	48.7	50.45	40.607	47.121	35.583	60.677	46.124	45.269	46.922	46.35	57.061	53.45	52.502	68.99	57.46	49.007	57.657	46.316	50.104	51.851	53.278	67.481
ENSMUSG00000004864	Mapk13	mitogen-activated protein kinase 13 [Source:MGI Symbol;Acc:MGI:1346864]	FALSE	4.973	1.841	1.885	3.994	6.898	4.341	2.015	2.627	8.763	76.111	4.134	3.658	13.035	2.603	1.466	2.207	7.502	3.763	3.845	22.175	2.663	2.936	9.225	2.357	0.661	1.705	38.04	2.673	1.786	12.166	1.295	1.406	2.423	1.276	2.028	6.149	2.834	5.084
ENSMUSG00000004865	Srpk1	serine/arginine-rich protein specific kinase 1 [Source:MGI Symbol;Acc:MGI:106908]	TRUE	122.206	144.236	142.764	172.831	160.423	164.073	204.091	165.266	128.08	201.552	145.202	189.001	181.818	166.951	136.367	133.087	159.872	189.216	155.122	160.766	191.713	122.332	171.579	172.043	159.711	188.916	76.081	155.006	189.664	127.675	133.518	227.763	109.984	162.745	183.984	157.049	190.251	179.332
ENSMUSG00000004872	Pax3	paired box 3 [Source:MGI Symbol;Acc:MGI:97487]	FALSE	80.997	36.212	23.651	182.211	31.347	76.394	201.766	43.662	86.285	51.408	24.521	19.916	31.417	26.772	60.608	26.893	23.366	435.82	45.375	88.698	16.218	66.548	245.377	207.591	429.458	333.293	76.081	31.068	59.747	79.869	37.474	19.482	18.654	871.531	247.069	69.301	70.47	28.656
ENSMUSG00000004880	Lbr	lamin B receptor [Source:MGI Symbol;Acc:MGI:2138281]	FALSE	201.782	94.521	219.202	202.786	133.037	493.279	347.899	258.846	229.196	253.345	79.266	149.982	197.192	171.413	103.456	66.888	213.184	544.481	198.267	285.498	279.34	263.258	239.842	176.364	233.178	618.212	297.983	327.049	535.643	175.911	90.493	450.906	682.674	563.728	240.781	129.129	326.279	327.697
ENSMUSG00000004885	Crabp2	cellular retinoic acid binding protein II [Source:MGI Symbol;Acc:MGI:88491]	FALSE	132.863	266.99	59.813	104.691	81.884	55.077	137.92	60.302	113.924	85.5	58.451	45.929	37.099	73.994	136.693	53.649	63.15	115.599	80.83	63.752	114.253	58.719	110.696	61.374	129.421	283.534	31.7	84.184	90.217	119.23	121.86	63.468	35.127	139.04	130.432	57.169	154.166	41.598
ENSMUSG00000004891	Nes	nestin [Source:MGI Symbol;Acc:MGI:101784]	FALSE	188.993	84.086	86.207	64.63	75.67	105.331	59.042	233.199	123.361	76.188	63.156	69.91	79.211	105.971	77.552	54.338	87.13	158.17	70.37	146.907	57.853	119.396	95.937	600.581	117.746	232.495	209.222	342.751	280.277	253.633	76.798	162.889	54.75	194.018	149.296	67.639	136.595	114.625
ENSMUSG00000004892	Bcan	brevican [Source:MGI Symbol;Acc:MGI:1096385]	FALSE	1.421	4.296	0.343	0.363	0.82	1.543	0	0.626	2.022	0.385	2.424	2.032	1.003	4.09	0.815	2.069	0.246	0.353	0.231	2.772	0.242	0.979	1.845	0.589	0.991	0.107	6.34	0.334	8.238	0.429	0.74	18.679	0	17.961	5.68	1.828	0.189	2.773
ENSMUSG00000004894	Hapln2	hyaluronan and proteoglycan link protein 2 [Source:MGI Symbol;Acc:MGI:2137300]	FALSE	0	0.614	0	0.303	0.683	0.482	0.077	0	0.674	0.077	1.354	0.406	0	0	0	0.827	0.123	0	0.538	0	0.484	0.979	0	0.393	0.33	0.32	6.34	0.334	0.198	0.143	0.463	0.402	0	0.638	0.203	0	0.189	0.462
ENSMUSG00000004895	Prcc	papillary renal cell carcinoma (translocation-associated) [Source:MGI Symbol;Acc:MGI:2137738]	FALSE	24.867	11.048	17.481	16.279	14.82	16.494	15.729	16.139	17.527	18.701	15.254	18.697	11.364	17.848	17.27	15.584	15.003	19.992	16.074	8.315	18.639	15.658	12.915	17.185	15.641	17.048	12.68	16.035	17.269	18.607	14.99	18.076	14.051	15.955	17.648	15.123	20.971	13.866
ENSMUSG00000004896	Rrnad1	ribosomal RNA adenine dimethylase domain containing 1 [Source:MGI Symbol;Acc:MGI:2387197]	TRUE	73.892	90.838	123.055	108.019	130.237	126.647	103.905	98.334	111.901	107.048	114.194	118.685	135.695	122.332	91.726	107.573	102.564	93.726	113.208	113.645	104.813	84.164	99.627	110.768	109.154	89.929	107.781	84.184	98.355	74	87.717	118.903	84.789	93.089	117.449	106.195	79.728	117.86
ENSMUSG00000004897	Hdgf	heparin binding growth factor [Source:MGI Symbol;Acc:MGI:1194494]	TRUE	679.948	280.493	330.602	382.031	291.82	838.111	532.309	435.247	453.673	668.069	273.367	296.712	502.338	361.79	286.094	280.242	464.86	474.275	381.922	418.546	511.477	824.026	463.08	461.237	372.953	528.922	443.805	435.621	469.544	559.223	266.852	478.021	1497.38	440.552	447.281	326.396	575.476	498.71
ENSMUSG00000004902	Slc25a18	solute carrier family 25 (mitochondrial carrier), member 18 [Source:MGI Symbol;Acc:MGI:1919053]	FALSE	0	1.228	1.028	0.908	0.41	1.35	0.852	0.375	0.674	0.616	0.57	1.219	1.337	0.744	0.978	1.379	0.615	1.411	0.615	0	1.452	0.979	0	5.499	5.948	2.024	6.34	4.677	3.275	0.429	2.498	1.808	0	7.75	1.217	2.16	0.756	0.924
ENSMUSG00000004929	Thop1	thimet oligopeptidase 1 [Source:MGI Symbol;Acc:MGI:1354165]	FALSE	50.445	22.096	22.966	26.142	22.947	26.911	38.199	32.903	28.987	30.783	18.533	19.51	24.064	22.31	18.736	15.446	26.994	37.632	25.379	22.175	28.563	32.296	29.519	42.422	24.893	45.284	19.02	28.396	30.37	33.207	17.765	31.533	23.983	29.905	25.965	25.926	42.698	23.11
ENSMUSG00000004931	Apba3	amyloid beta (A4) precursor protein-binding, family A, member 3 [Source:MGI Symbol;Acc:MGI:1888527]	FALSE	13.499	9.207	21.766	16.521	20.693	17.941	17.899	15.263	22.245	19.239	12.973	11.787	29.077	12.27	12.545	11.585	19.923	13.053	16.227	22.175	16.944	17.616	18.449	20.622	14.539	15.876	12.68	15.701	14.292	18.894	10.456	13.859	13.324	12.947	14.808	14.625	15.303	22.185
ENSMUSG00000004933	Matk	megakaryocyte-associated tyrosine kinase [Source:MGI Symbol;Acc:MGI:99259]	FALSE	1.421	4.296	1.714	2.844	8.264	2.026	0.697	0.626	4.045	4.771	15.041	7.316	0.334	1.859	2.118	14.619	1.845	1.999	3.615	0	0.484	5.872	1.845	1.473	1.322	1.705	6.34	1.67	2.481	2.433	2.868	5.021	0	2.279	3.043	5.318	0.378	15.715
ENSMUSG00000004934	Pias4	protein inhibitor of activated STAT 4 [Source:MGI Symbol;Acc:MGI:2136940]	FALSE	63.945	73.652	72.667	78.912	75.055	76.972	69.192	69.309	78.196	74.803	72.423	67.065	80.548	76.969	73.804	67.026	69.36	69.971	70.37	85.927	76.25	70.463	70.108	86.316	70.273	68.513	101.441	67.481	59.251	74.573	72.542	68.891	54.023	67.104	68.36	76.281	84.262	85.044
ENSMUSG00000004936	Map2k1	mitogen-activated protein kinase kinase 1 [Source:MGI Symbol;Acc:MGI:1346866]	FALSE	109.417	40.509	39.247	33.586	33.874	35.014	45.483	44.913	33.031	42.096	27.372	29.671	42.781	26.028	24.601	20.825	40.337	43.982	31.917	38.806	29.774	39.146	44.279	88.771	37.229	43.793	38.04	41.424	36.027	48.522	30.257	31.935	18.411	38.749	54.566	39.054	53.656	61.472
ENSMUSG00000004937	Sgta	small glutamine-rich tetratricopeptide repeat (TPR)-containing, alpha [Source:MGI Symbol;Acc:MGI:1098703]	FALSE	84.549	79.176	64.441	66.627	74.372	62.89	68.495	63.304	72.129	74.649	77.912	69.504	56.818	73.994	77.063	78.335	69.053	68.795	68.294	80.383	70.924	81.228	75.643	77.871	74.348	67.447	88.761	69.485	69.97	89.172	75.781	62.665	46.997	64.825	68.36	75.284	80.484	68.867
ENSMUSG00000004939	Nmrk2	nicotinamide riboside kinase 2 [Source:MGI Symbol;Acc:MGI:1916814]	FALSE	2.131	0	0	0	0.068	0.193	0	0	0	0.077	0.642	0	0	0	0.163	0.69	0.061	0.118	0.077	0	0	0	0	0.982	0	0	0	0	0.198	0.143	0.37	0	0	0.091	0	0	0	0
ENSMUSG00000004945	Tmem242	transmembrane protein 242 [Source:MGI Symbol;Acc:MGI:1917794]	FALSE	79.576	44.191	70.782	83.329	66.723	62.022	87.169	69.309	72.803	78.882	46.761	46.742	58.823	61.724	56.697	45.65	77.046	82.201	82.676	72.067	92.226	62.634	75.643	75.514	69.282	66.062	82.421	74.162	77.116	77.865	53.574	67.485	44.09	73.76	66.534	55.009	99.376	59.623
ENSMUSG00000004947	Dtx2	deltex 2, E3 ubiquitin ligase [Source:MGI Symbol;Acc:MGI:1921448]	FALSE	29.13	25.165	26.393	25.356	29.093	19.774	25.492	22.895	17.527	30.783	23.024	23.574	22.059	23.053	19.714	21.377	32.036	25.636	25.533	30.49	32.92	22.509	33.209	30.147	25.223	25.785	19.02	26.391	27.492	31.919	21.467	24.704	11.628	27.17	24.139	22.103	35.519	20.799
ENSMUSG00000004948	Zp3	zona pellucida glycoprotein 3 [Source:MGI Symbol;Acc:MGI:99215]	FALSE	0	0	0	0.061	0	0	0	0.25	0.674	0	0	0	0	0	0.163	0	0	0	0	0	0	0	0	0	0	0	0	0	0	0	0	0	0	0	0	0	0	0
ENSMUSG00000004951	Hspb1	heat shock protein 1 [Source:MGI Symbol;Acc:MGI:96240]	FALSE	71.05	1.228	2.399	1.573	2.117	1.736	1.395	4.003	0.674	9.928	1.426	1.219	2.34	1.487	1.14	1.655	2.152	0.588	1.307	5.544	2.905	0	0	21.996	1.212	0.213	0	2.338	1.489	6.87	1.851	1.607	1.454	0.821	1.623	0.831	2.456	2.773
ENSMUSG00000004952	Rasa4	RAS p21 protein activator 4 [Source:MGI Symbol;Acc:MGI:1858600]	FALSE	1.421	5.524	9.426	3.631	25.61	5.209	1.007	1.877	12.808	4.387	11.191	4.471	2.34	5.206	7.332	11.447	7.932	5.762	9.152	11.087	2.179	2.936	31.364	3.142	0.881	0.32	6.34	1.336	3.275	7.157	9.623	2.41	0.242	0.638	1.42	17.117	2.645	36.976
ENSMUSG00000004961	Syt5	synaptotagmin V [Source:MGI Symbol;Acc:MGI:1926368]	FALSE	3.552	22.096	4.285	4.841	9.288	14.468	2.247	5.63	24.268	25.242	133.227	86.981	12.7	83.29	51.321	150.327	5.288	9.525	6.537	30.49	6.778	10.765	16.604	6.186	9.583	6.393	19.02	22.048	12.108	11.164	78.464	14.461	3.876	14.405	7.505	45.203	6.99	8.782
ENSMUSG00000004980	Hnrnpa2b1	heterogeneous nuclear ribonucleoprotein A2/B1 [Source:MGI Symbol;Acc:MGI:104819]	TRUE	1416.03	1168	1655.24	1693.81	1629.7	1452.83	1788.93	1312.87	1685.26	1716.31	1272.17	1444.54	1425.8	1447.9	1357.32	1291.15	1624.18	1917.33	1824.17	1737.93	1838.94	1320.2	1571.89	1542.79	1632.8	1829.81	1388.47	1912.19	1785.58	1494.6	1232.29	1859.46	979.437	1852.65	1768.43	1203.38	1383.71	1446.21
ENSMUSG00000004988	Fxyd4	FXYD domain-containing ion transport regulator 4 [Source:MGI Symbol;Acc:MGI:1889005]	FALSE	0	0	0	0	0.273	0.096	0	0	0	0.923	0.143	0	0	0	0	0	0.123	0	0	0	0	0	0	0	0	0	0	0	0	0	0	0	0	0	0	0	0	0
ENSMUSG00000004994	Ccdc130	coiled-coil domain containing 130 [Source:MGI Symbol;Acc:MGI:1914986]	FALSE	22.736	20.868	24.679	25.961	28.342	26.718	19.061	17.265	34.379	24.78	29.226	30.484	24.733	22.682	25.416	25.928	23.366	25.636	20.611	5.544	26.143	23.488	42.434	24.157	25.223	25.146	44.38	31.402	26.896	16.031	23.872	28.721	15.747	29.176	22.719	25.427	18.137	25.883
ENSMUSG00000004996	Mri1	methylthioribose-1-phosphate isomerase 1 [Source:MGI Symbol;Acc:MGI:1915123]	FALSE	15.631	13.503	16.967	18.76	18.303	25.272	21.463	18.015	17.527	16.007	12.403	14.226	25.735	13.014	12.382	9.654	20.968	15.993	14.305	24.946	21.059	19.573	16.604	17.872	14.319	16.302	25.36	17.371	17.269	15.602	13.972	16.269	18.169	16.138	22.719	14.625	20.026	30.505
ENSMUSG00000005034	Prkacb	protein kinase, cAMP dependent, catalytic, beta [Source:MGI Symbol;Acc:MGI:97594]	FALSE	124.337	108.637	92.548	104.57	106.334	79.866	99.333	89.577	99.768	94.196	155.823	128.44	72.861	136.833	116.979	178.323	108.221	89.022	109.593	94.242	97.067	119.396	123.611	99.769	86.354	78.635	139.482	91.868	82.575	132.542	114.365	78.331	50.147	85.521	100.613	135.61	95.598	97.061
ENSMUSG00000005043	Sgsh	N-sulfoglucosamine sulfohydrolase (sulfamidase) [Source:MGI Symbol;Acc:MGI:1350341]	FALSE	20.604	9.207	16.453	12.89	15.844	14.565	16.581	15.889	24.268	17.854	7.77	5.284	11.698	11.899	4.888	5.654	17.033	27.048	15.612	19.403	17.186	12.722	18.449	9.918	9.583	28.023	0	29.732	29.874	11.164	5.089	24.303	8.963	24.252	21.908	7.479	15.681	39.287
ENSMUSG00000005045	Chd5	chromodomain helicase DNA binding protein 5 [Source:MGI Symbol;Acc:MGI:3036258]	FALSE	1.421	2.455	1.542	1.755	3.073	3.376	0.62	1.126	3.371	0.847	42.057	15.852	5.682	16.36	5.702	44.96	2.46	1.058	1.538	8.315	1.21	0.979	3.69	1.866	1.322	1.172	12.68	0.668	0.893	2.433	7.587	1.607	0.969	1.55	1.623	16.951	1.322	4.16
ENSMUSG00000005054	Cstb	cystatin B [Source:MGI Symbol;Acc:MGI:109514]	FALSE	26.999	16.572	24.337	20.938	21.513	22.86	16.581	21.268	22.92	43.096	18.533	14.632	32.085	17.476	14.826	18.756	27.117	16.581	22.611	24.946	17.913	28.381	23.984	26.317	17.954	15.876	38.04	18.374	15.582	44.944	16.655	15.265	28.586	15.135	19.068	16.619	28.528	43.446
ENSMUSG00000005057	Sh2b2	SH2B adaptor protein 2 [Source:MGI Symbol;Acc:MGI:1345171]	FALSE	11.368	39.895	10.969	13.555	8.059	10.321	20.765	13.011	13.482	11.467	32.22	32.11	8.356	25.284	32.096	36.823	11.744	15.288	11.921	13.859	17.671	7.829	11.07	38.003	27.426	23.335	19.02	20.044	16.078	12.739	34.791	16.269	3.149	12.582	15.619	34.9	20.404	24.959
ENSMUSG00000005069	Pex5	peroxisomal biogenesis factor 5 [Source:MGI Symbol;Acc:MGI:1098808]	FALSE	24.157	38.668	41.475	29.41	37.493	31.734	21.695	26.523	33.705	33.169	41.558	41.865	37.099	40.901	33.725	39.306	29.699	24.343	30.148	27.718	21.786	26.424	23.984	33.486	35.797	20.884	31.7	27.393	21.239	42.797	40.527	23.901	17.927	21.791	31.442	38.224	31.362	38.362
ENSMUSG00000005078	Jkamp	JNK1/MAPK8-associated membrane protein [Source:MGI Symbol;Acc:MGI:1915057]	FALSE	93.075	235.074	111.743	122.603	104.968	99.254	120.176	114.848	142.236	122.132	153.756	188.188	90.575	220.495	229.885	171.566	121.995	161.58	115.361	116.417	112.559	101.78	112.541	102.715	253.335	154.606	114.121	146.654	165.943	98.333	222.438	125.129	63.229	166.301	148.688	143.754	142.074	93.826
ENSMUSG00000005087	Cd44	CD44 antigen [Source:MGI Symbol;Acc:MGI:88338]	FALSE	90.233	7.979	36.505	27.232	75.328	150.955	16.891	44.038	16.853	30.013	15.753	12.6	17.38	8.924	9.124	10.068	24.903	18.933	20.38	58.208	12.587	132.118	64.573	56.268	15.751	16.729	114.121	32.738	20.147	41.366	7.402	18.88	4.845	20.149	19.473	22.768	17.004	478.373
ENSMUSG00000005089	Slc1a2	solute carrier family 1 (glial high affinity glutamate transporter), member 2 [Source:MGI Symbol;Acc:MGI:101931]	FALSE	46.893	399.564	29.135	49.138	82.021	160.697	20.146	73.563	184.705	52.023	692.721	439.784	101.27	296.72	962.552	988.984	42.059	165.344	44.837	230.062	31.71	109.609	73.798	56.562	2230.56	110.92	285.303	165.696	207.826	88.313	1064.63	126.937	16.716	409.462	97.164	230.504	61.402	93.364
ENSMUSG00000005102	Eif2ak4	eukaryotic translation initiation factor 2 alpha kinase 4 [Source:MGI Symbol;Acc:MGI:1353427]	TRUE	36.235	27.62	42.161	47.504	52.586	32.024	41.144	32.403	35.053	38.787	32.647	29.671	59.492	21.194	32.259	30.341	40.214	33.986	41.838	66.524	41.151	28.381	47.968	34.468	26.215	36.654	38.04	29.064	32.553	24.762	23.317	42.178	19.38	34.646	39.555	23.765	36.841	46.22
ENSMUSG00000005103	Wdr1	WD repeat domain 1 [Source:MGI Symbol;Acc:MGI:1337100]	FALSE	166.257	46.647	81.922	70.984	70.07	71.957	64.621	135.241	63.366	71.725	65.152	56.497	51.136	52.428	49.04	54.476	81.166	47.98	68.986	77.611	57.853	244.663	75.643	105.465	47.583	40.916	95.101	58.461	46.15	120.375	44.969	43.986	72.434	42.031	68.766	63.65	81.428	152.987
ENSMUSG00000005107	Slc2a9	solute carrier family 2 (facilitated glucose transporter), member 9 [Source:MGI Symbol;Acc:MGI:2152844]	FALSE	0.71	0.614	1.028	0.363	0.546	1.447	0.232	3.003	0.674	1.77	0.998	0.406	2.005	0	0.978	0.414	0.984	0.118	0.615	2.772	0.726	3.915	3.69	0.393	0.551	0.533	0	1.002	0.397	0.286	0.833	0.201	2.907	0.638	1.217	1.662	0.378	9.706
ENSMUSG00000005124	Ccn4	cellular communication network factor 4 [Source:MGI Symbol;Acc:MGI:1197008]	FALSE	89.523	10.434	124.768	120.425	148.335	35.303	36.882	25.647	26.29	39.402	21.242	12.194	18.382	20.451	16.781	10.757	171.555	7.879	51.528	47.121	14.766	37.189	35.054	92.012	7.27	4.688	107.781	12.36	6.352	83.733	10.456	11.85	6.783	7.567	12.171	10.47	45.91	18.95
ENSMUSG00000005125	Ndrg1	N-myc downstream regulated gene 1 [Source:MGI Symbol;Acc:MGI:1341799]	FALSE	9.947	9.207	26.393	7.262	14.888	7.041	5.036	21.769	2.696	20.163	12.546	31.297	121.657	3.718	6.354	4.827	13.774	3.528	6.845	13.859	3.389	28.381	9.225	11.391	5.507	1.811	19.02	1.336	2.382	22.901	3.609	4.017	13.082	3.465	14.199	23.433	8.124	12.941
ENSMUSG00000005131	4930550C14Rik	RIKEN cDNA 4930550C14 gene [Source:MGI Symbol;Acc:MGI:1922561]	FALSE	1.421	0.614	0.857	0.182	0.615	0.289	0.387	0.751	0.674	1.847	0.143	0.406	0.334	0.372	0.326	0	0.922	0.353	0.692	0	0.726	2.936	0	0.687	0.22	0.213	0	0	0.099	0.573	0	0	0.727	0.365	0.203	0.166	0.378	0.462
ENSMUSG00000005142	Man2b1	mannosidase 2, alpha B1 [Source:MGI Symbol;Acc:MGI:107286]	FALSE	26.999	23.323	26.222	29.289	34.42	42.441	35.952	46.29	32.357	40.941	23.167	24.794	52.473	22.31	23.461	17.515	33.081	47.157	38.915	38.806	38.972	41.103	64.573	26.317	29.299	44.219	95.101	35.745	41.287	32.205	18.228	40.973	26.89	34.464	37.527	24.43	37.219	308.747
ENSMUSG00000005148	Klf5	Kruppel-like factor 5 [Source:MGI Symbol;Acc:MGI:1338056]	FALSE	5.684	4.296	44.56	7.141	13.522	16.398	3.874	5.755	9.437	92.118	13.33	8.129	11.364	9.668	7.006	19.584	14.02	7.291	10.844	30.49	7.988	7.829	7.38	39.378	4.406	3.623	76.081	25.389	14.093	17.749	5.737	6.829	13.324	12.947	7.1	4.321	8.502	10.631
ENSMUSG00000005150	Wdr83	WD repeat domain containing 83 [Source:MGI Symbol;Acc:MGI:1915086]	TRUE	22.736	29.461	18.852	24.267	23.22	29.419	22.935	18.015	15.504	27.474	27.159	37.394	29.746	33.465	26.882	28.41	20.66	22.461	25.918	27.718	23.48	22.509	25.829	21.702	32.493	20.991	25.36	18.374	26.797	20.611	24.705	23.499	22.53	20.788	26.37	31.41	17.57	31.429
ENSMUSG00000005161	Prdx2	peroxiredoxin 2 [Source:MGI Symbol;Acc:MGI:109486]	TRUE	522.217	489.788	288.098	353.044	279.391	653.783	322.097	358.807	350.535	390.252	397.113	352.396	255.012	456.978	491.703	411.537	331.735	365.849	353.851	357.566	374.228	395.376	345.004	341.043	424.722	336.277	367.724	368.474	345.98	537.181	470.044	331.803	1420.34	340.352	324.355	419.794	426.034	303.663
ENSMUSG00000005198	Polr2a	polymerase (RNA) II (DNA directed) polypeptide A [Source:MGI Symbol;Acc:MGI:98086]	TRUE	142.1	121.526	135.394	140.334	126.412	148.061	159.228	143.247	107.183	155.685	96.088	99.175	114.973	140.552	124.474	92.127	147.575	144.999	148.354	138.591	143.059	134.076	164.2	139.736	134.708	159.721	120.461	135.296	138.352	193.23	126.209	117.296	166.671	131.564	134.691	124.31	208.199	141.432
ENSMUSG00000005202	Shbg	sex hormone binding globulin [Source:MGI Symbol;Acc:MGI:98295]	FALSE	0.71	0	0.514	0.726	1.639	0.965	0.31	0.626	0.674	0.462	0.784	2.032	176.804	0.744	1.14	1.103	0.984	0.588	0.461	0	0.242	0	1.845	1.08	0.551	0.107	0	0.334	0.496	1.718	0.925	0.603	0.242	0.547	0.811	0.499	0	0.462
ENSMUSG00000005204	Senp3	SUMO/sentrin specific peptidase 3 [Source:MGI Symbol;Acc:MGI:2158736]	FALSE	41.209	29.461	29.992	35.099	36.128	37.522	36.882	33.404	22.245	36.247	32.291	26.826	35.428	23.425	28.349	29.652	32.282	29.164	32.916	44.349	37.035	31.317	33.209	36.628	29.849	33.457	19.02	31.402	31.263	33.923	26.463	30.931	28.586	33.278	35.498	26.59	35.896	44.833
ENSMUSG00000005220	Corin	corin, serine peptidase [Source:MGI Symbol;Acc:MGI:1349451]	FALSE	31.972	1.841	38.39	50.893	35.649	11.382	8.988	9.883	6.741	3.617	3.493	1.626	5.682	5.577	5.865	1.655	20.353	1.764	19.227	11.087	2.663	6.851	7.38	8.052	2.313	1.705	0	143.982	1.588	11.308	2.961	2.812	1.211	2.462	10.548	4.155	10.769	4.16
ENSMUSG00000005225	Plekha8	pleckstrin homology domain containing, family A (phosphoinositide binding specific) member 8 [Source:MGI Symbol;Acc:MGI:2681164]	FALSE	23.446	19.027	28.107	27.897	29.844	19.581	27.197	19.642	29.661	29.09	20.315	23.574	20.388	29.746	20.854	22.618	26.072	31.634	34.455	22.175	34.373	16.637	35.054	23.469	19.716	24.081	0	27.059	27.393	29.629	21.467	27.717	10.901	23.888	31.847	19.112	26.261	24.959
ENSMUSG00000005232	G6pc2	glucose-6-phosphatase, catalytic, 2 [Source:MGI Symbol;Acc:MGI:1277193]	FALSE	0	0	0	0.121	0.478	0.289	0.387	0	0	0.847	0.499	0.813	0	0.744	0.326	0.69	1.599	0.235	0.538	0	0.242	0	0	0.098	0.33	0.107	0	0	0	0.716	0.185	0.402	0.242	0.274	0.406	2.327	0.189	0
ENSMUSG00000005233	Spc25	SPC25, NDC80 kinetochore complex component, homolog (S. cerevisiae) [Source:MGI Symbol;Acc:MGI:1913692]	FALSE	48.314	15.958	38.219	45.749	34.488	58.067	52.301	44.663	41.795	48.175	16.609	29.671	86.898	43.504	19.388	14.067	45.379	69.383	46.298	47.121	58.095	47.954	59.038	44.091	39.542	68.726	57.061	50.778	69.871	48.093	18.136	62.464	70.738	78.774	50.712	18.613	47.799	48.531
ENSMUSG00000005237	Dnah2	dynein, axonemal, heavy chain 2 [Source:MGI Symbol;Acc:MGI:107731]	TRUE	0	0	1.371	0.968	1.639	0.482	0.232	0	44.491	1.154	2.994	0.813	0.668	0.372	0.163	2.62	0.738	4.469	0.385	0	0	1.957	3.69	0.393	0.33	0	6.34	26.725	0.992	0.429	0.463	1.808	0	2.371	0.203	0.665	0	0.462
ENSMUSG00000005251	Ripk4	receptor-interacting serine-threonine kinase 4 [Source:MGI Symbol;Acc:MGI:1919638]	FALSE	4.973	1.228	0.857	0.605	1.229	2.508	1.007	2.002	4.719	39.941	1.212	1.626	17.045	1.487	0.978	1.517	1.414	1.764	1	5.544	0.726	0.979	1.845	1.473	1.652	1.705	6.34	4.343	1.489	6.155	2.498	1.004	2.423	0.638	0.609	4.819	4.912	0.462
ENSMUSG00000005262	Ufd1	ubiquitin recognition factor in ER-associated degradation 1 [Source:MGI Symbol;Acc:MGI:109353]	FALSE	48.314	45.419	43.703	45.326	48.42	55.559	51.139	42.286	43.817	48.791	49.327	53.652	44.452	39.414	38.45	41.926	46.363	39.866	45.76	47.121	44.781	41.103	46.124	50.179	51.438	45.497	25.36	38.417	43.471	43.942	41.175	48.405	45.544	46.499	45.438	44.705	59.701	51.766
ENSMUSG00000005267	Zfp287	zinc finger protein 287 [Source:MGI Symbol;Acc:MGI:2176561]	FALSE	14.21	38.054	30.164	37.943	35.24	17.941	22.703	31.902	34.379	19.162	49.755	54.871	14.706	54.287	44.641	53.925	22.444	31.987	34.07	38.806	34.857	16.637	25.829	19.247	31.281	34.203	25.36	36.079	33.447	20.611	44.043	38.965	2.423	39.478	22.922	36.728	23.805	8.782
ENSMUSG00000005268	Prlr	prolactin receptor [Source:MGI Symbol;Acc:MGI:97763]	FALSE	1.421	0	1.542	0.847	6.761	2.604	1.472	2.252	3.371	21.24	6.701	0.813	10.027	0.744	1.14	5.103	6.702	0.47	1.615	0	1.21	3.915	3.69	2.259	0.441	1.066	0	1.002	0.397	5.01	1.11	0.603	0.485	0.365	0.811	14.292	2.645	2.311
ENSMUSG00000005299	Letm1	leucine zipper-EF-hand containing transmembrane protein 1 [Source:MGI Symbol;Acc:MGI:1932557]	FALSE	51.156	49.715	39.247	42.966	36.606	48.228	57.415	43.037	42.469	51.023	41.914	50.807	31.751	34.58	37.147	45.65	36.033	54.566	45.298	63.752	51.559	52.847	55.348	40.556	45.49	60.841	12.68	50.11	52.403	47.807	39.972	59.451	60.806	61.634	44.627	39.387	57.812	46.682
ENSMUSG00000005312	Ubqln1	ubiquilin 1 [Source:MGI Symbol;Acc:MGI:1860276]	FALSE	159.152	150.987	92.719	98.155	87.758	97.614	123.896	112.471	104.486	127.75	101.862	99.175	105.28	113.78	102.968	103.85	105.762	123.596	92.597	127.504	102.876	93.951	110.696	113.714	123.694	145.549	114.121	114.584	114.83	139.412	109.646	109.864	103.443	117.888	112.784	122.814	143.586	105.843
ENSMUSG00000005320	Fgfr4	fibroblast growth factor receptor 4 [Source:MGI Symbol;Acc:MGI:95525]	FALSE	2.131	3.069	1.714	4.055	6.898	9.742	3.874	5.505	3.371	18.547	10.051	6.91	83.222	5.577	6.68	6.896	4.366	2.234	5.23	11.087	1.936	2.936	12.915	268.572	13.548	5.114	38.04	4.009	3.374	7.872	4.349	3.816	0.727	3.92	7.303	3.49	4.723	6.933
ENSMUSG00000005338	Cadm3	cell adhesion molecule 3 [Source:MGI Symbol;Acc:MGI:2137858]	FALSE	12.078	207.454	16.282	18.699	21.717	40.029	9.453	18.391	39.772	14.391	285.984	168.272	32.085	110.433	153.963	293.62	24.903	40.336	15.92	41.577	9.44	23.488	22.139	14.141	93.293	33.457	82.421	131.956	41.982	32.778	215.868	48.204	5.33	64.916	27.993	316.59	25.883	23.572
ENSMUSG00000005339	Fcer1a	Fc receptor, IgE, high affinity I, alpha polypeptide [Source:MGI Symbol;Acc:MGI:95494]	FALSE	0	0	0	0.061	0	0	0	0	0	0	0	0	0	0	0	0	0	0	0	0	0	0	0	0	0	0	0	0	0	0.143	0	0	0	0	0.203	0	0	0.462
ENSMUSG00000005354	Txn2	thioredoxin 2 [Source:MGI Symbol;Acc:MGI:1929468]	FALSE	174.783	99.431	110.886	101.847	107.358	166.195	132.961	98.084	106.509	125.595	87.606	97.549	149.398	104.484	89.771	87.438	107.852	114.541	99.98	105.329	116.674	136.033	114.386	127.069	108.604	117.1	107.781	100.554	106.196	119.517	84.201	109.463	133.24	104.941	112.581	103.702	145.475	123.406
ENSMUSG00000005355	Casp14	caspase 14 [Source:MGI Symbol;Acc:MGI:1335092]	FALSE	0	0	0	0	0	0	0	0	0	0.385	0	0	0	0	0	0	0	0	0	0	0	0	0	0	0.11	0	0	0	0	0	0	0	0	0	0	0	0	0
ENSMUSG00000005357	Slc1a6	solute carrier family 1 (high affinity aspartate/glutamate transporter), member 6 [Source:MGI Symbol;Acc:MGI:1096331]	FALSE	1.421	3.683	5.142	5.386	4.985	2.701	2.092	0.626	0.674	3.386	9.552	6.91	1.337	1.859	6.191	10.895	7.194	3.293	2	5.544	1.21	1.957	7.38	2.946	1.212	1.598	0	1.002	3.374	3.721	4.164	5.624	0	3.1	2.637	5.152	2.456	2.311
ENSMUSG00000005360	Slc1a3	solute carrier family 1 (glial high affinity glutamate transporter), member 3 [Source:MGI Symbol;Acc:MGI:99917]	FALSE	100.891	23.323	804.139	126.839	285.401	126.165	112.196	57.549	237.285	150.914	68.36	67.878	70.187	67.673	68.917	40.409	171.064	191.45	367.387	160.766	170.17	100.801	136.526	58.723	48.905	184.76	183.862	522.477	367.715	135.977	49.41	493.888	37.792	523.156	155.179	48.195	138.674	69.329
ENSMUSG00000005362	Crbn	cereblon [Source:MGI Symbol;Acc:MGI:1913277]	FALSE	34.814	34.371	32.049	22.633	29.844	27.008	26.654	27.524	37.75	30.09	34.002	33.736	22.059	36.811	30.467	33.099	26.686	25.636	28.84	24.946	24.206	28.381	33.209	27.594	33.815	25.785	19.02	32.738	27.69	25.764	33.403	26.713	22.53	25.802	26.979	30.745	29.851	36.051
ENSMUSG00000005364	Il5ra	interleukin 5 receptor, alpha [Source:MGI Symbol;Acc:MGI:96558]	FALSE	0	0	0.343	0.061	0.41	0.386	0.387	0.25	1.348	0.154	0.356	0	0	0.372	0.652	0.414	0.061	0	0.385	0	0	0	1.845	0	0.33	0.107	0	0	0.198	0.429	0.093	0	0.242	0.456	0	0.997	0.378	4.16
ENSMUSG00000005370	Msh6	mutS homolog 6 [Source:MGI Symbol;Acc:MGI:1343961]	FALSE	61.103	33.144	45.417	51.498	46.918	59.9	64.234	43.913	44.491	55.563	34.215	36.987	40.775	36.439	31.118	33.651	56.693	71.735	48.759	49.893	65.599	52.847	59.038	42.814	37.78	66.488	38.04	45.767	61.335	60.116	27.018	68.891	42.152	60.175	49.089	28.585	77.461	43.446
ENSMUSG00000005371	Fbxo11	F-box protein 11 [Source:MGI Symbol;Acc:MGI:2147134]	FALSE	139.968	194.565	157.332	164.359	164.384	117.291	154.889	134.99	143.584	154.608	184.692	168.679	100.601	162.861	192.087	180.53	148.005	134.298	165.428	163.538	158.067	130.161	142.06	151.422	159.381	129.673	120.461	159.683	136.764	139.412	187.37	135.171	55.234	141.32	134.691	152.894	143.397	106.767
ENSMUSG00000005373	Mlxipl	MLX interacting protein-like [Source:MGI Symbol;Acc:MGI:1927999]	FALSE	2.842	1.228	4.456	11.437	7.034	5.787	7.128	2.377	8.089	17.085	3.065	5.284	564.503	13.014	4.236	3.586	3.443	14.817	10.152	5.544	13.555	8.808	9.225	3.633	8.041	4.156	6.34	3.007	7.444	6.155	3.516	5.222	0.727	7.932	3.448	6.814	5.29	13.404
ENSMUSG00000005374	Tbl2	transducin (beta)-like 2 [Source:MGI Symbol;Acc:MGI:1351652]	FALSE	38.367	31.916	70.097	65.356	72.528	70.606	74.694	44.788	52.58	51.331	32.576	46.336	88.903	44.248	36.984	29.376	64.072	88.434	67.755	63.752	81.091	59.698	62.728	67.659	47.693	94.405	88.761	52.448	86.545	47.091	33.773	86.968	46.271	89.715	80.125	47.198	63.102	74.414
ENSMUSG00000005378	Bud23	BUD23, rRNA methyltransferase and ribosome maturation factor [Source:MGI Symbol;Acc:MGI:1913388]	FALSE	123.627	78.563	105.745	107.535	99.368	125.683	133.193	104.714	98.419	116.36	85.04	84.543	118.984	86.636	93.192	81.094	105.946	118.657	109.362	94.242	123.452	101.78	129.146	102.814	100.343	106.125	101.441	102.558	107.387	106.062	80.222	104.441	105.623	107.038	116.638	93.398	119.781	119.247
ENSMUSG00000005397	Nid1	nidogen 1 [Source:MGI Symbol;Acc:MGI:97342]	FALSE	127.179	59.536	1016.14	483.878	412.632	174.972	375.406	1178.26	86.285	72.648	84.327	73.162	179.144	87.38	83.417	54.338	485.09	78.085	352.851	321.532	287.328	168.328	274.896	131.193	57.937	76.397	215.562	84.184	63.023	342.662	59.126	43.383	207.612	121.17	642.218	73.456	300.396	117.398
ENSMUSG00000005410	Mcm5	minichromosome maintenance complex component 5 [Source:MGI Symbol;Acc:MGI:103197]	FALSE	206.755	65.673	144.992	175.857	125.456	258.118	251.588	157.76	138.192	179.388	59.735	77.633	138.034	85.893	65.006	42.891	171.74	222.614	170.965	155.222	228.265	175.179	188.184	145.923	104.859	260.625	133.141	160.017	207.032	192.515	52.926	205.067	225.055	189.459	177.492	67.14	279.992	202.442
ENSMUSG00000005413	Hmox1	heme oxygenase 1 [Source:MGI Symbol;Acc:MGI:96163]	FALSE	11.368	2.455	5.998	3.933	5.737	6.077	4.029	8.632	7.415	3.617	3.635	5.69	5.682	4.462	3.258	4.137	6.948	3.646	4.999	8.315	3.147	2.936	7.38	9.623	3.745	4.369	12.68	3.007	4.367	10.735	2.406	5.021	6.056	5.288	3.448	2.991	8.691	69.329
ENSMUSG00000005417	Mprip	myosin phosphatase Rho interacting protein [Source:MGI Symbol;Acc:MGI:1349438]	FALSE	417.063	362.124	487.419	422.153	498.751	389.202	367.347	553.348	364.017	503.534	465.259	508.068	309.825	462.928	412.685	475.943	456.866	331.628	425.452	440.72	389.72	539.238	396.662	410.665	345.967	281.296	405.764	311.682	331.192	574.968	418.505	338.23	285.861	295.403	453.164	439.903	353.107	372.068
ENSMUSG00000005442	Cic	capicua transcriptional repressor [Source:MGI Symbol;Acc:MGI:1918972]	FALSE	85.26	143.622	144.478	135.856	171.828	127.13	96.699	117.726	130.102	130.058	152.829	171.117	132.352	148.732	128.384	136.673	129.066	119.363	143.586	138.591	119.579	116.46	108.851	115.481	92.412	91.954	145.822	105.23	129.817	121.52	143.789	172.931	81.398	118.435	114.812	219.204	92.197	124.793
ENSMUSG00000005447	Pafah1b3	platelet-activating factor acetylhydrolase, isoform 1b, subunit 3 [Source:MGI Symbol;Acc:MGI:108414]	FALSE	58.971	73.652	46.103	68.685	67.816	47.457	50.984	37.032	57.973	62.951	103.644	85.762	43.783	94.445	93.518	103.436	61.366	46.804	63.372	66.524	53.254	38.167	62.728	45.76	57.606	44.645	44.38	42.426	52.602	71.71	106.87	56.037	22.045	49.234	41.99	79.771	56.49	43.909
ENSMUSG00000005465	Il27ra	interleukin 27 receptor, alpha [Source:MGI Symbol;Acc:MGI:1355318]	FALSE	0	0.614	1.028	0.666	2.39	0.482	0.387	15.013	0.674	0.385	0.428	0.813	1.671	0.372	0.326	0.414	2.644	0.118	0.769	2.772	0.242	2.936	0	0.786	0	0.32	0	0	0.496	0.859	0.555	1.004	0.242	0.091	0.406	0.499	0.378	3.235
ENSMUSG00000005469	Prkaca	protein kinase, cAMP dependent, catalytic, alpha [Source:MGI Symbol;Acc:MGI:97592]	FALSE	104.443	87.155	68.383	69.834	62.557	53.63	60.669	69.309	78.87	61.643	81.262	65.439	86.898	78.084	79.018	87.024	69.483	62.68	68.755	66.524	68.988	72.42	81.177	129.72	54.082	65.849	69.741	71.156	72.352	96.186	84.663	56.639	46.028	66.01	73.025	79.438	79.728	73.489
ENSMUSG00000005470	Asf1b	anti-silencing function 1B histone chaperone [Source:MGI Symbol;Acc:MGI:1914179]	FALSE	24.157	9.207	20.223	14.039	10.312	29.902	25.337	22.895	14.83	19.701	6.558	10.568	20.722	10.783	7.983	5.103	15.68	26.107	17.843	19.403	25.417	26.424	20.294	13.944	17.183	29.195	12.68	18.04	26.202	20.898	6.662	21.29	38.034	26.623	18.662	9.971	24.183	24.034
ENSMUSG00000005474	Myl10	myosin, light chain 10, regulatory [Source:MGI Symbol;Acc:MGI:1891705]	FALSE	0	0	0	0.061	0.068	0	0	0	0	0	0	0	0	0	0	0	0	0	0	0	0	0	0	0	0	0	0	0	0	0	0	0.201	0	0	0	0	0	0.462
ENSMUSG00000005481	Ddx39	DEAD (Asp-Glu-Ala-Asp) box polypeptide 39 [Source:MGI Symbol;Acc:MGI:1915528]	TRUE	29.841	11.662	13.197	14.584	14.069	24.596	23.012	19.266	13.482	21.548	10.55	17.478	17.714	13.014	12.219	10.068	17.893	23.637	14.689	19.403	21.786	16.637	25.829	18.461	15.2	29.089	19.02	17.705	21.438	19.752	10.918	23.901	26.406	21.882	22.11	13.461	25.694	28.656
ENSMUSG00000005483	Dnajb1	DnaJ heat shock protein family (Hsp40) member B1 [Source:MGI Symbol;Acc:MGI:1931874]	FALSE	56.129	30.688	39.761	39.819	33.123	62.697	41.608	41.41	50.558	43.096	35.855	37.394	43.115	43.504	38.613	34.479	41.136	44.099	41.299	63.752	45.266	44.039	53.503	46.841	37.89	49.76	38.04	55.789	48.929	57.826	35.623	43.383	68.558	42.943	44.83	43.043	81.05	44.833
ENSMUSG00000005493	Msh4	mutS homolog 4 [Source:MGI Symbol;Acc:MGI:1860077]	FALSE	0	0	0	0.121	0.341	0	0.077	0.125	0	0.231	0.285	0	0.334	0	0	0.552	0.123	0.118	0	0	0	0.979	0	0.098	0	0.107	0	0	0.298	0	0.278	0	0	0.274	0.406	0.166	0.378	0
ENSMUSG00000005501	Usp40	ubiquitin specific peptidase 40 [Source:MGI Symbol;Acc:MGI:2443184]	FALSE	35.525	20.254	39.59	52.83	62.352	36.364	37.967	31.777	49.21	42.635	40.56	47.555	52.139	42.389	36.006	35.306	46.67	38.572	49.451	52.665	48.654	34.253	47.968	44.68	37.56	32.924	63.401	34.743	42.181	41.652	29.239	46.195	14.778	32.367	37.324	39.387	27.961	33.278
ENSMUSG00000005503	Evx1	even-skipped homeobox 1 [Source:MGI Symbol;Acc:MGI:95461]	FALSE	4.973	3.683	0.686	1.392	0.41	1.64	3.719	2.002	3.371	2.386	7.912	0	0.668	2.975	3.91	3.034	2.767	1.176	1.231	0	14.04	4.893	1.845	0.884	11.675	3.623	12.68	0	0.298	1.288	35.623	1.004	0.727	1.003	0.811	1.163	4.723	1.849
ENSMUSG00000005505	Kbtbd4	kelch repeat and BTB (POZ) domain containing 4 [Source:MGI Symbol;Acc:MGI:1914386]	FALSE	28.42	24.551	18.338	27.292	24.586	27.876	26.034	24.521	34.379	24.626	28.085	29.265	18.717	26.772	28.186	32.41	24.657	31.516	26.072	30.49	23.48	21.53	25.829	23.666	24.012	23.015	19.02	29.064	28.484	30.344	28.221	30.529	33.916	23.158	24.139	19.112	42.698	20.799
ENSMUSG00000005506	Celf1	CUGBP, Elav-like family member 1 [Source:MGI Symbol;Acc:MGI:1342295]	TRUE	1215.66	664.713	856.754	813.927	732.999	1040.67	990.622	843.721	835.89	927.032	791.875	892.98	1293.44	931.061	715.886	781.561	864.91	941.612	778.688	1488.47	977.205	859.258	937.23	1160.41	782.144	905.155	931.99	855.54	916.161	831.177	728.845	910.85	1050.66	816.097	919.918	798.373	787.265	1066.75
ENSMUSG00000005510	Ndufs3	NADH:ubiquinone oxidoreductase core subunit S3 [Source:MGI Symbol;Acc:MGI:1915599]	FALSE	16.341	16.572	14.054	13.616	14.205	21.028	15.264	15.263	14.83	16.084	13.401	16.665	15.04	16.732	11.568	14.619	13.22	15.288	14.228	16.631	17.186	14.68	18.449	16.89	14.87	15.237	31.7	16.035	15.284	17.462	13.324	12.854	20.349	13.311	12.374	11.966	17.948	16.177
ENSMUSG00000005514	Por	P450 (cytochrome) oxidoreductase [Source:MGI Symbol;Acc:MGI:97744]	FALSE	214.571	273.128	280.386	266.447	215.809	192.142	327.289	196.668	221.781	244.11	230.527	265.821	209.224	336.506	299.616	240.799	235.873	355.618	262.024	243.921	324.847	223.133	302.57	178.525	307.857	387.315	190.202	277.608	378.335	216.561	352.718	321.76	96.175	335.793	203.457	276.04	370.3	244.04
ENSMUSG00000005533	Igf1r	insulin-like growth factor I receptor [Source:MGI Symbol;Acc:MGI:96433]	FALSE	871.783	1053.23	986.321	1325.04	1272.45	1051.28	1325.04	886.883	1291.59	1258.64	1111.5	1131.97	467.913	1418.9	1510.14	1186.62	1223.45	1335.8	1620.36	1169.71	1824.91	1341.73	1328.36	1845.44	1544.9	1560.02	1223.63	1874.44	1283.08	1246.41	1409.67	1115.72	521.575	1463.98	1355.43	1087.04	1218.4	756.153
ENSMUSG00000005534	Insr	insulin receptor [Source:MGI Symbol;Acc:MGI:96575]	FALSE	101.601	172.469	96.49	117.096	107.836	109.768	120.099	133.864	119.317	119.438	135.864	176.808	190.842	169.554	190.295	162.601	119.166	114.188	124.513	124.732	124.662	106.673	105.162	107.92	174.25	114.223	95.101	100.554	119.197	115.366	186.352	132.761	90.119	132.384	132.46	136.275	81.239	132.188
ENSMUSG00000005540	Fcer2a	Fc receptor, IgE, low affinity II, alpha polypeptide [Source:MGI Symbol;Acc:MGI:95497]	FALSE	0	0	0	0	0.068	0	0	0.125	0	0.154	0	0	0.668	0	0	0	0	0	0	0	0.242	0	0	0	0	0	0	0	0.099	0	0	0	0	0.091	0	0.166	0.189	0
ENSMUSG00000005547	Cyp2a5	cytochrome P450, family 2, subfamily a, polypeptide 5 [Source:MGI Symbol;Acc:MGI:88597]	FALSE	0	0	0	0	0	0.096	0	0	0	0.231	0.285	0	0	0	0	0.276	0	0	0	0	0	0	0	0	0	0.107	0	0	0.099	0.143	0	0	0	0	0	0	0	0
ENSMUSG00000005553	Atp4a	ATPase, H+/K+ exchanging, gastric, alpha polypeptide [Source:MGI Symbol;Acc:MGI:88113]	FALSE	3.552	5.524	0.514	0.666	1.161	1.447	0.62	0.5	2.696	1.154	2.352	2.845	12.366	2.231	1.14	0.965	0.738	2.352	0.769	2.772	0.242	2.936	0	0.589	2.533	2.557	6.34	0.668	2.382	1.718	1.851	2.41	0.242	1.641	1.217	4.321	0.567	2.773
ENSMUSG00000005566	Trim28	tripartite motif-containing 28 [Source:MGI Symbol;Acc:MGI:109274]	FALSE	517.954	342.484	420.75	474.982	404.095	396.244	606.77	403.97	418.619	528.083	276.147	308.092	417.779	345.058	325.521	265.485	500.77	547.774	458.292	443.492	555.048	383.632	455.7	463.398	369.759	558.33	399.424	427.937	468.948	526.589	309.692	469.183	309.602	442.74	429.227	298.642	624.22	357.278
ENSMUSG00000005575	Ube2m	ubiquitin-conjugating enzyme E2M [Source:MGI Symbol;Acc:MGI:108278]	FALSE	197.519	136.871	110.886	102.997	93.836	135.039	117.464	121.604	115.946	121.593	104.286	93.891	116.644	100.022	116.653	109.504	112.095	105.016	105.363	102.558	117.884	141.905	103.317	143.566	111.908	118.805	126.801	116.589	112.945	159.308	119.454	104.441	144.384	100.929	110.958	131.123	128.66	137.272
ENSMUSG00000005580	Adcy9	adenylate cyclase 9 [Source:MGI Symbol;Acc:MGI:108450]	FALSE	7.105	44.805	31.021	13.434	27.386	25.465	6.741	23.645	14.156	7.85	55.03	25.607	25.735	27.515	27.534	44.133	11.191	9.878	23.995	36.034	9.198	185.944	27.674	25.433	18.064	6.18	25.36	11.024	9.528	18.035	34.606	11.649	18.654	10.303	11.968	51.186	7.935	31.892
ENSMUSG00000005583	Mef2c	myocyte enhancer factor 2C [Source:MGI Symbol;Acc:MGI:99458]	FALSE	499.481	27.62	83.979	90.772	82.567	87.775	44.63	421.86	55.951	37.324	90.814	196.317	73.863	111.549	45.13	86.196	97.768	31.399	90.751	88.698	55.432	560.769	177.114	894.587	26.986	28.662	145.822	35.745	36.623	191.656	42.656	50.212	29.313	36.834	316.038	53.014	38.73	699.303
ENSMUSG00000005609	Ctr9	CTR9 homolog, Paf1/RNA polymerase II complex component [Source:MGI Symbol;Acc:MGI:109345]	FALSE	69.629	75.494	58.442	52.769	55.796	58.549	55.4	52.545	49.21	65.799	73.064	58.936	56.818	73.25	65.495	73.095	54.91	45.511	55.143	58.208	50.591	55.783	79.332	61.767	65.867	49.44	44.38	60.132	52.602	80.727	74.948	47.802	51.843	47.775	55.783	86.917	75.382	71.64
ENSMUSG00000005610	Eif4g2	eukaryotic translation initiation factor 4, gamma 2 [Source:MGI Symbol;Acc:MGI:109207]	TRUE	610.319	495.926	359.052	373.438	308.962	443.99	468.308	419.108	382.892	438.505	346.147	382.067	321.857	430.579	435.006	351.82	400.173	467.807	371.54	371.425	426.513	471.711	415.112	428.734	523.192	496.317	412.104	441.634	444.633	489.517	442.563	377.998	421.039	452.861	405.494	433.588	605.138	370.681
ENSMUSG00000005611	Mrvi1	MRV integration site 1 [Source:MGI Symbol;Acc:MGI:1338023]	FALSE	17.052	0.614	8.912	1.936	3.483	2.508	0.465	2.877	0.674	1.308	2.495	1.626	2.005	2.975	1.466	1.103	18.693	0.235	1.461	0	0.726	364.059	3.69	3.437	1.101	0.533	0	0.668	0.496	5.868	1.018	1.406	0.727	0.365	2.434	9.307	1.7	11.093
ENSMUSG00000005615	Pcyt1a	phosphate cytidylyltransferase 1, choline, alpha isoform [Source:MGI Symbol;Acc:MGI:88557]	FALSE	134.284	100.658	98.375	72.436	65.835	114.687	72.912	97.583	84.263	61.72	80.549	68.284	96.256	82.546	80.973	83.162	72.373	77.733	76.292	77.611	75.039	152.67	88.557	71.783	65.206	73.627	76.081	72.158	75.329	106.348	80.87	62.665	82.124	72.666	67.954	93.731	74.249	73.027
ENSMUSG00000005621	Zfp592	zinc finger protein 592 [Source:MGI Symbol;Acc:MGI:2443541]	FALSE	56.129	39.281	70.268	59.547	67.338	70.992	67.643	72.437	55.277	51.177	56.741	50.4	63.837	47.222	42.36	48.684	68.007	48.921	62.91	58.208	61.968	56.762	57.193	54.205	49.566	46.776	101.441	52.782	47.738	58.542	44.784	49.007	54.75	47.228	64.709	55.507	60.835	85.506
ENSMUSG00000005625	Psmd4	proteasome (prosome, macropain) 26S subunit, non-ATPase, 4 [Source:MGI Symbol;Acc:MGI:1201670]	FALSE	215.992	165.104	176.355	194.919	184.052	268.149	199.906	197.043	205.602	212.942	186.047	180.059	198.863	203.019	182.148	186.598	189.633	200.858	190.884	160.766	191.229	265.215	204.788	254.334	204.54	189.342	190.202	198.1	194.725	225.435	165.07	196.43	231.838	191.374	200.617	177.656	241.64	225.552
ENSMUSG00000005628	Tmod4	tropomodulin 4 [Source:MGI Symbol;Acc:MGI:1355285]	FALSE	4.263	1.841	3.085	4.841	4.917	3.858	2.867	6.13	4.045	3.617	3.992	6.503	1.337	4.462	5.051	2.896	3.566	3.293	4.23	2.772	4.115	2.936	1.845	3.044	2.974	2.983	0	1.336	3.077	2.433	2.683	2.611	1.454	2.826	4.057	3.822	4.345	6.471
ENSMUSG00000005640	Insrr	insulin receptor-related receptor [Source:MGI Symbol;Acc:MGI:1346037]	FALSE	1.421	2.455	37.019	2.36	22.674	4.244	1.705	1.501	1.348	2.001	4.348	3.658	2.674	5.206	6.191	3.724	2.951	1.294	9.998	2.772	0	2.936	1.845	25.433	6.388	0.959	0	1.336	0.794	3.292	5.829	1.406	0.242	0.547	0.811	104.367	2.456	2.311
ENSMUSG00000005649	Cabp5	calcium binding protein 5 [Source:MGI Symbol;Acc:MGI:1352746]	FALSE	0.71	1.228	0.857	0.545	0.137	0.193	0.542	0	0.674	0.385	0.713	0.406	0.334	0.372	0	0.552	0.676	0.706	0.231	2.772	0.484	0.979	0	0.295	0.22	0.639	0	1.002	0.298	0.286	0.463	0.402	0	0.274	0.609	0.997	0.189	0
ENSMUSG00000005656	Snx6	sorting nexin 6 [Source:MGI Symbol;Acc:MGI:1919433]	FALSE	90.233	70.584	89.806	67.051	71.709	49.289	66.481	73.062	85.611	76.804	63.798	58.529	67.513	59.493	56.372	58.889	80.674	66.678	72.37	55.437	64.146	58.719	81.177	67.168	63.554	64.89	50.721	71.156	59.847	81.3	57.275	63.067	32.462	60.084	60.246	65.977	81.239	135.886
ENSMUSG00000005667	Mthfd2	methylenetetrahydrofolate dehydrogenase (NAD+ dependent), methenyltetrahydrofolate cyclohydrolase [Source:MGI Symbol;Acc:MGI:1338850]	FALSE	80.997	28.233	48.159	52.951	34.215	115.748	80.97	42.536	42.469	40.865	26.517	29.265	49.465	32.721	27.045	24.825	45.625	68.325	49.375	52.665	73.103	47.954	47.968	51.947	38.551	73.84	63.401	81.512	63.817	50.669	25.63	62.866	213.669	56.801	58.218	52.183	67.825	50.379
ENSMUSG00000005672	Kit	KIT proto-oncogene receptor tyrosine kinase [Source:MGI Symbol;Acc:MGI:96677]	FALSE	34.814	47.874	87.406	27.595	34.693	116.134	41.686	107.091	99.093	78.035	55.529	143.478	32.42	24.541	251.065	88.679	57.923	72.911	36.916	69.296	43.571	51.869	276.741	18.167	54.963	58.603	63.401	55.455	58.656	45.516	101.318	28.521	4.845	56.072	63.492	78.441	45.91	194.122
ENSMUSG00000005674	Tomm40l	translocase of outer mitochondrial membrane 40-like [Source:MGI Symbol;Acc:MGI:3589112]	FALSE	46.182	24.551	24.508	19.728	21.444	27.104	19.603	26.773	23.594	22.087	22.668	23.981	41.444	20.079	19.062	18.481	18.508	20.933	20.919	13.859	21.544	19.573	25.829	19.247	19.386	19.712	0	19.376	20.048	24.905	21.189	24.905	25.679	20.788	20.285	22.436	17.192	31.892
ENSMUSG00000005677	Nr1i3	nuclear receptor subfamily 1, group I, member 3 [Source:MGI Symbol;Acc:MGI:1346307]	FALSE	0.71	0	0.514	0.303	0.956	0.772	0.62	0.626	0	0.77	0.214	0.406	12.366	0.372	0	0.276	0.184	0	0.231	8.315	0.726	0.979	5.535	0.295	0	0.533	0	0	0.298	0.143	0.278	0.201	0.242	0.274	0.811	0.166	0.189	0.924
ENSMUSG00000005681	Apoa2	apolipoprotein A-II [Source:MGI Symbol;Acc:MGI:88050]	FALSE	4.973	3.683	9.255	7.322	21.239	23.728	3.022	12.886	14.83	11.236	17.963	24.794	1577.53	22.31	11.568	21.239	8.486	7.174	7.921	11.087	7.504	25.445	14.76	15.908	7.6	1.598	38.04	5.345	8.138	32.778	9.901	16.068	4.603	6.565	11.562	7.977	9.069	20.799
ENSMUSG00000005682	Pan2	PAN2 poly(A) specific ribonuclease subunit [Source:MGI Symbol;Acc:MGI:1918984]	TRUE	49.735	39.895	50.387	50.954	64.948	65.301	50.209	56.173	76.174	57.026	45.977	60.562	66.51	53.915	45.944	47.58	54.172	59.505	54.912	58.208	52.527	50.89	53.503	54.304	53.531	47.948	57.061	52.782	55.778	46.805	40.805	58.045	50.874	53.61	49.089	44.539	49.121	49.455
ENSMUSG00000005683	Cs	citrate synthase [Source:MGI Symbol;Acc:MGI:88529]	FALSE	407.116	187.814	128.539	135.856	103.056	170.439	175.732	157.885	124.035	161.457	129.377	116.652	132.352	130.512	119.26	127.019	136.814	163.815	134.357	124.732	139.67	129.182	143.905	145.726	147.926	186.572	101.441	138.637	161.179	192.372	134.999	147.222	176.604	156.91	134.286	157.215	183.45	149.752
ENSMUSG00000005686	Ampd3	adenosine monophosphate deaminase 3 [Source:MGI Symbol;Acc:MGI:1096344]	FALSE	4.263	6.751	3.599	1.815	3.142	19.677	0.775	2.752	0.674	2.54	5.916	0.813	2.005	0.372	1.14	5.517	2.644	0.706	2.461	2.772	1.452	8.808	3.69	3.535	1.322	0.639	12.68	1.002	0.794	2.863	1.11	1.808	11.628	0.912	2.231	4.321	0.945	9.706
ENSMUSG00000005687	Bcas2	breast carcinoma amplified sequence 2 [Source:MGI Symbol;Acc:MGI:1915433]	FALSE	63.234	42.964	45.246	51.256	47.942	76.297	54.626	50.793	42.469	58.95	47.26	48.775	42.112	41.273	44.152	44.684	49.315	51.861	51.143	55.437	59.305	50.89	59.038	49.688	44.058	51.464	50.721	50.444	49.029	67.702	42.193	41.576	95.933	47.046	47.061	40.052	61.969	52.228
ENSMUSG00000005696	Sh2d1a	SH2 domain containing 1A [Source:MGI Symbol;Acc:MGI:1328352]	FALSE	0	0	0.171	0	0.068	0.193	0	0	0	0	0.57	0	0.334	0	0.163	0.138	0	0	0	0	0	0	0	0.098	0	0	0	0	0	0	0.278	0	0	0	0.203	0	0	0
ENSMUSG00000005698	Ctcf	CCCTC-binding factor [Source:MGI Symbol;Acc:MGI:109447]	FALSE	122.206	72.425	101.46	104.025	82.704	115.266	124.515	106.716	94.375	112.281	78.125	92.265	84.893	91.098	75.759	66.337	104.593	126.066	106.978	149.679	124.662	97.865	92.247	98.787	100.233	126.477	76.081	106.901	120.19	104.344	76.336	114.685	94.479	119.802	99.193	76.447	119.025	95.675
ENSMUSG00000005699	Pard6a	par-6 family cell polarity regulator alpha [Source:MGI Symbol;Acc:MGI:1927223]	FALSE	6.394	11.048	4.627	6.294	5.805	8.585	4.494	5.254	11.46	6.387	9.694	9.755	6.684	15.989	13.034	10.481	5.719	10.466	6.076	11.087	7.504	7.829	5.535	5.008	10.794	7.672	0	10.69	9.23	7.872	14.342	11.448	7.752	8.935	7.505	9.307	6.424	8.782
ENSMUSG00000005705	Agrp	agouti related neuropeptide [Source:MGI Symbol;Acc:MGI:892013]	FALSE	0	0.614	0.514	0.363	0.615	0.675	0.31	0	1.348	1.154	0.071	0.813	0	0	0	0.414	0.43	0.118	0.538	0	0.242	0	0	0.295	0.33	0	0	0	0.099	0.429	0.463	0.402	0.242	0.274	0	1.496	0	0
ENSMUSG00000005716	Pvalb	parvalbumin [Source:MGI Symbol;Acc:MGI:97821]	FALSE	0	0	0	0.061	0.068	0.289	0	0.125	0	0.077	0.428	0	0.334	0.744	0.163	0	0.123	0	0	0	0	0.979	0	0.196	0.33	0	0	0	0.099	0.573	0.093	0	0	0.182	0.203	3.822	0.189	0
ENSMUSG00000005718	Tfap4	transcription factor AP4 [Source:MGI Symbol;Acc:MGI:103239]	FALSE	18.473	6.138	7.198	13.555	8.059	14.468	15.497	9.758	11.46	16.931	6.843	5.69	11.698	8.552	6.354	9.102	13.897	13.171	12.151	11.087	11.135	14.68	7.38	12.569	7.71	16.196	6.34	7.015	13.796	13.025	7.125	16.871	13.809	11.853	12.171	8.143	19.46	11.093
ENSMUSG00000005732	Ranbp1	RAN binding protein 1 [Source:MGI Symbol;Acc:MGI:96269]	FALSE	239.438	131.961	110.029	119.638	75.738	128.77	196.652	140.62	136.843	149.067	68.645	62.594	99.599	87.008	86.349	63.441	143.578	174.869	117.592	121.96	145.721	139.947	132.836	118.918	133.497	214.382	88.761	140.307	175.372	187.362	85.589	137.381	187.99	157.366	128.809	100.544	217.268	120.633
ENSMUSG00000005763	Cd247	CD247 antigen [Source:MGI Symbol;Acc:MGI:88334]	FALSE	0	3.069	1.2	1.21	0.82	1.061	1.395	0.876	1.348	2.386	1.069	2.439	1.671	2.603	2.118	1.241	1.045	3.528	1.461	0	1.694	0.979	1.845	1.08	1.542	1.492	0	2.673	2.283	1.002	1.48	2.41	0.727	1.003	0.406	0.499	0.945	0.462
ENSMUSG00000005774	Rfx5	regulatory factor X, 5 (influences HLA class II expression) [Source:MGI Symbol;Acc:MGI:1858421]	FALSE	24.867	14.73	50.044	54.342	60.577	32.602	29.908	28.775	43.143	47.252	44.409	48.775	38.436	46.479	29	41.374	41.444	33.163	51.067	47.121	47.202	27.402	55.348	44.091	39.652	25.892	25.36	36.747	40.493	35.211	17.303	52.422	4.118	38.749	45.844	20.275	29.473	45.295
ENSMUSG00000005779	Psmb4	proteasome (prosome, macropain) subunit, beta type 4 [Source:MGI Symbol;Acc:MGI:1098257]	FALSE	116.522	105.568	71.468	72.255	69.182	85.943	72.757	86.574	64.714	83.73	69.571	80.478	71.524	81.431	86.838	73.508	77.907	71.03	70.063	74.839	67.535	104.716	81.177	85.924	83.931	76.824	101.441	78.839	73.841	122.522	75.225	68.088	78.006	72.21	70.794	83.427	128.471	83.195
ENSMUSG00000005800	Mmp8	matrix metallopeptidase 8 [Source:MGI Symbol;Acc:MGI:1202395]	FALSE	0	0	0	0	0	0.096	0	0.125	0	0	0	0	0	0	0	0.138	0	0	0	0	0	0	0	0.589	0	0	63.401	0	0	0	0.093	0	0	0	0	0	0	0.924
ENSMUSG00000005802	Slc30a4	solute carrier family 30 (zinc transporter), member 4 [Source:MGI Symbol;Acc:MGI:1345282]	FALSE	29.13	23.323	53.815	45.144	50.947	22.571	33.783	29.65	28.312	49.176	35.855	28.452	24.064	30.49	25.742	36.961	34.496	29.282	54.45	33.262	35.099	24.466	40.589	35.842	19.606	24.187	57.061	25.389	33.943	48.093	28.406	34.747	12.355	29.176	36.31	32.905	42.887	16.639
ENSMUSG00000005803	Sqor	sulfide quinone oxidoreductase [Source:MGI Symbol;Acc:MGI:1929899]	FALSE	1.421	0.614	0.514	0.545	1.161	1.061	0.077	7.632	1.348	1.539	0.499	1.219	0.668	0	0.489	0.276	0.738	0.941	0.692	0	0.968	1.957	1.845	0.982	0.22	0.533	0	0.334	0.595	1.574	0.37	1.205	0.242	0.547	0.406	0.166	1.889	5.084
ENSMUSG00000005804	Bloc1s6	biogenesis of lysosomal organelles complex-1, subunit 6, pallidin [Source:MGI Symbol;Acc:MGI:1927580]	FALSE	29.13	39.281	31.878	33.404	33.532	34.531	32.543	33.779	39.772	38.248	36.211	33.736	33.088	36.439	41.708	33.375	35.11	37.514	33.685	27.718	38.246	30.338	53.503	31.816	41.305	36.76	63.401	33.406	34.737	34.066	37.752	31.935	27.133	33.461	32.05	38.057	46.854	23.572
ENSMUSG00000005813	Metap1	methionyl aminopeptidase 1 [Source:MGI Symbol;Acc:MGI:1922874]	FALSE	76.734	215.433	110.029	113.466	115.553	129.734	115.992	104.214	99.093	107.202	100.936	93.484	111.631	79.572	82.439	85.645	102.687	112.071	111.131	83.155	127.325	83.186	81.177	103.305	106.621	148.746	88.761	101.89	105.6	82.302	80.685	110.266	95.448	129.285	117.652	93.565	137.54	127.566
ENSMUSG00000005823	Gpr108	G protein-coupled receptor 108 [Source:MGI Symbol;Acc:MGI:1925558]	FALSE	32.683	41.736	74.895	59.123	71.162	84.014	50.751	61.052	64.714	64.721	42.627	45.116	34.425	54.287	58.49	42.616	56.509	61.622	65.371	77.611	60.273	88.079	70.108	53.911	53.2	57.218	57.061	60.132	62.03	49.238	41.823	61.46	78.006	62.272	69.78	50.688	56.112	108.154
ENSMUSG00000005824	Tnfsf14	tumor necrosis factor (ligand) superfamily, member 14 [Source:MGI Symbol;Acc:MGI:1355317]	FALSE	0	0	0.343	0.121	0.205	0.096	0.232	0.626	0	0.231	0.214	0	1.003	0.372	0	0.276	0.123	0.235	0	0	0	117.438	1.845	0	0.11	0.213	12.68	0	0.198	0.286	0.278	0.603	0.485	0.274	0.203	0	0.189	9.244
ENSMUSG00000005836	Gata6	GATA binding protein 6 [Source:MGI Symbol;Acc:MGI:107516]	FALSE	240.859	9.207	13.368	17.186	26.225	16.205	24.562	48.416	9.437	21.163	7.128	9.755	66.176	7.065	8.309	4.137	213.43	6.233	11.152	19.403	6.778	18.594	18.449	8.936	6.168	7.459	0	9.688	4.367	36.499	6.014	6.829	9.206	5.47	7.303	6.814	31.362	7.395
ENSMUSG00000005846	Rsl1d1	ribosomal L1 domain containing 1 [Source:MGI Symbol;Acc:MGI:1913659]	TRUE	150.626	94.521	96.833	97.913	70.821	131.663	186.424	110.219	81.567	129.597	67.576	79.665	88.235	70.276	69.405	65.509	107.422	142.177	96.365	121.96	159.035	122.332	101.472	125.694	113.23	193.604	57.061	107.903	141.429	121.807	68.286	123.12	128.153	132.02	119.883	78.607	201.587	104.456
ENSMUSG00000005864	Cnga2	cyclic nucleotide gated channel alpha 2 [Source:MGI Symbol;Acc:MGI:108040]	FALSE	0	0	0	0.545	0.341	0	0.077	1.126	0	0.231	0.642	0.406	0.334	0	0	0.414	0.307	0.118	0.154	0	0	0	0	0.589	0	0.213	0	0	0.099	0	0.185	0.201	0	0.091	0.203	2.991	0.189	0
ENSMUSG00000005871	Apc	APC, WNT signaling pathway regulator [Source:MGI Symbol;Acc:MGI:88039]	FALSE	87.391	168.173	74.038	81.756	85.777	77.551	74.461	95.582	85.611	110.588	229.814	193.879	70.187	175.504	195.182	245.212	79.69	87.258	90.597	85.927	79.88	82.207	94.092	86.316	126.117	83.217	126.801	75.833	90.911	130.108	225.491	74.917	45.059	92.633	86.819	140.264	71.793	81.809
ENSMUSG00000005873	Reep5	receptor accessory protein 5 [Source:MGI Symbol;Acc:MGI:1270152]	FALSE	114.39	209.296	167.443	134.888	137.407	149.411	94.065	137.743	99.093	111.896	274.793	135.756	76.537	137.205	133.76	246.177	117.875	88.199	145.817	108.101	110.38	158.542	114.386	106.84	87.235	72.242	126.801	98.215	101.432	141.273	169.142	91.386	120.885	101.75	111.161	264.739	124.504	219.543
ENSMUSG00000005881	Ergic3	ERGIC and golgi 3 [Source:MGI Symbol;Acc:MGI:1913616]	FALSE	132.153	155.898	160.074	176.038	140.617	143.913	180.458	124.106	226.499	164.612	149.693	154.453	138.034	175.132	167.322	155.981	174.937	225.554	160.352	119.189	169.201	131.14	191.874	135.121	171.387	234.946	158.502	200.439	218.446	135.261	159.241	199.845	125.73	217.359	180.535	117.662	195.163	143.743
ENSMUSG00000005882	Uqcc1	ubiquinol-cytochrome c reductase complex assembly factor 1 [Source:MGI Symbol;Acc:MGI:1929472]	FALSE	66.076	45.419	34.448	38.972	31.279	41.573	51.294	34.279	45.165	43.404	29.867	35.768	39.438	43.876	36.658	34.065	44.272	50.567	40.607	44.349	49.139	55.783	38.744	49.001	54.853	48.801	12.68	39.42	45.456	35.927	36.364	44.588	26.648	43.49	36.513	37.559	46.099	48.993
ENSMUSG00000005883	Spo11	SPO11 meiotic protein covalently bound to DSB [Source:MGI Symbol;Acc:MGI:1349669]	FALSE	0	0	4.97	0.363	0.341	0.772	0.775	0.375	8.089	12.005	0.428	1.219	1.003	0	0.326	0.276	0.615	2.117	0.461	0	0.242	0.979	1.845	0.589	0.441	0.107	0	0	0.397	0.716	0.278	0.402	0	0.091	0.609	0.332	1.322	0
ENSMUSG00000005886	Ncoa2	nuclear receptor coactivator 2 [Source:MGI Symbol;Acc:MGI:1276533]	FALSE	40.498	42.964	36.676	36.612	45.211	33.085	33.783	29.775	38.424	50.099	40.631	48.775	37.433	43.876	36.332	43.857	45.379	38.102	34.224	24.946	39.698	45.997	33.209	53.911	32.383	39.211	19.02	38.083	35.035	38.503	37.937	34.345	22.287	39.114	44.221	51.519	28.528	37.9
ENSMUSG00000005891	Prl4a1	prolactin family 4, subfamily a, member 1 [Source:MGI Symbol;Acc:MGI:1206587]	FALSE	0	0	0	0	0	0	0	0	0	0	0	0	0	0.372	0	0	0.061	0	0	0	0	0	0	0	0	0	0	0	0	0	0	0	0	0	0	0	0	0
ENSMUSG00000005892	Trh	thyrotropin releasing hormone [Source:MGI Symbol;Acc:MGI:98823]	FALSE	6.394	0.614	1.2	0.726	0.546	1.35	1.705	1.501	3.371	2.617	4.277	0.813	1.003	0.744	1.14	2.069	1.66	174.163	0.538	0	0.484	0	9.225	0.393	2.754	15.557	0	10.356	5.26	2.576	3.424	1.205	0.485	4.923	0.811	0.997	2.645	0.462
ENSMUSG00000005893	Nr2c2	nuclear receptor subfamily 2, group C, member 2 [Source:MGI Symbol;Acc:MGI:1352466]	FALSE	144.942	144.236	157.16	171.742	153.73	188.573	170.773	137.743	159.763	184.929	156.892	179.246	125.668	184.427	164.716	165.497	165.775	187.335	176.118	207.887	190.987	134.076	162.355	150.538	178.987	171.335	228.242	172.377	178.25	126.673	166.643	209.084	139.297	196.844	161.873	159.209	105.233	156.685
ENSMUSG00000005897	Nr2c1	nuclear receptor subfamily 2, group C, member 1 [Source:MGI Symbol;Acc:MGI:1352465]	FALSE	41.919	53.398	53.644	58.336	49.308	41.091	59.662	50.793	53.254	76.496	50.111	39.833	56.484	73.622	62.4	55.855	52.819	56.212	59.065	52.665	67.293	37.189	59.038	43.6	73.357	58.603	31.7	55.121	50.815	48.665	62.827	55.434	13.566	47.137	59.637	47.198	45.343	46.682
ENSMUSG00000005899	Smpd4	sphingomyelin phosphodiesterase 4 [Source:MGI Symbol;Acc:MGI:1924876]	FALSE	100.891	66.287	119.113	148.141	131.398	156.645	163.412	102.713	109.205	136.523	93.522	96.736	92.914	95.56	77.063	79.852	119.043	138.531	136.357	133.048	151.289	75.356	123.611	116.07	91.201	128.288	139.482	108.571	122.572	103.629	69.304	135.171	109.257	119.164	120.898	78.109	136.217	120.171
ENSMUSG00000005907	Pex1	peroxisomal biogenesis factor 1 [Source:MGI Symbol;Acc:MGI:1918632]	FALSE	17.052	20.254	24.851	24.872	31.21	19.677	17.124	17.265	23.594	22.395	33.004	30.891	29.746	23.425	22.972	30.065	21.091	22.461	24.226	44.349	24.448	14.68	27.674	18.559	23.351	15.983	19.02	18.374	19.75	19.466	22.484	23.098	7.752	18.417	27.993	26.923	15.87	31.429
ENSMUSG00000005917	Otx1	orthodenticle homeobox 1 [Source:MGI Symbol;Acc:MGI:97450]	FALSE	10.657	6.751	4.113	3.57	3.551	12.829	5.579	5.38	105.16	47.329	8.625	49.587	8.69	16.732	53.602	29.238	3.443	104.545	5.307	47.121	3.873	11.744	119.921	5.205	39.432	22.482	38.04	49.108	74.734	8.588	12.676	159.273	3.392	6.747	5.274	7.977	15.492	5.546
ENSMUSG00000005936	Kctd20	potassium channel tetramerisation domain containing 20 [Source:MGI Symbol;Acc:MGI:1914239]	FALSE	52.577	53.398	56.386	50.348	57.777	58.067	50.596	60.302	47.187	51.023	54.388	57.717	58.155	61.724	51.484	50.201	49.13	49.979	56.835	58.208	44.539	50.89	57.193	54.402	43.177	47.202	57.061	48.439	44.563	61.691	51.261	52.422	56.203	47.593	55.378	64.315	64.614	54.077
ENSMUSG00000005947	Itgae	integrin alpha E, epithelial-associated [Source:MGI Symbol;Acc:MGI:1298377]	FALSE	0.71	0	0.686	0.242	0.341	0.096	0.155	0.125	0.674	0.462	0.285	0	1.003	0	0.326	0.138	0.246	0.235	0.385	0	0.726	0.979	0	0.196	0	0.213	0	0	0.298	0	0.37	0	0.242	0.182	0.609	0.166	0.378	0.924
ENSMUSG00000005949	Ctns	cystinosis, nephropathic [Source:MGI Symbol;Acc:MGI:1932872]	FALSE	6.394	16.572	23.823	20.636	26.361	16.398	18.364	19.767	18.875	18.085	15.753	22.355	15.04	28.631	21.832	16.963	18.57	19.051	26.149	11.087	19.123	15.658	40.589	19.345	29.96	17.688	12.68	24.387	20.048	15.315	20.911	22.897	9.932	18.508	23.328	19.943	16.059	22.185
ENSMUSG00000005950	P2rx5	purinergic receptor P2X, ligand-gated ion channel, 5 [Source:MGI Symbol;Acc:MGI:2137026]	FALSE	2.842	0.614	1.714	1.331	3.005	0.772	1.55	1.126	0	0.77	1.069	1.626	1.003	0.744	0.326	0.69	0.553	0.823	1	2.772	1.21	7.829	0	2.553	0.771	0.533	6.34	0	0.298	1.002	1.11	1.004	1.211	0.729	0.609	0.831	2.078	0.924
ENSMUSG00000005951	Shpk	sedoheptulokinase [Source:MGI Symbol;Acc:MGI:1921887]	FALSE	2.131	2.455	2.571	1.21	3.62	2.701	0.852	2.502	1.348	1	2.21	2.845	5.013	1.487	1.14	1.241	1.107	0.823	2.077	2.772	1.694	2.936	0	1.375	0.661	0.32	0	1.336	0.397	1.861	1.295	1.004	2.18	0.729	3.651	1.163	1.322	3.698
ENSMUSG00000005952	Trpv1	transient receptor potential cation channel, subfamily V, member 1 [Source:MGI Symbol;Acc:MGI:1341787]	FALSE	0	0	0.171	0.061	0.341	0.096	0	0.125	0	0	0.428	0	0	0	0.326	0	0.061	0	0.231	0	0	1.957	0	0.589	0	0	0	0	0	0.573	0.185	0.201	0	0.091	0.811	20.275	0	0
ENSMUSG00000005958	Ephb3	Eph receptor B3 [Source:MGI Symbol;Acc:MGI:104770]	FALSE	93.075	51.557	69.582	227.355	192.521	68.098	155.741	37.407	82.241	117.36	57.311	42.678	34.091	97.047	92.541	54.062	124.209	72.441	190.038	169.081	171.864	71.442	75.643	119.016	70.053	62.439	101.441	84.184	92.4	140.128	63.474	54.43	12.84	60.995	129.823	35.564	160.967	43.446
ENSMUSG00000005968	Tuft1	tuftelin 1 [Source:MGI Symbol;Acc:MGI:109572]	FALSE	3.552	1.841	3.77	3.449	3.688	21.413	3.642	4.129	9.437	21.856	4.348	3.658	30.08	2.231	3.421	3.31	9.285	5.174	2.692	16.631	3.147	10.765	14.76	3.241	2.313	1.598	0	3.007	2.183	4.008	3.609	1.406	77.279	3.373	5.477	3.49	2.834	9.244
ENSMUSG00000005973	Rcn1	reticulocalbin 1 [Source:MGI Symbol;Acc:MGI:104559]	FALSE	359.513	72.425	609.445	567.752	539.386	309.433	493.18	324.527	346.49	486.68	132.229	153.64	219.919	163.977	136.53	95.161	556.418	424.296	555.81	487.841	457.981	274.023	415.112	477.342	229.213	586.779	418.445	438.627	470.834	431.834	109.924	640.708	265.754	564.913	568.381	171.673	473.833	207.526
ENSMUSG00000005980	Dnase1	deoxyribonuclease I [Source:MGI Symbol;Acc:MGI:103157]	FALSE	0	0	0.171	0.303	0.205	0.289	0.465	0.25	0	0.462	0.214	0.406	0.334	0	0	0	0.369	0.235	0.308	0	0.484	0	0	0.295	0	0	0	0	0.099	0.143	0.555	0.201	0.485	0.365	0.609	0.166	0.189	0.924
ENSMUSG00000005981	Trap1	TNF receptor-associated protein 1 [Source:MGI Symbol;Acc:MGI:1915265]	FALSE	63.945	31.302	52.787	54.342	51.767	88.065	72.524	55.923	58.647	65.183	34.857	44.71	100.601	41.273	30.793	30.479	58.23	61.857	56.142	49.893	57.853	51.869	44.279	63.829	48.023	62.759	25.36	45.433	56.373	55.679	34.513	49.811	100.536	52.151	66.534	40.218	54.978	106.305
ENSMUSG00000005982	Naa60	N(alpha)-acetyltransferase 60, NatF catalytic subunit [Source:MGI Symbol;Acc:MGI:1922013]	FALSE	49.024	39.895	41.989	40.908	40.362	37.522	48.349	60.051	40.446	40.941	40.132	33.329	47.125	40.529	42.034	36.547	37.263	39.513	42.53	41.577	43.087	36.21	35.054	37.512	37.229	49.227	57.061	41.758	45.059	36.642	39.695	43.785	35.369	39.752	40.975	38.556	47.232	71.64
ENSMUSG00000005983	1700037C18Rik	RIKEN cDNA 1700037C18 gene [Source:MGI Symbol;Acc:MGI:1920511]	FALSE	3.552	3.069	5.656	4.781	6.146	3.955	3.642	2.877	7.415	5.464	5.204	3.658	5.013	4.834	5.051	7.172	4.919	4.704	5.46	16.631	3.873	3.915	1.845	3.142	4.957	3.41	0	4.009	4.962	4.58	5.552	5.021	4.845	3.282	5.274	4.155	4.723	6.933
ENSMUSG00000005986	Ankrd13d	ankyrin repeat domain 13 family, member D [Source:MGI Symbol;Acc:MGI:1915673]	FALSE	4.973	18.413	23.308	12.708	29.844	10.996	5.346	6.13	27.638	16.084	32.22	16.665	8.021	9.668	16.455	28.135	12.913	15.993	14.766	16.631	14.04	9.787	14.76	6.579	9.913	9.163	31.7	19.71	13.101	11.308	17.118	12.252	0.727	14.132	7.708	19.278	6.99	25.883
ENSMUSG00000005994	Tyrp1	tyrosinase-related protein 1 [Source:MGI Symbol;Acc:MGI:98881]	FALSE	0	0	0	0.061	0.205	0.386	0.232	0.125	1.348	0	0.214	1.626	0.334	0	0	0	0.061	0.823	0.231	0	0.242	1.957	158.665	0	0.11	0	0	0	0.298	0.716	0.37	0.201	0	0	0.203	0.166	0	0.924
ENSMUSG00000006005	Tpr	translocated promoter region, nuclear basket protein [Source:MGI Symbol;Acc:MGI:1922066]	TRUE	88.102	58.922	60.328	66.082	50.196	77.551	93.135	78.067	60.669	75.034	46.476	42.678	60.16	53.172	41.545	46.201	66.532	67.384	67.063	60.98	76.492	89.057	68.263	68.444	49.896	81.299	88.761	62.136	65.405	83.733	48.577	69.293	81.398	58.898	66.94	52.848	102.021	73.489
ENSMUSG00000006007	Pdc	phosducin [Source:MGI Symbol;Acc:MGI:98090]	FALSE	0	0	0.171	0.242	0.137	0.193	0	0	0	0	0	0	0	0	0	0.138	0	0	0	0	0.242	0	0	0	0	0	0	0	0	0	0.093	0	0	0	0.203	0	0	0
ENSMUSG00000006010	Odr4	odr4 GPCR localization factor homolog [Source:MGI Symbol;Acc:MGI:2385108]	FALSE	57.55	69.97	101.117	74.918	85.914	78.805	76.476	72.437	71.455	69.493	54.602	71.942	75.869	68.045	68.754	59.993	79.813	72.206	79.984	49.893	68.988	88.079	75.643	61.865	89.218	80.34	76.081	82.18	70.764	59.4	64.955	71.703	69.043	81.601	89.253	67.307	75.571	88.279
ENSMUSG00000006014	Prg4	proteoglycan 4 (megakaryocyte stimulating factor, articular superficial zone protein) [Source:MGI Symbol;Acc:MGI:1891344]	FALSE	2.842	4.296	4.799	5.93	5.532	7.041	8.446	4.754	3.371	5.156	3.208	2.845	4.011	3.346	4.562	3.448	3.628	6.35	5.614	8.315	6.052	5.872	1.845	5.205	4.186	3.303	6.34	3.341	4.466	5.868	4.164	3.214	6.056	5.015	5.883	3.158	6.801	9.706
ENSMUSG00000006019	Dhx34	DEAH (Asp-Glu-Ala-His) box polypeptide 34 [Source:MGI Symbol;Acc:MGI:1918973]	TRUE	16.341	15.344	12.511	12.042	14.205	12.925	11.855	9.633	12.134	16.007	11.975	9.755	18.717	13.014	12.382	12.826	12.482	10.584	12.767	11.087	10.409	13.701	22.139	14.435	13.768	12.893	19.02	16.035	14.49	13.884	15.267	14.662	10.659	11.488	12.982	13.628	17.004	15.252
ENSMUSG00000006021	Kptn	kaptin [Source:MGI Symbol;Acc:MGI:1890380]	FALSE	23.446	19.641	26.907	19.486	30.801	22.185	13.792	17.015	31.009	17.7	26.802	18.697	18.048	20.822	16.618	29.376	22.874	17.405	20.38	13.859	15.492	20.552	25.829	19.64	19.055	15.343	19.02	13.363	17.071	21.47	19.709	20.487	9.932	15.226	19.879	21.438	23.238	23.11
ENSMUSG00000006024	Napa	N-ethylmaleimide sensitive fusion protein attachment protein alpha [Source:MGI Symbol;Acc:MGI:104563]	FALSE	160.573	133.188	133.509	117.46	129.212	192.624	128.699	109.719	116.62	136.754	128.451	111.775	150.401	109.69	115.187	125.778	117.322	112.189	119.207	138.591	116.432	120.374	153.13	141.798	129.862	126.37	158.502	124.606	105.898	119.517	121.305	109.664	192.593	107.585	127.795	169.181	110.901	145.592
ENSMUSG00000006050	Sra1	steroid receptor RNA activator 1 [Source:MGI Symbol;Acc:MGI:1344414]	TRUE	77.444	41.123	42.846	43.873	44.459	46.878	44.398	41.16	55.277	47.868	51.893	50.4	44.786	46.479	39.916	53.787	46.793	47.157	46.837	47.121	43.329	58.719	40.589	45.564	45.16	42.94	44.38	46.769	41.883	54.391	43.211	39.969	52.812	38.475	42.598	42.212	55.545	41.135
ENSMUSG00000006056	Calcoco2	calcium binding and coiled-coil domain 2 [Source:MGI Symbol;Acc:MGI:1343177]	FALSE	0	0	0	0	0	0	0	0	0	0.077	0	0	0	0	0	0	0.123	0	0	0	0	0	0	0	0	0	0	0	0	0	0.185	0	0	0	0	0.166	0	0
ENSMUSG00000006057	Atp5g1	ATP synthase, H+ transporting, mitochondrial F0 complex, subunit C1 (subunit 9) [Source:MGI Symbol;Acc:MGI:107653]	FALSE	137.837	47.874	48.673	53.253	40.498	61.443	57.88	53.421	49.884	52.793	55.101	46.742	81.551	40.529	47.411	56.821	53.619	48.568	46.068	44.349	50.833	64.591	36.899	67.757	44.719	58.071	38.04	54.119	48.334	61.261	44.229	46.798	67.831	49.599	63.897	51.352	82.373	66.556
ENSMUSG00000006058	Snf8	SNF8, ESCRT-II complex subunit, homolog (S. cerevisiae) [Source:MGI Symbol;Acc:MGI:1343161]	FALSE	38.367	29.461	28.621	25.295	28.205	43.598	24.33	30.401	26.964	30.783	38.635	36.987	26.069	40.901	34.866	37.513	26.01	26.695	25.533	16.631	25.659	38.167	27.674	30.049	31.832	24.72	25.36	30.4	23.323	33.207	37.474	28.119	58.868	24.343	29.21	36.728	27.772	40.673
ENSMUSG00000006095	Tbcb	tubulin folding cofactor B [Source:MGI Symbol;Acc:MGI:1913661]	FALSE	70.339	68.742	49.016	49.138	50.674	35.207	39.051	46.415	39.098	49.33	66.506	55.278	35.428	51.684	51.81	66.613	46.609	36.103	41.453	55.437	38.972	47.954	40.589	56.366	45.27	39.318	57.061	41.09	49.426	71.137	54.129	42.58	21.076	45.678	41.584	66.143	56.112	45.757
ENSMUSG00000006127	Inpp5k	inositol polyphosphate 5-phosphatase K [Source:MGI Symbol;Acc:MGI:1194899]	FALSE	7.815	19.027	16.967	13.313	19.191	22.571	9.066	24.146	18.201	17.623	26.66	28.858	17.045	26.4	26.231	30.203	14.266	14.112	15.074	22.175	10.651	21.53	16.604	12.668	18.284	9.909	19.02	13.029	10.818	13.598	27.573	13.055	26.164	14.497	15.416	29.249	12.091	32.354
ENSMUSG00000006134	Crkl	v-crk avian sarcoma virus CT10 oncogene homolog-like [Source:MGI Symbol;Acc:MGI:104686]	FALSE	149.915	133.802	128.025	133.072	116.305	130.892	146.288	128.61	140.214	136.215	122.463	143.478	125	150.591	140.603	115.434	132.387	156.288	140.202	124.732	143.301	141.905	129.146	144.843	143.63	148.639	120.461	153.002	162.966	174.051	132.038	145.816	113.618	149.708	133.069	109.02	224.825	128.028
ENSMUSG00000006143	Upk3bl	uroplakin 3B-like [Source:MGI Symbol;Acc:MGI:1916915]	FALSE	1.421	0.614	0.171	0.484	1.024	1.64	0	0.876	0.674	30.937	0.356	0.406	0.668	1.487	0.489	0.965	0.553	0.235	0.692	5.544	0.242	0	9.225	0.295	0.11	0.213	0	0	0.695	4.151	0.648	0.201	0	0.365	0.203	0.166	0.756	1.849
ENSMUSG00000006154	Eps8l1	EPS8-like 1 [Source:MGI Symbol;Acc:MGI:1914675]	FALSE	2.842	3.069	6.17	5.507	4.576	5.98	2.944	6.881	10.786	15.853	6.202	5.284	5.682	8.18	2.933	6.758	4.243	3.528	5.23	5.544	4.841	5.872	1.845	4.517	4.075	3.197	19.02	4.009	3.077	4.723	4.441	4.419	4.845	4.832	8.925	7.312	3.59	8.32
ENSMUSG00000006169	Clint1	clathrin interactor 1 [Source:MGI Symbol;Acc:MGI:2144243]	FALSE	153.468	80.404	100.603	100.697	99.436	139.09	110.104	113.222	86.96	115.206	73.064	60.968	117.312	66.557	67.776	66.061	109.759	94.196	101.133	121.96	102.15	302.404	90.402	110.375	87.896	98.24	145.822	97.547	89.72	129.25	68.101	85.763	195.015	90.444	87.833	73.289	112.035	123.406
ENSMUSG00000006179	Prss16	protease, serine 16 (thymus) [Source:MGI Symbol;Acc:MGI:1859181]	FALSE	0	0	0.171	0.605	0.341	0.289	0.155	0.25	0	10.466	0.428	0.813	2.34	0	0.326	0.276	0.492	0.235	0.231	2.772	0.484	0	0	0	0.11	0	0	0	0.496	0.573	0.093	0.402	0.242	0	0.609	0.499	0.378	4.16
ENSMUSG00000006191	Cdkal1	CDK5 regulatory subunit associated protein 1-like 1 [Source:MGI Symbol;Acc:MGI:1921765]	TRUE	19.183	4.91	7.027	9.561	5.873	7.524	10.15	8.257	7.415	9.235	4.918	6.097	5.348	7.065	6.843	4.827	8.363	11.642	8.229	11.087	8.956	6.851	12.915	6.874	9.252	11.721	0	9.02	8.833	9.876	5.829	10.645	12.355	10.394	8.114	5.484	12.091	9.706
ENSMUSG00000006200	Rhox6	reproductive homeobox 6 [Source:MGI Symbol;Acc:MGI:1202888]	FALSE	0	0	0	0	0	0.096	0	0.125	0	0.385	0.071	0	0.334	0	0	0	0	0	0.077	0	0	0.979	0	0.098	0	0	0	0	0	0.143	0.093	0	0	0	0	0	0	0
ENSMUSG00000006204	Cdcp3	CUB domain containing protein 3 [Source:MGI Symbol;Acc:MGI:1918645]	FALSE	0	0	0.171	0	0.137	0	0.155	0	0	0.077	0	0	0	0	0	0	0.246	0	0.077	0	0	0	0	0	0	0	0	0	0	0	0	0	0	0	0	0	0	0
ENSMUSG00000006205	Htra1	HtrA serine peptidase 1 [Source:MGI Symbol;Acc:MGI:1929076]	FALSE	12.789	0.614	20.566	9.682	23.493	6.27	2.17	18.891	24.942	31.707	5.489	2.845	5.013	2.975	2.933	3.448	8.178	5.057	5.46	8.315	1.936	8.808	18.449	3.437	1.872	1.705	25.36	2.338	2.878	14.027	2.128	12.051	0.485	3.556	4.057	7.312	3.59	6.933
ENSMUSG00000006215	Zbtb17	zinc finger and BTB domain containing 17 [Source:MGI Symbol;Acc:MGI:107410]	FALSE	24.157	21.482	30.507	31.165	36.401	30.577	29.444	25.146	33.031	36.478	34.002	41.458	30.08	42.389	37.309	30.893	26.44	31.987	29.071	30.49	32.436	16.637	29.519	30.147	34.696	24.507	19.02	23.05	29.08	26.05	31.275	39.768	22.045	29.54	27.993	32.075	36.463	32.816
ENSMUSG00000006216	Clcnkb	chloride channel, voltage-sensitive Kb [Source:MGI Symbol;Acc:MGI:1930643]	FALSE	0	0	0	0	0.137	0	0	0	0	0.231	0	0	0	0	0	0	0	0	0	0	0	0	0	0	0	0	0	0	0	0	0.093	0	0	0	0	0.166	0	0
ENSMUSG00000006218	Fam131c	family with sequence similarity 131, member C [Source:MGI Symbol;Acc:MGI:2685539]	FALSE	0	0	0.514	0.182	0.137	0.579	0.155	0	0	0.923	4.491	0.813	1.337	0.744	0.489	4.413	0	1.058	0.615	0	0	0	0	0.295	0.551	0.213	0	0	0.695	0.716	0.74	0.603	0	0.456	0.406	0.499	0	0
ENSMUSG00000006219	Fblim1	filamin binding LIM protein 1 [Source:MGI Symbol;Acc:MGI:1921452]	FALSE	110.127	64.446	197.607	224.632	206.794	78.033	102.898	158.636	51.232	146.912	109.775	42.271	50.134	46.851	56.86	78.887	183.607	26.224	184.886	160.766	141.364	96.887	77.487	74.336	30.951	18.647	133.141	30.066	20.247	186.36	56.905	24.102	32.704	21.791	59.029	75.948	110.145	75.338
ENSMUSG00000006221	Hspb7	heat shock protein family, member 7 (cardiovascular) [Source:MGI Symbol;Acc:MGI:1352494]	FALSE	422.037	3.069	0.857	0.484	0.888	0.868	0.542	1.501	0.674	1.385	0.927	0	2.674	1.115	0.652	1.241	1.107	0.47	0.461	0	0.484	0.979	0	1.768	0.991	1.066	19.02	1.002	0.397	2.576	0.555	1.004	1.696	0.365	0.406	1.163	0.189	1.849
ENSMUSG00000006235	Epor	erythropoietin receptor [Source:MGI Symbol;Acc:MGI:95408]	FALSE	11.368	3.683	8.912	8.896	8.81	450.259	3.254	23.77	10.112	9.697	12.332	12.194	21.056	10.783	8.635	12.826	9.1	6.233	6.845	16.631	5.809	137.99	1.845	19.541	5.177	3.623	25.36	4.343	4.665	13.025	9.623	8.235	769.159	5.926	16.634	11.467	9.069	50.842
ENSMUSG00000006241	Ccdc159	coiled-coil domain containing 159 [Source:MGI Symbol;Acc:MGI:1914369]	FALSE	1.421	3.683	4.97	1.815	3.278	1.254	1.24	2.127	2.022	1.462	3.635	1.626	5.348	7.065	3.096	3.586	4.489	1.764	2.077	0	1.936	1.957	0	2.848	1.983	2.131	0	3.007	1.389	2.433	2.498	1.004	0.727	1.368	2.028	2.327	0.945	0.924
ENSMUSG00000006262	Mob1b	MOB kinase activator 1B [Source:MGI Symbol;Acc:MGI:1915723]	FALSE	183.309	72.425	74.724	75.462	66.177	107.356	89.88	70.685	117.294	89.887	71.354	91.046	73.529	73.25	79.181	70.612	78.522	89.493	73.6	108.101	101.666	316.105	95.937	95.449	91.751	86.413	139.482	89.863	89.423	64.267	77.816	86.767	108.046	89.259	77.285	67.805	103.722	79.96
ENSMUSG00000006269	Atp6v1b1	ATPase, H+ transporting, lysosomal V1 subunit B1 [Source:MGI Symbol;Acc:MGI:103285]	FALSE	0	0	0	0.242	0.273	0.289	0.232	0	0	1.924	0.143	1.219	0	0	0.326	0.276	0.061	1.999	0.308	0	1.21	0	7.38	0.098	0.551	0	0	0	0.794	0.573	0.093	0	0	0	0.609	0.166	0.378	0
ENSMUSG00000006270	Vax1	ventral anterior homeobox 1 [Source:MGI Symbol;Acc:MGI:1277163]	FALSE	0	0	0	0	0	0	0	0	0.674	0	0	0	0	0.372	0	0.138	0	0.118	0	0	0	0	0	0	0	0	0	0	0.099	0	0	0.201	0	0	0	0	0	0
ENSMUSG00000006273	Atp6v1b2	ATPase, H+ transporting, lysosomal V1 subunit B2 [Source:MGI Symbol;Acc:MGI:109618]	FALSE	60.392	82.245	29.65	31.589	33.123	41.187	29.134	46.29	43.143	40.557	82.83	56.904	45.789	61.352	67.124	79.163	33.881	35.868	32.378	36.034	29.774	50.89	55.348	41.243	54.192	34.842	25.36	48.105	39.6	55.965	70.414	36.555	32.22	41.849	33.876	69.135	46.099	67.018
ENSMUSG00000006276	Eps15l1	epidermal growth factor receptor pathway substrate 15-like 1 [Source:MGI Symbol;Acc:MGI:104582]	FALSE	82.418	116.003	116.028	108.443	121.973	95.203	96.544	89.076	95.049	111.973	105.07	127.627	100.935	95.188	107.204	114.193	100.351	87.729	109.516	99.786	105.539	83.186	107.007	88.378	99.241	81.832	76.081	96.545	83.567	75.145	102.521	89.378	54.75	81.783	96.15	105.364	61.591	104.456
ENSMUSG00000006281	Tep1	telomerase associated protein 1 [Source:MGI Symbol;Acc:MGI:109573]	TRUE	13.499	14.117	18.852	11.558	12.225	7.041	9.22	9.883	11.46	16.392	7.556	4.877	13.703	5.949	9.45	4.551	14.819	9.878	9.383	19.403	7.988	5.872	16.604	10.507	12.116	5.434	0	5.679	10.223	9.447	10.178	7.431	7.268	8.114	13.794	18.613	5.857	60.086
ENSMUSG00000006288	Ttc5	tetratricopeptide repeat domain 5 [Source:MGI Symbol;Acc:MGI:2683584]	FALSE	19.894	23.937	23.48	24.569	27.727	19.195	25.182	20.392	36.402	32.476	30.58	26.013	18.382	26.772	17.107	26.48	25.149	26.695	26.225	19.403	23.722	11.744	20.294	18.068	28.528	22.163	38.04	29.398	25.805	22.615	21.282	30.931	9.206	26.714	23.936	28.917	29.851	25.421
ENSMUSG00000006289	Osgep	O-sialoglycoprotein endopeptidase [Source:MGI Symbol;Acc:MGI:1913496]	FALSE	68.918	42.35	56.557	60.454	59.211	55.366	56.795	51.169	50.558	64.798	46.761	58.529	49.465	50.569	44.152	49.925	61.858	62.915	55.835	60.98	58.579	44.039	55.348	54.402	53.2	57.751	38.04	53.45	63.32	64.124	47.652	74.113	33.673	62.636	54.566	45.203	68.581	73.489
ENSMUSG00000006299	Aamp	angio-associated migratory protein [Source:MGI Symbol;Acc:MGI:107809]	TRUE	114.39	74.88	82.093	80.727	96.704	83.917	75.701	98.334	94.375	106.048	85.182	88.607	124.665	91.47	74.782	89.231	95.555	72.558	79.599	113.645	80.123	98.844	81.177	118.624	75.78	67.021	88.761	68.149	69.176	127.532	69.766	75.921	75.099	70.386	82.559	74.951	114.491	106.305
ENSMUSG00000006301	Tmbim1	transmembrane BAX inhibitor motif containing 1 [Source:MGI Symbol;Acc:MGI:1916910]	FALSE	19.894	9.82	29.992	19.788	27.454	32.409	16.969	70.685	14.156	32.322	9.623	12.194	57.152	12.27	6.354	7.172	32.835	9.055	23.38	22.175	22.028	62.634	23.984	29.852	7.049	10.549	38.04	8.686	8.932	24.762	7.032	10.444	28.102	7.385	35.296	18.613	21.349	69.792
ENSMUSG00000006304	Arpc2	actin related protein 2/3 complex, subunit 2 [Source:MGI Symbol;Acc:MGI:1923959]	FALSE	323.277	214.206	204.462	175.372	171.964	197.35	204.865	296.754	194.816	242.109	184.051	179.246	219.585	182.196	172.21	166.325	221.485	192.979	177.041	213.431	198.491	475.626	195.564	194.531	188.019	193.604	234.583	212.465	179.54	231.018	180.8	167.709	161.342	173.048	192.706	219.037	256.565	429.843
ENSMUSG00000006307	Kmt2b	lysine (K)-specific methyltransferase 2B [Source:MGI Symbol;Acc:MGI:109565]	FALSE	48.314	77.949	61.527	58.336	51.016	60.864	96.157	50.919	67.411	75.111	52.036	57.31	57.152	67.673	56.86	49.098	63.15	61.034	57.065	55.437	61.726	43.061	64.573	58.133	65.096	78.955	69.741	64.809	66	44.658	57.83	65.075	47.482	59.537	63.694	71.794	93.331	46.682
ENSMUSG00000006310	Zbtb32	zinc finger and BTB domain containing 32 [Source:MGI Symbol;Acc:MGI:1891838]	FALSE	0	0	0	0.121	0.068	0.579	0	0.125	0	1.847	0.143	0.406	0	0	0.489	0.276	0.246	0.118	0.077	0	0.242	0	0	0	0.22	0.213	0	0.334	0	0.286	0.37	0	0	0.274	0.203	0.166	0.756	0
ENSMUSG00000006311	Etv2	ets variant 2 [Source:MGI Symbol;Acc:MGI:99253]	FALSE	0	0	0	0.061	0	0	0.077	1.376	0	0.077	0.071	0	0.334	0	0	0	0.184	0	0	0	0	1.957	0	0	0	0	0	0	0.099	0	0	0	0	0	0	0	0	0.462
ENSMUSG00000006313	Upk1a	uroplakin 1A [Source:MGI Symbol;Acc:MGI:98911]	FALSE	3.552	4.91	2.914	3.026	3.551	2.797	3.022	1.751	6.067	34.4	3.493	4.471	2.005	2.975	3.096	3.31	3.443	2.587	3.538	8.315	2.421	5.872	5.535	2.848	3.745	1.918	19.02	4.677	2.68	6.727	2.683	3.414	1.696	1.915	1.826	2.493	4.156	2.311
ENSMUSG00000006315	Tmem147	transmembrane protein 147 [Source:MGI Symbol;Acc:MGI:1915011]	FALSE	76.023	110.479	78.666	94.161	82.021	123.85	111.343	72.062	96.397	96.736	96.16	96.33	95.922	89.239	86.675	101.781	83.995	118.657	88.674	91.47	107.233	101.78	136.526	103.206	97.809	120.403	101.441	104.896	114.036	77.722	83.738	128.945	120.401	112.417	101.83	89.244	102.21	118.322
ENSMUSG00000006333	Rps9	ribosomal protein S9 [Source:MGI Symbol;Acc:MGI:1924096]	TRUE	638.739	398.337	502.672	518.371	484.273	634.009	603.206	573.24	510.972	605.964	346.432	423.525	553.14	483.378	450.157	331.132	546.333	546.833	527.431	537.734	550.449	539.238	514.738	668.043	525.285	541.495	583.286	428.939	496.639	733.703	403.701	519.998	768.675	475.928	565.744	440.9	678.631	698.379
ENSMUSG00000006335	Tfpt	TCF3 (E2A) fusion partner [Source:MGI Symbol;Acc:MGI:1916964]	FALSE	7.815	12.889	13.197	11.679	15.093	16.398	13.327	10.884	14.156	12.467	14.328	17.071	17.714	9.668	11.893	13.791	10.945	9.878	13.228	36.034	10.651	13.701	14.76	13.944	12.777	9.483	6.34	17.371	11.711	12.739	12.584	13.658	6.783	8.662	11.562	13.461	12.091	11.555
ENSMUSG00000006342	Susd2	sushi domain containing 2 [Source:MGI Symbol;Acc:MGI:1918983]	FALSE	2.842	15.958	9.94	4.055	13.317	5.209	3.177	6.756	7.415	7.311	10.55	5.69	9.024	4.834	6.028	6.62	13.159	3.998	9.844	2.772	2.179	8.808	5.535	2.651	14.649	1.492	6.34	5.011	2.68	6.87	8.235	4.62	1.211	4.194	4.26	15.788	5.101	2.311
ENSMUSG00000006344	Ggt5	gamma-glutamyltransferase 5 [Source:MGI Symbol;Acc:MGI:1346063]	FALSE	0	1.228	24.508	1.392	14.342	2.026	0.697	4.254	9.437	7.234	1.639	0	2.674	0.744	1.303	1.517	10.392	0.941	3.461	13.859	0.726	1.957	3.69	3.928	0.881	0.107	0	0.334	0.298	4.723	2.128	0.201	0.727	0.456	1.217	1.662	1.322	19.412
ENSMUSG00000006345	Ggt1	gamma-glutamyltransferase 1 [Source:MGI Symbol;Acc:MGI:95706]	FALSE	0	1.228	5.142	0.363	0.341	1.447	0.697	0.876	1.348	8.234	1.212	1.219	11.364	0.372	0.652	1.103	0.492	1.294	0.692	0	0.726	1.957	35.054	0.491	0.22	0.213	6.34	0.668	0.397	0.429	0.463	1.004	0.242	0.638	0.609	0.499	1.134	1.387
ENSMUSG00000006356	Crip2	cysteine rich protein 2 [Source:MGI Symbol;Acc:MGI:1915587]	FALSE	398.59	39.895	24.337	12.042	16.254	24.404	13.792	146.125	68.085	22.933	46.191	41.458	14.372	35.324	29.489	33.651	27.855	50.332	16.458	33.262	11.861	28.381	23.984	33.977	41.965	38.145	38.04	75.833	44.166	46.518	46.172	34.948	15.989	61.178	30.022	49.524	27.206	20.337
ENSMUSG00000006360	Crip1	cysteine-rich protein 1 (intestinal) [Source:MGI Symbol;Acc:MGI:88501]	FALSE	176.914	13.503	25.536	14.463	17.483	20.642	5.966	54.797	16.853	16.546	9.124	9.348	18.717	9.296	6.354	8.137	19.492	11.642	11.382	8.315	9.682	30.338	14.76	11.391	7.93	6.393	38.04	21.046	10.123	38.789	9.345	13.658	21.318	9.847	16.228	27.255	14.547	53.615
ENSMUSG00000006362	Cbfa2t3	CBFA2/RUNX1 translocation partner 3 [Source:MGI Symbol;Acc:MGI:1338013]	FALSE	46.182	39.281	69.754	48.715	81.27	232.653	27.584	271.607	59.321	28.705	262.39	298.337	61.497	425.745	558.502	522.558	54.972	16.699	31.148	130.276	82.059	579.363	47.968	144.057	255.318	12.04	164.842	25.055	21.934	87.455	316.354	28.922	197.922	25.62	35.296	233.994	43.642	421.985
ENSMUSG00000006369	Fbln1	fibulin 1 [Source:MGI Symbol;Acc:MGI:95487]	FALSE	219.544	52.784	437.032	369.081	234.453	120.281	380.83	123.355	150.325	176.156	63.014	73.568	94.919	104.484	68.265	42.753	232.43	206.385	266.946	171.853	457.255	129.182	202.943	168.803	101.664	284.066	139.482	166.364	238.593	208.689	54.314	299.868	26.406	232.129	214.208	67.307	343.283	78.111
ENSMUSG00000006373	Pgrmc1	progesterone receptor membrane component 1 [Source:MGI Symbol;Acc:MGI:1858305]	FALSE	71.76	150.987	155.789	188.262	94.655	97.228	199.519	86.199	212.343	134.83	183.053	145.104	98.262	188.889	201.373	222.318	125.008	198.624	149.739	149.679	193.166	97.865	130.991	89.95	137.902	173.892	82.421	141.309	196.214	112.36	235.947	164.696	34.4	170.86	130.026	102.206	153.788	78.111
ENSMUSG00000006378	Gcat	glycine C-acetyltransferase (2-amino-3-ketobutyrate-coenzyme A ligase) [Source:MGI Symbol;Acc:MGI:1349389]	FALSE	36.946	23.937	24.679	32.799	25.269	22.667	36.804	21.268	16.853	53.024	12.831	21.542	89.238	15.989	12.382	11.723	31.114	30.458	26.995	24.946	30.742	15.658	51.658	30.441	23.461	33.67	38.04	33.406	29.378	45.803	14.712	28.721	12.113	28.355	25.559	23.1	36.274	23.572
ENSMUSG00000006386	Tek	TEK receptor tyrosine kinase [Source:MGI Symbol;Acc:MGI:98664]	FALSE	7.815	3.069	7.027	3.57	12.293	6.656	1.86	323.151	11.46	4.925	3.849	4.065	8.021	4.834	2.607	2.896	22.567	4.469	6.153	5.544	4.115	22.509	7.38	6.579	3.084	4.262	6.34	5.011	3.672	18.607	2.683	3.214	2.665	3.009	4.26	3.49	4.345	13.404
ENSMUSG00000006389	Mpl	myeloproliferative leukemia virus oncogene [Source:MGI Symbol;Acc:MGI:97076]	FALSE	0	1.228	0	0.303	0.41	2.797	0	2.627	0.674	0.231	0.214	2.032	0.334	1.115	0.815	0.414	0.43	0.47	0.231	0	0	514.772	0	0.982	0.11	0.213	0	1.002	0.595	1.431	1.203	0.402	0.727	0.274	0.203	1.163	0	36.051
ENSMUSG00000006390	Elovl1	elongation of very long chain fatty acids (FEN1/Elo2, SUR4/Elo3, yeast)-like 1 [Source:MGI Symbol;Acc:MGI:1858959]	FALSE	106.575	91.452	188.866	88.836	115.69	317.149	113.978	244.334	74.826	125.749	77.912	65.033	169.785	75.11	63.051	48.27	140.196	92.197	94.135	77.611	103.603	227.048	116.231	97.216	69.171	93.872	126.801	87.191	85.85	88.457	61.531	81.344	257.275	75.401	160.453	93.232	120.536	362.824
ENSMUSG00000006392	Med8	mediator complex subunit 8 [Source:MGI Symbol;Acc:MGI:1915269]	FALSE	58.971	45.419	42.161	42.845	37.425	55.173	48.659	47.666	45.839	47.56	37.352	46.336	35.762	40.529	42.849	31.72	39.722	42.453	36.685	41.577	48.17	49.911	46.124	36.53	50.006	51.358	44.38	44.097	48.135	44.944	40.527	43.986	54.992	48.869	42.598	40.716	52.522	48.531
ENSMUSG00000006395	Hyi	hydroxypyruvate isomerase (putative) [Source:MGI Symbol;Acc:MGI:1915430]	FALSE	10.657	7.979	25.365	13.011	23.835	15.626	11.235	12.386	14.83	12.236	14.256	12.6	40.107	11.899	9.775	11.723	16.295	9.29	13.843	22.175	13.798	10.765	7.38	16.006	8.591	7.352	19.02	10.69	10.719	13.455	8.142	13.658	9.206	10.485	17.039	12.963	8.502	19.874
ENSMUSG00000006398	Cdc20	cell division cycle 20 [Source:MGI Symbol;Acc:MGI:1859866]	FALSE	33.393	14.117	21.595	23.661	12.225	36.846	29.599	27.398	26.29	30.475	7.342	19.103	29.746	13.386	9.45	6.344	23.12	32.34	22.149	11.087	23.238	22.509	22.139	21.211	19.936	36.014	19.02	28.061	34.34	38.646	9.901	23.901	40.457	27.99	23.936	11.966	48.932	21.723
ENSMUSG00000006403	Adamts4	a disintegrin-like and metallopeptidase (reprolysin type) with thrombospondin type 1 motif, 4 [Source:MGI Symbol;Acc:MGI:1339949]	FALSE	10.657	20.868	60.156	56.884	48.625	18.905	35.797	60.927	25.616	14.006	16.252	46.336	11.698	44.248	39.59	13.24	26.994	27.048	43.299	27.718	33.647	21.53	68.263	24.746	52.65	13.639	19.02	9.354	13.002	35.068	24.705	13.658	3.392	13.403	74.04	35.232	42.887	13.866
ENSMUSG00000006411	Nectin4	nectin cell adhesion molecule 4 [Source:MGI Symbol;Acc:MGI:1918990]	FALSE	1.421	2.455	1.714	2.118	4.098	7.524	1.007	4.379	4.045	170.461	7.841	5.69	3.342	2.603	2.77	8.137	2.275	1.529	2.307	27.718	1.936	5.872	3.69	3.83	2.864	1.279	6.34	2.338	2.382	21.184	2.406	3.214	2.423	2.918	3.651	4.321	4.534	21.261
ENSMUSG00000006412	Pfdn2	prefoldin 2 [Source:MGI Symbol;Acc:MGI:1276111]	FALSE	53.287	36.826	25.365	29.229	25.61	32.699	31.303	29.65	43.143	33.015	31.934	24.794	31.083	36.067	38.613	35.03	34.004	35.044	27.302	30.49	31.468	23.488	29.519	37.905	33.594	35.055	57.061	37.749	35.134	46.662	27.296	30.328	31.251	33.005	28.196	34.235	55.734	36.051
ENSMUSG00000006418	Rnf114	ring finger protein 114 [Source:MGI Symbol;Acc:MGI:1933159]	FALSE	88.102	85.928	67.012	73.586	74.577	68.966	80.195	66.557	78.196	88.501	78.125	90.639	86.23	91.47	88.793	85.369	73.234	73.264	76.907	69.296	76.976	113.524	77.487	66.382	88.888	75.332	69.741	75.499	74.337	74.573	92.806	79.938	49.42	75.492	72.62	78.109	111.657	90.59
ENSMUSG00000006423	C330007P06Rik	RIKEN cDNA C330007P06 gene [Source:MGI Symbol;Acc:MGI:1924894]	FALSE	7.815	3.069	8.569	7.625	7.581	5.498	6.431	7.006	6.067	6.695	4.776	6.097	6.016	2.231	4.562	2.896	6.395	8.585	5.23	2.772	9.198	2.936	9.225	6.285	5.838	6.713	0	7.015	6.848	7.3	3.794	4.419	4.118	8.114	7.1	4.819	10.013	6.471
ENSMUSG00000006435	Neurl1a	neuralized E3 ubiquitin protein ligase 1A [Source:MGI Symbol;Acc:MGI:1334263]	FALSE	19.894	29.461	53.301	29.35	39.611	16.301	30.761	26.272	35.728	23.164	42.983	25.607	25.735	24.913	24.276	36.547	47.962	20.227	35.454	44.349	37.035	68.506	62.728	114.794	21.809	20.564	6.34	18.374	17.269	25.048	24.057	17.072	2.18	14.588	26.776	40.218	23.994	121.558
ENSMUSG00000006442	Srm	spermidine synthase [Source:MGI Symbol;Acc:MGI:102690]	FALSE	139.258	50.943	73.524	64.933	65.631	132.531	137.455	88.951	58.647	71.571	41.415	49.994	149.398	43.132	34.703	40.961	79.075	93.256	62.372	99.786	79.154	107.652	88.557	90.342	58.377	123.28	101.441	68.149	86.644	98.476	39.88	89.579	162.069	80.962	88.036	52.35	117.325	117.398
ENSMUSG00000006445	Epha2	Eph receptor A2 [Source:MGI Symbol;Acc:MGI:95278]	FALSE	12.078	3.683	6.341	3.268	4.371	3.762	5.424	61.678	7.415	19.085	1.996	3.658	25.067	2.603	2.607	1.655	10.023	17.64	5.768	11.087	18.397	1.957	7.38	5.794	19.826	9.483	6.34	3.675	9.627	6.584	2.776	4.017	0.485	11.579	9.534	2.659	9.446	6.471
ENSMUSG00000006456	Rbm14	RNA binding motif protein 14 [Source:MGI Symbol;Acc:MGI:1929092]	TRUE	79.576	47.874	43.36	51.982	40.84	53.823	60.282	55.297	48.536	59.18	37.281	41.458	54.813	41.645	43.012	39.306	56.078	62.798	53.143	41.577	47.444	61.655	36.899	53.125	45.6	64.037	38.04	65.811	59.946	76.433	44.043	58.849	39.245	49.781	48.481	41.215	58.946	52.69
ENSMUSG00000006457	Actn3	actinin alpha 3 [Source:MGI Symbol;Acc:MGI:99678]	FALSE	5.684	0.614	2.571	1.936	3.415	2.701	2.402	1.877	5.393	2.001	2.495	1.219	0.668	3.346	2.607	2.207	4.366	1.294	2.384	0	1.452	0.979	1.845	31.227	2.093	1.811	6.34	1.67	0.695	6.87	2.128	1.004	2.423	1.823	2.84	8.808	3.779	2.773
ENSMUSG00000006463	Zdhhc24	zinc finger, DHHC domain containing 24 [Source:MGI Symbol;Acc:MGI:1917855]	FALSE	16.341	45.419	20.738	14.826	18.508	45.431	14.877	20.768	37.076	22.779	27.586	35.362	14.037	38.67	44.478	33.513	16.725	27.4	19.842	33.262	13.798	23.488	27.674	22.291	38.551	29.089	12.68	27.059	31.759	14.743	43.118	26.311	20.834	33.005	25.356	44.705	15.87	35.589
ENSMUSG00000006464	Bbs1	Bardet-Biedl syndrome 1 (human) [Source:MGI Symbol;Acc:MGI:1277215]	FALSE	3.552	21.482	14.739	12.285	13.386	11.285	11.003	9.508	23.594	9.697	23.309	21.542	8.69	26.772	29.489	26.204	12.052	19.639	12.074	5.544	10.167	8.808	11.07	12.766	18.945	15.13	12.68	23.05	19.353	12.882	27.111	12.854	2.907	17.323	14.199	19.112	11.336	8.32
ENSMUSG00000006469	Slc34a3	solute carrier family 34 (sodium phosphate), member 3 [Source:MGI Symbol;Acc:MGI:2159410]	FALSE	0.71	0	0	0	0.068	0	0	0	0.674	0.308	0	0.406	1.337	0.372	0	0	0	0	0	0	0	0	0	0	0	0.107	0	0	0	0	0.093	0.402	0	0.091	0	0	0	0
ENSMUSG00000006471	Ndor1	NADPH dependent diflavin oxidoreductase 1 [Source:MGI Symbol;Acc:MGI:1926047]	FALSE	28.42	31.916	36.676	32.799	36.879	60.671	46.49	39.158	22.245	46.944	43.268	45.523	40.775	40.529	34.377	47.167	34.557	40.336	31.917	47.121	36.067	34.253	25.829	35.45	37.339	38.998	25.36	29.732	39.699	24.19	37.659	44.789	53.054	40.299	45.641	44.206	42.698	56.388
ENSMUSG00000006476	Nsmf	NMDA receptor synaptonuclear signaling and neuronal migration factor [Source:MGI Symbol;Acc:MGI:1861755]	FALSE	97.338	98.203	180.64	114.434	184.667	90.959	94.142	130.862	109.879	111.819	175.996	323.538	184.826	140.18	104.271	152.671	120.581	105.133	138.433	99.786	115.222	109.609	121.766	114.794	106.18	97.814	228.242	110.91	123.663	103.629	121.86	151.44	35.854	143.234	154.773	159.209	84.073	137.734
ENSMUSG00000006488	Prl7a1	prolactin family 7, subfamily a, member 1 [Source:MGI Symbol;Acc:MGI:1206572]	FALSE	0	0	0.343	0	0	0	0	0	0	0.077	0	0	0	0	0	0	0.061	0	0.077	0	0	0	0	0.098	0	0	0	0	0	0	0	0	0	0	0	0	0	0
ENSMUSG00000006490	Prl8a9	prolactin family8, subfamily a, member 9 [Source:MGI Symbol;Acc:MGI:1914560]	FALSE	0	0	0	0	0	0	0	0	0	0	0	0	0	0	0	0	0	0	0	0	0	0	0	0	0	0	0	0	0	0	0	0	0	0	0	0	0	0
ENSMUSG00000006494	Pdk1	pyruvate dehydrogenase kinase, isoenzyme 1 [Source:MGI Symbol;Acc:MGI:1926119]	FALSE	127.179	22.096	31.878	35.28	42.684	65.59	37.889	49.417	44.491	71.725	20.814	21.949	49.131	15.245	12.382	21.653	36.955	41.277	36.223	8.315	27.595	45.018	70.108	35.548	18.284	41.129	19.02	38.752	29.973	41.938	11.844	46.396	45.059	22.338	22.516	24.928	32.685	61.934
ENSMUSG00000006498	Ptbp1	polypyrimidine tract binding protein 1 [Source:MGI Symbol;Acc:MGI:97791]	TRUE	228.781	87.769	212.86	206.417	191.769	197.35	243.452	266.978	190.098	237.414	89.317	107.304	223.595	108.574	99.546	82.887	232.86	198.859	212.495	171.853	231.895	212.368	225.083	163.795	130.853	222.16	164.842	195.762	178.25	269.664	91.881	164.094	188.717	159.281	228.813	114.338	302.286	218.619
ENSMUSG00000006517	Mvd	mevalonate (diphospho) decarboxylase [Source:MGI Symbol;Acc:MGI:2179327]	FALSE	24.157	37.44	19.709	18.094	16.869	12.057	19.991	18.391	14.156	19.393	19.745	16.258	48.797	15.989	18.41	18.894	13.897	17.287	13.997	22.175	20.091	26.424	18.449	18.854	16.191	23.122	25.36	19.376	16.277	21.756	25.26	18.076	7.752	16.411	15.011	29.249	22.105	12.479
ENSMUSG00000006519	Cyba	cytochrome b-245, alpha polypeptide [Source:MGI Symbol;Acc:MGI:1316658]	FALSE	55.419	11.662	58.442	41.271	46.918	38.39	42.538	70.685	33.705	52.023	12.973	11.787	83.556	21.566	9.775	10.481	60.444	45.04	40.069	63.752	59.063	307.297	66.418	34.664	17.183	43.58	196.542	42.76	38.608	54.677	9.345	42.982	5.572	39.114	51.118	9.639	48.744	481.146
ENSMUSG00000006522	Itih3	inter-alpha trypsin inhibitor, heavy chain 3 [Source:MGI Symbol;Acc:MGI:96620]	FALSE	1.421	0	3.428	0.605	1.707	2.701	0.077	2.627	1.348	1.308	2.637	2.845	663.768	0.744	1.303	1.517	0.676	0.823	0.615	5.544	0.242	0.979	0	1.964	1.322	0	6.34	0.668	0.893	3.292	0.833	1.808	0	1.276	1.623	1.163	0.567	0.924
ENSMUSG00000006526	Stimate	STIM activating enhancer [Source:MGI Symbol;Acc:MGI:1921500]	FALSE	38.367	61.377	88.777	94.222	90.148	57.295	82.674	62.804	55.277	79.035	68.502	65.846	75.2	53.172	50.506	62.061	73.726	71.03	84.444	55.437	97.793	50.89	57.193	64.418	35.687	69.472	44.38	49.442	64.313	65.555	49.688	71.502	12.84	61.725	78.502	63.65	72.737	72.565
ENSMUSG00000006527	Sfmbt1	Scm-like with four mbt domains 1 [Source:MGI Symbol;Acc:MGI:1859609]	FALSE	31.262	17.186	41.647	38.124	33.054	51.315	44.32	24.271	43.143	30.629	36.782	39.02	115.641	39.786	29.326	42.478	34.68	64.209	40.069	55.437	46.234	30.338	27.674	38.592	35.357	62.652	12.68	45.767	58.457	34.495	28.684	67.887	31.009	56.984	40.164	23.931	36.274	55.926
ENSMUSG00000006529	Itih1	inter-alpha trypsin inhibitor, heavy chain 1 [Source:MGI Symbol;Acc:MGI:96618]	FALSE	1.421	0.614	0.514	0.726	0.683	1.35	0.387	0.125	0.674	0.693	1.639	2.032	207.553	1.115	0.652	1.379	0.615	0.588	0.154	5.544	0.242	0	0	0.786	0.441	0.32	6.34	0	0.595	0.716	0.648	1.004	0.242	0.547	0	0.332	0.189	3.698
ENSMUSG00000006538	Ihh	Indian hedgehog [Source:MGI Symbol;Acc:MGI:96533]	FALSE	0	0	0.514	0.726	0.41	1.35	0.465	0.5	2.022	12.005	0.927	1.626	15.374	0	0.489	0.827	0.799	0.588	1	0	0.968	0.979	1.845	0.687	1.212	0.533	12.68	1.336	0.595	2.29	0.925	0.603	0.485	0.365	1.42	0.997	0.378	0.462
ENSMUSG00000006542	Prkag3	protein kinase, AMP-activated, gamma 3 non-catalytic subunit [Source:MGI Symbol;Acc:MGI:1891343]	FALSE	7.105	0	1.2	0.363	1.298	0.675	0.31	1.001	0.674	0.539	0.927	1.219	2.34	0	0.326	0.965	0.984	0.353	0.385	0	0	0	0	25.728	0.441	0.746	6.34	0	0.298	0.573	0.463	0.402	0	0.365	1.014	0.166	0.189	2.311
ENSMUSG00000006546	Cryba2	crystallin, beta A2 [Source:MGI Symbol;Acc:MGI:104336]	FALSE	0	0	0	0	0	0	0	0	0	0	0	0	0.334	0	0	0	0	0	0	352.022	0	0	0	0.098	0	0	0	0	0	0	0	0	0	0	0	0	0	0.462
ENSMUSG00000006567	Atp7b	ATPase, Cu++ transporting, beta polypeptide [Source:MGI Symbol;Acc:MGI:103297]	FALSE	17.052	9.82	2.399	5.023	3.961	56.813	6.431	3.503	10.112	12.544	6.344	7.316	74.532	7.065	4.888	5.654	5.042	11.877	4.999	0	5.083	5.872	25.829	4.91	7.049	14.598	0	9.354	12.902	7.014	5.644	7.231	5.087	12.673	6.491	6.98	8.691	8.32
ENSMUSG00000006570	Defb2	defensin beta 2 [Source:MGI Symbol;Acc:MGI:1338754]	FALSE	0	0	0	0	0.068	0	0	0	0.674	0	0	0	0	0	0	0	0	0	0	0	0	0	0	0	0.11	0	0	0	0	0	0	0	0	0	0	0	0	0
ENSMUSG00000006574	Slc4a1	solute carrier family 4 (anion exchanger), member 1 [Source:MGI Symbol;Acc:MGI:109393]	FALSE	152.047	68.128	108.83	97.066	172.169	5798.78	40.291	302.383	191.446	126.826	255.761	238.995	394.384	201.532	146.794	217.767	96.6	84.318	97.057	338.163	77.218	388.525	180.804	169.588	102.766	40.276	805.189	109.907	83.269	274.817	128.152	142.603	15414.7	95.186	219.685	200.424	85.585	398.413
ENSMUSG00000006575	Rundc3a	RUN domain containing 3A [Source:MGI Symbol;Acc:MGI:1858752]	FALSE	7.815	237.529	6.341	9.622	16.117	40.898	4.494	21.268	37.75	13.698	237.94	220.298	28.743	262.883	294.729	273.07	10.084	22.344	10.152	58.208	10.651	14.68	18.449	17.774	166.43	18.647	57.061	21.714	43.669	26.337	302.012	33.341	15.989	35.74	20.691	256.596	17.381	24.959
ENSMUSG00000006576	Slc4a3	solute carrier family 4 (anion exchanger), member 3 [Source:MGI Symbol;Acc:MGI:109350]	FALSE	56.129	55.239	89.463	73.707	151.408	36.846	39.671	16.139	80.893	82.422	104.642	66.252	38.436	70.648	67.287	102.746	76.8	43.276	74.139	88.698	42.845	43.061	62.728	53.125	37.89	24.827	50.721	41.424	34.638	50.24	67.916	53.828	4.118	33.005	37.933	50.522	35.141	33.278
ENSMUSG00000006585	Cdt1	chromatin licensing and DNA replication factor 1 [Source:MGI Symbol;Acc:MGI:1914427]	FALSE	65.366	20.254	42.161	39.516	35.445	81.313	63.691	47.416	39.772	52.331	16.466	15.039	48.797	26.028	19.714	11.999	51.159	61.739	43.683	33.262	49.623	56.762	53.503	42.913	25.223	72.988	38.04	43.762	55.381	49.381	13.509	60.054	62.744	50.419	43.004	19.278	95.409	54.077
ENSMUSG00000006586	Runx1t1	RUNX1 translocation partner 1 [Source:MGI Symbol;Acc:MGI:104793]	FALSE	363.065	709.518	424.521	616.95	630.353	437.238	299.085	187.785	231.218	128.981	1014.7	610.494	215.574	880.12	1491.89	1667.25	575.049	270.594	558.502	449.036	231.895	270.108	245.377	206.02	286.929	87.905	532.566	107.569	118.701	488.086	981.17	98.617	421.766	98.285	277.902	836.763	261.288	215.846
ENSMUSG00000006587	Snai3	snail family zinc finger 3 [Source:MGI Symbol;Acc:MGI:1353563]	FALSE	1.421	0	0	0	0.341	0.289	0.077	0	0	1.77	0.071	0.406	1.671	0	0.163	0	0.123	0.118	0.077	0	0	0	0	2.062	0	0.107	0	0.334	0	0.429	0	0.402	0	0.091	0.406	0.665	0	0.924
ENSMUSG00000006589	Aprt	adenine phosphoribosyl transferase [Source:MGI Symbol;Acc:MGI:88061]	FALSE	365.907	154.056	138.651	132.407	155.096	196.579	153.339	259.472	156.392	228.487	121.821	105.678	332.552	90.726	99.383	92.816	200.332	151.114	141.125	177.397	138.702	197.688	166.045	144.057	99.462	137.984	202.882	126.611	131.703	234.596	90.585	143.004	162.795	112.053	116.029	156.218	186.661	241.729
ENSMUSG00000006599	Gtf2h1	general transcription factor II H, polypeptide 1 [Source:MGI Symbol;Acc:MGI:1277216]	FALSE	84.549	73.039	111.4	103.36	103.192	129.831	109.406	97.208	85.611	108.202	84.256	99.175	102.941	92.957	81.625	77.094	97.522	96.078	102.518	108.101	100.698	101.78	149.44	101.635	99.792	97.175	76.081	87.525	97.859	77.149	75.225	96.809	95.448	93.636	156.802	81.765	129.416	122.482
ENSMUSG00000006611	Hfe	homeostatic iron regulator [Source:MGI Symbol;Acc:MGI:109191]	TRUE	3.552	0	5.998	2.844	4.166	1.736	2.17	15.388	17.527	1.616	0.998	0.406	10.361	2.231	1.303	0.965	2.89	6.115	3.153	5.544	3.873	4.893	12.915	1.768	1.542	1.172	6.34	3.007	1.786	3.578	1.018	0.803	0.242	2.918	7.708	0.665	2.456	102.608
ENSMUSG00000006638	Abhd1	abhydrolase domain containing 1 [Source:MGI Symbol;Acc:MGI:1931013]	FALSE	0.71	4.91	6.855	3.51	5.327	7.234	3.254	5.004	12.808	5.079	3.635	5.69	17.38	3.718	3.096	2.758	3.874	4.586	3.615	8.315	3.873	2.936	3.69	5.794	4.075	4.049	19.02	3.007	4.565	3.865	3.146	3.414	8.963	5.197	6.897	3.158	2.645	4.622
ENSMUSG00000006641	Slc5a6	solute carrier family 5 (sodium-dependent vitamin transporter), member 6 [Source:MGI Symbol;Acc:MGI:2660847]	FALSE	16.341	20.254	24.851	18.336	18.166	18.23	31.148	13.261	22.92	19.085	25.448	28.045	23.73	21.566	22.483	30.617	21.46	25.989	18.612	24.946	22.028	11.744	16.604	40.85	12.667	27.384	12.68	11.024	22.926	14.456	21.744	19.683	16.716	18.052	23.936	16.287	25.127	22.648
ENSMUSG00000006642	Tcf23	transcription factor 23 [Source:MGI Symbol;Acc:MGI:1934960]	FALSE	0	0	0	0	0	0	0.077	0.25	0	0.077	0.071	0	0.334	0	0	0	0.553	0	0.077	0	0	0.979	0	0.196	0.11	0	0	0	0	0.143	0	0	0	0	0	0.332	0	0
ENSMUSG00000006649	Nphs1	nephrosis 1, nephrin [Source:MGI Symbol;Acc:MGI:1859637]	FALSE	1.421	0	0.514	0.182	0.41	1.543	0	0.5	2.022	1.308	1.283	1.219	3.008	0.744	15.641	0.965	0.799	2.47	0.308	5.544	0	1.957	0	1.277	55.073	0.32	0	1.67	0.794	0.859	1.388	0.201	0.242	17.688	1.826	0.665	0.378	1.387
ENSMUSG00000006651	Aplp1	amyloid beta (A4) precursor-like protein 1 [Source:MGI Symbol;Acc:MGI:88046]	FALSE	43.34	642.003	38.39	65.175	85.777	105.813	22.005	61.803	194.142	56.333	719.594	545.462	106.283	559.232	710.672	809.695	112.772	109.014	58.68	191.256	50.107	81.228	81.177	56.464	315.127	47.309	152.162	209.125	98.752	97.474	867.36	76.122	10.417	172.045	58.623	511.863	61.213	75.338
ENSMUSG00000006673	Qrich1	glutamine-rich 1 [Source:MGI Symbol;Acc:MGI:1916482]	FALSE	203.203	247.963	248.166	226.871	192.93	239.888	293.041	210.054	215.714	239.877	187.615	206.885	231.951	226.072	208.868	173.22	237.103	258.717	241.643	249.464	259.975	188.88	241.687	225.267	270.408	262.223	120.461	232.509	245.739	143.706	213.648	239.814	157.708	230.852	237.13	224.355	300.018	186.727
ENSMUSG00000006675	P4htm	prolyl 4-hydroxylase, transmembrane (endoplasmic reticulum) [Source:MGI Symbol;Acc:MGI:1921693]	FALSE	24.867	23.937	6.855	9.198	12.156	9.453	7.206	5.004	12.134	12.775	28.798	12.6	5.682	18.591	21.669	30.893	8.67	13.994	9.69	13.859	9.925	2.936	22.139	7.758	11.786	18.86	6.34	35.411	26.301	10.306	22.577	30.73	1.211	12.764	11.157	19.112	8.313	10.631
ENSMUSG00000006676	Usp19	ubiquitin specific peptidase 19 [Source:MGI Symbol;Acc:MGI:1918722]	FALSE	130.732	101.272	99.746	95.009	113.573	104.366	97.396	95.957	128.754	116.899	106.496	113.401	98.93	123.447	111.114	108.539	101.642	92.55	93.519	121.96	96.099	90.036	114.386	110.964	108.053	88.864	107.781	96.879	85.155	108.925	95.397	95.805	68.558	86.706	91.688	106.527	136.217	109.541
ENSMUSG00000006678	Pola1	polymerase (DNA directed), alpha 1 [Source:MGI Symbol;Acc:MGI:99660]	FALSE	28.42	12.889	18.338	24.932	17.961	28.069	30.993	25.021	14.156	24.011	11.12	12.194	18.048	17.476	12.219	8.827	26.686	31.869	23.764	22.175	21.544	21.53	20.294	22.291	20.707	36.76	25.36	33.072	30.668	40.65	11.196	27.918	31.009	27.717	17.648	10.968	29.473	27.732
ENSMUSG00000006699	Cdc42	cell division cycle 42 [Source:MGI Symbol;Acc:MGI:106211]	FALSE	385.801	268.217	340.885	270.502	284.854	245.578	243.22	369.941	266.272	300.75	253.195	217.86	248.328	226.444	229.722	230.317	308.185	250.72	281.481	310.445	246.177	436.48	287.811	275.446	242.981	248.904	228.242	273.265	242.364	353.54	239.093	234.391	205.674	234.773	267.354	272.883	281.503	378.539
ENSMUSG00000006705	Pknox1	Pbx/knotted 1 homeobox [Source:MGI Symbol;Acc:MGI:1201409]	FALSE	14.21	35.599	27.079	31.286	36.469	27.587	29.444	23.645	24.268	18.47	39.348	23.168	28.409	27.887	43.012	35.306	30.13	22.697	27.687	24.946	30.5	20.552	22.139	34.468	29.299	29.941	50.721	16.035	19.254	26.193	43.581	33.341	16.716	37.017	27.385	46.367	22.294	26.807
ENSMUSG00000006711	D130043K22Rik	RIKEN cDNA D130043K22 gene [Source:MGI Symbol;Acc:MGI:3036268]	FALSE	4.263	12.275	0.857	1.392	2.322	2.315	1.162	1.001	27.638	2.54	25.376	8.942	8.021	3.718	7.657	12.274	1.23	4.586	1.384	2.772	2.421	2.936	1.845	1.178	2.754	1.279	12.68	8.686	3.374	4.151	16.007	3.013	0.969	2.735	2.028	45.037	1.889	2.773
ENSMUSG00000006715	Gmnn	geminin [Source:MGI Symbol;Acc:MGI:1927344]	FALSE	70.339	20.254	35.134	34.736	25.2	68.774	57.88	39.784	43.817	50.715	14.043	23.981	46.457	23.053	18.736	10.344	41.751	59.858	39.53	38.806	56.158	60.677	31.364	35.253	27.536	63.611	50.721	50.778	52.899	48.093	15.175	57.845	70.254	49.872	48.886	20.275	62.535	55.001
ENSMUSG00000006717	Acot13	acyl-CoA thioesterase 13 [Source:MGI Symbol;Acc:MGI:1914084]	FALSE	38.367	25.165	24.165	23.359	24.108	33.085	20.843	21.894	33.031	28.551	22.525	33.736	20.722	26.4	24.113	24.549	23.796	25.519	23.995	33.262	29.774	38.167	29.519	25.63	28.087	20.032	38.04	20.378	23.125	26.337	26.648	31.132	35.854	25.893	25.356	35.897	33.629	49.455
ENSMUSG00000006720	Zfp184	zinc finger protein 184 (Kruppel-like) [Source:MGI Symbol;Acc:MGI:1922244]	FALSE	7.815	8.593	10.283	12.95	10.381	8.006	14.102	7.882	8.089	12.929	12.474	18.29	6.016	17.848	13.034	13.791	11.314	16.934	11.613	19.403	15.492	5.872	14.76	11.686	18.064	18.327	12.68	15.367	16.971	9.304	11.196	19.282	2.423	15.682	14.402	11.467	20.782	5.084
ENSMUSG00000006724	Cyp27b1	cytochrome P450, family 27, subfamily b, polypeptide 1 [Source:MGI Symbol;Acc:MGI:1098274]	FALSE	0	0	0.343	0.545	1.161	0.579	0.465	0.5	0	0.847	0.998	0	0.334	0.372	0.489	0.827	0.861	0.353	0.538	0	0.726	0	0	0.687	0.11	0.107	0	1.67	0.298	0.143	0.37	0.201	0	0.547	0.609	0.166	0.567	0
ENSMUSG00000006728	Cdk4	cyclin-dependent kinase 4 [Source:MGI Symbol;Acc:MGI:88357]	FALSE	527.901	380.537	381.332	450.534	342.972	372.419	538.818	409.725	451.65	500.84	265.241	407.674	311.162	485.237	412.685	251.28	474.883	521.785	452.216	374.197	499.858	345.465	487.064	425.002	560.531	542.241	405.764	454.662	525.024	537.324	390.562	457.534	312.751	461.158	477.1	361.295	619.497	344.336
ENSMUSG00000006731	B4galnt1	beta-1,4-N-acetyl-galactosaminyl transferase 1 [Source:MGI Symbol;Acc:MGI:1342057]	FALSE	4.263	50.329	5.142	6.778	9.22	20.545	4.494	5.88	9.437	16.238	85.539	42.678	15.04	25.284	41.871	96.678	5.35	9.29	6.614	5.544	5.083	16.637	9.225	4.615	11.015	7.459	50.721	7.683	7.841	9.304	54.592	8.034	2.423	7.294	6.694	10.802	7.935	102.145
ENSMUSG00000006732	Mettl1	methyltransferase like 1 [Source:MGI Symbol;Acc:MGI:1339986]	TRUE	157.731	80.404	184.41	196.008	239.029	221.947	215.248	141.121	139.54	204.476	84.755	114.214	281.75	86.636	66.799	69.923	190.187	196.742	180.117	207.887	197.281	162.456	206.633	194.04	106.511	211.185	177.522	170.707	196.412	162.027	64.03	224.549	126.699	181.618	208.528	107.857	184.394	199.207
ENSMUSG00000006736	Tspan31	tetraspanin 31 [Source:MGI Symbol;Acc:MGI:1914375]	FALSE	146.363	133.188	172.756	194.737	136.11	126.455	213.001	146.125	226.499	176.156	87.321	131.691	192.178	156.168	146.957	82.611	172.478	267.772	206.497	205.115	236.979	147.777	219.548	133.648	226.79	256.469	120.461	246.874	267.574	137.122	136.849	243.228	59.352	232.493	207.311	129.295	237.483	161.769
ENSMUSG00000006740	Kif5b	kinesin family member 5B [Source:MGI Symbol;Acc:MGI:1098268]	FALSE	355.96	221.571	261.191	234.859	210.892	215.002	246.241	245.21	196.839	243.571	180.059	194.285	174.13	198.557	195.345	179.84	224.744	213.677	224.185	321.532	260.943	454.095	228.773	252.959	219.851	209.054	190.202	213.133	215.766	249.196	196.623	213.502	188.474	214.259	221.308	234.493	252.597	224.627
ENSMUSG00000006763	Saal1	serum amyloid A-like 1 [Source:MGI Symbol;Acc:MGI:1926185]	FALSE	34.104	30.075	49.016	50.046	46.44	44.081	56.873	37.282	37.75	45.944	34.215	36.581	36.096	29.003	29.489	30.617	48.146	57.858	53.451	58.208	66.083	32.296	53.503	44.484	35.467	50.612	50.721	44.431	52.403	37.501	29.331	57.443	30.04	53.246	56.189	31.244	63.669	38.824
ENSMUSG00000006764	Tph2	tryptophan hydroxylase 2 [Source:MGI Symbol;Acc:MGI:2651811]	FALSE	0	0	0	0.121	0	0	0	0.125	0.674	0.077	1.853	0.406	0.334	0.372	0	0.827	0.184	0	0.154	0	0	0	0	0.098	0.22	0	0	0	0	0.573	0.648	0	0	0	0	1.662	0	0
ENSMUSG00000006777	Krt23	keratin 23 [Source:MGI Symbol;Acc:MGI:2148866]	FALSE	0	0	0.171	0.121	0.205	0.096	0	0.375	0	2.54	0.285	0	0.334	0.372	0	0.138	0.369	0.118	0.077	0	0.726	0	0	0	0.22	0	0	0	0	0.286	0.185	0	0	0.182	0.406	0	0.567	0.462
ENSMUSG00000006782	Cnp	2',3'-cyclic nucleotide 3' phosphodiesterase [Source:MGI Symbol;Acc:MGI:88437]	TRUE	10.657	19.027	10.283	7.927	8.059	9.067	5.811	11.26	8.763	10.158	11.191	6.91	6.684	14.873	6.517	9.654	9.039	5.998	9.767	11.087	8.472	34.253	9.225	9.918	6.058	8.204	12.68	6.013	8.436	16.174	8.328	8.235	4.361	6.929	47.061	17.117	13.036	20.337
ENSMUSG00000006784	Ttc25	tetratricopeptide repeat domain 25 [Source:MGI Symbol;Acc:MGI:1921657]	FALSE	1.421	2.455	0.514	1.089	1.298	0.482	0.775	0.375	59.321	1.847	3.136	1.626	0.334	0.744	2.281	3.724	1.168	2.47	1.077	0	0.484	0	0	3.339	1.432	1.918	12.68	10.69	1.886	1.718	3.701	1.808	0.242	1.641	1.42	1.828	1.889	0.924
ENSMUSG00000006800	Sulf2	sulfatase 2 [Source:MGI Symbol;Acc:MGI:1919293]	FALSE	286.331	297.678	484.163	692.473	542.869	248.762	708.583	253.842	562.878	289.899	232.594	151.607	122.994	214.546	305.807	223.008	453.484	305.991	619.028	388.056	697.865	258.365	343.159	407.13	647.106	387.102	336.024	964.779	253.381	423.532	239.648	190.204	54.75	271.789	537.954	345.84	549.215	139.121
ENSMUSG00000006818	Sod2	superoxide dismutase 2, mitochondrial [Source:MGI Symbol;Acc:MGI:98352]	FALSE	65.366	46.647	23.48	24.872	27.044	46.492	28.126	32.278	32.357	32.168	61.231	48.775	51.47	37.927	46.596	62.751	28.162	33.398	29.071	27.718	29.047	32.296	35.054	36.039	39.983	29.621	38.04	26.391	27.69	36.642	49.78	38.362	68.558	27.626	31.644	57.335	38.541	39.749
ENSMUSG00000006850	Tmco6	transmembrane and coiled-coil domains 6 [Source:MGI Symbol;Acc:MGI:1919233]	FALSE	12.078	11.048	9.426	10.772	6.898	11.864	14.722	6.506	10.112	13.929	5.346	8.536	9.692	8.924	7.657	6.068	9.9	15.053	9.537	11.087	10.409	6.851	7.38	7.07	12.336	13.212	0	15.033	9.528	5.01	6.847	7.431	13.809	12.673	11.36	7.645	16.059	7.395
ENSMUSG00000006906	Stambp	STAM binding protein [Source:MGI Symbol;Acc:MGI:1917777]	FALSE	17.052	33.757	23.48	17.731	24.996	20.642	13.56	15.889	26.964	23.164	39.776	34.955	17.38	30.49	34.214	41.512	20.046	18.11	17.458	22.175	18.881	30.338	18.449	16.497	26.986	12.36	19.02	19.376	16.376	21.327	39.695	15.666	16.716	17.323	15.416	34.235	14.17	30.505
ENSMUSG00000006920	Ezh1	enhancer of zeste 1 polycomb repressive complex 2 subunit [Source:MGI Symbol;Acc:MGI:1097695]	TRUE	32.683	34.985	57.585	50.833	65.084	55.077	37.502	53.921	43.817	47.714	53.676	44.71	43.783	31.234	30.304	49.649	51.282	26.107	56.45	38.806	43.813	27.402	44.279	39.279	27.426	21.737	50.721	29.064	22.529	35.64	32.94	22.294	67.589	17.323	34.687	36.728	35.896	51.766
ENSMUSG00000006930	Hap1	huntingtin-associated protein 1 [Source:MGI Symbol;Acc:MGI:1261831]	FALSE	6.394	7.979	3.085	3.328	5.327	11.671	2.479	5.755	92.352	19.009	71.71	22.761	13.703	54.659	12.219	55.717	5.104	35.985	4.768	38.806	3.631	8.808	35.054	6.088	18.394	19.073	19.02	24.387	35.63	9.733	26.371	57.242	1.938	32.276	21.705	15.456	9.635	11.555
ENSMUSG00000006931	P3h4	prolyl 3-hydroxylase family member 4 (non-enzymatic) [Source:MGI Symbol;Acc:MGI:1913430]	FALSE	108.706	42.964	157.332	123.874	176.198	60.864	99.488	90.077	69.433	73.572	50.111	34.549	57.821	59.121	38.124	41.512	223.514	57.741	165.812	116.417	120.789	92.972	88.557	104.188	31.832	38.891	114.121	52.448	46.647	130.824	40.898	46.597	10.417	39.661	84.994	45.037	121.67	45.757
ENSMUSG00000006932	Ctnnb1	catenin (cadherin associated protein), beta 1 [Source:MGI Symbol;Acc:MGI:88276]	FALSE	603.925	344.325	413.552	429.596	380.876	394.025	396.326	693.467	511.646	638.748	296.178	374.751	419.116	464.043	371.14	295.688	460.187	506.732	483.825	518.331	417.557	515.75	520.273	502.186	467.238	475.539	443.805	458.671	503.884	898.45	371.964	417.565	259.697	436.176	482.171	341.186	585.678	369.295
ENSMUSG00000006941	Eif1b	eukaryotic translation initiation factor 1B [Source:MGI Symbol;Acc:MGI:1916219]	TRUE	53.287	55.853	33.42	39.335	31.21	44.081	35.642	40.91	36.402	31.937	51.893	67.065	36.43	49.081	49.203	52.683	34.987	38.925	38.915	38.806	41.877	44.039	35.054	45.76	50.226	42.621	31.7	44.431	52.502	47.091	44.876	61.259	44.575	42.214	45.844	42.378	65.558	43.446
ENSMUSG00000006948	Klk4	kallikrein related-peptidase 4 (prostase, enamel matrix, prostate) [Source:MGI Symbol;Acc:MGI:1861379]	FALSE	0	0	0	0.303	0.068	0.096	0.077	0.125	8.089	0.77	0.214	0	0.334	0	0.163	0.276	0.369	0.118	0.154	0	0.484	0	12.915	0	0	0.107	0	0	0	0.573	0	0	0	0.182	0	0	0	0
ENSMUSG00000006958	Chrd	chordin [Source:MGI Symbol;Acc:MGI:1313268]	FALSE	4.973	26.392	40.104	17.489	47.328	10.417	7.748	5.505	9.437	7.542	29.154	20.729	19.385	16.36	35.68	28.824	14.45	7.644	22.688	33.262	12.103	9.787	14.76	24.059	18.945	5.114	19.02	10.69	9.131	15.172	27.111	9.239	1.211	10.576	9.331	15.123	10.013	6.471
ENSMUSG00000006998	Psmd2	proteasome (prosome, macropain) 26S subunit, non-ATPase, 2 [Source:MGI Symbol;Acc:MGI:1096584]	FALSE	48.314	40.509	29.135	31.71	29.844	39.74	32.543	39.033	36.402	39.633	39.918	30.484	30.749	35.696	38.287	37.513	36.156	35.28	34.378	27.718	38.488	42.082	40.589	43.698	32.273	36.441	31.7	33.741	39.005	56.252	38.307	30.529	41.183	36.925	33.673	37.393	52.522	43.909
ENSMUSG00000007021	Syngr3	synaptogyrin 3 [Source:MGI Symbol;Acc:MGI:1341881]	FALSE	2.842	34.371	5.142	7.746	7.034	9.26	4.417	2.252	12.134	4.925	73.848	35.768	8.021	21.194	16.944	66.613	3.628	14.112	5.768	11.087	6.294	9.787	11.07	3.83	8.922	5.434	19.02	5.679	13.498	8.302	33.125	20.085	1.211	9.026	5.68	44.539	10.202	8.782
ENSMUSG00000007029	Vars	valyl-tRNA synthetase [Source:MGI Symbol;Acc:MGI:90675]	TRUE	117.943	92.679	98.546	122.059	86.938	188.766	214.628	125.357	92.352	144.757	80.406	108.523	153.743	86.636	80.973	81.921	140.319	222.967	114.977	116.417	145.963	137.012	105.162	147.592	112.679	266.912	133.141	123.938	218.644	120.948	77.631	235.395	230.869	210.065	151.731	98.384	192.518	142.819
ENSMUSG00000007030	Vwa7	von Willebrand factor A domain containing 7 [Source:MGI Symbol;Acc:MGI:1306798]	FALSE	0	0.614	1.2	1.452	0.888	1.35	2.247	0.751	2.696	1.616	1.782	1.626	1.671	0.372	0.978	2.345	1.291	1.764	1.384	0	1.694	0.979	3.69	1.375	1.212	1.811	0	0.668	1.092	0.716	0.648	3.214	2.18	1.003	1.014	1.496	1.511	3.235
ENSMUSG00000007033	Hspa1l	heat shock protein 1-like [Source:MGI Symbol;Acc:MGI:96231]	FALSE	0.71	0	0	0	0.137	0.193	0.077	0	1.348	0	0.071	0.406	0	0	0	0	0.123	0	0.308	0	0	0	0	0.687	0.11	0.107	0	0	0	0.286	0.093	0.201	0.242	0.365	0	0	0.189	0.462
ENSMUSG00000007034	Slc44a4	solute carrier family 44, member 4 [Source:MGI Symbol;Acc:MGI:1917379]	FALSE	0	0.614	0	0	0.068	0.289	0.155	0	0	1.847	0.071	0	4.345	0	0.163	0.138	0.184	0	0	0	0	0	0	0	0.11	0	0	0	0.099	0.143	0	0	0	0	0.406	0.166	0	0.462
ENSMUSG00000007035	Msh5	mutS homolog 5 [Source:MGI Symbol;Acc:MGI:1329021]	FALSE	0.71	0	1.371	0.908	1.434	3.762	1.395	2.252	3.371	1.462	0.855	2.845	4.345	1.115	0.652	0.552	1.414	1.646	0.692	5.544	0.968	4.893	0	0.982	1.322	0.959	0	1.67	2.58	0.716	1.573	1.205	3.392	1.915	1.623	1.163	1.134	3.698
ENSMUSG00000007036	Abhd16a	abhydrolase domain containing 16A [Source:MGI Symbol;Acc:MGI:99476]	FALSE	61.103	82.859	107.458	82.058	109.544	118.449	73.919	83.446	71.455	78.112	102.789	118.685	87.567	82.174	82.602	91.437	89.775	69.148	85.675	88.698	72.377	177.136	79.332	78.166	70.273	65.849	50.721	75.165	67.588	68.132	89.475	74.113	78.975	71.571	88.036	137.272	81.806	108.154
ENSMUSG00000007038	Neu1	neuraminidase 1 [Source:MGI Symbol;Acc:MGI:97305]	FALSE	32.683	63.218	41.475	33.707	46.576	37.329	31.691	53.671	48.536	48.252	69.857	49.994	144.05	68.788	66.799	81.232	37.447	46.451	43.068	52.665	37.762	47.954	112.541	33.878	41.745	43.473	76.081	47.437	41.486	34.638	64.122	36.956	18.169	45.769	46.047	63.817	38.164	136.81
ENSMUSG00000007039	Ddah2	dimethylarginine dimethylaminohydrolase 2 [Source:MGI Symbol;Acc:MGI:1859016]	FALSE	299.831	597.198	270.617	321.032	324.738	232.653	245.931	294.877	291.888	282.281	305.801	307.279	148.061	320.145	444.129	252.797	299.33	282.354	313.936	329.847	301.609	256.407	271.206	379.242	365.794	212.251	393.084	292.641	283.751	416.376	467.083	231.177	110.468	273.886	248.287	396.527	389.571	194.585
ENSMUSG00000007041	Clic1	chloride intracellular channel 1 [Source:MGI Symbol;Acc:MGI:2148924]	FALSE	107.996	111.706	103.345	71.045	87.28	85.943	70.665	173.773	70.781	74.88	32.006	39.426	36.43	43.876	47.085	21.377	102.134	77.733	80.599	58.208	70.924	178.115	73.798	52.929	58.157	52.317	38.04	82.514	69.772	86.453	51.353	73.511	105.381	72.301	79.314	68.636	84.829	143.743
ENSMUSG00000007050	Lsm2	LSM2 homolog, U6 small nuclear RNA and mRNA degradation associated [Source:MGI Symbol;Acc:MGI:90676]	TRUE	206.045	69.356	135.223	133.193	91.992	170.535	200.759	149.378	117.968	161.457	61.517	66.659	125	92.214	85.372	55.166	140.196	176.751	133.281	94.242	165.813	125.268	140.215	139.54	107.722	202.128	164.842	134.962	174.776	153.153	71.524	183.576	203.252	163.201	155.382	81.1	207.821	169.164
ENSMUSG00000007080	Pole	polymerase (DNA directed), epsilon [Source:MGI Symbol;Acc:MGI:1196391]	FALSE	57.55	17.186	55.015	65.961	50.742	79.963	82.365	47.165	45.165	63.798	23.452	26.826	47.46	31.606	19.714	15.308	63.273	80.555	63.833	69.296	81.333	62.634	59.038	50.67	30.18	82.151	44.38	49.776	79.796	53.389	16.285	85.361	69.769	68.38	60.652	24.762	65.747	68.405
ENSMUSG00000007097	Atp1a2	ATPase, Na+/K+ transporting, alpha 2 polypeptide [Source:MGI Symbol;Acc:MGI:88106]	FALSE	52.577	3.069	794.199	10.772	29.913	33.663	23.555	20.893	28.312	12.698	24.521	24.794	35.428	16.732	17.922	13.791	23.673	13.994	48.913	55.437	23.722	39.146	20.294	85.138	7.71	7.991	38.04	19.376	57.266	38.932	9.993	118.099	3.634	109.044	225.162	8.974	21.16	26.807
ENSMUSG00000007107	Atp1a4	ATPase, Na+/K+ transporting, alpha 4 polypeptide [Source:MGI Symbol;Acc:MGI:1351335]	FALSE	0	0	0	0.121	0.068	0	0	0	0	0.231	0.143	0	0	0	0	0	0.184	0	0.077	0	0	0	0	0.491	0.11	0	0	0	0	0.286	0.093	0.201	0	0.365	0	0	0.189	0
ENSMUSG00000007122	Casq1	calsequestrin 1 [Source:MGI Symbol;Acc:MGI:1309468]	FALSE	177.625	0.614	2.914	2.058	7.854	2.315	1.705	5.004	2.022	1.154	1.711	2.032	1.003	0.744	2.281	1.793	2.951	1.882	1.307	13.859	0.726	1.957	1.845	16.596	1.322	1.172	0	0.334	1.786	3.149	0.463	8.637	0.969	1.732	2.434	0.997	1.134	2.311
ENSMUSG00000007207	Stx1a	syntaxin 1A (brain) [Source:MGI Symbol;Acc:MGI:109355]	FALSE	19.183	49.102	51.416	28.926	50.811	17.844	18.441	49.292	18.875	30.321	64.653	40.239	33.088	26.772	22.321	42.891	34.742	12.583	33.378	47.121	18.155	18.594	31.364	23.568	19.936	12.893	12.68	10.356	14.193	20.468	29.239	18.277	6.541	14.77	19.676	88.246	16.815	24.034
ENSMUSG00000007209	Ceacam9	carcinoembryonic antigen-related cell adhesion molecule 9 [Source:MGI Symbol;Acc:MGI:1347247]	FALSE	0	0	0	0	0.068	0	0	0	0	0	0	0	0	0	0	0	0	0	0	0	0	0	0	0	0	0	0	0	0	0	0	0	0	0	0	0	0	0
ENSMUSG00000007216	Zfp775	zinc finger protein 775 [Source:MGI Symbol;Acc:MGI:2683557]	FALSE	6.394	7.979	6.684	9.077	6.898	5.016	8.291	5.38	8.089	6.849	10.764	13.413	11.364	8.18	13.848	9.654	7.44	7.056	8.152	11.087	8.472	4.893	9.225	6.776	7.6	8.311	6.34	8.352	7.444	6.87	12.491	10.243	2.907	8.662	5.68	8.476	8.88	5.546
ENSMUSG00000007279	Scube2	signal peptide, CUB domain, EGF-like 2 [Source:MGI Symbol;Acc:MGI:1928765]	FALSE	87.391	27.006	13.197	19.97	37.562	40.415	19.681	22.519	16.179	24.549	22.596	12.194	16.043	16.36	42.36	18.756	14.696	116.305	18.381	72.067	10.651	23.488	60.883	12.569	139.334	956.833	38.04	24.053	57.961	30.917	23.317	10.444	10.659	537.926	20.893	15.788	45.721	17.563
ENSMUSG00000007338	Mrpl49	mitochondrial ribosomal protein L49 [Source:MGI Symbol;Acc:MGI:108180]	TRUE	90.944	68.742	58.956	59.486	58.186	84.978	79.42	71.186	57.299	81.498	49.042	47.962	76.537	75.481	63.703	56.131	68.376	82.554	70.217	58.208	75.039	82.207	79.332	80.523	69.061	75.438	44.38	75.833	68.382	80.155	60.976	70.096	84.789	71.754	67.751	67.639	88.607	69.792
ENSMUSG00000007379	Dennd2c	DENN/MADD domain containing 2C [Source:MGI Symbol;Acc:MGI:3036254]	FALSE	4.973	0.614	5.827	6.899	9.493	30.48	2.479	20.643	7.415	17.239	4.134	4.471	7.019	2.231	2.933	3.31	4.735	1.882	6.153	8.315	2.421	120.374	3.69	3.83	1.652	1.066	6.34	1.002	1.489	11.737	2.498	2.812	63.229	1.915	5.68	2.991	2.267	19.412
ENSMUSG00000007411	Mark3	MAP/microtubule affinity regulating kinase 3 [Source:MGI Symbol;Acc:MGI:1341865]	FALSE	98.759	93.907	94.776	84.116	84.548	83.724	84.767	88.325	88.982	87.963	79.765	86.168	67.513	95.56	82.439	79.852	74.341	84.318	82.906	72.067	89.563	72.42	103.317	82.879	106.291	97.282	88.761	87.859	90.217	73.857	77.169	108.659	52.812	99.927	83.574	72.625	71.415	72.565
ENSMUSG00000007415	Gatad1	GATA zinc finger domain containing 1 [Source:MGI Symbol;Acc:MGI:1914460]	FALSE	100.891	100.658	75.238	76.067	59.279	87.872	102.743	88.451	73.477	86.5	64.439	60.155	78.877	76.597	76.085	62.061	88.053	103.016	81.599	85.927	99.003	129.182	79.332	76.202	82.719	114.33	69.741	101.222	104.707	91.892	69.674	101.027	108.046	97.83	105.076	86.585	122.237	88.742
ENSMUSG00000007440	Pcdha11	protocadherin alpha 11 [Source:MGI Symbol;Acc:MGI:1298372]	FALSE	19.894	188.427	17.31	38.245	34.352	37.039	13.792	15.138	38.424	20.24	260.964	178.027	31.417	133.115	157.873	268.381	19.431	26.224	24.38	72.067	18.155	22.509	29.519	22.291	43.728	8.844	50.721	20.712	27.79	42.511	177.284	40.371	3.876	18.599	15.011	204.08	17.759	32.816
ENSMUSG00000007458	M6pr	mannose-6-phosphate receptor, cation dependent [Source:MGI Symbol;Acc:MGI:96904]	FALSE	131.442	117.23	133.166	127.081	100.802	266.606	189.214	149.753	156.392	173.001	87.036	105.272	146.724	118.985	132.131	90.058	154.277	212.383	122.898	174.625	169.686	192.795	158.665	135.514	166.43	247.093	126.801	178.725	214.873	123.954	109.646	181.768	297.247	209.7	175.261	97.553	178.537	325.848
ENSMUSG00000007476	Lrrc8a	leucine rich repeat containing 8A VRAC subunit A [Source:MGI Symbol;Acc:MGI:2652847]	FALSE	78.865	114.775	88.777	126.174	83.592	77.937	156.128	145.875	101.116	94.966	81.618	122.749	57.486	169.926	119.749	83.852	103.856	122.538	121.668	102.558	157.582	103.737	130.991	78.362	132.725	111.027	69.741	91.868	132.695	80.871	127.967	124.125	52.569	100.929	130.229	145.748	154.732	76.262
ENSMUSG00000007480	Mc5r	melanocortin 5 receptor [Source:MGI Symbol;Acc:MGI:99420]	FALSE	0	0.614	3.256	1.029	2.185	1.061	0.62	0.626	0	0.385	0.642	0	0	1.487	0.652	0.69	0.676	0.823	0.615	0	1.694	0.979	0	1.669	0.441	2.131	0	7.349	1.588	2.004	0.74	0.603	0	4.559	0.609	0.499	0.756	15.252
ENSMUSG00000007564	Ppp2r1a	protein phosphatase 2, regulatory subunit A, alpha [Source:MGI Symbol;Acc:MGI:1926334]	FALSE	214.571	165.104	96.49	90.228	76.967	87.872	93.445	121.729	103.138	117.206	129.163	90.639	57.486	110.062	128.547	143.017	115.908	111.366	90.674	108.101	89.321	110.588	110.696	106.251	109.595	118.911	114.121	140.641	109.57	162.027	132.501	84.557	72.434	98.103	100.613	106.693	138.296	94.288
ENSMUSG00000007570	Fance	Fanconi anemia, complementation group E [Source:MGI Symbol;Acc:MGI:1920025]	FALSE	18.473	21.482	26.736	22.512	29.298	32.12	26.112	21.518	26.29	24.78	16.395	15.445	29.412	17.848	16.129	14.619	22.013	24.108	24.072	22.175	29.774	25.445	18.449	25.335	18.174	21.843	31.7	17.705	22.926	24.046	15.36	21.692	21.803	17.87	27.587	16.951	27.206	30.967
ENSMUSG00000007589	Tinf2	Terf1 (TRF1)-interacting nuclear factor 2 [Source:MGI Symbol;Acc:MGI:107246]	FALSE	51.866	27.62	60.499	61.302	52.791	79.577	69.347	44.413	64.04	66.491	29.083	37.394	55.815	39.414	34.377	27.997	59.952	80.085	56.527	41.577	80.849	52.847	64.573	46.448	42.516	68.832	57.061	63.806	67.985	37.787	27.203	72.707	57.899	66.283	57.812	32.739	58.946	62.396
ENSMUSG00000007591	Tssk4	testis-specific serine kinase 4 [Source:MGI Symbol;Acc:MGI:1918349]	FALSE	7.815	0	10.797	12.466	15.776	8.295	8.833	10.259	4.719	13.852	3.992	4.877	8.356	5.206	4.888	4.827	14.45	10.231	11.075	5.544	10.409	4.893	3.69	8.838	4.626	5.328	19.02	8.686	5.955	4.437	4.164	13.457	2.18	6.473	11.36	6.481	5.668	13.404
ENSMUSG00000007594	Hapln4	hyaluronan and proteoglycan link protein 4 [Source:MGI Symbol;Acc:MGI:2679531]	FALSE	0.71	1.841	0.171	0.182	0.068	0.096	0	0.25	0	0.154	1.283	0.406	3.342	1.115	1.466	1.379	0.307	0.353	0.231	0	0.242	0	0	0	0.441	0.107	0	0	0.298	0.716	0.925	0.201	0	0.274	0	1.163	0.378	0
ENSMUSG00000007603	Dus3l	dihydrouridine synthase 3-like (S. cerevisiae) [Source:MGI Symbol;Acc:MGI:2147092]	TRUE	36.235	38.668	52.444	41.09	57.23	56.813	39.826	36.656	39.098	48.791	64.51	58.529	53.476	52.056	50.017	59.441	38.185	44.099	40.761	55.437	38.246	46.975	64.573	42.127	49.235	44.432	44.38	38.083	41.188	36.07	48.485	47.4	32.462	39.934	43.815	47.696	32.307	42.522
ENSMUSG00000007610	Gtpbp3	GTP binding protein 3 [Source:MGI Symbol;Acc:MGI:1917609]	TRUE	29.13	19.641	39.59	43.692	41.933	37.522	42.383	32.778	39.098	34.939	26.802	33.329	35.762	26.4	22.646	26.48	37.877	39.748	42.53	36.034	47.928	29.36	29.519	34.173	32.603	33.031	44.38	34.075	34.836	32.921	22.669	36.956	26.648	37.017	44.221	37.393	37.786	42.522
ENSMUSG00000007613	Tgfbr1	transforming growth factor, beta receptor I [Source:MGI Symbol;Acc:MGI:98728]	FALSE	269.279	517.408	281.072	405.813	246.746	214.423	509.761	228.32	334.356	368.858	277.074	296.305	148.395	418.68	483.557	292.792	363.71	508.261	413.762	352.022	427.724	227.048	345.004	370.306	530.241	623.007	240.923	466.354	539.415	281.83	528.614	420.176	87.696	503.28	359.448	408.659	420.555	341.563
ENSMUSG00000007617	Homer1	homer scaffolding protein 1 [Source:MGI Symbol;Acc:MGI:1347345]	FALSE	155.599	116.003	87.235	97.611	92.129	82.374	128.157	72.437	101.116	92.503	123.461	124.375	87.232	94.445	114.372	131.294	92.788	116.187	99.98	63.752	120.063	71.442	86.712	143.664	88.777	113.904	107.781	103.56	103.615	75.575	109.553	111.069	52.569	111.414	108.524	99.88	88.419	54.539
ENSMUSG00000007646	Rad51c	RAD51 paralog C [Source:MGI Symbol;Acc:MGI:2150020]	FALSE	12.789	6.138	13.368	13.253	14.41	10.128	13.482	11.26	12.134	13.083	8.839	10.568	7.687	13.386	10.427	6.344	12.913	18.816	16.997	0	17.913	10.765	11.07	12.373	12.116	16.302	25.36	12.694	16.277	13.598	8.513	18.277	4.118	13.403	12.982	5.65	14.925	8.32
ENSMUSG00000007653	Gabrb2	gamma-aminobutyric acid (GABA) A receptor, subunit beta 2 [Source:MGI Symbol;Acc:MGI:95620]	FALSE	23.446	52.784	27.936	32.86	30.391	39.161	12.707	18.015	43.817	14.468	266.097	109.743	25.067	118.242	221.576	357.612	27.67	119.48	28.61	38.806	13.071	30.338	53.503	30.441	78.203	66.382	50.721	37.749	137.26	27.052	168.679	58.447	4.361	65.554	35.296	24.097	25.127	27.732
ENSMUSG00000007655	Cav1	caveolin 1, caveolae protein [Source:MGI Symbol;Acc:MGI:102709]	FALSE	48.314	2.455	10.797	6.536	10.176	12.539	3.254	175.4	10.786	15.315	7.984	8.942	12.7	10.411	6.191	6.896	25.826	6.115	5.614	11.087	5.809	5.872	9.225	10.114	5.067	5.647	6.34	2.338	6.153	25.192	4.811	25.709	2.907	11.944	8.317	4.487	6.424	13.866
ENSMUSG00000007656	Arpp19	cAMP-regulated phosphoprotein 19 [Source:MGI Symbol;Acc:MGI:1891691]	FALSE	107.996	85.314	81.065	94.222	72.801	90.09	106.694	79.693	84.937	102.969	71.639	67.065	78.542	71.391	73.316	72.681	91.988	98.195	87.675	94.242	104.329	74.378	105.162	84.254	79.525	99.732	38.04	87.191	89.125	90.604	78.094	88.574	65.409	92.815	88.036	75.284	117.514	79.498
ENSMUSG00000007659	Bcl2l1	BCL2-like 1 [Source:MGI Symbol;Acc:MGI:88139]	FALSE	31.262	37.44	26.222	25.477	25.815	58.839	20.688	32.778	48.536	38.017	55.743	46.742	36.765	57.262	51.484	56.959	28.224	29.635	27.764	47.121	30.258	112.545	46.124	27.005	29.629	23.015	69.741	29.398	30.767	43.369	54.129	24.504	97.386	27.443	26.167	53.679	31.74	38.362
ENSMUSG00000007670	Khsrp	KH-type splicing regulatory protein [Source:MGI Symbol;Acc:MGI:1336214]	TRUE	495.929	275.583	329.916	345.177	278.981	419.683	388.888	327.28	358.624	408.876	247.349	267.853	346.255	306.016	276.807	245.074	363.341	439.701	344.469	390.827	405.938	365.038	422.491	364.807	338.367	429.722	329.684	399.542	399.971	442.14	255.008	405.313	406.746	391.683	376.284	255.599	427.545	372.068
ENSMUSG00000007682	Dio2	deiodinase, iodothyronine, type II [Source:MGI Symbol;Acc:MGI:1338833]	FALSE	0	4.91	9.083	5.144	5.873	3.28	2.557	0.876	3.371	1.616	1.711	0.406	1.671	2.603	2.607	1.793	6.456	0.941	6.922	0	1.694	2.936	3.69	29.852	1.322	0.32	6.34	0.668	1.389	7.443	1.295	2.209	0.727	0.547	1.623	2.825	3.212	1.387
ENSMUSG00000007721	Ccdc124	coiled-coil domain containing 124 [Source:MGI Symbol;Acc:MGI:1916403]	FALSE	84.549	53.398	47.816	48.896	33.806	49.675	56.64	55.923	53.928	47.406	42.769	42.271	37.767	45.735	55.883	41.65	45.195	59.152	45.452	52.665	53.98	62.634	42.434	48.51	60.029	58.71	57.061	50.11	53.892	72.712	56.257	50.212	90.846	55.707	46.249	55.175	74.06	52.69
ENSMUSG00000007739	Cct4	chaperonin containing Tcp1, subunit 4 (delta) [Source:MGI Symbol;Acc:MGI:104689]	FALSE	264.306	198.861	166.758	181.908	138.09	198.99	235.936	198.294	152.348	205.631	154.469	152.827	167.78	148.36	160.968	147.43	188.834	211.325	171.042	177.397	182.999	177.136	195.564	213.189	192.535	236.864	228.242	184.738	199.39	215.273	161.647	179.76	205.917	192.559	189.258	177.822	287.927	174.248
ENSMUSG00000007777	0610009B22Rik	RIKEN cDNA 0610009B22 gene [Source:MGI Symbol;Acc:MGI:1913300]	FALSE	29.841	30.688	15.425	14.826	12.566	20.063	18.441	16.764	20.223	19.009	20.672	15.445	17.045	19.707	22.646	15.998	18.631	21.756	16.535	8.315	18.881	19.573	14.76	19.247	20.157	17.261	12.68	20.044	19.552	21.899	22.207	18.679	15.747	15.773	18.054	20.607	24.75	21.261
ENSMUSG00000007783	Cpt1c	carnitine palmitoyltransferase 1c [Source:MGI Symbol;Acc:MGI:2446526]	FALSE	17.762	38.668	44.56	44.115	80.109	31.252	16.814	14.387	59.995	27.012	83.186	84.949	21.39	92.214	79.181	99.298	43.596	29.4	46.837	47.121	24.932	29.36	60.883	16.988	41.635	20.138	50.721	31.402	41.883	39.934	76.798	49.811	1.938	28.72	39.961	55.009	26.828	17.563
ENSMUSG00000007805	Twist2	twist basic helix-loop-helix transcription factor 2 [Source:MGI Symbol;Acc:MGI:104685]	FALSE	23.446	6.138	41.818	197.642	59.211	24.789	63.149	18.14	10.786	10.543	13.544	15.039	17.38	14.501	12.871	8.137	50.052	5.88	57.142	22.175	47.444	31.317	33.209	12.962	7.6	5.541	31.7	9.02	5.657	52.816	9.993	7.632	8.479	5.835	14.199	7.479	52.144	18.488
ENSMUSG00000007812	Zfp655	zinc finger protein 655 [Source:MGI Symbol;Acc:MGI:1919861]	FALSE	32.683	35.599	32.735	27.534	25.883	31.734	33.705	32.278	30.335	32.938	25.875	24.794	41.109	26.028	31.444	24.135	30.622	27.165	27.225	30.49	30.016	30.338	36.899	28.772	36.128	30.474	25.36	27.059	28.187	24.476	28.221	30.931	27.617	26.532	31.239	38.722	43.642	34.203
ENSMUSG00000007815	Rhoa	ras homolog family member A [Source:MGI Symbol;Acc:MGI:1096342]	FALSE	167.678	104.955	85.864	77.096	70.001	86.039	87.633	124.732	82.241	87.809	66.15	52.839	67.847	71.763	76.411	58.752	95.985	95.843	79.138	99.786	76.007	124.289	79.332	91.717	87.015	101.33	126.801	101.222	94.782	129.393	72.912	75.519	115.798	81.601	83.979	85.089	113.357	97.523
ENSMUSG00000007817	Zmiz1	zinc finger, MIZ-type containing 1 [Source:MGI Symbol;Acc:MGI:3040693]	FALSE	478.877	597.198	364.022	427.054	452.721	341.746	383.077	485.915	348.512	362.24	560.207	506.442	263.702	567.04	565.507	561.449	549.531	454.871	475.673	485.07	567.393	374.824	361.608	352.925	730.376	452.311	386.744	424.93	484.53	574.252	598.565	452.513	234.987	497.445	459.249	521.003	374.078	441.397
ENSMUSG00000007827	Ankrd26	ankyrin repeat domain 26 [Source:MGI Symbol;Acc:MGI:1917887]	FALSE	65.366	49.715	88.777	101.665	79.767	92.116	113.28	50.919	73.477	94.427	61.588	92.265	77.54	81.431	60.445	58.062	88.791	113.483	104.517	85.927	114.011	50.89	105.162	80.719	79.415	105.593	50.721	89.863	111.456	61.691	56.627	122.116	58.868	105.671	104.264	63.983	69.526	69.329
ENSMUSG00000007833	Aldh16a1	aldehyde dehydrogenase 16 family, member A1 [Source:MGI Symbol;Acc:MGI:1916998]	FALSE	16.341	9.82	18.167	19.486	17.552	20.931	20.611	16.014	16.179	24.549	12.047	10.974	29.412	18.963	11.73	9.516	18.139	16.464	16.92	24.946	21.059	19.573	18.449	15.221	12.997	13.639	44.38	18.04	14.292	20.039	16.1	20.286	25.437	15.408	21.299	10.304	17.57	40.211
ENSMUSG00000007836	Hnrnpa0	heterogeneous nuclear ribonucleoprotein A0 [Source:MGI Symbol;Acc:MGI:1924384]	TRUE	682.08	596.584	415.78	503.787	377.256	490.675	557.491	522.947	556.137	568.409	489.495	483.274	388.368	632.854	617.969	540.624	534.159	647.145	481.748	532.191	555.532	496.177	553.482	508.667	610.097	663.922	412.104	597.308	635.09	817.722	574.323	575.031	324.379	641.226	529.435	486.436	738.71	440.473
ENSMUSG00000007837	Prrg2	proline-rich Gla (G-carboxyglutamic acid) polypeptide 2 [Source:MGI Symbol;Acc:MGI:1929596]	FALSE	22.736	20.868	27.593	29.834	34.147	27.587	24.407	47.791	24.942	39.479	22.311	27.232	36.43	25.284	24.276	15.722	27.301	21.638	35.454	22.175	35.825	22.509	18.449	19.64	21.809	18.753	19.02	19.376	20.346	20.611	21.929	23.298	20.592	20.879	21.705	21.106	32.685	30.505
ENSMUSG00000007850	Hnrnph1	heterogeneous nuclear ribonucleoprotein H1 [Source:MGI Symbol;Acc:MGI:1891925]	TRUE	242.28	284.175	323.746	349.716	356.836	263.326	354.873	308.388	315.481	370.705	238.154	326.789	217.914	342.083	305.319	229.214	349.137	364.791	337.162	343.706	361.641	239.77	363.453	307.753	400.269	362.701	285.303	335.401	343.101	292.136	288.041	361.729	122.823	331.144	313.604	250.447	336.293	257.443
ENSMUSG00000007867	Ift43	intraflagellar transport 43 [Source:MGI Symbol;Acc:MGI:1923661]	FALSE	39.788	19.641	22.623	17.005	19.122	11.671	16.736	14.888	33.031	27.551	21.385	19.916	11.029	20.822	20.691	17.653	22.444	21.05	19.842	16.631	24.448	17.616	23.984	22.095	27.206	22.589	25.36	25.723	21.835	21.041	22.022	20.286	5.33	22.885	19.271	29.415	17.948	10.631
ENSMUSG00000007872	Id3	inhibitor of DNA binding 3 [Source:MGI Symbol;Acc:MGI:96398]	FALSE	238.017	61.377	240.796	195.221	148.813	122.403	200.681	303.76	428.731	190.932	71.71	54.871	92.58	84.777	75.271	52.545	258.932	307.755	240.951	149.679	196.312	161.478	215.858	207.002	105.74	194.883	171.182	442.97	157.209	265.37	67.268	103.437	60.806	347.373	355.188	81.433	276.969	122.944
ENSMUSG00000007877	Tcap	titin-cap [Source:MGI Symbol;Acc:MGI:1330233]	FALSE	29.841	1.841	1.885	1.271	1.776	0.965	0.232	1.251	0	1	1.782	2.439	2.005	1.115	0.652	1.793	0.553	0.823	1	2.772	0.968	0.979	1.845	11.391	0.991	0.533	0	0	1.489	2.576	0.555	0.603	0.969	1.368	1.217	0.665	2.078	1.387
ENSMUSG00000007880	Arid1a	AT rich interactive domain 1A (SWI-like) [Source:MGI Symbol;Acc:MGI:1935147]	FALSE	580.478	590.447	533.35	551.655	437.491	521.348	639.701	488.167	563.552	631.745	486.715	519.855	481.95	662.972	590.272	505.732	577.816	586.346	577.498	565.453	637.834	508.9	570.087	479.502	634.549	585.074	551.586	619.69	567.601	558.507	590.423	581.056	381.794	569.107	564.933	515.685	551.293	529.215
ENSMUSG00000007888	Crlf1	cytokine receptor-like factor 1 [Source:MGI Symbol;Acc:MGI:1340030]	FALSE	16.341	7.979	10.969	257.854	92.675	36.654	115.45	15.013	28.987	69.57	19.888	14.226	19.051	17.104	18.085	10.206	11.56	6.938	75.754	33.262	287.812	42.082	84.867	17.676	8.922	5.541	57.061	12.026	5.558	71.71	14.99	6.427	11.87	7.476	21.705	8.974	97.487	17.101
ENSMUSG00000007891	Ctsd	cathepsin D [Source:MGI Symbol;Acc:MGI:88562]	FALSE	251.517	258.397	181.497	167.808	178.247	459.23	182.628	287.245	373.454	253.806	165.66	163.395	233.288	231.278	241.941	170.324	223.883	268.36	178.656	171.853	152.983	412.013	645.729	185.595	264.239	245.921	221.902	279.946	250.999	217.993	225.214	257.288	780.061	269.054	232.464	219.037	213.489	1692.1
ENSMUSG00000007892	Rplp1	ribosomal protein, large, P1 [Source:MGI Symbol;Acc:MGI:1927099]	TRUE	305.515	170.628	246.452	251.258	276.113	471.19	281.496	313.017	243.352	307.677	198.592	247.937	361.295	203.763	198.767	191.563	272.337	261.539	253.564	271.639	270.383	365.038	315.485	407.916	222.164	259.346	374.064	198.435	236.41	460.89	175.064	281.992	696.241	234.59	306.91	244.797	338.56	474.676
ENSMUSG00000007907	Cabs1	calcium binding protein, spermatid specific 1 [Source:MGI Symbol;Acc:MGI:1918227]	FALSE	0	0	0	0	0	0	0	0	0	0.077	0	0	0	0	0	0	0	0	0	0	0	0	0	0	0	0	0	0	0	0	0	0	0	0	0	0	0	0
ENSMUSG00000007908	Hmgcll1	3-hydroxymethyl-3-methylglutaryl-Coenzyme A lyase-like 1 [Source:MGI Symbol;Acc:MGI:2446108]	FALSE	4.973	26.392	8.226	5.204	6.625	4.437	5.191	3.003	7.415	6.849	22.525	14.226	4.345	14.501	18.736	25.376	5.903	5.762	8.921	5.544	5.567	5.872	5.535	3.437	8.481	3.516	6.34	4.343	3.176	5.153	24.335	5.624	3.149	3.009	2.434	19.61	3.212	2.773
ENSMUSG00000007944	Ttc9b	tetratricopeptide repeat domain 9B [Source:MGI Symbol;Acc:MGI:1920282]	FALSE	0.71	11.662	1.542	2.3	1.912	3.087	0.775	1.626	2.696	1.924	15.112	11.381	4.011	10.411	11.079	15.86	1.291	1.764	2.077	0	0.968	1.957	3.69	1.669	3.965	0.959	6.34	1.67	3.573	4.867	12.769	3.013	0.727	1.732	1.623	16.619	3.023	4.622
ENSMUSG00000007946	Phox2a	paired-like homeobox 2a [Source:MGI Symbol;Acc:MGI:106633]	FALSE	4.973	28.847	3.942	3.933	4.166	2.411	3.254	1.376	4.045	5.079	15.896	2.439	0.668	3.346	1.629	1.517	3.689	3.528	4.076	11.087	2.421	1.957	7.38	6.776	6.939	4.156	6.34	8.018	2.878	5.582	8.142	3.615	0.969	2.826	6.288	6.648	4.723	4.16
ENSMUSG00000007950	Abhd8	abhydrolase domain containing 8 [Source:MGI Symbol;Acc:MGI:1918946]	FALSE	23.446	28.233	28.621	30.802	31.688	28.648	24.872	31.402	36.402	22.241	45.621	45.116	22.393	43.132	47.411	43.995	27.363	33.28	28.84	30.49	31.952	26.424	27.674	31.423	30.07	24.72	69.741	29.732	32.256	36.785	51.076	34.747	16.473	36.47	30.224	47.032	37.975	24.034
ENSMUSG00000007987	Ift22	intraflagellar transport 22 [Source:MGI Symbol;Acc:MGI:1914536]	FALSE	24.157	19.027	33.763	19.788	22.742	16.494	18.906	16.764	74.152	22.703	24.165	20.323	15.04	29.375	25.416	22.342	22.259	35.632	22.38	30.49	21.544	18.594	33.209	18.952	28.528	25.253	44.38	36.747	33.05	21.899	28.406	30.73	6.056	32.276	23.53	24.264	20.026	16.639
ENSMUSG00000007989	Fzd3	frizzled class receptor 3 [Source:MGI Symbol;Acc:MGI:108476]	FALSE	494.508	1140.38	371.906	564.363	334.641	505.818	668.679	307.638	1576.73	779.196	724.798	1432.75	293.114	1686.62	1619.3	892.168	484.106	2198.98	525.509	914.703	686.246	444.309	758.27	484.412	2482.35	2285.21	684.727	2369.86	1983.88	517.428	1496.83	1637.32	104.412	2523.6	1011.81	910.384	695.824	265.763
ENSMUSG00000008028	1700008O03Rik	RIKEN cDNA 1700008O03 gene [Source:MGI Symbol;Acc:MGI:1916599]	FALSE	0.71	1.228	0.686	0.424	1.024	0.482	0.31	0.375	10.786	1.847	1.354	3.252	0	1.859	0.815	1.931	0.738	1.529	0.769	2.772	0.726	0.979	0	0.393	1.762	1.492	0	4.009	1.985	0.573	1.758	0.803	0	1.368	1.623	0.499	0.945	0.462
ENSMUSG00000008035	Mid1ip1	Mid1 interacting protein 1 (gastrulation specific G12-like (zebrafish)) [Source:MGI Symbol;Acc:MGI:1915291]	FALSE	17.762	24.551	20.223	11.498	11.815	27.008	10.305	17.015	32.357	16.084	21.313	17.478	25.067	15.617	18.899	23.445	21.829	24.696	10.613	16.631	9.925	29.36	16.604	10.213	14.099	22.695	25.36	33.072	25.308	22.043	19.986	34.144	15.262	27.443	32.05	28.751	24.561	27.732
ENSMUSG00000008036	Ap2s1	adaptor-related protein complex 2, sigma 1 subunit [Source:MGI Symbol;Acc:MGI:2141861]	FALSE	67.497	58.308	50.73	42.542	40.635	58.163	39.439	74.188	53.928	48.945	58.095	54.058	42.112	58.005	56.209	58.338	49.253	49.391	45.452	49.893	41.635	99.823	64.573	50.179	47.583	44.965	114.121	51.78	43.372	84.306	56.72	46.597	59.837	44.949	45.032	59.828	63.858	75.338
ENSMUSG00000008090	Fgfrl1	fibroblast growth factor receptor-like 1 [Source:MGI Symbol;Acc:MGI:2150920]	FALSE	85.26	36.826	64.269	110.016	93.631	90.669	134.278	50.418	55.951	86.808	26.731	43.897	75.534	57.634	42.849	17.239	110.804	65.267	184.193	102.558	145.721	60.677	94.092	131.291	73.908	120.403	69.741	102.892	123.961	102.341	25.723	113.078	113.375	94.183	46.655	32.241	122.237	31.892
ENSMUSG00000008129	4930432K21Rik	RIKEN cDNA 4930432K21 gene [Source:MGI Symbol;Acc:MGI:1921916]	FALSE	1.421	0.614	1.885	1.089	1.502	0.675	0.542	0.751	0.674	1.077	1.283	0	0.668	0.372	0.815	0.69	1.476	2.822	1.615	2.772	0.968	0.979	1.845	1.669	0.551	1.705	0	1.336	1.985	1.288	0.925	0.402	0.485	1.459	1.217	1.163	1.322	2.311
ENSMUSG00000008136	Fhl2	four and a half LIM domains 2 [Source:MGI Symbol;Acc:MGI:1338762]	FALSE	117.943	7.365	26.393	8.714	16.527	5.112	5.269	17.765	8.763	9.081	11.12	4.471	5.682	3.346	7.006	7.309	17.463	3.998	12.074	5.544	2.905	15.658	3.69	11.882	4.516	2.131	0	2.338	2.878	10.019	4.997	2.611	1.696	2.188	3.448	4.487	6.612	5.084
[truncated: 20,074 more rows]
